# Supplementary material for: Flux Balance Analysis of Cyanobacterial Metabolism: The Metabolic Network of Synechocystis sp. PCC 6803
Source: PLoS Comput Biol. 2013 Jun 27;9(6):e1003081. doi: 10.1371/journal.pcbi.1003081 (PMC3699288; doi:10.1371/journal.pcbi.1003081)
Supplement: Dataset S1 — An annotated SBML file encoding the metabolic network of Synechocystis sp. PCC 6803. (XML) [file pcbi.1003081.s001.xml]

<?xml version="1.0" encoding="UTF-8"?>
<sbml xmlns="http://www.sbml.org/sbml/level2" level="2" version="1" xmlns:html="http://www.w3.org/1999/xhtml">
<model id="SynechocystisPCC6803" name="SynechocystisPCC6803">
<listOfUnitDefinitions>
<unitDefinition id="mmol_per_gDW_per_hr">
<listOfUnits>
<unit kind="mole" scale="-3"/>
<unit kind="gram" exponent="-1"/>
<unit kind="second" exponent="-1" multiplier="0.000277777777777778"/>
</listOfUnits>
</unitDefinition>
</listOfUnitDefinitions>
<listOfCompartments>
<compartment id="cyt" name="cytosol"/>
<compartment id="cym" name="cytoplasmic membrane"/>
<compartment id="pps" name="periplasmatic space"/>
<compartment id="tlm" name="thylakoid membrane"/>
<compartment id="cax" name="carboxysome"/>
<compartment id="tll" name="thylakoid lumen"/>
<compartment id="ext" name="extracellular space"/>
</listOfCompartments>
<listOfSpecies>
<species id="C00501_cyt" name="CDP-glucose_cyt" boundaryCondition="false" compartment="cyt">
<notes>
<body xmlns="http://www.w3.org/1999/xhtml">
<p>FORMULA: C15H25N3O16P2</p>
</body>
</notes>
</species>
<species id="C00001_cyt" name="H2O_cyt" boundaryCondition="false" compartment="cyt">
<notes>
<body xmlns="http://www.w3.org/1999/xhtml">
<p>FORMULA: H2O</p>
</body>
</notes>
</species>
<species id="C04236_cyt" name="(2S)-2-Isopropyl-3-oxosuccinate_cyt" boundaryCondition="false" compartment="cyt">
<notes>
<body xmlns="http://www.w3.org/1999/xhtml">
<p>FORMULA: C7H10O5</p>
</body>
</notes>
</species>
<species id="C11638_cyt" name="3-Amino-2-oxopropyl phosphate_cyt" boundaryCondition="false" compartment="cyt">
<notes>
<body xmlns="http://www.w3.org/1999/xhtml">
<p>FORMULA: C3H8NO5P</p>
</body>
</notes>
</species>
<species id="C06037_DGDG_cyt" name="Digalactosyl-diacylglycerol_DGDG_cyt" boundaryCondition="false" compartment="cyt">
<notes>
<body xmlns="http://www.w3.org/1999/xhtml">
<p>FORMULA: C17H26O15R2</p>
</body>
</notes>
</species>
<species id="C11811_cyt" name="1-Hydroxy-2-methyl-2-butenyl 4-diphosphate_cyt" boundaryCondition="false" compartment="cyt">
<notes>
<body xmlns="http://www.w3.org/1999/xhtml">
<p>FORMULA: C5H12O8P2</p>
</body>
</notes>
</species>
<species id="C04046_MGDG_cyt" name="3-D-Glucosyl-1,2-diacylglycerol_MGDG_cyt" boundaryCondition="false" compartment="cyt">
<notes>
<body xmlns="http://www.w3.org/1999/xhtml">
<p>FORMULA: C11H16O10R2</p>
</body>
</notes>
</species>
<species id="C00641_MGDG_cyt" name="1,2-Diacyl-sn-glycerol_MGDG_cyt" boundaryCondition="false" compartment="cyt">
<notes>
<body xmlns="http://www.w3.org/1999/xhtml">
<p>FORMULA: C5H6O5R2</p>
</body>
</notes>
</species>
<species id="E36_cyt" name="Stearidonoyl-[acp]_cyt" boundaryCondition="false" compartment="cyt">
<notes>
<body xmlns="http://www.w3.org/1999/xhtml">
<p>FORMULA: C18H27OSR</p>
</body>
</notes>
</species>
<species id="C05756_cyt" name="3-Oxododecanoyl-[acp]_cyt" boundaryCondition="false" compartment="cyt">
<notes>
<body xmlns="http://www.w3.org/1999/xhtml">
<p>FORMULA: C12H21O2SR</p>
</body>
</notes>
</species>
<species id="C00001_ext_b" name="H2O_ext_b" boundaryCondition="true" compartment="ext">
<notes>
<body xmlns="http://www.w3.org/1999/xhtml">
<p>FORMULA: H2O</p>
</body>
</notes>
</species>
<species id="C03025_pps" name="Reduced plastocyanin_pps" boundaryCondition="false" compartment="pps">
<notes>
<body xmlns="http://www.w3.org/1999/xhtml">
<p>FORMULA: R</p>
</body>
</notes>
</species>
<species id="C04618_cyt" name="(3R)-3-Hydroxybutanoyl-[acyl-carrier protein]_cyt" boundaryCondition="false" compartment="cyt">
<notes>
<body xmlns="http://www.w3.org/1999/xhtml">
<p>FORMULA: C4H7O2SR</p>
</body>
</notes>
</species>
<species id="C00183_cyt" name="L-Valine_cyt" boundaryCondition="false" compartment="cyt">
<notes>
<body xmlns="http://www.w3.org/1999/xhtml">
<p>FORMULA: C5H11NO2</p>
</body>
</notes>
</species>
<species id="C00236_cyt" name="3-Phospho-D-glyceroyl phosphate_cyt" boundaryCondition="false" compartment="cyt">
<notes>
<body xmlns="http://www.w3.org/1999/xhtml">
<p>FORMULA: C3H8O10P2</p>
</body>
</notes>
</species>
<species id="C14463_cyt" name="(R)-3-Hydroxy-3-methyl-2-oxopentanoate_cyt" boundaryCondition="false" compartment="cyt">
<notes>
<body xmlns="http://www.w3.org/1999/xhtml">
<p>FORMULA: C6H10O4</p>
</body>
</notes>
</species>
<species id="C06319_cyt" name="Precorrin 6Y_cyt" boundaryCondition="false" compartment="cyt">
<notes>
<body xmlns="http://www.w3.org/1999/xhtml">
<p>FORMULA: C44H56N4O16</p>
</body>
</notes>
</species>
<species id="C00238_ext_b" name="Potassium_ext_b" boundaryCondition="true" compartment="ext">
<notes>
<body xmlns="http://www.w3.org/1999/xhtml">
<p>FORMULA: K</p>
</body>
</notes>
</species>
<species id="C00130_cyt" name="IMP_cyt" boundaryCondition="false" compartment="cyt">
<notes>
<body xmlns="http://www.w3.org/1999/xhtml">
<p>FORMULA: C10H13N4O8P</p>
</body>
</notes>
</species>
<species id="C04691_cyt" name="2-Dehydro-3-deoxy-D-arabino-heptonate 7-phosphate_cyt" boundaryCondition="false" compartment="cyt">
<notes>
<body xmlns="http://www.w3.org/1999/xhtml">
<p>FORMULA: C7H13O10P</p>
</body>
</notes>
</species>
<species id="C04882_cyt" name="UDP-N-acetylmuramoyl-L-alanyl-D-glutamyl-6-carboxy-L-lysyl-D-alanyl-D-alanine_cyt" boundaryCondition="false" compartment="cyt">
<notes>
<body xmlns="http://www.w3.org/1999/xhtml">
<p>FORMULA: C41H65N9O28P2</p>
</body>
</notes>
</species>
<species id="C03657_cyt" name="1,4-Dihydroxy-2-naphthoate_cyt" boundaryCondition="false" compartment="cyt">
<notes>
<body xmlns="http://www.w3.org/1999/xhtml">
<p>FORMULA: C11H8O4</p>
</body>
</notes>
</species>
<species id="C05763_cyt" name="trans-Hexadec-2-enoyl-[acp]_cyt" boundaryCondition="false" compartment="cyt">
<notes>
<body xmlns="http://www.w3.org/1999/xhtml">
<p>FORMULA: C16H29OSR</p>
</body>
</notes>
</species>
<species id="C03160_cyt" name="2-Succinylbenzoyl-CoA_cyt" boundaryCondition="false" compartment="cyt">
<notes>
<body xmlns="http://www.w3.org/1999/xhtml">
<p>FORMULA: C32H44N7O20P3S</p>
</body>
</notes>
</species>
<species id="C00407_cyt" name="L-Isoleucine_cyt" boundaryCondition="false" compartment="cyt">
<notes>
<body xmlns="http://www.w3.org/1999/xhtml">
<p>FORMULA: C6H13NO2</p>
</body>
</notes>
</species>
<species id="C15556_cyt" name="3,4-Dihydroxy-2-butanone 4-phosphate_cyt" boundaryCondition="false" compartment="cyt">
<notes>
<body xmlns="http://www.w3.org/1999/xhtml">
<p>FORMULA: C4H9O6P</p>
</body>
</notes>
</species>
<species id="C00133_cyt" name="D-Alanine_cyt" boundaryCondition="false" compartment="cyt">
<notes>
<body xmlns="http://www.w3.org/1999/xhtml">
<p>FORMULA: C3H7NO2</p>
</body>
</notes>
</species>
<species id="C05747_cyt" name="(R)-3-Hydroxyhexanoyl-[acp]_cyt" boundaryCondition="false" compartment="cyt">
<notes>
<body xmlns="http://www.w3.org/1999/xhtml">
<p>FORMULA: C6H11O2SR</p>
</body>
</notes>
</species>
<species id="C03892_PG_cyt" name="Phosphatidylglycerophosphate_PG_cyt" boundaryCondition="false" compartment="cyt">
<notes>
<body xmlns="http://www.w3.org/1999/xhtml">
<p>FORMULA: C8H14O13P2R2</p>
</body>
</notes>
</species>
<species id="C00416_PG_cyt" name="Phosphatidate_PG_cyt" boundaryCondition="false" compartment="cyt">
<notes>
<body xmlns="http://www.w3.org/1999/xhtml">
<p>FORMULA: C5H7O8PR2</p>
</body>
</notes>
</species>
<species id="C02483_cyt" name="gamma-Tocopherol_cyt" boundaryCondition="false" compartment="cyt">
<notes>
<body xmlns="http://www.w3.org/1999/xhtml">
<p>FORMULA: C28H48O2</p>
</body>
</notes>
</species>
<species id="C00295_cyt" name="Orotate_cyt" boundaryCondition="false" compartment="cyt">
<notes>
<body xmlns="http://www.w3.org/1999/xhtml">
<p>FORMULA: C5H4N2O4</p>
</body>
</notes>
</species>
<species id="C14819_ext_b" name="Fe3+_ext_b" boundaryCondition="true" compartment="ext">
<notes>
<body xmlns="http://www.w3.org/1999/xhtml">
<p>FORMULA: Fe</p>
</body>
</notes>
</species>
<species id="C04088_cyt" name="Octadecanoyl-[acyl-carrier protein]_cyt" boundaryCondition="false" compartment="cyt">
<notes>
<body xmlns="http://www.w3.org/1999/xhtml">
<p>FORMULA: C18H35OSR</p>
</body>
</notes>
</species>
<species id="C03025_tll" name="Reduced plastocyanin_tll" boundaryCondition="false" compartment="tll">
<notes>
<body xmlns="http://www.w3.org/1999/xhtml">
<p>FORMULA: R</p>
</body>
</notes>
</species>
<species id="C05754_cyt" name="trans-Dec-2-enoyl-[acp]_cyt" boundaryCondition="false" compartment="cyt">
<notes>
<body xmlns="http://www.w3.org/1999/xhtml">
<p>FORMULA: C10H17OSR</p>
</body>
</notes>
</species>
<species id="C00229_cyt" name="Acyl-carrier protein_cyt" boundaryCondition="false" compartment="cyt">
<notes>
<body xmlns="http://www.w3.org/1999/xhtml">
<p>FORMULA: HSR</p>
</body>
</notes>
</species>
<species id="C00027_cyt" name="H2O2_cyt" boundaryCondition="false" compartment="cyt">
<notes>
<body xmlns="http://www.w3.org/1999/xhtml">
<p>FORMULA: H2O2</p>
</body>
</notes>
</species>
<species id="C00188_cyt" name="L-Threonine_cyt" boundaryCondition="false" compartment="cyt">
<notes>
<body xmlns="http://www.w3.org/1999/xhtml">
<p>FORMULA: C4H9NO3</p>
</body>
</notes>
</species>
<species id="C08591_cyt" name="beta-Cryptoxanthin_cyt" boundaryCondition="false" compartment="cyt">
<notes>
<body xmlns="http://www.w3.org/1999/xhtml">
<p>FORMULA: C40H56O</p>
</body>
</notes>
</species>
<species id="C03232_cyt" name="3-Phosphonooxypyruvate_cyt" boundaryCondition="false" compartment="cyt">
<notes>
<body xmlns="http://www.w3.org/1999/xhtml">
<p>FORMULA: C3H5O7P</p>
</body>
</notes>
</species>
<species id="C00147_cyt" name="Adenine_cyt" boundaryCondition="false" compartment="cyt">
<notes>
<body xmlns="http://www.w3.org/1999/xhtml">
<p>FORMULA: C5H5N5</p>
</body>
</notes>
</species>
<species id="C04376_cyt" name="5'-Phosphoribosyl-N-formylglycinamide_cyt" boundaryCondition="false" compartment="cyt">
<notes>
<body xmlns="http://www.w3.org/1999/xhtml">
<p>FORMULA: C8H15N2O9P</p>
</body>
</notes>
</species>
<species id="C00360_cyt" name="dAMP_cyt" boundaryCondition="false" compartment="cyt">
<notes>
<body xmlns="http://www.w3.org/1999/xhtml">
<p>FORMULA: C10H14N5O6P</p>
</body>
</notes>
</species>
<species id="E17_cyt" name="gamma-Linolenoyl-ACP_cyt" boundaryCondition="false" compartment="cyt">
<notes>
<body xmlns="http://www.w3.org/1999/xhtml">
<p>FORMULA: C18H29OSR</p>
</body>
</notes>
</species>
<species id="C00546_cyt" name="Methylglyoxal_cyt" boundaryCondition="false" compartment="cyt">
<notes>
<body xmlns="http://www.w3.org/1999/xhtml">
<p>FORMULA: C3H4O2</p>
</body>
</notes>
</species>
<species id="C00007_cyt" name="Oxygen_cyt" boundaryCondition="false" compartment="cyt">
<notes>
<body xmlns="http://www.w3.org/1999/xhtml">
<p>FORMULA: O2</p>
</body>
</notes>
</species>
<species id="E19_cyt" name="5-Deoxy-D-ribose_cyt" boundaryCondition="false" compartment="cyt">
<notes>
<body xmlns="http://www.w3.org/1999/xhtml">
<p>FORMULA: C5H10O4</p>
</body>
</notes>
</species>
<species id="C00458_cyt" name="dCTP_cyt" boundaryCondition="false" compartment="cyt">
<notes>
<body xmlns="http://www.w3.org/1999/xhtml">
<p>FORMULA: C9H16N3O13P3</p>
</body>
</notes>
</species>
<species id="C00099_cyt" name="beta-Alanine_cyt" boundaryCondition="false" compartment="cyt">
<notes>
<body xmlns="http://www.w3.org/1999/xhtml">
<p>FORMULA: C3H7NO2</p>
</body>
</notes>
</species>
<species id="C00251_cyt" name="Chorismate_cyt" boundaryCondition="false" compartment="cyt">
<notes>
<body xmlns="http://www.w3.org/1999/xhtml">
<p>FORMULA: C10H10O6</p>
</body>
</notes>
</species>
<species id="C00152_cyt" name="L-Asparagine_cyt" boundaryCondition="false" compartment="cyt">
<notes>
<body xmlns="http://www.w3.org/1999/xhtml">
<p>FORMULA: C4H8N2O3</p>
</body>
</notes>
</species>
<species id="C00011_cax" name="CO2_cax" boundaryCondition="false" compartment="cax">
<notes>
<body xmlns="http://www.w3.org/1999/xhtml">
<p>FORMULA: CO2</p>
</body>
</notes>
</species>
<species id="C16695_cym" name="Plastoquinol-9_cym" boundaryCondition="false" compartment="cym">
<notes>
<body xmlns="http://www.w3.org/1999/xhtml">
<p>FORMULA: C53H82O2</p>
</body>
</notes>
</species>
<species id="C00123_cyt" name="L-Leucine_cyt" boundaryCondition="false" compartment="cyt">
<notes>
<body xmlns="http://www.w3.org/1999/xhtml">
<p>FORMULA: C6H13NO2</p>
</body>
</notes>
</species>
<species id="C05755_cyt" name="Decanoyl-[acp]_cyt" boundaryCondition="false" compartment="cyt">
<notes>
<body xmlns="http://www.w3.org/1999/xhtml">
<p>FORMULA: C10H19OSR</p>
</body>
</notes>
</species>
<species id="C00042_cyt" name="Succinate_cyt" boundaryCondition="false" compartment="cyt">
<notes>
<body xmlns="http://www.w3.org/1999/xhtml">
<p>FORMULA: C4H6O4</p>
</body>
</notes>
</species>
<species id="C00224_cyt" name="Adenylyl sulfate_cyt" boundaryCondition="false" compartment="cyt">
<notes>
<body xmlns="http://www.w3.org/1999/xhtml">
<p>FORMULA: C10H14N5O10PS</p>
</body>
</notes>
</species>
<species id="C03427_cyt" name="Prephytoene diphosphate_cyt" boundaryCondition="false" compartment="cyt">
<notes>
<body xmlns="http://www.w3.org/1999/xhtml">
<p>FORMULA: C40H68O7P2</p>
</body>
</notes>
</species>
<species id="C00365_cyt" name="dUMP_cyt" boundaryCondition="false" compartment="cyt">
<notes>
<body xmlns="http://www.w3.org/1999/xhtml">
<p>FORMULA: C9H13N2O8P</p>
</body>
</notes>
</species>
<species id="C04501_cyt" name="N-Acetyl-alpha-D-glucosamine 1-phosphate_cyt" boundaryCondition="false" compartment="cyt">
<notes>
<body xmlns="http://www.w3.org/1999/xhtml">
<p>FORMULA: C8H16NO9P</p>
</body>
</notes>
</species>
<species id="C00044_cyt" name="GTP_cyt" boundaryCondition="false" compartment="cyt">
<notes>
<body xmlns="http://www.w3.org/1999/xhtml">
<p>FORMULA: C10H16N5O14P3</p>
</body>
</notes>
</species>
<species id="C01268_cyt" name="5-Amino-6-(5'-phosphoribosylamino)uracil_cyt" boundaryCondition="false" compartment="cyt">
<notes>
<body xmlns="http://www.w3.org/1999/xhtml">
<p>FORMULA: C9H15N4O9P</p>
</body>
</notes>
</species>
<species id="C00158_cyt" name="Citrate_cyt" boundaryCondition="false" compartment="cyt">
<notes>
<body xmlns="http://www.w3.org/1999/xhtml">
<p>FORMULA: C6H8O7</p>
</body>
</notes>
</species>
<species id="C00091_cyt" name="Succinyl-CoA_cyt" boundaryCondition="false" compartment="cyt">
<notes>
<body xmlns="http://www.w3.org/1999/xhtml">
<p>FORMULA: C25H40N7O19P3S</p>
</body>
</notes>
</species>
<species id="C03287_cyt" name="L-Glutamyl 5-phosphate_cyt" boundaryCondition="false" compartment="cyt">
<notes>
<body xmlns="http://www.w3.org/1999/xhtml">
<p>FORMULA: C5H10NO7P</p>
</body>
</notes>
</species>
<species id="C04281_cyt" name="L-1-Pyrroline-3-hydroxy-5-carboxylate_cyt" boundaryCondition="false" compartment="cyt">
<notes>
<body xmlns="http://www.w3.org/1999/xhtml">
<p>FORMULA: C5H7NO3</p>
</body>
</notes>
</species>
<species id="C01079_cyt" name="Protoporphyrinogen IX_cyt" boundaryCondition="false" compartment="cyt">
<notes>
<body xmlns="http://www.w3.org/1999/xhtml">
<p>FORMULA: C34H40N4O4</p>
</body>
</notes>
</species>
<species id="C00559_cyt" name="Deoxyadenosine_cyt" boundaryCondition="false" compartment="cyt">
<notes>
<body xmlns="http://www.w3.org/1999/xhtml">
<p>FORMULA: C10H13N5O3</p>
</body>
</notes>
</species>
<species id="C00011_ext_b" name="CO2_ext_b" boundaryCondition="true" compartment="ext">
<notes>
<body xmlns="http://www.w3.org/1999/xhtml">
<p>FORMULA: CO2</p>
</body>
</notes>
</species>
<species id="C02226_cyt" name="2-Methylmaleate_cyt" boundaryCondition="false" compartment="cyt">
<notes>
<body xmlns="http://www.w3.org/1999/xhtml">
<p>FORMULA: C5H6O4</p>
</body>
</notes>
</species>
<species id="C00075_cyt" name="UTP_cyt" boundaryCondition="false" compartment="cyt">
<notes>
<body xmlns="http://www.w3.org/1999/xhtml">
<p>FORMULA: C9H15N2O15P3</p>
</body>
</notes>
</species>
<species id="C05431_cyt" name="Neurosporene_cyt" boundaryCondition="false" compartment="cyt">
<notes>
<body xmlns="http://www.w3.org/1999/xhtml">
<p>FORMULA: C40H58</p>
</body>
</notes>
</species>
<species id="C06507_cyt" name="Adenosyl cobyrinate hexaamide_cyt" boundaryCondition="false" compartment="cyt">
<notes>
<body xmlns="http://www.w3.org/1999/xhtml">
<p>FORMULA: C55H77CoN15O11</p>
</body>
</notes>
</species>
<species id="HB3p_B6_tlm" name="Heme B located in the Cytochrome-b6/f complex, triply protonated_tlm" boundaryCondition="false" compartment="tlm">
<notes>
<body xmlns="http://www.w3.org/1999/xhtml">
<p>FORMULA: R</p>
</body>
</notes>
</species>
<species id="C16221_cyt" name="(2E)-Octadecenoyl-[acp]_cyt" boundaryCondition="false" compartment="cyt">
<notes>
<body xmlns="http://www.w3.org/1999/xhtml">
<p>FORMULA: C18H33OSR</p>
</body>
</notes>
</species>
<species id="C00266_cyt" name="Glycolaldehyde_cyt" boundaryCondition="false" compartment="cyt">
<notes>
<body xmlns="http://www.w3.org/1999/xhtml">
<p>FORMULA: C2H4O2</p>
</body>
</notes>
</species>
<species id="C15547_cyt" name="1,4-Dihydroxy-2-naphthoyl-CoA_cyt" boundaryCondition="false" compartment="cyt">
<notes>
<body xmlns="http://www.w3.org/1999/xhtml">
<p>FORMULA: C32H42N7O19P3S</p>
</body>
</notes>
</species>
<species id="PQH_B6_S_cym" name="Plastosemiquinone located at the stromal side of the Cytochrome-b6/f complex_cym" boundaryCondition="false" compartment="cym">
<notes>
<body xmlns="http://www.w3.org/1999/xhtml">
<p>FORMULA: C53H81O2</p>
</body>
</notes>
</species>
<species id="C00009_ext_b" name="Orthophosphate_ext_b" boundaryCondition="true" compartment="ext">
<notes>
<body xmlns="http://www.w3.org/1999/xhtml">
<p>FORMULA: H3PO4</p>
</body>
</notes>
</species>
<species id="C02477_cyt" name="alpha-Tocopherol_cyt" boundaryCondition="false" compartment="cyt">
<notes>
<body xmlns="http://www.w3.org/1999/xhtml">
<p>FORMULA: C29H50O2</p>
</body>
</notes>
</species>
<species id="C00031_ext_b" name="D-Glucose_ext_b" boundaryCondition="true" compartment="ext">
<notes>
<body xmlns="http://www.w3.org/1999/xhtml">
<p>FORMULA: C6H12O6</p>
</body>
</notes>
</species>
<species id="C00718_cyt" name="Amylose_cyt" boundaryCondition="false" compartment="cyt">
<notes>
<body xmlns="http://www.w3.org/1999/xhtml">
<p>FORMULA: C6H10O5</p>
</body>
</notes>
</species>
<species id="C01103_cyt" name="Orotidine 5'-phosphate_cyt" boundaryCondition="false" compartment="cyt">
<notes>
<body xmlns="http://www.w3.org/1999/xhtml">
<p>FORMULA: C10H13N2O11P</p>
</body>
</notes>
</species>
<species id="C01269_cyt" name="5-O-(1-Carboxyvinyl)-3-phosphoshikimate_cyt" boundaryCondition="false" compartment="cyt">
<notes>
<body xmlns="http://www.w3.org/1999/xhtml">
<p>FORMULA: C10H13O10P</p>
</body>
</notes>
</species>
<species id="C00182N_cyt_b" name="Glycogen granule_cyt_b" boundaryCondition="true" compartment="cyt">
<notes>
<body xmlns="http://www.w3.org/1999/xhtml">
<p>FORMULA: R</p>
</body>
</notes>
</species>
<species id="C00077_cyt" name="L-Ornithine_cyt" boundaryCondition="false" compartment="cyt">
<notes>
<body xmlns="http://www.w3.org/1999/xhtml">
<p>FORMULA: C5H12N2O2</p>
</body>
</notes>
</species>
<species id="C02139_cyt" name="Chlorophyllide_cyt" boundaryCondition="false" compartment="cyt">
<notes>
<body xmlns="http://www.w3.org/1999/xhtml">
<p>FORMULA: C35H34MgN4O5</p>
</body>
</notes>
</species>
<species id="C01137_cyt" name="S-Adenosylmethioninamine_cyt" boundaryCondition="false" compartment="cyt">
<notes>
<body xmlns="http://www.w3.org/1999/xhtml">
<p>FORMULA: C14H23N6O3S</p>
</body>
</notes>
</species>
<species id="C00544_cyt" name="Homogentisate_cyt" boundaryCondition="false" compartment="cyt">
<notes>
<body xmlns="http://www.w3.org/1999/xhtml">
<p>FORMULA: C8H8O4</p>
</body>
</notes>
</species>
<species id="C05772_cyt" name="Precorrin 3A_cyt" boundaryCondition="false" compartment="cyt">
<notes>
<body xmlns="http://www.w3.org/1999/xhtml">
<p>FORMULA: C43H50N4O16</p>
</body>
</notes>
</species>
<species id="S0_P680_tlm" name="Starting state of a cluster of probably four manganese atoms_tlm" boundaryCondition="false" compartment="tlm">
<notes>
<body xmlns="http://www.w3.org/1999/xhtml">
<p>FORMULA: R</p>
</body>
</notes>
</species>
<species id="C00041_cyt" name="L-Alanine_cyt" boundaryCondition="false" compartment="cyt">
<notes>
<body xmlns="http://www.w3.org/1999/xhtml">
<p>FORMULA: C3H7NO2</p>
</body>
</notes>
</species>
<species id="C13508_SQDG_cyt" name="Sulfoquinovosyldiacylglycerol_SQDG_cyt" boundaryCondition="false" compartment="cyt">
<notes>
<body xmlns="http://www.w3.org/1999/xhtml">
<p>FORMULA: C11H16O12SR2</p>
</body>
</notes>
</species>
<species id="C11355_cyt" name="4-Amino-4-deoxychorismate_cyt" boundaryCondition="false" compartment="cyt">
<notes>
<body xmlns="http://www.w3.org/1999/xhtml">
<p>FORMULA: C10H11NO5</p>
</body>
</notes>
</species>
<species id="C00416_MGDG_cyt" name="Phosphatidate_MGDG_cyt" boundaryCondition="false" compartment="cyt">
<notes>
<body xmlns="http://www.w3.org/1999/xhtml">
<p>FORMULA: C5H7O8PR2</p>
</body>
</notes>
</species>
<species id="P700_tlm" name="Uncharged reaction centre of the Photosystem I (light with 700 nm is sufficient for the excitation of the one reaction center)_tlm" boundaryCondition="false" compartment="tlm">
<notes>
<body xmlns="http://www.w3.org/1999/xhtml">
<p>FORMULA: R</p>
</body>
</notes>
</species>
<species id="C06505_cyt" name="Cob(I)yrinate a,c diamide_cyt" boundaryCondition="false" compartment="cyt">
<notes>
<body xmlns="http://www.w3.org/1999/xhtml">
<p>FORMULA: C45H61CoN6O12</p>
</body>
</notes>
</species>
<species id="C00085_cyt" name="D-Fructose 6-phosphate_cyt" boundaryCondition="false" compartment="cyt">
<notes>
<body xmlns="http://www.w3.org/1999/xhtml">
<p>FORMULA: C6H13O9P</p>
</body>
</notes>
</species>
<species id="C00018_cyt" name="Pyridoxal phosphate_cyt" boundaryCondition="false" compartment="cyt">
<notes>
<body xmlns="http://www.w3.org/1999/xhtml">
<p>FORMULA: C8H10NO6P</p>
</body>
</notes>
</species>
<species id="C00055_cyt" name="CMP_cyt" boundaryCondition="false" compartment="cyt">
<notes>
<body xmlns="http://www.w3.org/1999/xhtml">
<p>FORMULA: C9H14N3O8P</p>
</body>
</notes>
</species>
<species id="E11_cyt" name="Peptidoglycan_cyt" boundaryCondition="false" compartment="cyt">
<notes>
<body xmlns="http://www.w3.org/1999/xhtml">
<p>FORMULA: C37H59N7O20</p>
</body>
</notes>
</species>
<species id="C03451_cyt" name="(R)-S-Lactoylglutathione_cyt" boundaryCondition="false" compartment="cyt">
<notes>
<body xmlns="http://www.w3.org/1999/xhtml">
<p>FORMULA: C13H21N3O8S</p>
</body>
</notes>
</species>
<species id="C00568_cyt" name="4-Aminobenzoate_cyt" boundaryCondition="false" compartment="cyt">
<notes>
<body xmlns="http://www.w3.org/1999/xhtml">
<p>FORMULA: C7H7NO2</p>
</body>
</notes>
</species>
<species id="C00048_cyt" name="Glyoxylate_cyt" boundaryCondition="false" compartment="cyt">
<notes>
<body xmlns="http://www.w3.org/1999/xhtml">
<p>FORMULA: C2H2O3</p>
</body>
</notes>
</species>
<species id="C05764_cyt" name="(9Z)-Hexadecanoyl-[acp]_cyt" boundaryCondition="false" compartment="cyt">
<notes>
<body xmlns="http://www.w3.org/1999/xhtml">
<p>FORMULA: C16H31OSR</p>
</body>
</notes>
</species>
<species id="C00053_cyt" name="3'-Phosphoadenylyl sulfate_cyt" boundaryCondition="false" compartment="cyt">
<notes>
<body xmlns="http://www.w3.org/1999/xhtml">
<p>FORMULA: C10H15N5O13P2S</p>
</body>
</notes>
</species>
<species id="C00038_cyt" name="Zinc_cyt" boundaryCondition="false" compartment="cyt">
<notes>
<body xmlns="http://www.w3.org/1999/xhtml">
<p>FORMULA: Zn</p>
</body>
</notes>
</species>
<species id="C00209_cyt" name="Oxalate_cyt" boundaryCondition="false" compartment="cyt">
<notes>
<body xmlns="http://www.w3.org/1999/xhtml">
<p>FORMULA: C2H2O4</p>
</body>
</notes>
</species>
<species id="C12147_cyt" name="L-Threonine O-3-phosphate_cyt" boundaryCondition="false" compartment="cyt">
<notes>
<body xmlns="http://www.w3.org/1999/xhtml">
<p>FORMULA: C4H10NO6P</p>
</body>
</notes>
</species>
<species id="C00332_cyt" name="Acetoacetyl-CoA_cyt" boundaryCondition="false" compartment="cyt">
<notes>
<body xmlns="http://www.w3.org/1999/xhtml">
<p>FORMULA: C25H40N7O18P3S</p>
</body>
</notes>
</species>
<species id="B3_cyt" name="RNA component of biomass_cyt" boundaryCondition="false" compartment="cyt">
<notes>
<body xmlns="http://www.w3.org/1999/xhtml">
<p>FORMULA: R</p>
</body>
</notes>
</species>
<species id="C00156_cyt" name="4-Hydroxybenzoate_cyt" boundaryCondition="false" compartment="cyt">
<notes>
<body xmlns="http://www.w3.org/1999/xhtml">
<p>FORMULA: C7H6O3</p>
</body>
</notes>
</species>
<species id="C00680_cyt" name="meso-2,6-Diaminoheptanedioate_cyt" boundaryCondition="false" compartment="cyt">
<notes>
<body xmlns="http://www.w3.org/1999/xhtml">
<p>FORMULA: C7H14N2O4</p>
</body>
</notes>
</species>
<species id="C04574_cyt" name="di-trans,poly-cis-Undecaprenyl diphosphate_cyt" boundaryCondition="false" compartment="cyt">
<notes>
<body xmlns="http://www.w3.org/1999/xhtml">
<p>FORMULA: C55H92O7P2</p>
</body>
</notes>
</species>
<species id="C00885_cyt" name="Isochorismate_cyt" boundaryCondition="false" compartment="cyt">
<notes>
<body xmlns="http://www.w3.org/1999/xhtml">
<p>FORMULA: C10H10O6</p>
</body>
</notes>
</species>
<species id="C00363_cyt" name="dTDP_cyt" boundaryCondition="false" compartment="cyt">
<notes>
<body xmlns="http://www.w3.org/1999/xhtml">
<p>FORMULA: C10H16N2O11P2</p>
</body>
</notes>
</species>
<species id="C01236_cyt" name="D-Glucono-1,5-lactone 6-phosphate_cyt" boundaryCondition="false" compartment="cyt">
<notes>
<body xmlns="http://www.w3.org/1999/xhtml">
<p>FORMULA: C6H11O9P</p>
</body>
</notes>
</species>
<species id="C03090_cyt" name="5-Phosphoribosylamine_cyt" boundaryCondition="false" compartment="cyt">
<notes>
<body xmlns="http://www.w3.org/1999/xhtml">
<p>FORMULA: C5H12NO7P</p>
</body>
</notes>
</species>
<species id="B4_cyt" name="Cell wall component of biomass_cyt" boundaryCondition="false" compartment="cyt">
<notes>
<body xmlns="http://www.w3.org/1999/xhtml">
<p>FORMULA: R</p>
</body>
</notes>
</species>
<species id="PQn_P680_tlm" name="Semiplastoquinone radical loosely bound to the Photosystem II (can except one further electron)_tlm" boundaryCondition="false" compartment="tlm">
<notes>
<body xmlns="http://www.w3.org/1999/xhtml">
<p>FORMULA: C53H81O2</p>
</body>
</notes>
</species>
<species id="C05946_cyt" name="D-4-Hydroxy-2-oxoglutarate_cyt" boundaryCondition="false" compartment="cyt">
<notes>
<body xmlns="http://www.w3.org/1999/xhtml">
<p>FORMULA: C5H6O6</p>
</body>
</notes>
</species>
<species id="C04246_cyt" name="But-2-enoyl-[acyl-carrier protein]_cyt" boundaryCondition="false" compartment="cyt">
<notes>
<body xmlns="http://www.w3.org/1999/xhtml">
<p>FORMULA: C4H5OSR</p>
</body>
</notes>
</species>
<species id="C01468_ext_b" name="4-Cresol_ext_b" boundaryCondition="true" compartment="ext">
<notes>
<body xmlns="http://www.w3.org/1999/xhtml">
<p>FORMULA: C7H8O</p>
</body>
</notes>
</species>
<species id="C00086_cyt" name="Urea_cyt" boundaryCondition="false" compartment="cyt">
<notes>
<body xmlns="http://www.w3.org/1999/xhtml">
<p>FORMULA: CH4N2O</p>
</body>
</notes>
</species>
<species id="C00860_cyt" name="L-Histidinol_cyt" boundaryCondition="false" compartment="cyt">
<notes>
<body xmlns="http://www.w3.org/1999/xhtml">
<p>FORMULA: C6H11N3O</p>
</body>
</notes>
</species>
<species id="C06506_cyt" name="Adenosyl cobyrinate a,c diamide_cyt" boundaryCondition="false" compartment="cyt">
<notes>
<body xmlns="http://www.w3.org/1999/xhtml">
<p>FORMULA: C55H73CoN11O15</p>
</body>
</notes>
</species>
<species id="C04874_cyt" name="2-Amino-4-hydroxy-6-(D-erythro-1,2,3-trihydroxypropyl)-7,8-_cyt" boundaryCondition="false" compartment="cyt">
<notes>
<body xmlns="http://www.w3.org/1999/xhtml">
<p>FORMULA: C9H13N5O4</p>
</body>
</notes>
</species>
<species id="C06407_cyt" name="Precorrin 4_cyt" boundaryCondition="false" compartment="cyt">
<notes>
<body xmlns="http://www.w3.org/1999/xhtml">
<p>FORMULA: C44H52N4O17</p>
</body>
</notes>
</species>
<species id="C00179_cyt" name="Agmatine_cyt" boundaryCondition="false" compartment="cyt">
<notes>
<body xmlns="http://www.w3.org/1999/xhtml">
<p>FORMULA: C5H14N4</p>
</body>
</notes>
</species>
<species id="C03319_cyt" name="dTDP-6-deoxy-L-mannose_cyt" boundaryCondition="false" compartment="cyt">
<notes>
<body xmlns="http://www.w3.org/1999/xhtml">
<p>FORMULA: C16H26N2O15P2</p>
</body>
</notes>
</species>
<species id="C02987_cyt" name="L-Glutamyl-tRNA(Glu)_cyt" boundaryCondition="false" compartment="cyt">
<notes>
<body xmlns="http://www.w3.org/1999/xhtml">
<p>FORMULA: C20H28N6O13PR</p>
</body>
</notes>
</species>
<species id="C01100_cyt" name="L-Histidinol phosphate_cyt" boundaryCondition="false" compartment="cyt">
<notes>
<body xmlns="http://www.w3.org/1999/xhtml">
<p>FORMULA: C6H12N3O4P</p>
</body>
</notes>
</species>
<species id="C00096_cyt" name="GDP-mannose_cyt" boundaryCondition="false" compartment="cyt">
<notes>
<body xmlns="http://www.w3.org/1999/xhtml">
<p>FORMULA: C16H25N5O16P2</p>
</body>
</notes>
</species>
<species id="C02612_cyt" name="(R)-2-Methylmalate_cyt" boundaryCondition="false" compartment="cyt">
<notes>
<body xmlns="http://www.w3.org/1999/xhtml">
<p>FORMULA: C5H8O5</p>
</body>
</notes>
</species>
<species id="C06232_cyt" name="Molybdate_cyt" boundaryCondition="false" compartment="cyt">
<notes>
<body xmlns="http://www.w3.org/1999/xhtml">
<p>FORMULA: MoH2O4</p>
</body>
</notes>
</species>
<species id="C00291_ext_b" name="Nickel_ext_b" boundaryCondition="true" compartment="ext">
<notes>
<body xmlns="http://www.w3.org/1999/xhtml">
<p>FORMULA: Ni</p>
</body>
</notes>
</species>
<species id="C00341_cyt" name="Geranyl diphosphate_cyt" boundaryCondition="false" compartment="cyt">
<notes>
<body xmlns="http://www.w3.org/1999/xhtml">
<p>FORMULA: C10H20O7P2</p>
</body>
</notes>
</species>
<species id="C00244_cyt" name="Nitrate_cyt" boundaryCondition="false" compartment="cyt">
<notes>
<body xmlns="http://www.w3.org/1999/xhtml">
<p>FORMULA: NO3-</p>
</body>
</notes>
</species>
<species id="C05759_cyt" name="3-Oxotetradecanoyl-[acp]_cyt" boundaryCondition="false" compartment="cyt">
<notes>
<body xmlns="http://www.w3.org/1999/xhtml">
<p>FORMULA: C14H25O2SR</p>
</body>
</notes>
</species>
<species id="C03393_cyt" name="4-Phospho-D-erythronate_cyt" boundaryCondition="false" compartment="cyt">
<notes>
<body xmlns="http://www.w3.org/1999/xhtml">
<p>FORMULA: C4H9O8P</p>
</body>
</notes>
</species>
<species id="C00931_cyt" name="Porphobilinogen_cyt" boundaryCondition="false" compartment="cyt">
<notes>
<body xmlns="http://www.w3.org/1999/xhtml">
<p>FORMULA: C10H14N2O4</p>
</body>
</notes>
</species>
<species id="C05427_cyt" name="Phytyl diphosphate_cyt" boundaryCondition="false" compartment="cyt">
<notes>
<body xmlns="http://www.w3.org/1999/xhtml">
<p>FORMULA: C20H42O7P2</p>
</body>
</notes>
</species>
<species id="HB2p_B6_tlm" name="Heme B located in the Cytochrome-b6/f complex, twice protonated_tlm" boundaryCondition="false" compartment="tlm">
<notes>
<body xmlns="http://www.w3.org/1999/xhtml">
<p>FORMULA: R</p>
</body>
</notes>
</species>
<species id="C00003_cyt" name="NAD+_cyt" boundaryCondition="false" compartment="cyt">
<notes>
<body xmlns="http://www.w3.org/1999/xhtml">
<p>FORMULA: C21H28N7O14P2</p>
</body>
</notes>
</species>
<species id="C00135_ext_b" name="L-Histidine_ext_b" boundaryCondition="true" compartment="ext">
<notes>
<body xmlns="http://www.w3.org/1999/xhtml">
<p>FORMULA: C6H9N3O2</p>
</body>
</notes>
</species>
<species id="C00009_cyt" name="Orthophosphate_cyt" boundaryCondition="false" compartment="cyt">
<notes>
<body xmlns="http://www.w3.org/1999/xhtml">
<p>FORMULA: H3PO4</p>
</body>
</notes>
</species>
<species id="C00025_ext_b" name="L-Glutamate_ext_b" boundaryCondition="true" compartment="ext">
<notes>
<body xmlns="http://www.w3.org/1999/xhtml">
<p>FORMULA: C5H9NO4</p>
</body>
</notes>
</species>
<species id="C00141_cyt" name="3-Methyl-2-oxobutanoic acid_cyt" boundaryCondition="false" compartment="cyt">
<notes>
<body xmlns="http://www.w3.org/1999/xhtml">
<p>FORMULA: C5H8O3</p>
</body>
</notes>
</species>
<species id="C00094_cyt" name="Sulfite_cyt" boundaryCondition="false" compartment="cyt">
<notes>
<body xmlns="http://www.w3.org/1999/xhtml">
<p>FORMULA: H2SO3</p>
</body>
</notes>
</species>
<species id="C05125_cyt" name="2-(alpha-Hydroxyethyl)thiamine diphosphate_cyt" boundaryCondition="false" compartment="cyt">
<notes>
<body xmlns="http://www.w3.org/1999/xhtml">
<p>FORMULA: C14H23N4O8P2S</p>
</body>
</notes>
</species>
<species id="C06098_cyt" name="Zeaxanthin_cyt" boundaryCondition="false" compartment="cyt">
<notes>
<body xmlns="http://www.w3.org/1999/xhtml">
<p>FORMULA: C40H56O2</p>
</body>
</notes>
</species>
<species id="C00059_ext_b" name="Sulfate_ext_b" boundaryCondition="true" compartment="ext">
<notes>
<body xmlns="http://www.w3.org/1999/xhtml">
<p>FORMULA: H2SO4</p>
</body>
</notes>
</species>
<species id="C03838_cyt" name="5'-Phosphoribosylglycinamide_cyt" boundaryCondition="false" compartment="cyt">
<notes>
<body xmlns="http://www.w3.org/1999/xhtml">
<p>FORMULA: C7H15N2O8P</p>
</body>
</notes>
</species>
<species id="C00122_cyt" name="Fumarate_cyt" boundaryCondition="false" compartment="cyt">
<notes>
<body xmlns="http://www.w3.org/1999/xhtml">
<p>FORMULA: C4H4O4</p>
</body>
</notes>
</species>
<species id="C07335_cyt" name="2-Amino-3-oxo-4-phosphonooxybutyrate_cyt" boundaryCondition="false" compartment="cyt">
<notes>
<body xmlns="http://www.w3.org/1999/xhtml">
<p>FORMULA: C4H8NO7P</p>
</body>
</notes>
</species>
<species id="C06054_cyt" name="2-Oxo-3-hydroxy-4-phosphobutanoate_cyt" boundaryCondition="false" compartment="cyt">
<notes>
<body xmlns="http://www.w3.org/1999/xhtml">
<p>FORMULA: C4H7O8P</p>
</body>
</notes>
</species>
<species id="C00459_cyt" name="dTTP_cyt" boundaryCondition="false" compartment="cyt">
<notes>
<body xmlns="http://www.w3.org/1999/xhtml">
<p>FORMULA: C10H17N2O14P3</p>
</body>
</notes>
</species>
<species id="C00234_cyt" name="10-Formyltetrahydrofolate_cyt" boundaryCondition="false" compartment="cyt">
<notes>
<body xmlns="http://www.w3.org/1999/xhtml">
<p>FORMULA: C20H23N7O7</p>
</body>
</notes>
</species>
<species id="C00134_cyt" name="Putrescine_cyt" boundaryCondition="false" compartment="cyt">
<notes>
<body xmlns="http://www.w3.org/1999/xhtml">
<p>FORMULA: C4H12N2</p>
</body>
</notes>
</species>
<species id="C00416_SQDG_cyt" name="Phosphatidate_SQDG_cyt" boundaryCondition="false" compartment="cyt">
<notes>
<body xmlns="http://www.w3.org/1999/xhtml">
<p>FORMULA: C5H7O8PR2</p>
</body>
</notes>
</species>
<species id="C04006_cyt" name="1D-myo-Inositol 3-phosphate_cyt" boundaryCondition="false" compartment="cyt">
<notes>
<body xmlns="http://www.w3.org/1999/xhtml">
<p>FORMULA: C6H13O9P</p>
</body>
</notes>
</species>
<species id="C06504_cyt" name="Cob(II)yrinate a,c diamide_cyt" boundaryCondition="false" compartment="cyt">
<notes>
<body xmlns="http://www.w3.org/1999/xhtml">
<p>FORMULA: C45H61CoN6O12</p>
</body>
</notes>
</species>
<species id="C00979_cyt" name="O-Acetyl-L-serine_cyt" boundaryCondition="false" compartment="cyt">
<notes>
<body xmlns="http://www.w3.org/1999/xhtml">
<p>FORMULA: C5H9NO4</p>
</body>
</notes>
</species>
<species id="C00068_cyt" name="Thiamin diphosphate_cyt" boundaryCondition="false" compartment="cyt">
<notes>
<body xmlns="http://www.w3.org/1999/xhtml">
<p>FORMULA: C12H19N4O7P2S</p>
</body>
</notes>
</species>
<species id="C01182_cax" name="D-Ribulose 1,5-bisphosphate_cax" boundaryCondition="false" compartment="cax">
<notes>
<body xmlns="http://www.w3.org/1999/xhtml">
<p>FORMULA: C5H12O11P2</p>
</body>
</notes>
</species>
<species id="C05750_cyt" name="3-Oxooctanoyl-[acp]_cyt" boundaryCondition="false" compartment="cyt">
<notes>
<body xmlns="http://www.w3.org/1999/xhtml">
<p>FORMULA: C8H13O2SR</p>
</body>
</notes>
</species>
<species id="C15966_cyt" name="3-Hydroxyechinenone_cyt" boundaryCondition="false" compartment="cyt">
<notes>
<body xmlns="http://www.w3.org/1999/xhtml">
<p>FORMULA: C40H54O2</p>
</body>
</notes>
</species>
<species id="C00015_cyt" name="UDP_cyt" boundaryCondition="false" compartment="cyt">
<notes>
<body xmlns="http://www.w3.org/1999/xhtml">
<p>FORMULA: C9H14N2O12P2</p>
</body>
</notes>
</species>
<species id="C00007_cax" name="Oxygen_cax" boundaryCondition="false" compartment="cax">
<notes>
<body xmlns="http://www.w3.org/1999/xhtml">
<p>FORMULA: O2</p>
</body>
</notes>
</species>
<species id="C04454_cyt" name="5-Amino-6-(5'-phosphoribitylamino)uracil_cyt" boundaryCondition="false" compartment="cyt">
<notes>
<body xmlns="http://www.w3.org/1999/xhtml">
<p>FORMULA: C9H17N4O9P</p>
</body>
</notes>
</species>
<species id="C00103_cyt" name="D-Glucose 1-phosphate_cyt" boundaryCondition="false" compartment="cyt">
<notes>
<body xmlns="http://www.w3.org/1999/xhtml">
<p>FORMULA: C6H13O9P</p>
</body>
</notes>
</species>
<species id="C05745_cyt" name="Butyryl-[acp]_cyt" boundaryCondition="false" compartment="cyt">
<notes>
<body xmlns="http://www.w3.org/1999/xhtml">
<p>FORMULA: C4H7OSR</p>
</body>
</notes>
</species>
<species id="C05748_cyt" name="trans-Hex-2-enoyl-[acp]_cyt" boundaryCondition="false" compartment="cyt">
<notes>
<body xmlns="http://www.w3.org/1999/xhtml">
<p>FORMULA: C6H9OSR</p>
</body>
</notes>
</species>
<species id="C00438_cyt" name="N-Carbamoyl-L-aspartate_cyt" boundaryCondition="false" compartment="cyt">
<notes>
<body xmlns="http://www.w3.org/1999/xhtml">
<p>FORMULA: C5H8N2O5</p>
</body>
</notes>
</species>
<species id="B8_cyt" name="Pigment component of biomass_cyt" boundaryCondition="false" compartment="cyt">
<notes>
<body xmlns="http://www.w3.org/1999/xhtml">
<p>FORMULA: R</p>
</body>
</notes>
</species>
<species id="RRieske_B6_tlm" name="Reduced rieske_B6_tlm" boundaryCondition="false" compartment="tlm">
<notes>
<body xmlns="http://www.w3.org/1999/xhtml">
<p>FORMULA: R</p>
</body>
</notes>
</species>
<species id="C00062_cyt" name="L-Arginine_cyt" boundaryCondition="false" compartment="cyt">
<notes>
<body xmlns="http://www.w3.org/1999/xhtml">
<p>FORMULA: C6H14N4O2</p>
</body>
</notes>
</species>
<species id="C15672_cyt" name="Heme O_cyt" boundaryCondition="false" compartment="cyt">
<notes>
<body xmlns="http://www.w3.org/1999/xhtml">
<p>FORMULA: C49H58FeN4O5</p>
</body>
</notes>
</species>
<species id="C05947_cyt" name="L-erythro-4-Hydroxyglutamate_cyt" boundaryCondition="false" compartment="cyt">
<notes>
<body xmlns="http://www.w3.org/1999/xhtml">
<p>FORMULA: C5H9NO5</p>
</body>
</notes>
</species>
<species id="C00311_cyt" name="Isocitrate_cyt" boundaryCondition="false" compartment="cyt">
<notes>
<body xmlns="http://www.w3.org/1999/xhtml">
<p>FORMULA: C6H8O7</p>
</body>
</notes>
</species>
<species id="E10N_cyt_b" name="Cyanophycin polymer_cyt_b" boundaryCondition="true" compartment="cyt">
<notes>
<body xmlns="http://www.w3.org/1999/xhtml">
<p>FORMULA: R</p>
</body>
</notes>
</species>
<species id="C16160_cyt" name="Linoleoyl-[acyl-carrier protein]_cyt" boundaryCondition="false" compartment="cyt">
<notes>
<body xmlns="http://www.w3.org/1999/xhtml">
<p>FORMULA: C18H31OSR</p>
</body>
</notes>
</species>
<species id="C00061_cyt" name="FMN_cyt" boundaryCondition="false" compartment="cyt">
<notes>
<body xmlns="http://www.w3.org/1999/xhtml">
<p>FORMULA: C17H21N4O9P</p>
</body>
</notes>
</species>
<species id="C00001_tll" name="H2O_tll" boundaryCondition="false" compartment="tll">
<notes>
<body xmlns="http://www.w3.org/1999/xhtml">
<p>FORMULA: H2O</p>
</body>
</notes>
</species>
<species id="C04677_cyt" name="1-(5'-Phosphoribosyl)-5-amino-4-imidazolecarboxamide_cyt" boundaryCondition="false" compartment="cyt">
<notes>
<body xmlns="http://www.w3.org/1999/xhtml">
<p>FORMULA: C9H15N4O8P</p>
</body>
</notes>
</species>
<species id="C11830_cyt" name="13(1)-Oxo-magnesium-protoporphyrin IX 13-monomethyl ester_cyt" boundaryCondition="false" compartment="cyt">
<notes>
<body xmlns="http://www.w3.org/1999/xhtml">
<p>FORMULA: C35H32MgN4O5</p>
</body>
</notes>
</species>
<species id="C00342_cyt" name="Thioredoxin_cyt" boundaryCondition="false" compartment="cyt">
<notes>
<body xmlns="http://www.w3.org/1999/xhtml">
<p>FORMULA: C10H14N4O4S2R4</p>
</body>
</notes>
</species>
<species id="C01304_cyt" name="2,5-Diamino-6-(5'-phosphoribosylamino)-4-pyrimidineone_cyt" boundaryCondition="false" compartment="cyt">
<notes>
<body xmlns="http://www.w3.org/1999/xhtml">
<p>FORMULA: C9H16N5O8P</p>
</body>
</notes>
</species>
<species id="C01353_cax" name="Carbonic acid_cax" boundaryCondition="false" compartment="cax">
<notes>
<body xmlns="http://www.w3.org/1999/xhtml">
<p>FORMULA: H2CO3</p>
</body>
</notes>
</species>
<species id="C00078_cyt" name="L-Tryptophan_cyt" boundaryCondition="false" compartment="cyt">
<notes>
<body xmlns="http://www.w3.org/1999/xhtml">
<p>FORMULA: C11H12N2O2</p>
</body>
</notes>
</species>
<species id="C00194_cyt" name="Cobamide coenzyme_cyt" boundaryCondition="false" compartment="cyt">
<notes>
<body xmlns="http://www.w3.org/1999/xhtml">
<p>FORMULA: C72H100CoN18O17P</p>
</body>
</notes>
</species>
<species id="C01077_cyt" name="O-Acetyl-L-homoserine_cyt" boundaryCondition="false" compartment="cyt">
<notes>
<body xmlns="http://www.w3.org/1999/xhtml">
<p>FORMULA: C6H11NO4</p>
</body>
</notes>
</species>
<species id="C00415_cyt" name="Dihydrofolate_cyt" boundaryCondition="false" compartment="cyt">
<notes>
<body xmlns="http://www.w3.org/1999/xhtml">
<p>FORMULA: C19H21N7O6</p>
</body>
</notes>
</species>
<species id="C06007_cyt" name="(R)-2,3-Dihydroxy-3-methylpentanoate_cyt" boundaryCondition="false" compartment="cyt">
<notes>
<body xmlns="http://www.w3.org/1999/xhtml">
<p>FORMULA: C6H12O4</p>
</body>
</notes>
</species>
<species id="C00227_cyt" name="Acetyl phosphate_cyt" boundaryCondition="false" compartment="cyt">
<notes>
<body xmlns="http://www.w3.org/1999/xhtml">
<p>FORMULA: C2H5O5P</p>
</body>
</notes>
</species>
<species id="C16220_cyt" name="3-Hydroxyoctadecanoyl-[acp]_cyt" boundaryCondition="false" compartment="cyt">
<notes>
<body xmlns="http://www.w3.org/1999/xhtml">
<p>FORMULA: C18H35O2SR</p>
</body>
</notes>
</species>
<species id="C00998_cyt_b" name="Ferrocytochrome b1_cyt_b" boundaryCondition="true" compartment="cyt">
<notes>
<body xmlns="http://www.w3.org/1999/xhtml">
<p>FORMULA: R</p>
</body>
</notes>
</species>
<species id="C15811_cyt_b" name="[Enzyme]-cysteine_cyt_b" boundaryCondition="true" compartment="cyt">
<notes>
<body xmlns="http://www.w3.org/1999/xhtml">
<p>FORMULA: C4H6N2O2SR2</p>
</body>
</notes>
</species>
<species id="C14152_cyt" name="beta-Tocopherol_cyt" boundaryCondition="false" compartment="cyt">
<notes>
<body xmlns="http://www.w3.org/1999/xhtml">
<p>FORMULA: C28H48O2</p>
</body>
</notes>
</species>
<species id="C02094_cyt" name="beta-Carotene_cyt" boundaryCondition="false" compartment="cyt">
<notes>
<body xmlns="http://www.w3.org/1999/xhtml">
<p>FORMULA: C40H56</p>
</body>
</notes>
</species>
<species id="C01419_cyt" name="Cys-Gly_cyt" boundaryCondition="false" compartment="cyt">
<notes>
<body xmlns="http://www.w3.org/1999/xhtml">
<p>FORMULA: C5H10N2O3S</p>
</body>
</notes>
</species>
<species id="C15882_cyt" name="2-Methyl-6-phytylquinol_cyt" boundaryCondition="false" compartment="cyt">
<notes>
<body xmlns="http://www.w3.org/1999/xhtml">
<p>FORMULA: C27H46O2</p>
</body>
</notes>
</species>
<species id="C02739_cyt" name="1-(5-Phospho-D-ribosyl)-ATP_cyt" boundaryCondition="false" compartment="cyt">
<notes>
<body xmlns="http://www.w3.org/1999/xhtml">
<p>FORMULA: C15H25N5O20P4</p>
</body>
</notes>
</species>
<species id="C00097_cyt" name="L-Cysteine_cyt" boundaryCondition="false" compartment="cyt">
<notes>
<body xmlns="http://www.w3.org/1999/xhtml">
<p>FORMULA: C3H7NO2S</p>
</body>
</notes>
</species>
<species id="S4_P680_tlm" name="Fourth oxidation state of the cluster of manganese atoms in the Photosystem II (needed for water splitting)_tlm" boundaryCondition="false" compartment="tlm">
<notes>
<body xmlns="http://www.w3.org/1999/xhtml">
<p>FORMULA: R</p>
</body>
</notes>
</species>
<species id="C05746_cyt" name="3-Oxohexanoyl-[acp]_cyt" boundaryCondition="false" compartment="cyt">
<notes>
<body xmlns="http://www.w3.org/1999/xhtml">
<p>FORMULA: C6H9O2SR</p>
</body>
</notes>
</species>
<species id="C01929_cyt" name="L-Histidinal_cyt" boundaryCondition="false" compartment="cyt">
<notes>
<body xmlns="http://www.w3.org/1999/xhtml">
<p>FORMULA: C6H9N3O</p>
</body>
</notes>
</species>
<species id="C00036_cyt" name="Oxaloacetate_cyt" boundaryCondition="false" compartment="cyt">
<notes>
<body xmlns="http://www.w3.org/1999/xhtml">
<p>FORMULA: C4H4O5</p>
</body>
</notes>
</species>
<species id="C04556_cyt" name="4-Amino-2-methyl-5-phosphomethylpyrimidine_cyt" boundaryCondition="false" compartment="cyt">
<notes>
<body xmlns="http://www.w3.org/1999/xhtml">
<p>FORMULA: C6H10N3O4P</p>
</body>
</notes>
</species>
<species id="C00076_ext_b" name="Calcium_ext_b" boundaryCondition="true" compartment="ext">
<notes>
<body xmlns="http://www.w3.org/1999/xhtml">
<p>FORMULA: Ca</p>
</body>
</notes>
</species>
<species id="P700p_tlm" name="Positive charged reaction centre of the Photosystem I (light with 700 nm is sufficient for the excitation of the one reaction center)_tlm" boundaryCondition="false" compartment="tlm">
<notes>
<body xmlns="http://www.w3.org/1999/xhtml">
<p>FORMULA: R</p>
</body>
</notes>
</species>
<species id="P680_tlm" name="Neutral reaction centre of the Photosystem II (light with 680 nm is sufficient for the excitation of the one reaction center)_tlm" boundaryCondition="false" compartment="tlm">
<notes>
<body xmlns="http://www.w3.org/1999/xhtml">
<p>FORMULA: R</p>
</body>
</notes>
</species>
<species id="C00011_cyt" name="CO2_cyt" boundaryCondition="false" compartment="cyt">
<notes>
<body xmlns="http://www.w3.org/1999/xhtml">
<p>FORMULA: CO2</p>
</body>
</notes>
</species>
<species id="C00354_cyt" name="D-Fructose 1,6-bisphosphate_cyt" boundaryCondition="false" compartment="cyt">
<notes>
<body xmlns="http://www.w3.org/1999/xhtml">
<p>FORMULA: C6H14O12P2</p>
</body>
</notes>
</species>
<species id="C04411_cyt" name="(2R,3S)-3-Isopropylmalate_cyt" boundaryCondition="false" compartment="cyt">
<notes>
<body xmlns="http://www.w3.org/1999/xhtml">
<p>FORMULA: C7H12O5</p>
</body>
</notes>
</species>
<species id="C00288_cyt" name="HCO3-_cyt" boundaryCondition="false" compartment="cyt">
<notes>
<body xmlns="http://www.w3.org/1999/xhtml">
<p>FORMULA: HCO3</p>
</body>
</notes>
</species>
<species id="C01847_cyt" name="Reduced FMN_cyt" boundaryCondition="false" compartment="cyt">
<notes>
<body xmlns="http://www.w3.org/1999/xhtml">
<p>FORMULA: C17H23N4O9P</p>
</body>
</notes>
</species>
<species id="C00008_cyt" name="ADP_cyt" boundaryCondition="false" compartment="cyt">
<notes>
<body xmlns="http://www.w3.org/1999/xhtml">
<p>FORMULA: C10H15N5O10P2</p>
</body>
</notes>
</species>
<species id="C00117_cyt" name="D-Ribose 5-phosphate_cyt" boundaryCondition="false" compartment="cyt">
<notes>
<body xmlns="http://www.w3.org/1999/xhtml">
<p>FORMULA: C5H11O8P</p>
</body>
</notes>
</species>
<species id="P680p_tlm" name="Positive charged reaction centre of the Photosystem II (light with 680 nm is sufficient for the excitation of the one reaction center)_tlm" boundaryCondition="false" compartment="tlm">
<notes>
<body xmlns="http://www.w3.org/1999/xhtml">
<p>FORMULA: R</p>
</body>
</notes>
</species>
<species id="C00073_cyt" name="L-Methionine_cyt" boundaryCondition="false" compartment="cyt">
<notes>
<body xmlns="http://www.w3.org/1999/xhtml">
<p>FORMULA: C5H11NO2S</p>
</body>
</notes>
</species>
<species id="C04932_cyt" name="2,3,2',3'-Tetrakis(3-hydroxytetradecanoyl)-D-glucosaminyl-1,6-beta-_cyt" boundaryCondition="false" compartment="cyt">
<notes>
<body xmlns="http://www.w3.org/1999/xhtml">
<p>FORMULA: C68H129N2O20P</p>
</body>
</notes>
</species>
<species id="C06510_cyt" name="Adenosine-GDP-cobinamide_cyt" boundaryCondition="false" compartment="cyt">
<notes>
<body xmlns="http://www.w3.org/1999/xhtml">
<p>FORMULA: C68H97CoN21O21P2</p>
</body>
</notes>
</species>
<species id="C00108_cyt" name="Anthranilate_cyt" boundaryCondition="false" compartment="cyt">
<notes>
<body xmlns="http://www.w3.org/1999/xhtml">
<p>FORMULA: C7H7NO2</p>
</body>
</notes>
</species>
<species id="C00166_cyt" name="Phenylpyruvate_cyt" boundaryCondition="false" compartment="cyt">
<notes>
<body xmlns="http://www.w3.org/1999/xhtml">
<p>FORMULA: C9H8O3</p>
</body>
</notes>
</species>
<species id="C03561_cyt" name="(R)-3-Hydroxybutanoyl-CoA_cyt" boundaryCondition="false" compartment="cyt">
<notes>
<body xmlns="http://www.w3.org/1999/xhtml">
<p>FORMULA: C25H42N7O18P3S</p>
</body>
</notes>
</species>
<species id="C00116_cyt" name="Glycerol_cyt" boundaryCondition="false" compartment="cyt">
<notes>
<body xmlns="http://www.w3.org/1999/xhtml">
<p>FORMULA: C3H8O3</p>
</body>
</notes>
</species>
<species id="C01182_cyt" name="D-Ribulose 1,5-bisphosphate_cyt" boundaryCondition="false" compartment="cyt">
<notes>
<body xmlns="http://www.w3.org/1999/xhtml">
<p>FORMULA: C5H12O11P2</p>
</body>
</notes>
</species>
<species id="C00498_cyt" name="ADP-glucose_cyt" boundaryCondition="false" compartment="cyt">
<notes>
<body xmlns="http://www.w3.org/1999/xhtml">
<p>FORMULA: C16H25N5O15P2</p>
</body>
</notes>
</species>
<species id="C00080_pps" name="H+_pps" boundaryCondition="false" compartment="pps">
<notes>
<body xmlns="http://www.w3.org/1999/xhtml">
<p>FORMULA: H</p>
</body>
</notes>
</species>
<species id="C00437_cyt" name="N-Acetylornithine_cyt" boundaryCondition="false" compartment="cyt">
<notes>
<body xmlns="http://www.w3.org/1999/xhtml">
<p>FORMULA: C7H14N2O3</p>
</body>
</notes>
</species>
<species id="C00233_cyt" name="4-Methyl-2-oxopentanoate_cyt" boundaryCondition="false" compartment="cyt">
<notes>
<body xmlns="http://www.w3.org/1999/xhtml">
<p>FORMULA: C6H10O3</p>
</body>
</notes>
</species>
<species id="C00101_cyt" name="Tetrahydrofolate_cyt" boundaryCondition="false" compartment="cyt">
<notes>
<body xmlns="http://www.w3.org/1999/xhtml">
<p>FORMULA: C19H23N7O6</p>
</body>
</notes>
</species>
<species id="C04631_cyt" name="UDP-N-acetyl-3-(1-carboxyvinyl)-D-glucosamine_cyt" boundaryCondition="false" compartment="cyt">
<notes>
<body xmlns="http://www.w3.org/1999/xhtml">
<p>FORMULA: C20H29N3O19P2</p>
</body>
</notes>
</species>
<species id="C00080_ext_b" name="H+_ext_b" boundaryCondition="true" compartment="ext">
<notes>
<body xmlns="http://www.w3.org/1999/xhtml">
<p>FORMULA: H</p>
</body>
</notes>
</species>
<species id="C01300_cyt" name="2-Amino-4-hydroxy-6-hydroxymethyl-7,8-dihydropteridine_cyt" boundaryCondition="false" compartment="cyt">
<notes>
<body xmlns="http://www.w3.org/1999/xhtml">
<p>FORMULA: C7H9N5O2</p>
</body>
</notes>
</species>
<species id="ORieske_B6_tlm" name="Oxidized rieske_B6_tlm" boundaryCondition="false" compartment="tlm">
<notes>
<body xmlns="http://www.w3.org/1999/xhtml">
<p>FORMULA: R</p>
</body>
</notes>
</species>
<species id="C00105_cyt" name="UMP_cyt" boundaryCondition="false" compartment="cyt">
<notes>
<body xmlns="http://www.w3.org/1999/xhtml">
<p>FORMULA: C9H13N2O9P</p>
</body>
</notes>
</species>
<species id="C06022_cyt" name="UDP-3-O-(3-hydroxytetradecanoyl)-D-glucosamine_cyt" boundaryCondition="false" compartment="cyt">
<notes>
<body xmlns="http://www.w3.org/1999/xhtml">
<p>FORMULA: C29H51N3O18P2</p>
</body>
</notes>
</species>
<species id="E19_ext_b" name="5-Deoxy-D-ribose_ext_b" boundaryCondition="true" compartment="ext">
<notes>
<body xmlns="http://www.w3.org/1999/xhtml">
<p>FORMULA: C5H10O4</p>
</body>
</notes>
</species>
<species id="C01185_cyt" name="Nicotinate D-ribonucleotide_cyt" boundaryCondition="false" compartment="cyt">
<notes>
<body xmlns="http://www.w3.org/1999/xhtml">
<p>FORMULA: C11H15NO9P</p>
</body>
</notes>
</species>
<species id="C15670_cyt" name="Heme A_cyt" boundaryCondition="false" compartment="cyt">
<notes>
<body xmlns="http://www.w3.org/1999/xhtml">
<p>FORMULA: C49H56FeN4O6</p>
</body>
</notes>
</species>
<species id="C00135_cyt" name="L-Histidine_cyt" boundaryCondition="false" compartment="cyt">
<notes>
<body xmlns="http://www.w3.org/1999/xhtml">
<p>FORMULA: C6H9N3O2</p>
</body>
</notes>
</species>
<species id="C00988_cax" name="2-Phosphoglycolate_cax" boundaryCondition="false" compartment="cax">
<notes>
<body xmlns="http://www.w3.org/1999/xhtml">
<p>FORMULA: C2H5O6P</p>
</body>
</notes>
</species>
<species id="C01024_cyt" name="Hydroxymethylbilane_cyt" boundaryCondition="false" compartment="cyt">
<notes>
<body xmlns="http://www.w3.org/1999/xhtml">
<p>FORMULA: C40H46N4O17</p>
</body>
</notes>
</species>
<species id="C00286_cyt" name="dGTP_cyt" boundaryCondition="false" compartment="cyt">
<notes>
<body xmlns="http://www.w3.org/1999/xhtml">
<p>FORMULA: C10H16N5O13P3</p>
</body>
</notes>
</species>
<species id="C05752_cyt" name="Octanoyl-[acp]_cyt" boundaryCondition="false" compartment="cyt">
<notes>
<body xmlns="http://www.w3.org/1999/xhtml">
<p>FORMULA: C8H15OSR</p>
</body>
</notes>
</species>
<species id="C00026_cyt" name="2-Oxoglutarate_cyt" boundaryCondition="false" compartment="cyt">
<notes>
<body xmlns="http://www.w3.org/1999/xhtml">
<p>FORMULA: C5H6O5</p>
</body>
</notes>
</species>
<species id="C00291_cyt" name="Nickel_cyt" boundaryCondition="false" compartment="cyt">
<notes>
<body xmlns="http://www.w3.org/1999/xhtml">
<p>FORMULA: Ni</p>
</body>
</notes>
</species>
<species id="C01203_cyt" name="Oleoyl-[acyl-carrier protein]_cyt" boundaryCondition="false" compartment="cyt">
<notes>
<body xmlns="http://www.w3.org/1999/xhtml">
<p>FORMULA: C18H33OSR</p>
</body>
</notes>
</species>
<species id="C00051_cyt" name="Glutathione_cyt" boundaryCondition="false" compartment="cyt">
<notes>
<body xmlns="http://www.w3.org/1999/xhtml">
<p>FORMULA: C10H17N3O6S</p>
</body>
</notes>
</species>
<species id="C03741_cyt" name="(S)-4-Amino-5-oxopentanoate_cyt" boundaryCondition="false" compartment="cyt">
<notes>
<body xmlns="http://www.w3.org/1999/xhtml">
<p>FORMULA: C5H9NO3</p>
</body>
</notes>
</species>
<species id="C00944_cyt" name="3-Dehydroquinate_cyt" boundaryCondition="false" compartment="cyt">
<notes>
<body xmlns="http://www.w3.org/1999/xhtml">
<p>FORMULA: C7H10O6</p>
</body>
</notes>
</species>
<species id="C00070_cyt" name="Copper_cyt" boundaryCondition="false" compartment="cyt">
<notes>
<body xmlns="http://www.w3.org/1999/xhtml">
<p>FORMULA: Cu</p>
</body>
</notes>
</species>
<species id="C04582_ext_b" name="S-Methyl-5-thio-D-ribulose 1-phosphate_ext_b" boundaryCondition="true" compartment="ext">
<notes>
<body xmlns="http://www.w3.org/1999/xhtml">
<p>FORMULA: C6H13O7PS</p>
</body>
</notes>
</species>
<species id="C05761_cyt" name="Tetradecanoyl-[acp]_cyt" boundaryCondition="false" compartment="cyt">
<notes>
<body xmlns="http://www.w3.org/1999/xhtml">
<p>FORMULA: C14H27OSR</p>
</body>
</notes>
</species>
<species id="C04133_cyt" name="N-Acetyl-L-glutamate 5-phosphate_cyt" boundaryCondition="false" compartment="cyt">
<notes>
<body xmlns="http://www.w3.org/1999/xhtml">
<p>FORMULA: C7H12NO8P</p>
</body>
</notes>
</species>
<species id="C00037_cyt" name="Glycine_cyt" boundaryCondition="false" compartment="cyt">
<notes>
<body xmlns="http://www.w3.org/1999/xhtml">
<p>FORMULA: C2H5NO2</p>
</body>
</notes>
</species>
<species id="C00995_cyt_b" name="Ferricytochrome b1_cyt_b" boundaryCondition="true" compartment="cyt">
<notes>
<body xmlns="http://www.w3.org/1999/xhtml">
<p>FORMULA: R</p>
</body>
</notes>
</species>
<species id="C00430_cyt" name="5-Aminolevulinate_cyt" boundaryCondition="false" compartment="cyt">
<notes>
<body xmlns="http://www.w3.org/1999/xhtml">
<p>FORMULA: C5H9NO3</p>
</body>
</notes>
</species>
<species id="C00064_cyt" name="L-Glutamine_cyt" boundaryCondition="false" compartment="cyt">
<notes>
<body xmlns="http://www.w3.org/1999/xhtml">
<p>FORMULA: C5H10N2O3</p>
</body>
</notes>
</species>
<species id="C00031_cyt" name="D-Glucose_cyt" boundaryCondition="false" compartment="cyt">
<notes>
<body xmlns="http://www.w3.org/1999/xhtml">
<p>FORMULA: C6H12O6</p>
</body>
</notes>
</species>
<species id="C00001_cax" name="H2O_cax" boundaryCondition="false" compartment="cax">
<notes>
<body xmlns="http://www.w3.org/1999/xhtml">
<p>FORMULA: H2O</p>
</body>
</notes>
</species>
<species id="C05817_cyt" name="(1R,6R)-6-Hydroxy-2-succinylcyclohexa-2,4-diene-1-carboxylate_cyt" boundaryCondition="false" compartment="cyt">
<notes>
<body xmlns="http://www.w3.org/1999/xhtml">
<p>FORMULA: C11H12O6</p>
</body>
</notes>
</species>
<species id="C00148_cyt" name="L-Proline_cyt" boundaryCondition="false" compartment="cyt">
<notes>
<body xmlns="http://www.w3.org/1999/xhtml">
<p>FORMULA: C5H9NO2</p>
</body>
</notes>
</species>
<species id="C04738_cyt" name="UDP-3-O-(3-hydroxytetradecanoyl)-N-acetylglucosamine_cyt" boundaryCondition="false" compartment="cyt">
<notes>
<body xmlns="http://www.w3.org/1999/xhtml">
<p>FORMULA: C31H53N3O19P2</p>
</body>
</notes>
</species>
<species id="C00921_cyt" name="Dihydropteroate_cyt" boundaryCondition="false" compartment="cyt">
<notes>
<body xmlns="http://www.w3.org/1999/xhtml">
<p>FORMULA: C14H14N6O3</p>
</body>
</notes>
</species>
<species id="S3_P680_tlm" name="Third oxidation state of the cluster of manganese atoms in the Photosystem II (needed for water splitting)_tlm" boundaryCondition="false" compartment="tlm">
<notes>
<body xmlns="http://www.w3.org/1999/xhtml">
<p>FORMULA: R</p>
</body>
</notes>
</species>
<species id="C00237_cyt" name="CO_cyt" boundaryCondition="false" compartment="cyt">
<notes>
<body xmlns="http://www.w3.org/1999/xhtml">
<p>FORMULA: CO</p>
</body>
</notes>
</species>
<species id="C00882_cyt" name="Dephospho-CoA_cyt" boundaryCondition="false" compartment="cyt">
<notes>
<body xmlns="http://www.w3.org/1999/xhtml">
<p>FORMULA: C21H35N7O13P2S</p>
</body>
</notes>
</species>
<species id="C11436_cyt" name="2-Phospho-4-(cytidine 5'-diphospho)-2-C-methyl-D-erythritol_cyt" boundaryCondition="false" compartment="cyt">
<notes>
<body xmlns="http://www.w3.org/1999/xhtml">
<p>FORMULA: C14H26N3O17P3</p>
</body>
</notes>
</species>
<species id="C00536_cyt" name="Triphosphate_cyt" boundaryCondition="false" compartment="cyt">
<notes>
<body xmlns="http://www.w3.org/1999/xhtml">
<p>FORMULA: P3H5O10</p>
</body>
</notes>
</species>
<species id="C04620_cyt" name="(3R)-3-Hydroxyoctanoyl-[acyl-carrier protein]_cyt" boundaryCondition="false" compartment="cyt">
<notes>
<body xmlns="http://www.w3.org/1999/xhtml">
<p>FORMULA: C8H15O2SR</p>
</body>
</notes>
</species>
<species id="C02880_cyt" name="Protochlorophyllide_cyt" boundaryCondition="false" compartment="cyt">
<notes>
<body xmlns="http://www.w3.org/1999/xhtml">
<p>FORMULA: C35H32MgN4O5</p>
</body>
</notes>
</species>
<species id="C05753_cyt" name="3-Oxodecanoyl-[acp]_cyt" boundaryCondition="false" compartment="cyt">
<notes>
<body xmlns="http://www.w3.org/1999/xhtml">
<p>FORMULA: C10H17O2SR</p>
</body>
</notes>
</species>
<species id="C00206_cyt" name="dADP_cyt" boundaryCondition="false" compartment="cyt">
<notes>
<body xmlns="http://www.w3.org/1999/xhtml">
<p>FORMULA: C10H15N5O9P2</p>
</body>
</notes>
</species>
<species id="C00131_cyt" name="dATP_cyt" boundaryCondition="false" compartment="cyt">
<notes>
<body xmlns="http://www.w3.org/1999/xhtml">
<p>FORMULA: C10H16N5O12P3</p>
</body>
</notes>
</species>
<species id="C00049_cyt" name="L-Aspartate_cyt" boundaryCondition="false" compartment="cyt">
<notes>
<body xmlns="http://www.w3.org/1999/xhtml">
<p>FORMULA: C4H7NO4</p>
</body>
</notes>
</species>
<species id="C01342_cyt" name="NH4+_cyt" boundaryCondition="false" compartment="cyt">
<notes>
<body xmlns="http://www.w3.org/1999/xhtml">
<p>FORMULA: NH4</p>
</body>
</notes>
</species>
<species id="C01672_cyt" name="Cadaverine_cyt" boundaryCondition="false" compartment="cyt">
<notes>
<body xmlns="http://www.w3.org/1999/xhtml">
<p>FORMULA: C5H14N2</p>
</body>
</notes>
</species>
<species id="C06032_cyt" name="D-erythro-3-Methylmalate_cyt" boundaryCondition="false" compartment="cyt">
<notes>
<body xmlns="http://www.w3.org/1999/xhtml">
<p>FORMULA: C5H8O5</p>
</body>
</notes>
</species>
<species id="C00671_cyt" name="(S)-3-Methyl-2-oxopentanoic acid_cyt" boundaryCondition="false" compartment="cyt">
<notes>
<body xmlns="http://www.w3.org/1999/xhtml">
<p>FORMULA: C6H10O3</p>
</body>
</notes>
</species>
<species id="C00065_cyt" name="L-Serine_cyt" boundaryCondition="false" compartment="cyt">
<notes>
<body xmlns="http://www.w3.org/1999/xhtml">
<p>FORMULA: C3H7NO3</p>
</body>
</notes>
</species>
<species id="C11521_cyt" name="UDP-6-sulfoquinovose_cyt" boundaryCondition="false" compartment="cyt">
<notes>
<body xmlns="http://www.w3.org/1999/xhtml">
<p>FORMULA: C15H24N2O19P2S</p>
</body>
</notes>
</species>
<species id="C02097_cyt" name="dTDP-galactose_cyt" boundaryCondition="false" compartment="cyt">
<notes>
<body xmlns="http://www.w3.org/1999/xhtml">
<p>FORMULA: C16H26N2O16P2</p>
</body>
</notes>
</species>
<species id="C00469_cyt" name="Ethanol_cyt" boundaryCondition="false" compartment="cyt">
<notes>
<body xmlns="http://www.w3.org/1999/xhtml">
<p>FORMULA: C2H6O</p>
</body>
</notes>
</species>
<species id="C04039_cyt" name="2,3-Dihydroxy-3-methylbutanoate_cyt" boundaryCondition="false" compartment="cyt">
<notes>
<body xmlns="http://www.w3.org/1999/xhtml">
<p>FORMULA: C5H10O4</p>
</body>
</notes>
</species>
<species id="ORieske_B6_cym" name="Oxidized rieske_B6_cym" boundaryCondition="false" compartment="cym">
<notes>
<body xmlns="http://www.w3.org/1999/xhtml">
<p>FORMULA: R</p>
</body>
</notes>
</species>
<species id="C01342_ext_b" name="NH4+_ext_b" boundaryCondition="true" compartment="ext">
<notes>
<body xmlns="http://www.w3.org/1999/xhtml">
<p>FORMULA: NH4</p>
</body>
</notes>
</species>
<species id="C00440_cyt" name="5-Methyltetrahydrofolate_cyt" boundaryCondition="false" compartment="cyt">
<notes>
<body xmlns="http://www.w3.org/1999/xhtml">
<p>FORMULA: C20H25N7O6</p>
</body>
</notes>
</species>
<species id="C00014_cyt" name="NH3_cyt" boundaryCondition="false" compartment="cyt">
<notes>
<body xmlns="http://www.w3.org/1999/xhtml">
<p>FORMULA: NH3</p>
</body>
</notes>
</species>
<species id="C00020_cyt" name="AMP_cyt" boundaryCondition="false" compartment="cyt">
<notes>
<body xmlns="http://www.w3.org/1999/xhtml">
<p>FORMULA: C10H14N5O7P</p>
</body>
</notes>
</species>
<species id="C00255_cyt" name="Riboflavin_cyt" boundaryCondition="false" compartment="cyt">
<notes>
<body xmlns="http://www.w3.org/1999/xhtml">
<p>FORMULA: C17H20N4O6</p>
</body>
</notes>
</species>
<species id="C00199_cyt" name="D-Ribulose 5-phosphate_cyt" boundaryCondition="false" compartment="cyt">
<notes>
<body xmlns="http://www.w3.org/1999/xhtml">
<p>FORMULA: C5H11O8P</p>
</body>
</notes>
</species>
<species id="C01081_cyt" name="Thiamin monophosphate_cyt" boundaryCondition="false" compartment="cyt">
<notes>
<body xmlns="http://www.w3.org/1999/xhtml">
<p>FORMULA: C12H18N4O4PS</p>
</body>
</notes>
</species>
<species id="C00232_cyt" name="Succinate semialdehyde_cyt" boundaryCondition="false" compartment="cyt">
<notes>
<body xmlns="http://www.w3.org/1999/xhtml">
<p>FORMULA: C4H6O3</p>
</body>
</notes>
</species>
<species id="HB3p_B6_cym" name="Heme B located in the Cytochrome-b6/f complex, triply protonated_cym" boundaryCondition="false" compartment="cym">
<notes>
<body xmlns="http://www.w3.org/1999/xhtml">
<p>FORMULA: R</p>
</body>
</notes>
</species>
<species id="C15667_cyt" name="5-Carboxyamino-1-(5-phospho-D-ribosyl)imidazole_cyt" boundaryCondition="false" compartment="cyt">
<notes>
<body xmlns="http://www.w3.org/1999/xhtml">
<p>FORMULA: C9H14N3O9P</p>
</body>
</notes>
</species>
<species id="C00032_cyt" name="Heme_cyt" boundaryCondition="false" compartment="cyt">
<notes>
<body xmlns="http://www.w3.org/1999/xhtml">
<p>FORMULA: C34H32FeN4O4</p>
</body>
</notes>
</species>
<species id="C05223_cyt" name="Dodecanoyl-[acyl-carrier protein]_cyt" boundaryCondition="false" compartment="cyt">
<notes>
<body xmlns="http://www.w3.org/1999/xhtml">
<p>FORMULA: C12H23OSR</p>
</body>
</notes>
</species>
<species id="C01641_cyt" name="tRNA(Glu)_cyt" boundaryCondition="false" compartment="cyt">
<notes>
<body xmlns="http://www.w3.org/1999/xhtml">
<p>FORMULA: C15H21N5O10PR</p>
</body>
</notes>
</species>
<species id="C00641_SQDG_cyt" name="1,2-Diacyl-sn-glycerol_SQDG_cyt" boundaryCondition="false" compartment="cyt">
<notes>
<body xmlns="http://www.w3.org/1999/xhtml">
<p>FORMULA: C5H6O5R2</p>
</body>
</notes>
</species>
<species id="C05760_cyt" name="trans-Tetradec-2-enoyl-[acp]_cyt" boundaryCondition="false" compartment="cyt">
<notes>
<body xmlns="http://www.w3.org/1999/xhtml">
<p>FORMULA: C14H25OSR</p>
</body>
</notes>
</species>
<species id="C03771_cyt" name="5-Guanidino-2-oxopentanoate_cyt" boundaryCondition="false" compartment="cyt">
<notes>
<body xmlns="http://www.w3.org/1999/xhtml">
<p>FORMULA: C6H11N3O3</p>
</body>
</notes>
</species>
<species id="C03885_cyt" name="3-Nonaprenyl-4-hydroxybenzoate_cyt" boundaryCondition="false" compartment="cyt">
<notes>
<body xmlns="http://www.w3.org/1999/xhtml">
<p>FORMULA: C52H78O3</p>
</body>
</notes>
</species>
<species id="C00002_cyt" name="ATP_cyt" boundaryCondition="false" compartment="cyt">
<notes>
<body xmlns="http://www.w3.org/1999/xhtml">
<p>FORMULA: C10H16N5O13P3</p>
</body>
</notes>
</species>
<species id="C03162_pps" name="Oxidized plastocyanin_pps" boundaryCondition="false" compartment="pps">
<notes>
<body xmlns="http://www.w3.org/1999/xhtml">
<p>FORMULA: R</p>
</body>
</notes>
</species>
<species id="C00004_cyt" name="NADH_cyt" boundaryCondition="false" compartment="cyt">
<notes>
<body xmlns="http://www.w3.org/1999/xhtml">
<p>FORMULA: C21H29N7O14P2</p>
</body>
</notes>
</species>
<species id="C14819_cyt" name="Fe3+_cyt" boundaryCondition="false" compartment="cyt">
<notes>
<body xmlns="http://www.w3.org/1999/xhtml">
<p>FORMULA: Fe</p>
</body>
</notes>
</species>
<species id="C03492_cyt" name="D-4'-Phosphopantothenate_cyt" boundaryCondition="false" compartment="cyt">
<notes>
<body xmlns="http://www.w3.org/1999/xhtml">
<p>FORMULA: C9H18NO8P</p>
</body>
</notes>
</species>
<species id="C04688_cyt" name="(3R)-3-Hydroxytetradecanoyl-[acyl-carrier protein]_cyt" boundaryCondition="false" compartment="cyt">
<notes>
<body xmlns="http://www.w3.org/1999/xhtml">
<p>FORMULA: C14H27O2SR</p>
</body>
</notes>
</species>
<species id="C00463_cyt" name="Indole_cyt" boundaryCondition="false" compartment="cyt">
<notes>
<body xmlns="http://www.w3.org/1999/xhtml">
<p>FORMULA: C8H7N</p>
</body>
</notes>
</species>
<species id="C05430_cyt" name="zeta-Carotene_cyt" boundaryCondition="false" compartment="cyt">
<notes>
<body xmlns="http://www.w3.org/1999/xhtml">
<p>FORMULA: C40H60</p>
</body>
</notes>
</species>
<species id="C00169_cyt" name="Carbamoyl phosphate_cyt" boundaryCondition="false" compartment="cyt">
<notes>
<body xmlns="http://www.w3.org/1999/xhtml">
<p>FORMULA: CH4NO5P</p>
</body>
</notes>
</species>
<species id="C00231_cyt" name="D-Xylulose 5-phosphate_cyt" boundaryCondition="false" compartment="cyt">
<notes>
<body xmlns="http://www.w3.org/1999/xhtml">
<p>FORMULA: C5H11O8P</p>
</body>
</notes>
</species>
<species id="C00253_cyt" name="Nicotinate_cyt" boundaryCondition="false" compartment="cyt">
<notes>
<body xmlns="http://www.w3.org/1999/xhtml">
<p>FORMULA: C6H5NO2</p>
</body>
</notes>
</species>
<species id="C00666_cyt" name="LL-2,6-Diaminoheptanedioate_cyt" boundaryCondition="false" compartment="cyt">
<notes>
<body xmlns="http://www.w3.org/1999/xhtml">
<p>FORMULA: C7H14N2O4</p>
</body>
</notes>
</species>
<species id="C00093_cyt" name="sn-Glycerol 3-phosphate_cyt" boundaryCondition="false" compartment="cyt">
<notes>
<body xmlns="http://www.w3.org/1999/xhtml">
<p>FORMULA: C3H9O6P</p>
</body>
</notes>
</species>
<species id="C00010_cyt" name="CoA_cyt" boundaryCondition="false" compartment="cyt">
<notes>
<body xmlns="http://www.w3.org/1999/xhtml">
<p>FORMULA: C21H36N7O16P3S</p>
</body>
</notes>
</species>
<species id="C00025_cyt" name="L-Glutamate_cyt" boundaryCondition="false" compartment="cyt">
<notes>
<body xmlns="http://www.w3.org/1999/xhtml">
<p>FORMULA: C5H9NO4</p>
</body>
</notes>
</species>
<species id="C00856_cyt_b" name="DNA cytosine_cyt_b" boundaryCondition="true" compartment="cyt">
<notes>
<body xmlns="http://www.w3.org/1999/xhtml">
<p>FORMULA: C9H14N3O7PR</p>
</body>
</notes>
</species>
<species id="C00857_cyt" name="Deamino-NAD+_cyt" boundaryCondition="false" compartment="cyt">
<notes>
<body xmlns="http://www.w3.org/1999/xhtml">
<p>FORMULA: C21H27N6O15P2</p>
</body>
</notes>
</species>
<species id="C00086_ext_b" name="Urea_ext_b" boundaryCondition="true" compartment="ext">
<notes>
<body xmlns="http://www.w3.org/1999/xhtml">
<p>FORMULA: CH4N2O</p>
</body>
</notes>
</species>
<species id="C04619_cyt" name="(3R)-3-Hydroxydecanoyl-[acyl-carrier protein]_cyt" boundaryCondition="false" compartment="cyt">
<notes>
<body xmlns="http://www.w3.org/1999/xhtml">
<p>FORMULA: C10H19O2SR</p>
</body>
</notes>
</species>
<species id="C05758_cyt" name="trans-Dodec-2-enoyl-[acp]_cyt" boundaryCondition="false" compartment="cyt">
<notes>
<body xmlns="http://www.w3.org/1999/xhtml">
<p>FORMULA: C12H21OSR</p>
</body>
</notes>
</species>
<species id="C02741_cyt" name="Phosphoribosyl-AMP_cyt" boundaryCondition="false" compartment="cyt">
<notes>
<body xmlns="http://www.w3.org/1999/xhtml">
<p>FORMULA: C15H23N5O14P2</p>
</body>
</notes>
</species>
<species id="C04807_cyt" name="2-Amino-7,8-dihydro-4-hydroxy-6-(diphosphooxymethyl)pteridine_cyt" boundaryCondition="false" compartment="cyt">
<notes>
<body xmlns="http://www.w3.org/1999/xhtml">
<p>FORMULA: C7H11N5O8P2</p>
</body>
</notes>
</species>
<species id="C17570_cyt" name="2-Methyl-6-solanyl-1,4-benzoquinol_cyt" boundaryCondition="false" compartment="cyt">
<notes>
<body xmlns="http://www.w3.org/1999/xhtml">
<p>FORMULA: C52H80O2</p>
</body>
</notes>
</species>
<species id="C11907_cyt" name="4,6-Dideoxy-4-oxo-dTDP-D-glucose_cyt" boundaryCondition="false" compartment="cyt">
<notes>
<body xmlns="http://www.w3.org/1999/xhtml">
<p>FORMULA: C16H24N2O15P2</p>
</body>
</notes>
</species>
<species id="C01157_cyt" name="trans-4-Hydroxy-L-proline_cyt" boundaryCondition="false" compartment="cyt">
<notes>
<body xmlns="http://www.w3.org/1999/xhtml">
<p>FORMULA: C5H9NO3</p>
</body>
</notes>
</species>
<species id="C08592_cyt" name="Echinenone_cyt" boundaryCondition="false" compartment="cyt">
<notes>
<body xmlns="http://www.w3.org/1999/xhtml">
<p>FORMULA: C40H54O</p>
</body>
</notes>
</species>
<species id="C02591_cyt" name="Sucrose 6-phosphate_cyt" boundaryCondition="false" compartment="cyt">
<notes>
<body xmlns="http://www.w3.org/1999/xhtml">
<p>FORMULA: C12H23O14P</p>
</body>
</notes>
</species>
<species id="C00627_cyt" name="Pyridoxine phosphate_cyt" boundaryCondition="false" compartment="cyt">
<notes>
<body xmlns="http://www.w3.org/1999/xhtml">
<p>FORMULA: C8H12NO6P</p>
</body>
</notes>
</species>
<species id="C00007_pps" name="Oxygen_pps" boundaryCondition="false" compartment="pps">
<notes>
<body xmlns="http://www.w3.org/1999/xhtml">
<p>FORMULA: O2</p>
</body>
</notes>
</species>
<species id="C02504_cyt" name="(2S)-2-Isopropylmalate_cyt" boundaryCondition="false" compartment="cyt">
<notes>
<body xmlns="http://www.w3.org/1999/xhtml">
<p>FORMULA: C7H12O5</p>
</body>
</notes>
</species>
<species id="C06408_cyt" name="Precorrin 8X_cyt" boundaryCondition="false" compartment="cyt">
<notes>
<body xmlns="http://www.w3.org/1999/xhtml">
<p>FORMULA: C45H60N4O14</p>
</body>
</notes>
</species>
<species id="E10_cyt" name="Cyanophycin_cyt" boundaryCondition="false" compartment="cyt">
<notes>
<body xmlns="http://www.w3.org/1999/xhtml">
<p>FORMULA: C10H17N5O4R</p>
</body>
</notes>
</species>
<species id="C00288_ext_b" name="HCO3-_ext_b" boundaryCondition="true" compartment="ext">
<notes>
<body xmlns="http://www.w3.org/1999/xhtml">
<p>FORMULA: HCO3</p>
</body>
</notes>
</species>
<species id="C04352_cyt" name="(R)-4'-Phosphopantothenoyl-L-cysteine_cyt" boundaryCondition="false" compartment="cyt">
<notes>
<body xmlns="http://www.w3.org/1999/xhtml">
<p>FORMULA: C12H23N2O9PS</p>
</body>
</notes>
</species>
<species id="C00254_cyt" name="Prephenate_cyt" boundaryCondition="false" compartment="cyt">
<notes>
<body xmlns="http://www.w3.org/1999/xhtml">
<p>FORMULA: C10H10O6</p>
</body>
</notes>
</species>
<species id="C04896_cyt" name="5-(5-Phospho-D-ribosylaminoformimino)-1-(5-phosphoribosyl)-imidazole-4-carboxamide_cyt" boundaryCondition="false" compartment="cyt">
<notes>
<body xmlns="http://www.w3.org/1999/xhtml">
<p>FORMULA: C15H25N5O15P2</p>
</body>
</notes>
</species>
<species id="C03912_cyt" name="(S)-1-Pyrroline-5-carboxylate_cyt" boundaryCondition="false" compartment="cyt">
<notes>
<body xmlns="http://www.w3.org/1999/xhtml">
<p>FORMULA: C5H7NO2</p>
</body>
</notes>
</species>
<species id="C04332_cyt" name="6,7-Dimethyl-8-(1-D-ribityl)lumazine_cyt" boundaryCondition="false" compartment="cyt">
<notes>
<body xmlns="http://www.w3.org/1999/xhtml">
<p>FORMULA: C13H18N4O6</p>
</body>
</notes>
</species>
<species id="C00095_cyt" name="D-Fructose_cyt" boundaryCondition="false" compartment="cyt">
<notes>
<body xmlns="http://www.w3.org/1999/xhtml">
<p>FORMULA: C6H12O6</p>
</body>
</notes>
</species>
<species id="C00197_cax" name="3-Phospho-D-glycerate_cax" boundaryCondition="false" compartment="cax">
<notes>
<body xmlns="http://www.w3.org/1999/xhtml">
<p>FORMULA: C3H7O7P</p>
</body>
</notes>
</species>
<species id="C00217_cyt" name="D-Glutamate_cyt" boundaryCondition="false" compartment="cyt">
<notes>
<body xmlns="http://www.w3.org/1999/xhtml">
<p>FORMULA: C5H9NO4</p>
</body>
</notes>
</species>
<species id="C04734_cyt" name="1-(5'-Phosphoribosyl)-5-formamido-4-imidazolecarboxamide_cyt" boundaryCondition="false" compartment="cyt">
<notes>
<body xmlns="http://www.w3.org/1999/xhtml">
<p>FORMULA: C10H15N4O9P</p>
</body>
</notes>
</species>
<species id="C05749_cyt" name="Hexanoyl-[acp]_cyt" boundaryCondition="false" compartment="cyt">
<notes>
<body xmlns="http://www.w3.org/1999/xhtml">
<p>FORMULA: C6H11OSR</p>
</body>
</notes>
</species>
<species id="C10385_cyt" name="Plastoquinone-9_cyt" boundaryCondition="false" compartment="cyt">
<notes>
<body xmlns="http://www.w3.org/1999/xhtml">
<p>FORMULA: C53H80O2</p>
</body>
</notes>
</species>
<species id="C03263_cyt" name="Coproporphyrinogen III_cyt" boundaryCondition="false" compartment="cyt">
<notes>
<body xmlns="http://www.w3.org/1999/xhtml">
<p>FORMULA: C36H44N4O8</p>
</body>
</notes>
</species>
<species id="C00197_cyt" name="3-Phospho-D-glycerate_cyt" boundaryCondition="false" compartment="cyt">
<notes>
<body xmlns="http://www.w3.org/1999/xhtml">
<p>FORMULA: C3H7O7P</p>
</body>
</notes>
</species>
<species id="C04751_cyt" name="1-(5-Phospho-D-ribosyl)-5-amino-4-imidazolecarboxylate_cyt" boundaryCondition="false" compartment="cyt">
<notes>
<body xmlns="http://www.w3.org/1999/xhtml">
<p>FORMULA: C9H14N3O9P</p>
</body>
</notes>
</species>
<species id="C04145_cyt" name="all-trans-Nonaprenyl diphosphate_cyt" boundaryCondition="false" compartment="cyt">
<notes>
<body xmlns="http://www.w3.org/1999/xhtml">
<p>FORMULA: C45H76O7P2</p>
</body>
</notes>
</species>
<species id="C00842_cyt" name="dTDP-glucose_cyt" boundaryCondition="false" compartment="cyt">
<notes>
<body xmlns="http://www.w3.org/1999/xhtml">
<p>FORMULA: C16H26N2O16P2</p>
</body>
</notes>
</species>
<species id="C00364_cyt" name="dTMP_cyt" boundaryCondition="false" compartment="cyt">
<notes>
<body xmlns="http://www.w3.org/1999/xhtml">
<p>FORMULA: C10H15N2O8P</p>
</body>
</notes>
</species>
<species id="C10385_B6_S_cym" name="PQ_B6_S_cym" boundaryCondition="false" compartment="cym">
<notes>
<body xmlns="http://www.w3.org/1999/xhtml">
<p>FORMULA: C53H80O2</p>
</body>
</notes>
</species>
<species id="C00669_cyt" name="gamma-L-Glutamyl-L-cysteine_cyt" boundaryCondition="false" compartment="cyt">
<notes>
<body xmlns="http://www.w3.org/1999/xhtml">
<p>FORMULA: C8H14N2O5S</p>
</body>
</notes>
</species>
<species id="C14818_ext_b" name="Fe2+_ext_b" boundaryCondition="true" compartment="ext">
<notes>
<body xmlns="http://www.w3.org/1999/xhtml">
<p>FORMULA: Fe</p>
</body>
</notes>
</species>
<species id="C00244_ext_b" name="Nitrate_ext_b" boundaryCondition="true" compartment="ext">
<notes>
<body xmlns="http://www.w3.org/1999/xhtml">
<p>FORMULA: NO3-</p>
</body>
</notes>
</species>
<species id="C05744_cyt" name="Acetoacetyl-[acp]_cyt" boundaryCondition="false" compartment="cyt">
<notes>
<body xmlns="http://www.w3.org/1999/xhtml">
<p>FORMULA: C4H5O2SR</p>
</body>
</notes>
</species>
<species id="C11829_cyt" name="13(1)-Hydroxy-magnesium-protoporphyrin IX 13-monomethyl ester_cyt" boundaryCondition="false" compartment="cyt">
<notes>
<body xmlns="http://www.w3.org/1999/xhtml">
<p>FORMULA: C35H34MgN4O5</p>
</body>
</notes>
</species>
<species id="C13309_cyt" name="2-Phytyl-1,4-naphthoquinone_cyt" boundaryCondition="false" compartment="cyt">
<notes>
<body xmlns="http://www.w3.org/1999/xhtml">
<p>FORMULA: C30H44O2</p>
</body>
</notes>
</species>
<species id="C00092_cyt" name="D-Glucose 6-phosphate_cyt" boundaryCondition="false" compartment="cyt">
<notes>
<body xmlns="http://www.w3.org/1999/xhtml">
<p>FORMULA: C6H13O9P</p>
</body>
</notes>
</species>
<species id="C04778_cyt" name="N1-(5-Phospho-alpha-D-ribosyl)-5,6-dimethylbenzimidazole_cyt" boundaryCondition="false" compartment="cyt">
<notes>
<body xmlns="http://www.w3.org/1999/xhtml">
<p>FORMULA: C14H19N2O7P</p>
</body>
</notes>
</species>
<species id="C03114_cyt" name="Dimethylbenzimidazole_cyt" boundaryCondition="false" compartment="cyt">
<notes>
<body xmlns="http://www.w3.org/1999/xhtml">
<p>FORMULA: C9H10N2</p>
</body>
</notes>
</species>
<species id="C00170_cyt" name="5'-Methylthioadenosine_cyt" boundaryCondition="false" compartment="cyt">
<notes>
<body xmlns="http://www.w3.org/1999/xhtml">
<p>FORMULA: C11H15N5O3S</p>
</body>
</notes>
</species>
<species id="C00343_cyt" name="Thioredoxin disulfide_cyt" boundaryCondition="false" compartment="cyt">
<notes>
<body xmlns="http://www.w3.org/1999/xhtml">
<p>FORMULA: C10H12N4O4S2R4</p>
</body>
</notes>
</species>
<species id="C00160_cyt" name="Glycolate_cyt" boundaryCondition="false" compartment="cyt">
<notes>
<body xmlns="http://www.w3.org/1999/xhtml">
<p>FORMULA: C2H4O3</p>
</body>
</notes>
</species>
<species id="C04732_cyt" name="5-Amino-6-(1-D-ribitylamino)uracil_cyt" boundaryCondition="false" compartment="cyt">
<notes>
<body xmlns="http://www.w3.org/1999/xhtml">
<p>FORMULA: C9H16N4O6</p>
</body>
</notes>
</species>
<species id="C01346_cyt" name="dUDP_cyt" boundaryCondition="false" compartment="cyt">
<notes>
<body xmlns="http://www.w3.org/1999/xhtml">
<p>FORMULA: C9H14N2O11P2</p>
</body>
</notes>
</species>
<species id="C05757_cyt" name="(R)-3-Hydroxydodecanoyl-[acp]_cyt" boundaryCondition="false" compartment="cyt">
<notes>
<body xmlns="http://www.w3.org/1999/xhtml">
<p>FORMULA: C12H23O2SR</p>
</body>
</notes>
</species>
<species id="C06509_cyt" name="Adenosyl cobinamide phosphate_cyt" boundaryCondition="false" compartment="cyt">
<notes>
<body xmlns="http://www.w3.org/1999/xhtml">
<p>FORMULA: C58H85CoN16O14P</p>
</body>
</notes>
</species>
<species id="C05751_cyt" name="trans-Oct-2-enoyl-[acp]_cyt" boundaryCondition="false" compartment="cyt">
<notes>
<body xmlns="http://www.w3.org/1999/xhtml">
<p>FORMULA: C8H13OSR</p>
</body>
</notes>
</species>
<species id="C14151_cyt" name="delta-Tocopherol_cyt" boundaryCondition="false" compartment="cyt">
<notes>
<body xmlns="http://www.w3.org/1999/xhtml">
<p>FORMULA: C27H46O2</p>
</body>
</notes>
</species>
<species id="C02967_cyt_b" name="DNA 5-methylcytosine_cyt_b" boundaryCondition="true" compartment="cyt">
<notes>
<body xmlns="http://www.w3.org/1999/xhtml">
<p>FORMULA: C10H16N3O7PR</p>
</body>
</notes>
</species>
<species id="B7_cyt" name="inorganic Ion component of biomass_cyt" boundaryCondition="false" compartment="cyt">
<notes>
<body xmlns="http://www.w3.org/1999/xhtml">
<p>FORMULA: R</p>
</body>
</notes>
</species>
<species id="C11831_cyt" name="Divinylprotochlorophyllide_cyt" boundaryCondition="false" compartment="cyt">
<notes>
<body xmlns="http://www.w3.org/1999/xhtml">
<p>FORMULA: C35H30MgN4O5</p>
</body>
</notes>
</species>
<species id="C00024_cyt" name="Acetyl-CoA_cyt" boundaryCondition="false" compartment="cyt">
<notes>
<body xmlns="http://www.w3.org/1999/xhtml">
<p>FORMULA: C23H38N7O17P3S</p>
</body>
</notes>
</species>
<species id="PQH_B6_S_tlm" name="Plastosemiquinone located at the stromal side of the Cytochrome-b6/f complex_tlm" boundaryCondition="false" compartment="tlm">
<notes>
<body xmlns="http://www.w3.org/1999/xhtml">
<p>FORMULA: C53H81O2</p>
</body>
</notes>
</species>
<species id="C10385_B6_S_tlm" name="PQ_B6_S_tlm" boundaryCondition="false" compartment="tlm">
<notes>
<body xmlns="http://www.w3.org/1999/xhtml">
<p>FORMULA: C53H80O2</p>
</body>
</notes>
</species>
<species id="C05925_cyt" name="Dihydroneopterin phosphate_cyt" boundaryCondition="false" compartment="cyt">
<notes>
<body xmlns="http://www.w3.org/1999/xhtml">
<p>FORMULA: C9H14N5O7P</p>
</body>
</notes>
</species>
<species id="B5_cyt" name="Lipid component of biomass_cyt" boundaryCondition="false" compartment="cyt">
<notes>
<body xmlns="http://www.w3.org/1999/xhtml">
<p>FORMULA: R</p>
</body>
</notes>
</species>
<species id="C00079_cyt" name="L-Phenylalanine_cyt" boundaryCondition="false" compartment="cyt">
<notes>
<body xmlns="http://www.w3.org/1999/xhtml">
<p>FORMULA: C9H11NO2</p>
</body>
</notes>
</species>
<species id="C00966_cyt" name="2-Dehydropantoate_cyt" boundaryCondition="false" compartment="cyt">
<notes>
<body xmlns="http://www.w3.org/1999/xhtml">
<p>FORMULA: C6H10O4</p>
</body>
</notes>
</species>
<species id="C03340_cyt" name="L-2,3-Dihydrodipicolinate_cyt" boundaryCondition="false" compartment="cyt">
<notes>
<body xmlns="http://www.w3.org/1999/xhtml">
<p>FORMULA: C7H7NO4</p>
</body>
</notes>
</species>
<species id="C00016_cyt" name="FAD_cyt" boundaryCondition="false" compartment="cyt">
<notes>
<body xmlns="http://www.w3.org/1999/xhtml">
<p>FORMULA: C27H33N9O15P2</p>
</body>
</notes>
</species>
<species id="C03722_cyt" name="Pyridine-2,3-dicarboxylate_cyt" boundaryCondition="false" compartment="cyt">
<notes>
<body xmlns="http://www.w3.org/1999/xhtml">
<p>FORMULA: C7H5NO4</p>
</body>
</notes>
</species>
<species id="C10385_tlm" name="Plastoquinone-9_tlm" boundaryCondition="false" compartment="tlm">
<notes>
<body xmlns="http://www.w3.org/1999/xhtml">
<p>FORMULA: C53H80O2</p>
</body>
</notes>
</species>
<species id="C01134_cyt" name="Pantetheine 4'-phosphate_cyt" boundaryCondition="false" compartment="cyt">
<notes>
<body xmlns="http://www.w3.org/1999/xhtml">
<p>FORMULA: C11H23N2O7PS</p>
</body>
</notes>
</species>
<species id="C11546_cyt" name="2-(beta-D-Glucosyl)-sn-glycerol_cyt" boundaryCondition="false" compartment="cyt">
<notes>
<body xmlns="http://www.w3.org/1999/xhtml">
<p>FORMULA: C9H18O8</p>
</body>
</notes>
</species>
<species id="C06143_cyt" name="Poly-beta-hydroxybutyrate_cyt" boundaryCondition="false" compartment="cyt">
<notes>
<body xmlns="http://www.w3.org/1999/xhtml">
<p>FORMULA: C4H6O2R</p>
</body>
</notes>
</species>
<species id="C04877_cyt" name="UDP-N-acetylmuramoyl-L-alanyl-D-gamma-glutamyl-meso-2,6-diaminopimelate_cyt" boundaryCondition="false" compartment="cyt">
<notes>
<body xmlns="http://www.w3.org/1999/xhtml">
<p>FORMULA: C35H55N7O26P2</p>
</body>
</notes>
</species>
<species id="C00047_cyt" name="L-Lysine_cyt" boundaryCondition="false" compartment="cyt">
<notes>
<body xmlns="http://www.w3.org/1999/xhtml">
<p>FORMULA: C6H14N2O2</p>
</body>
</notes>
</species>
<species id="C04046_DGDG_cyt" name="3-D-Glucosyl-1,2-diacylglycerol_DGDG_cyt" boundaryCondition="false" compartment="cyt">
<notes>
<body xmlns="http://www.w3.org/1999/xhtml">
<p>FORMULA: C11H16O10R2</p>
</body>
</notes>
</species>
<species id="C00269_PG_cyt" name="CDP-diacylglycerol_PG_cyt" boundaryCondition="false" compartment="cyt">
<notes>
<body xmlns="http://www.w3.org/1999/xhtml">
<p>FORMULA: C14H19N3O15P2R2</p>
</body>
</notes>
</species>
<species id="C06232_ext_b" name="Molybdate_ext_b" boundaryCondition="true" compartment="ext">
<notes>
<body xmlns="http://www.w3.org/1999/xhtml">
<p>FORMULA: MoH2O4</p>
</body>
</notes>
</species>
<species id="C01330_ext_b" name="Sodium_ext_b" boundaryCondition="true" compartment="ext">
<notes>
<body xmlns="http://www.w3.org/1999/xhtml">
<p>FORMULA: Na</p>
</body>
</notes>
</species>
<species id="C04536_cyt" name="Magnesium protoporphyrin monomethyl ester_cyt" boundaryCondition="false" compartment="cyt">
<notes>
<body xmlns="http://www.w3.org/1999/xhtml">
<p>FORMULA: C35H34MgN4O4</p>
</body>
</notes>
</species>
<species id="C00052_cyt" name="UDP-D-galactose_cyt" boundaryCondition="false" compartment="cyt">
<notes>
<body xmlns="http://www.w3.org/1999/xhtml">
<p>FORMULA: C15H24N2O17P2</p>
</body>
</notes>
</species>
<species id="C00445_cyt" name="5,10-Methenyltetrahydrofolate_cyt" boundaryCondition="false" compartment="cyt">
<notes>
<body xmlns="http://www.w3.org/1999/xhtml">
<p>FORMULA: C20H22N7O6</p>
</body>
</notes>
</species>
<species id="C00416_DGDG_cyt" name="Phosphatidate_DGDG_cyt" boundaryCondition="false" compartment="cyt">
<notes>
<body xmlns="http://www.w3.org/1999/xhtml">
<p>FORMULA: C5H7O8PR2</p>
</body>
</notes>
</species>
<species id="C01051_cyt" name="Uroporphyrinogen III_cyt" boundaryCondition="false" compartment="cyt">
<notes>
<body xmlns="http://www.w3.org/1999/xhtml">
<p>FORMULA: C40H44N4O16</p>
</body>
</notes>
</species>
<species id="C00059_cyt" name="Sulfate_cyt" boundaryCondition="false" compartment="cyt">
<notes>
<body xmlns="http://www.w3.org/1999/xhtml">
<p>FORMULA: H2SO4</p>
</body>
</notes>
</species>
<species id="C00345_cyt" name="6-Phospho-D-gluconate_cyt" boundaryCondition="false" compartment="cyt">
<notes>
<body xmlns="http://www.w3.org/1999/xhtml">
<p>FORMULA: C6H13O10P</p>
</body>
</notes>
</species>
<species id="C00088_cyt" name="Nitrite_cyt" boundaryCondition="false" compartment="cyt">
<notes>
<body xmlns="http://www.w3.org/1999/xhtml">
<p>FORMULA: NO2-</p>
</body>
</notes>
</species>
<species id="C00168_cyt" name="Hydroxypyruvate_cyt" boundaryCondition="false" compartment="cyt">
<notes>
<body xmlns="http://www.w3.org/1999/xhtml">
<p>FORMULA: C3H4O4</p>
</body>
</notes>
</species>
<species id="C04824_cyt" name="2,3-Bis(3-hydroxytetradecanoyl)-beta-D-glucosaminyl 1-phosphate_cyt" boundaryCondition="false" compartment="cyt">
<notes>
<body xmlns="http://www.w3.org/1999/xhtml">
<p>FORMULA: C34H66NO12P</p>
</body>
</notes>
</species>
<species id="C00988_cyt" name="2-Phosphoglycolate_cyt" boundaryCondition="false" compartment="cyt">
<notes>
<body xmlns="http://www.w3.org/1999/xhtml">
<p>FORMULA: C2H5O6P</p>
</body>
</notes>
</species>
<species id="C06704_cyt" name="Iron chelate_cyt" boundaryCondition="false" compartment="cyt">
<notes>
<body xmlns="http://www.w3.org/1999/xhtml">
<p>FORMULA: R</p>
</body>
</notes>
</species>
<species id="C00029_cyt" name="UDP-glucose_cyt" boundaryCondition="false" compartment="cyt">
<notes>
<body xmlns="http://www.w3.org/1999/xhtml">
<p>FORMULA: C15H24N2O17P2</p>
</body>
</notes>
</species>
<species id="C00080_cax" name="H+_cax" boundaryCondition="false" compartment="cax">
<notes>
<body xmlns="http://www.w3.org/1999/xhtml">
<p>FORMULA: H</p>
</body>
</notes>
</species>
<species id="C06416_cyt" name="Precorrin 5_cyt" boundaryCondition="false" compartment="cyt">
<notes>
<body xmlns="http://www.w3.org/1999/xhtml">
<p>FORMULA: C45H54N4O17</p>
</body>
</notes>
</species>
<species id="C00655_cyt" name="Xanthosine 5'-phosphate_cyt" boundaryCondition="false" compartment="cyt">
<notes>
<body xmlns="http://www.w3.org/1999/xhtml">
<p>FORMULA: C10H13N4O9P</p>
</body>
</notes>
</species>
<species id="C00143_cyt" name="5,10-Methylenetetrahydrofolate_cyt" boundaryCondition="false" compartment="cyt">
<notes>
<body xmlns="http://www.w3.org/1999/xhtml">
<p>FORMULA: C20H23N7O6</p>
</body>
</notes>
</species>
<species id="C00460_cyt" name="dUTP_cyt" boundaryCondition="false" compartment="cyt">
<notes>
<body xmlns="http://www.w3.org/1999/xhtml">
<p>FORMULA: C9H15N2O14P3</p>
</body>
</notes>
</species>
<species id="C00038_ext_b" name="Zinc_ext_b" boundaryCondition="true" compartment="ext">
<notes>
<body xmlns="http://www.w3.org/1999/xhtml">
<p>FORMULA: Zn</p>
</body>
</notes>
</species>
<species id="C10517_cyt" name="2-(beta-D-Glucosyl)-sn-glycerol 3-phosphate_cyt" boundaryCondition="false" compartment="cyt">
<notes>
<body xmlns="http://www.w3.org/1999/xhtml">
<p>FORMULA: C9H19O11P</p>
</body>
</notes>
</species>
<species id="C03794_cyt" name="N6-(1,2-Dicarboxyethyl)-AMP_cyt" boundaryCondition="false" compartment="cyt">
<notes>
<body xmlns="http://www.w3.org/1999/xhtml">
<p>FORMULA: C14H18N5O11P</p>
</body>
</notes>
</species>
<species id="C14818_cyt" name="Fe2+_cyt" boundaryCondition="false" compartment="cyt">
<notes>
<body xmlns="http://www.w3.org/1999/xhtml">
<p>FORMULA: Fe</p>
</body>
</notes>
</species>
<species id="C00305_ext_b" name="Magnesium_ext_b" boundaryCondition="true" compartment="ext">
<notes>
<body xmlns="http://www.w3.org/1999/xhtml">
<p>FORMULA: Mg</p>
</body>
</notes>
</species>
<species id="C04327_cyt" name="4-Methyl-5-(2-phosphoethyl)-thiazole_cyt" boundaryCondition="false" compartment="cyt">
<notes>
<body xmlns="http://www.w3.org/1999/xhtml">
<p>FORMULA: C6H10NO4PS</p>
</body>
</notes>
</species>
<species id="C16520_cyt" name="Hexadecenoyl-[acyl-carrier protein]_cyt" boundaryCondition="false" compartment="cyt">
<notes>
<body xmlns="http://www.w3.org/1999/xhtml">
<p>FORMULA: C16H29OSR</p>
</body>
</notes>
</species>
<species id="C15883_cyt" name="2,3-Dimethyl-5-phytylquinol_cyt" boundaryCondition="false" compartment="cyt">
<notes>
<body xmlns="http://www.w3.org/1999/xhtml">
<p>FORMULA: C28H48O2</p>
</body>
</notes>
</species>
<species id="C02191_cyt" name="Protoporphyrin_cyt" boundaryCondition="false" compartment="cyt">
<notes>
<body xmlns="http://www.w3.org/1999/xhtml">
<p>FORMULA: C34H34N4O4</p>
</body>
</notes>
</species>
<species id="C03692_DGDG_cyt" name="1,2-Diacyl-3-beta-D-galactosyl-sn-glycerol_DGDG_cyt" boundaryCondition="false" compartment="cyt">
<notes>
<body xmlns="http://www.w3.org/1999/xhtml">
<p>FORMULA: C11H16O10R2</p>
</body>
</notes>
</species>
<species id="C05432_cyt" name="Lycopene_cyt" boundaryCondition="false" compartment="cyt">
<notes>
<body xmlns="http://www.w3.org/1999/xhtml">
<p>FORMULA: C40H56</p>
</body>
</notes>
</species>
<species id="C00705_cyt" name="dCDP_cyt" boundaryCondition="false" compartment="cyt">
<notes>
<body xmlns="http://www.w3.org/1999/xhtml">
<p>FORMULA: C9H15N3O10P2</p>
</body>
</notes>
</species>
<species id="C00327_cyt" name="L-Citrulline_cyt" boundaryCondition="false" compartment="cyt">
<notes>
<body xmlns="http://www.w3.org/1999/xhtml">
<p>FORMULA: C6H13N3O3</p>
</body>
</notes>
</species>
<species id="C00109_cyt" name="2-Oxobutanoate_cyt" boundaryCondition="false" compartment="cyt">
<notes>
<body xmlns="http://www.w3.org/1999/xhtml">
<p>FORMULA: C4H6O3</p>
</body>
</notes>
</species>
<species id="PQH_B6_L_cym" name="Plastosemiquinone located at the luminal side of the Cytochrome-b6/f complex_cym" boundaryCondition="false" compartment="cym">
<notes>
<body xmlns="http://www.w3.org/1999/xhtml">
<p>FORMULA: C53H81O2</p>
</body>
</notes>
</species>
<species id="C00337_cyt" name="(S)-Dihydroorotate_cyt" boundaryCondition="false" compartment="cyt">
<notes>
<body xmlns="http://www.w3.org/1999/xhtml">
<p>FORMULA: C5H6N2O4</p>
</body>
</notes>
</species>
<species id="C05898_cyt" name="Undecaprenyl-diphospho-N-acetylmuramoyl-(N-acetylglucosamine)-L-alanyl-D-glutamyl-meso-2,6-diaminopimeloyl-D-alanyl-D-alanine_cyt" boundaryCondition="false" compartment="cyt">
<notes>
<body xmlns="http://www.w3.org/1999/xhtml">
<p>FORMULA: C95H156N8O28P2</p>
</body>
</notes>
</species>
<species id="C04640_cyt" name="2-(Formamido)-N1-(5'-phosphoribosyl)acetamidine_cyt" boundaryCondition="false" compartment="cyt">
<notes>
<body xmlns="http://www.w3.org/1999/xhtml">
<p>FORMULA: C8H16N3O8P</p>
</body>
</notes>
</species>
<species id="C01330_cyt" name="Sodium_cyt" boundaryCondition="false" compartment="cyt">
<notes>
<body xmlns="http://www.w3.org/1999/xhtml">
<p>FORMULA: Na</p>
</body>
</notes>
</species>
<species id="C00235_cyt" name="Dimethylallyl diphosphate_cyt" boundaryCondition="false" compartment="cyt">
<notes>
<body xmlns="http://www.w3.org/1999/xhtml">
<p>FORMULA: C5H12O7P2</p>
</body>
</notes>
</species>
<species id="C03175_cyt" name="Shikimate 3-phosphate_cyt" boundaryCondition="false" compartment="cyt">
<notes>
<body xmlns="http://www.w3.org/1999/xhtml">
<p>FORMULA: C7H11O8P</p>
</body>
</notes>
</species>
<species id="C00279_cyt" name="D-Erythrose 4-phosphate_cyt" boundaryCondition="false" compartment="cyt">
<notes>
<body xmlns="http://www.w3.org/1999/xhtml">
<p>FORMULA: C4H9O7P</p>
</body>
</notes>
</species>
<species id="C00344_PG_cyt" name="Phosphatidylglycerol_PG_cyt" boundaryCondition="false" compartment="cyt">
<notes>
<body xmlns="http://www.w3.org/1999/xhtml">
<p>FORMULA: C8H13O10PR2</p>
</body>
</notes>
</species>
<species id="QA_P680_tlm" name="Internal bound plastoquinone of the Photosystem II_tlm" boundaryCondition="false" compartment="tlm">
<notes>
<body xmlns="http://www.w3.org/1999/xhtml">
<p>FORMULA: C53H80O2</p>
</body>
</notes>
</species>
<species id="C00447_cyt" name="Sedoheptulose 1,7-bisphosphate_cyt" boundaryCondition="false" compartment="cyt">
<notes>
<body xmlns="http://www.w3.org/1999/xhtml">
<p>FORMULA: C7H16O13P2</p>
</body>
</notes>
</species>
<species id="E1_P700_tlm" name="Photons with 700nm wavelength_tlm" boundaryCondition="false" compartment="tlm">
<notes>
<body xmlns="http://www.w3.org/1999/xhtml">
<p>FORMULA: R</p>
</body>
</notes>
</species>
<species id="C00019_cyt" name="S-Adenosyl-L-methionine_cyt" boundaryCondition="false" compartment="cyt">
<notes>
<body xmlns="http://www.w3.org/1999/xhtml">
<p>FORMULA: C15H22N6O5S</p>
</body>
</notes>
</species>
<species id="C17556_cyt" name="di-trans,poly-cis-Undecaprenyl phosphate_cyt" boundaryCondition="false" compartment="cyt">
<notes>
<body xmlns="http://www.w3.org/1999/xhtml">
<p>FORMULA: C55H91O4P</p>
</body>
</notes>
</species>
<species id="C00080_tll" name="H+_tll" boundaryCondition="false" compartment="tll">
<notes>
<body xmlns="http://www.w3.org/1999/xhtml">
<p>FORMULA: H</p>
</body>
</notes>
</species>
<species id="C10385_cym" name="Plastoquinone-9_cym" boundaryCondition="false" compartment="cym">
<notes>
<body xmlns="http://www.w3.org/1999/xhtml">
<p>FORMULA: C53H80O2</p>
</body>
</notes>
</species>
<species id="C00006_cyt" name="NADP+_cyt" boundaryCondition="false" compartment="cyt">
<notes>
<body xmlns="http://www.w3.org/1999/xhtml">
<p>FORMULA: C21H29N7O17P3</p>
</body>
</notes>
</species>
<species id="C00441_cyt" name="L-Aspartate 4-semialdehyde_cyt" boundaryCondition="false" compartment="cyt">
<notes>
<body xmlns="http://www.w3.org/1999/xhtml">
<p>FORMULA: C4H7NO3</p>
</body>
</notes>
</species>
<species id="C01050_cyt" name="UDP-N-acetylmuramate_cyt" boundaryCondition="false" compartment="cyt">
<notes>
<body xmlns="http://www.w3.org/1999/xhtml">
<p>FORMULA: C20H31N3O19P2</p>
</body>
</notes>
</species>
<species id="C03516_cyt" name="Magnesium protoporphyrin_cyt" boundaryCondition="false" compartment="cyt">
<notes>
<body xmlns="http://www.w3.org/1999/xhtml">
<p>FORMULA: C34H32MgN4O4</p>
</body>
</notes>
</species>
<species id="C00139_cyt" name="Oxidized ferredoxin_cyt" boundaryCondition="false" compartment="cyt">
<notes>
<body xmlns="http://www.w3.org/1999/xhtml">
<p>FORMULA: R</p>
</body>
</notes>
</species>
<species id="C00034_ext_b" name="Manganese_ext_b" boundaryCondition="true" compartment="ext">
<notes>
<body xmlns="http://www.w3.org/1999/xhtml">
<p>FORMULA: Mn</p>
</body>
</notes>
</species>
<species id="C00034_cyt" name="Manganese_cyt" boundaryCondition="false" compartment="cyt">
<notes>
<body xmlns="http://www.w3.org/1999/xhtml">
<p>FORMULA: Mn</p>
</body>
</notes>
</species>
<species id="C00062_ext_b" name="L-Arginine_ext_b" boundaryCondition="true" compartment="ext">
<notes>
<body xmlns="http://www.w3.org/1999/xhtml">
<p>FORMULA: C6H14N4O2</p>
</body>
</notes>
</species>
<species id="C04666_cyt" name="D-erythro-1-(Imidazol-4-yl)glycerol 3-phosphate_cyt" boundaryCondition="false" compartment="cyt">
<notes>
<body xmlns="http://www.w3.org/1999/xhtml">
<p>FORMULA: C6H11N2O6P</p>
</body>
</notes>
</species>
<species id="C05775_cyt" name="alpha-Ribazole_cyt" boundaryCondition="false" compartment="cyt">
<notes>
<body xmlns="http://www.w3.org/1999/xhtml">
<p>FORMULA: C14H18N2O4</p>
</body>
</notes>
</species>
<species id="C00238_cyt" name="Potassium_cyt" boundaryCondition="false" compartment="cyt">
<notes>
<body xmlns="http://www.w3.org/1999/xhtml">
<p>FORMULA: K</p>
</body>
</notes>
</species>
<species id="C06320_cyt" name="Precorrin 6X_cyt" boundaryCondition="false" compartment="cyt">
<notes>
<body xmlns="http://www.w3.org/1999/xhtml">
<p>FORMULA: C44H54N4O16</p>
</body>
</notes>
</species>
<species id="C04188_cyt" name="S-Methyl-5-thio-D-ribose 1-phosphate_cyt" boundaryCondition="false" compartment="cyt">
<notes>
<body xmlns="http://www.w3.org/1999/xhtml">
<p>FORMULA: C6H13O7PS</p>
</body>
</notes>
</species>
<species id="C00054_cyt" name="Adenosine 3',5'-bisphosphate_cyt" boundaryCondition="false" compartment="cyt">
<notes>
<body xmlns="http://www.w3.org/1999/xhtml">
<p>FORMULA: C10H15N5O10P2</p>
</body>
</notes>
</species>
<species id="C00005_cyt" name="NADPH_cyt" boundaryCondition="false" compartment="cyt">
<notes>
<body xmlns="http://www.w3.org/1999/xhtml">
<p>FORMULA: C21H30N7O17P3</p>
</body>
</notes>
</species>
<species id="C00119_cyt" name="5-Phospho-alpha-D-ribose 1-diphosphate_cyt" boundaryCondition="false" compartment="cyt">
<notes>
<body xmlns="http://www.w3.org/1999/xhtml">
<p>FORMULA: C5H13O14P3</p>
</body>
</notes>
</species>
<species id="C05306_cyt" name="Chlorophyll a_cyt" boundaryCondition="false" compartment="cyt">
<notes>
<body xmlns="http://www.w3.org/1999/xhtml">
<p>FORMULA: C55H72MgN4O5</p>
</body>
</notes>
</species>
<species id="C00275_cyt" name="D-Mannose 6-phosphate_cyt" boundaryCondition="false" compartment="cyt">
<notes>
<body xmlns="http://www.w3.org/1999/xhtml">
<p>FORMULA: C6H13O9P</p>
</body>
</notes>
</species>
<species id="C04122_cyt" name="D-1-Aminopropan-2-ol O-phosphate_cyt" boundaryCondition="false" compartment="cyt">
<notes>
<body xmlns="http://www.w3.org/1999/xhtml">
<p>FORMULA: C3H10NO4P</p>
</body>
</notes>
</species>
<species id="C00058_cyt" name="Formate_cyt" boundaryCondition="false" compartment="cyt">
<notes>
<body xmlns="http://www.w3.org/1999/xhtml">
<p>FORMULA: CH2O2</p>
</body>
</notes>
</species>
<species id="C00288_cax" name="HCO3-_cax" boundaryCondition="false" compartment="cax">
<notes>
<body xmlns="http://www.w3.org/1999/xhtml">
<p>FORMULA: HCO3</p>
</body>
</notes>
</species>
<species id="C00315_cyt" name="Spermidine_cyt" boundaryCondition="false" compartment="cyt">
<notes>
<body xmlns="http://www.w3.org/1999/xhtml">
<p>FORMULA: C7H19N3</p>
</body>
</notes>
</species>
<species id="C11434_cyt" name="2-C-Methyl-D-erythritol 4-phosphate_cyt" boundaryCondition="false" compartment="cyt">
<notes>
<body xmlns="http://www.w3.org/1999/xhtml">
<p>FORMULA: C5H13O7P</p>
</body>
</notes>
</species>
<species id="C00021_cyt" name="S-Adenosyl-L-homocysteine_cyt" boundaryCondition="false" compartment="cyt">
<notes>
<body xmlns="http://www.w3.org/1999/xhtml">
<p>FORMULA: C14H20N6O5S</p>
</body>
</notes>
</species>
<species id="C00138_cyt" name="Reduced ferredoxin_cyt" boundaryCondition="false" compartment="cyt">
<notes>
<body xmlns="http://www.w3.org/1999/xhtml">
<p>FORMULA: R</p>
</body>
</notes>
</species>
<species id="C00084_cyt" name="Acetaldehyde_cyt" boundaryCondition="false" compartment="cyt">
<notes>
<body xmlns="http://www.w3.org/1999/xhtml">
<p>FORMULA: C2H4O</p>
</body>
</notes>
</species>
<species id="HB2p_B6_cym" name="Heme B located in the Cytochrome-b6/f complex, twice protonated_cym" boundaryCondition="false" compartment="cym">
<notes>
<body xmlns="http://www.w3.org/1999/xhtml">
<p>FORMULA: R</p>
</body>
</notes>
</species>
<species id="C04752_cyt" name="2-Methyl-4-amino-5-hydroxymethylpyrimidine diphosphate_cyt" boundaryCondition="false" compartment="cyt">
<notes>
<body xmlns="http://www.w3.org/1999/xhtml">
<p>FORMULA: C6H11N3O7P2</p>
</body>
</notes>
</species>
<species id="C00111_cyt" name="Glycerone phosphate_cyt" boundaryCondition="false" compartment="cyt">
<notes>
<body xmlns="http://www.w3.org/1999/xhtml">
<p>FORMULA: C3H7O6P</p>
</body>
</notes>
</species>
<species id="C06503_cyt" name="Hydrogenobyrinate a,c diamide_cyt" boundaryCondition="false" compartment="cyt">
<notes>
<body xmlns="http://www.w3.org/1999/xhtml">
<p>FORMULA: C45H62N6O12</p>
</body>
</notes>
</species>
<species id="C04916_cyt" name="N-(5'-Phospho-D-1'-ribulosylformimino)-5-amino-1-(5''-phospho-D-ribosyl)-4-imidazolecarboxamide_cyt" boundaryCondition="false" compartment="cyt">
<notes>
<body xmlns="http://www.w3.org/1999/xhtml">
<p>FORMULA: C15H25N5O15P2</p>
</body>
</notes>
</species>
<species id="C00352_cyt" name="D-Glucosamine 6-phosphate_cyt" boundaryCondition="false" compartment="cyt">
<notes>
<body xmlns="http://www.w3.org/1999/xhtml">
<p>FORMULA: C6H14NO8P</p>
</body>
</notes>
</species>
<species id="C11453_cyt" name="2-C-Methyl-D-erythritol 2,4-cyclodiphosphate_cyt" boundaryCondition="false" compartment="cyt">
<notes>
<body xmlns="http://www.w3.org/1999/xhtml">
<p>FORMULA: C5H12O9P2</p>
</body>
</notes>
</species>
<species id="C16695_tlm" name="Plastoquinol-9_tlm" boundaryCondition="false" compartment="tlm">
<notes>
<body xmlns="http://www.w3.org/1999/xhtml">
<p>FORMULA: C53H82O2</p>
</body>
</notes>
</species>
<species id="C05840_cyt" name="Iminoaspartate_cyt" boundaryCondition="false" compartment="cyt">
<notes>
<body xmlns="http://www.w3.org/1999/xhtml">
<p>FORMULA: C4H5NO4</p>
</body>
</notes>
</species>
<species id="C00082_cyt" name="L-Tyrosine_cyt" boundaryCondition="false" compartment="cyt">
<notes>
<body xmlns="http://www.w3.org/1999/xhtml">
<p>FORMULA: C9H11NO3</p>
</body>
</notes>
</species>
<species id="C00315_ext_b" name="Spermidine_ext_b" boundaryCondition="true" compartment="ext">
<notes>
<body xmlns="http://www.w3.org/1999/xhtml">
<p>FORMULA: C7H19N3</p>
</body>
</notes>
</species>
<species id="C00149_cyt" name="(S)-Malate_cyt" boundaryCondition="false" compartment="cyt">
<notes>
<body xmlns="http://www.w3.org/1999/xhtml">
<p>FORMULA: C4H6O5</p>
</body>
</notes>
</species>
<species id="C00283_cyt" name="Hydrogen sulfide_cyt" boundaryCondition="false" compartment="cyt">
<notes>
<body xmlns="http://www.w3.org/1999/xhtml">
<p>FORMULA: H2S</p>
</body>
</notes>
</species>
<species id="C04652_cyt" name="UDP-2,3-bis(3-hydroxytetradecanoyl)glucosamine_cyt" boundaryCondition="false" compartment="cyt">
<notes>
<body xmlns="http://www.w3.org/1999/xhtml">
<p>FORMULA: C43H77N3O20P2</p>
</body>
</notes>
</species>
<species id="C00127_cyt" name="Glutathione disulfide_cyt" boundaryCondition="false" compartment="cyt">
<notes>
<body xmlns="http://www.w3.org/1999/xhtml">
<p>FORMULA: C20H32N6O12S2</p>
</body>
</notes>
</species>
<species id="C00692_cyt" name="UDP-N-acetylmuramoyl-L-alanyl-D-glutamate_cyt" boundaryCondition="false" compartment="cyt">
<notes>
<body xmlns="http://www.w3.org/1999/xhtml">
<p>FORMULA: C28H43N5O23P2</p>
</body>
</notes>
</species>
<species id="C00035_cyt" name="GDP_cyt" boundaryCondition="false" compartment="cyt">
<notes>
<body xmlns="http://www.w3.org/1999/xhtml">
<p>FORMULA: C10H15N5O11P2</p>
</body>
</notes>
</species>
<species id="E1_ext_b" name="Photon_ext_b" boundaryCondition="true" compartment="ext">
<notes>
<body xmlns="http://www.w3.org/1999/xhtml">
<p>FORMULA: R</p>
</body>
</notes>
</species>
<species id="C00137_cyt" name="myo-Inositol_cyt" boundaryCondition="false" compartment="cyt">
<notes>
<body xmlns="http://www.w3.org/1999/xhtml">
<p>FORMULA: C6H12O6</p>
</body>
</notes>
</species>
<species id="C00007_tll" name="Oxygen_tll" boundaryCondition="false" compartment="tll">
<notes>
<body xmlns="http://www.w3.org/1999/xhtml">
<p>FORMULA: O2</p>
</body>
</notes>
</species>
<species id="C01302_cyt" name="1-(2-Carboxyphenylamino)-1-deoxy-D-ribulose 5-phosphate_cyt" boundaryCondition="false" compartment="cyt">
<notes>
<body xmlns="http://www.w3.org/1999/xhtml">
<p>FORMULA: C12H16NO9P</p>
</body>
</notes>
</species>
<species id="C00237_ext_b" name="CO_ext_b" boundaryCondition="true" compartment="ext">
<notes>
<body xmlns="http://www.w3.org/1999/xhtml">
<p>FORMULA: CO</p>
</body>
</notes>
</species>
<species id="C00305_cyt" name="Magnesium_cyt" boundaryCondition="false" compartment="cyt">
<notes>
<body xmlns="http://www.w3.org/1999/xhtml">
<p>FORMULA: Mg</p>
</body>
</notes>
</species>
<species id="C00704_cyt" name="O2-_cyt" boundaryCondition="false" compartment="cyt">
<notes>
<body xmlns="http://www.w3.org/1999/xhtml">
<p>FORMULA: O2</p>
</body>
</notes>
</species>
<species id="C00033_cyt" name="Acetate_cyt" boundaryCondition="false" compartment="cyt">
<notes>
<body xmlns="http://www.w3.org/1999/xhtml">
<p>FORMULA: C2H4O2</p>
</body>
</notes>
</species>
<species id="C00175_ext_b" name="Cobalt ion_ext_b" boundaryCondition="true" compartment="ext">
<notes>
<body xmlns="http://www.w3.org/1999/xhtml">
<p>FORMULA: Co</p>
</body>
</notes>
</species>
<species id="C04633_cyt" name="(3R)-3-Hydroxypalmitoyl-[acyl-carrier protein]_cyt" boundaryCondition="false" compartment="cyt">
<notes>
<body xmlns="http://www.w3.org/1999/xhtml">
<p>FORMULA: C16H31O2SR</p>
</body>
</notes>
</species>
<species id="C00175_cyt" name="Cobalt ion_cyt" boundaryCondition="false" compartment="cyt">
<notes>
<body xmlns="http://www.w3.org/1999/xhtml">
<p>FORMULA: Co</p>
</body>
</notes>
</species>
<species id="C11437_cyt" name="1-Deoxy-D-xylulose 5-phosphate_cyt" boundaryCondition="false" compartment="cyt">
<notes>
<body xmlns="http://www.w3.org/1999/xhtml">
<p>FORMULA: C5H11O7P</p>
</body>
</notes>
</species>
<species id="C00001_pps" name="H2O_pps" boundaryCondition="false" compartment="pps">
<notes>
<body xmlns="http://www.w3.org/1999/xhtml">
<p>FORMULA: H2O</p>
</body>
</notes>
</species>
<species id="C05435_cyt" name="gamma-Carotene_cyt" boundaryCondition="false" compartment="cyt">
<notes>
<body xmlns="http://www.w3.org/1999/xhtml">
<p>FORMULA: C40H56</p>
</body>
</notes>
</species>
<species id="C04302_cyt" name="N-(5-Phospho-D-ribosyl)anthranilate_cyt" boundaryCondition="false" compartment="cyt">
<notes>
<body xmlns="http://www.w3.org/1999/xhtml">
<p>FORMULA: C12H16NO9P</p>
</body>
</notes>
</species>
<species id="C06055_cyt" name="O-Phospho-4-hydroxy-L-threonine_cyt" boundaryCondition="false" compartment="cyt">
<notes>
<body xmlns="http://www.w3.org/1999/xhtml">
<p>FORMULA: C4H10NO7P</p>
</body>
</notes>
</species>
<species id="C01179_cyt" name="3-(4-Hydroxyphenyl)pyruvate_cyt" boundaryCondition="false" compartment="cyt">
<notes>
<body xmlns="http://www.w3.org/1999/xhtml">
<p>FORMULA: C9H8O4</p>
</body>
</notes>
</species>
<species id="C00013_cyt" name="Diphosphate_cyt" boundaryCondition="false" compartment="cyt">
<notes>
<body xmlns="http://www.w3.org/1999/xhtml">
<p>FORMULA: P2H4O7</p>
</body>
</notes>
</species>
<species id="C00493_cyt" name="Shikimate_cyt" boundaryCondition="false" compartment="cyt">
<notes>
<body xmlns="http://www.w3.org/1999/xhtml">
<p>FORMULA: C7H10O5</p>
</body>
</notes>
</species>
<species id="C00436_cyt" name="N-Carbamoylputrescine_cyt" boundaryCondition="false" compartment="cyt">
<notes>
<body xmlns="http://www.w3.org/1999/xhtml">
<p>FORMULA: C7H14N2O3</p>
</body>
</notes>
</species>
<species id="C02631_cyt" name="2-Isopropylmaleate_cyt" boundaryCondition="false" compartment="cyt">
<notes>
<body xmlns="http://www.w3.org/1999/xhtml">
<p>FORMULA: C7H10O4</p>
</body>
</notes>
</species>
<species id="C06006_cyt" name="(S)-2-Aceto-2-hydroxybutanoate_cyt" boundaryCondition="false" compartment="cyt">
<notes>
<body xmlns="http://www.w3.org/1999/xhtml">
<p>FORMULA: C6H10O4</p>
</body>
</notes>
</species>
<species id="C00112_cyt" name="CDP_cyt" boundaryCondition="false" compartment="cyt">
<notes>
<body xmlns="http://www.w3.org/1999/xhtml">
<p>FORMULA: C9H15N3O11P2</p>
</body>
</notes>
</species>
<species id="C01102_cyt" name="O-Phospho-L-homoserine_cyt" boundaryCondition="false" compartment="cyt">
<notes>
<body xmlns="http://www.w3.org/1999/xhtml">
<p>FORMULA: C4H10NO6P</p>
</body>
</notes>
</species>
<species id="C05897_cyt" name="Undecaprenyl-diphospho-N-acetylmuramoyl-L-alanyl-D-glutamyl-meso-2,6-diaminopimeloyl-D-alanyl-D-alanine_cyt" boundaryCondition="false" compartment="cyt">
<notes>
<body xmlns="http://www.w3.org/1999/xhtml">
<p>FORMULA: C87H143N7O23P2</p>
</body>
</notes>
</species>
<species id="C01005_cyt" name="O-Phospho-L-serine_cyt" boundaryCondition="false" compartment="cyt">
<notes>
<body xmlns="http://www.w3.org/1999/xhtml">
<p>FORMULA: C3H8NO6P</p>
</body>
</notes>
</species>
<species id="C01212_cyt" name="UDP-N-acetylmuramoyl-L-alanine_cyt" boundaryCondition="false" compartment="cyt">
<notes>
<body xmlns="http://www.w3.org/1999/xhtml">
<p>FORMULA: C23H36N4O20P2</p>
</body>
</notes>
</species>
<species id="C05382_cyt" name="Sedoheptulose 7-phosphate_cyt" boundaryCondition="false" compartment="cyt">
<notes>
<body xmlns="http://www.w3.org/1999/xhtml">
<p>FORMULA: C7H15O10P</p>
</body>
</notes>
</species>
<species id="C01267_cyt" name="3-(Imidazol-4-yl)-2-oxopropyl phosphate_cyt" boundaryCondition="false" compartment="cyt">
<notes>
<body xmlns="http://www.w3.org/1999/xhtml">
<p>FORMULA: C6H9N2O5P</p>
</body>
</notes>
</species>
<species id="C06406_cyt" name="Precorrin 3B_cyt" boundaryCondition="false" compartment="cyt">
<notes>
<body xmlns="http://www.w3.org/1999/xhtml">
<p>FORMULA: C43H50N4O17</p>
</body>
</notes>
</species>
<species id="C00636_cyt" name="D-Mannose 1-phosphate_cyt" boundaryCondition="false" compartment="cyt">
<notes>
<body xmlns="http://www.w3.org/1999/xhtml">
<p>FORMULA: C6H13O9P</p>
</body>
</notes>
</species>
<species id="C00182_cyt" name="Glycogen_cyt" boundaryCondition="false" compartment="cyt">
<notes>
<body xmlns="http://www.w3.org/1999/xhtml">
<p>FORMULA: C6H10O5R</p>
</body>
</notes>
</species>
<species id="C00258_cyt" name="D-Glycerate_cyt" boundaryCondition="false" compartment="cyt">
<notes>
<body xmlns="http://www.w3.org/1999/xhtml">
<p>FORMULA: C3H6O4</p>
</body>
</notes>
</species>
<species id="C05762_cyt" name="3-Oxohexadecanoyl-[acp]_cyt" boundaryCondition="false" compartment="cyt">
<notes>
<body xmlns="http://www.w3.org/1999/xhtml">
<p>FORMULA: C16H29O2SR</p>
</body>
</notes>
</species>
<species id="PQH_B6_L_tlm" name="Plastosemiquinone located at the luminal side of the Cytochrome-b6/f complex_tlm" boundaryCondition="false" compartment="tlm">
<notes>
<body xmlns="http://www.w3.org/1999/xhtml">
<p>FORMULA: C53H81O2</p>
</body>
</notes>
</species>
<species id="C04582_cyt" name="S-Methyl-5-thio-D-ribulose 1-phosphate_cyt" boundaryCondition="false" compartment="cyt">
<notes>
<body xmlns="http://www.w3.org/1999/xhtml">
<p>FORMULA: C6H13O7PS</p>
</body>
</notes>
</species>
<species id="C00522_cyt" name="(R)-Pantoate_cyt" boundaryCondition="false" compartment="cyt">
<notes>
<body xmlns="http://www.w3.org/1999/xhtml">
<p>FORMULA: C6H12O4</p>
</body>
</notes>
</species>
<species id="C02059_cyt" name="Phylloquinone_cyt" boundaryCondition="false" compartment="cyt">
<notes>
<body xmlns="http://www.w3.org/1999/xhtml">
<p>FORMULA: C31H46O2</p>
</body>
</notes>
</species>
<species id="C00631_cyt" name="2-Phospho-D-glycerate_cyt" boundaryCondition="false" compartment="cyt">
<notes>
<body xmlns="http://www.w3.org/1999/xhtml">
<p>FORMULA: C3H7O7P</p>
</body>
</notes>
</species>
<species id="C00043_cyt" name="UDP-N-acetyl-D-glucosamine_cyt" boundaryCondition="false" compartment="cyt">
<notes>
<body xmlns="http://www.w3.org/1999/xhtml">
<p>FORMULA: C17H27N3O17P2</p>
</body>
</notes>
</species>
<species id="C04823_cyt" name="1-(5'-Phosphoribosyl)-5-amino-4-(N-succinocarboxamide)-imidazole_cyt" boundaryCondition="false" compartment="cyt">
<notes>
<body xmlns="http://www.w3.org/1999/xhtml">
<p>FORMULA: C13H19N4O12P</p>
</body>
</notes>
</species>
<species id="C00064_ext_b" name="L-Glutamine_ext_b" boundaryCondition="true" compartment="ext">
<notes>
<body xmlns="http://www.w3.org/1999/xhtml">
<p>FORMULA: C5H10N2O3</p>
</body>
</notes>
</species>
<species id="C01250_cyt" name="N-Acetyl-L-glutamate 5-semialdehyde_cyt" boundaryCondition="false" compartment="cyt">
<notes>
<body xmlns="http://www.w3.org/1999/xhtml">
<p>FORMULA: C7H11NO4</p>
</body>
</notes>
</species>
<species id="C00070_ext_b" name="Copper_ext_b" boundaryCondition="true" compartment="ext">
<notes>
<body xmlns="http://www.w3.org/1999/xhtml">
<p>FORMULA: Cu</p>
</body>
</notes>
</species>
<species id="C00083_cyt" name="Malonyl-CoA_cyt" boundaryCondition="false" compartment="cyt">
<notes>
<body xmlns="http://www.w3.org/1999/xhtml">
<p>FORMULA: C24H38N7O19P3S</p>
</body>
</notes>
</species>
<species id="C00641_DGDG_cyt" name="1,2-Diacyl-sn-glycerol_DGDG_cyt" boundaryCondition="false" compartment="cyt">
<notes>
<body xmlns="http://www.w3.org/1999/xhtml">
<p>FORMULA: C5H6O5R2</p>
</body>
</notes>
</species>
<species id="C03406_cyt" name="N-(L-Arginino)succinate_cyt" boundaryCondition="false" compartment="cyt">
<notes>
<body xmlns="http://www.w3.org/1999/xhtml">
<p>FORMULA: C10H18N4O6</p>
</body>
</notes>
</species>
<species id="C06704_ext_b" name="Iron chelate_ext_b" boundaryCondition="true" compartment="ext">
<notes>
<body xmlns="http://www.w3.org/1999/xhtml">
<p>FORMULA: R</p>
</body>
</notes>
</species>
<species id="C16161_cyt" name="alpha-Linolenoyl-ACP_cyt" boundaryCondition="false" compartment="cyt">
<notes>
<body xmlns="http://www.w3.org/1999/xhtml">
<p>FORMULA: C18H29OSR</p>
</body>
</notes>
</species>
<species id="C00063_cyt" name="CTP_cyt" boundaryCondition="false" compartment="cyt">
<notes>
<body xmlns="http://www.w3.org/1999/xhtml">
<p>FORMULA: C9H16N3O14P3</p>
</body>
</notes>
</species>
<species id="C16219_cyt" name="3-Oxostearoyl-[acp]_cyt" boundaryCondition="false" compartment="cyt">
<notes>
<body xmlns="http://www.w3.org/1999/xhtml">
<p>FORMULA: C18H33O2SR</p>
</body>
</notes>
</species>
<species id="QAn_P680_tlm" name="Internal bound semiquinone radical of the Photosystem II_tlm" boundaryCondition="false" compartment="tlm">
<notes>
<body xmlns="http://www.w3.org/1999/xhtml">
<p>FORMULA: C53H80O2</p>
</body>
</notes>
</species>
<species id="B0_ext_b" name="Biomass_ext_b" boundaryCondition="true" compartment="ext">
<notes>
<body xmlns="http://www.w3.org/1999/xhtml">
<p>FORMULA: R</p>
</body>
</notes>
</species>
<species id="C00134_ext_b" name="Putrescine_ext_b" boundaryCondition="true" compartment="ext">
<notes>
<body xmlns="http://www.w3.org/1999/xhtml">
<p>FORMULA: C4H12N2</p>
</body>
</notes>
</species>
<species id="C00993_cyt" name="D-Alanyl-D-alanine_cyt" boundaryCondition="false" compartment="cyt">
<notes>
<body xmlns="http://www.w3.org/1999/xhtml">
<p>FORMULA: C6H12N2O3</p>
</body>
</notes>
</species>
<species id="C01209_cyt" name="Malonyl-[acyl-carrier protein]_cyt" boundaryCondition="false" compartment="cyt">
<notes>
<body xmlns="http://www.w3.org/1999/xhtml">
<p>FORMULA: C3H3O3SR</p>
</body>
</notes>
</species>
<species id="C00688_cyt" name="dTDP-4-dehydro-6-deoxy-L-mannose_cyt" boundaryCondition="false" compartment="cyt">
<notes>
<body xmlns="http://www.w3.org/1999/xhtml">
<p>FORMULA: C16H24N2O15P2</p>
</body>
</notes>
</species>
<species id="S1_P680_tlm" name="First oxidation state of the cluster of manganese atoms in the Photosystem II (needed for water splitting)_tlm" boundaryCondition="false" compartment="tlm">
<notes>
<body xmlns="http://www.w3.org/1999/xhtml">
<p>FORMULA: R</p>
</body>
</notes>
</species>
<species id="C00417_cyt" name="cis-Aconitate_cyt" boundaryCondition="false" compartment="cyt">
<notes>
<body xmlns="http://www.w3.org/1999/xhtml">
<p>FORMULA: C6H6O6</p>
</body>
</notes>
</species>
<species id="E1_tlm" name="Photon_tlm" boundaryCondition="false" compartment="tlm">
<notes>
<body xmlns="http://www.w3.org/1999/xhtml">
<p>FORMULA: R</p>
</body>
</notes>
</species>
<species id="C03972_cyt" name="2,3,4,5-Tetrahydrodipicolinate_cyt" boundaryCondition="false" compartment="cyt">
<notes>
<body xmlns="http://www.w3.org/1999/xhtml">
<p>FORMULA: C7H9NO4</p>
</body>
</notes>
</species>
<species id="C00007_ext_b" name="Oxygen_ext_b" boundaryCondition="true" compartment="ext">
<notes>
<body xmlns="http://www.w3.org/1999/xhtml">
<p>FORMULA: O2</p>
</body>
</notes>
</species>
<species id="B1_cyt" name="Protein component of biomass_cyt" boundaryCondition="false" compartment="cyt">
<notes>
<body xmlns="http://www.w3.org/1999/xhtml">
<p>FORMULA: R</p>
</body>
</notes>
</species>
<species id="B6_cyt" name="Soluble pool component of biomass_cyt" boundaryCondition="false" compartment="cyt">
<notes>
<body xmlns="http://www.w3.org/1999/xhtml">
<p>FORMULA: R</p>
</body>
</notes>
</species>
<species id="C06399_cyt" name="Hydrogenobyrinate_cyt" boundaryCondition="false" compartment="cyt">
<notes>
<body xmlns="http://www.w3.org/1999/xhtml">
<p>FORMULA: C45H60N4O14</p>
</body>
</notes>
</species>
<species id="C00353_cyt" name="Geranylgeranyl diphosphate_cyt" boundaryCondition="false" compartment="cyt">
<notes>
<body xmlns="http://www.w3.org/1999/xhtml">
<p>FORMULA: C20H36O7P2</p>
</body>
</notes>
</species>
<species id="C00900_cyt" name="2-Acetolactate_cyt" boundaryCondition="false" compartment="cyt">
<notes>
<body xmlns="http://www.w3.org/1999/xhtml">
<p>FORMULA: C5H8O4</p>
</body>
</notes>
</species>
<species id="C00750_cyt" name="Spermine_cyt" boundaryCondition="false" compartment="cyt">
<notes>
<body xmlns="http://www.w3.org/1999/xhtml">
<p>FORMULA: C10H26N4</p>
</body>
</notes>
</species>
<species id="C03506_cyt" name="Indoleglycerol phosphate_cyt" boundaryCondition="false" compartment="cyt">
<notes>
<body xmlns="http://www.w3.org/1999/xhtml">
<p>FORMULA: C11H14NO6P</p>
</body>
</notes>
</species>
<species id="C03082_cyt" name="4-Phospho-L-aspartate_cyt" boundaryCondition="false" compartment="cyt">
<notes>
<body xmlns="http://www.w3.org/1999/xhtml">
<p>FORMULA: C4H8NO7P</p>
</body>
</notes>
</species>
<species id="C03692_MGDG_cyt" name="1,2-Diacyl-3-beta-D-galactosyl-sn-glycerol_MGDG_cyt" boundaryCondition="false" compartment="cyt">
<notes>
<body xmlns="http://www.w3.org/1999/xhtml">
<p>FORMULA: C11H16O10R2</p>
</body>
</notes>
</species>
<species id="C04895_cyt" name="2-Amino-4-hydroxy-6-(erythro-1,2,3-trihydroxypropyl)dihydropteridinetriphosphate_cyt" boundaryCondition="false" compartment="cyt">
<notes>
<body xmlns="http://www.w3.org/1999/xhtml">
<p>FORMULA: C9H16N5O13P3</p>
</body>
</notes>
</species>
<species id="C01165_cyt" name="L-Glutamate 5-semialdehyde_cyt" boundaryCondition="false" compartment="cyt">
<notes>
<body xmlns="http://www.w3.org/1999/xhtml">
<p>FORMULA: C5H9NO3</p>
</body>
</notes>
</species>
<species id="C00080_cyt" name="H+_cyt" boundaryCondition="false" compartment="cyt">
<notes>
<body xmlns="http://www.w3.org/1999/xhtml">
<p>FORMULA: H</p>
</body>
</notes>
</species>
<species id="C03373_cyt" name="Aminoimidazole ribotide_cyt" boundaryCondition="false" compartment="cyt">
<notes>
<body xmlns="http://www.w3.org/1999/xhtml">
<p>FORMULA: C8H14N3O7P</p>
</body>
</notes>
</species>
<species id="C00256_cyt" name="(R)-Lactate_cyt" boundaryCondition="false" compartment="cyt">
<notes>
<body xmlns="http://www.w3.org/1999/xhtml">
<p>FORMULA: C3H6O3</p>
</body>
</notes>
</species>
<species id="C00212_cyt" name="Adenosine_cyt" boundaryCondition="false" compartment="cyt">
<notes>
<body xmlns="http://www.w3.org/1999/xhtml">
<p>FORMULA: C10H13N5O4</p>
</body>
</notes>
</species>
<species id="C16519_cyt" name="2-Succinyl-5-enolpyruvyl-6-hydroxy-3-cyclohexene-1-carboxylate_cyt" boundaryCondition="false" compartment="cyt">
<notes>
<body xmlns="http://www.w3.org/1999/xhtml">
<p>FORMULA: C14H16O9</p>
</body>
</notes>
</species>
<species id="C00263_cyt" name="L-Homoserine_cyt" boundaryCondition="false" compartment="cyt">
<notes>
<body xmlns="http://www.w3.org/1999/xhtml">
<p>FORMULA: C4H9NO3</p>
</body>
</notes>
</species>
<species id="C15812_cyt_b" name="[Enzyme]-S-sulfanylcysteine_cyt_b" boundaryCondition="true" compartment="cyt">
<notes>
<body xmlns="http://www.w3.org/1999/xhtml">
<p>FORMULA: C4H6N2O2S2R2</p>
</body>
</notes>
</species>
<species id="C00076_cyt" name="Calcium_cyt" boundaryCondition="false" compartment="cyt">
<notes>
<body xmlns="http://www.w3.org/1999/xhtml">
<p>FORMULA: Ca</p>
</body>
</notes>
</species>
<species id="C03939_cyt" name="Acetyl-[acyl-carrier protein]_cyt" boundaryCondition="false" compartment="cyt">
<notes>
<body xmlns="http://www.w3.org/1999/xhtml">
<p>FORMULA: C2H3OSR</p>
</body>
</notes>
</species>
<species id="C05414_cyt" name="Phytofluene_cyt" boundaryCondition="false" compartment="cyt">
<notes>
<body xmlns="http://www.w3.org/1999/xhtml">
<p>FORMULA: C40H62</p>
</body>
</notes>
</species>
<species id="C01035_cyt" name="4-Guanidinobutanoate_cyt" boundaryCondition="false" compartment="cyt">
<notes>
<body xmlns="http://www.w3.org/1999/xhtml">
<p>FORMULA: C5H11N3O2</p>
</body>
</notes>
</species>
<species id="C00144_cyt" name="GMP_cyt" boundaryCondition="false" compartment="cyt">
<notes>
<body xmlns="http://www.w3.org/1999/xhtml">
<p>FORMULA: C10H14N5O8P</p>
</body>
</notes>
</species>
<species id="C00624_cyt" name="N-Acetyl-L-glutamate_cyt" boundaryCondition="false" compartment="cyt">
<notes>
<body xmlns="http://www.w3.org/1999/xhtml">
<p>FORMULA: C7H11NO5</p>
</body>
</notes>
</species>
<species id="C00448_cyt" name="trans,trans-Farnesyl diphosphate_cyt" boundaryCondition="false" compartment="cyt">
<notes>
<body xmlns="http://www.w3.org/1999/xhtml">
<p>FORMULA: C15H28O7P2</p>
</body>
</notes>
</species>
<species id="C06156_cyt" name="alpha-D-Glucosamine 1-phosphate_cyt" boundaryCondition="false" compartment="cyt">
<notes>
<body xmlns="http://www.w3.org/1999/xhtml">
<p>FORMULA: C6H14NO8P</p>
</body>
</notes>
</species>
<species id="S2_P680_tlm" name="Second oxidation state of the cluster of manganese atoms in the Photosystem II (needed for water splitting)_tlm" boundaryCondition="false" compartment="tlm">
<notes>
<body xmlns="http://www.w3.org/1999/xhtml">
<p>FORMULA: R</p>
</body>
</notes>
</species>
<species id="C00129_cyt" name="Isopentenyl diphosphate_cyt" boundaryCondition="false" compartment="cyt">
<notes>
<body xmlns="http://www.w3.org/1999/xhtml">
<p>FORMULA: C5H12O7P2</p>
</body>
</notes>
</species>
<species id="C00089_cyt" name="Sucrose_cyt" boundaryCondition="false" compartment="cyt">
<notes>
<body xmlns="http://www.w3.org/1999/xhtml">
<p>FORMULA: C12H22O11</p>
</body>
</notes>
</species>
<species id="C00361_cyt" name="dGDP_cyt" boundaryCondition="false" compartment="cyt">
<notes>
<body xmlns="http://www.w3.org/1999/xhtml">
<p>FORMULA: C10H15N5O10P2</p>
</body>
</notes>
</species>
<species id="C05198_cyt" name="5'-Deoxyadenosine_cyt" boundaryCondition="false" compartment="cyt">
<notes>
<body xmlns="http://www.w3.org/1999/xhtml">
<p>FORMULA: C10H13N5O3</p>
</body>
</notes>
</species>
<species id="C00022_cyt" name="Pyruvate_cyt" boundaryCondition="false" compartment="cyt">
<notes>
<body xmlns="http://www.w3.org/1999/xhtml">
<p>FORMULA: C3H4O3</p>
</body>
</notes>
</species>
<species id="C05413_cyt" name="Phytoene_cyt" boundaryCondition="false" compartment="cyt">
<notes>
<body xmlns="http://www.w3.org/1999/xhtml">
<p>FORMULA: C40H64</p>
</body>
</notes>
</species>
<species id="C00334_cyt" name="4-Aminobutanoate_cyt" boundaryCondition="false" compartment="cyt">
<notes>
<body xmlns="http://www.w3.org/1999/xhtml">
<p>FORMULA: C4H9NO2</p>
</body>
</notes>
</species>
<species id="C00577_cyt" name="D-Glyceraldehyde_cyt" boundaryCondition="false" compartment="cyt">
<notes>
<body xmlns="http://www.w3.org/1999/xhtml">
<p>FORMULA: C3H6O3</p>
</body>
</notes>
</species>
<species id="C03162_tll" name="Oxidized plastocyanin_tll" boundaryCondition="false" compartment="tll">
<notes>
<body xmlns="http://www.w3.org/1999/xhtml">
<p>FORMULA: R</p>
</body>
</notes>
</species>
<species id="C01468_cyt" name="4-Cresol_cyt" boundaryCondition="false" compartment="cyt">
<notes>
<body xmlns="http://www.w3.org/1999/xhtml">
<p>FORMULA: C7H8O</p>
</body>
</notes>
</species>
<species id="C01146_cyt" name="2-Hydroxy-3-oxopropanoate_cyt" boundaryCondition="false" compartment="cyt">
<notes>
<body xmlns="http://www.w3.org/1999/xhtml">
<p>FORMULA: C3H4O4</p>
</body>
</notes>
</species>
<species id="C02637_cyt" name="3-Dehydroshikimate_cyt" boundaryCondition="false" compartment="cyt">
<notes>
<body xmlns="http://www.w3.org/1999/xhtml">
<p>FORMULA: C7H8O5</p>
</body>
</notes>
</species>
<species id="C00118_cyt" name="D-Glyceraldehyde 3-phosphate_cyt" boundaryCondition="false" compartment="cyt">
<notes>
<body xmlns="http://www.w3.org/1999/xhtml">
<p>FORMULA: C3H7O6P</p>
</body>
</notes>
</species>
<species id="C11435_cyt" name="4-(Cytidine 5'-diphospho)-2-C-methyl-D-erythritol_cyt" boundaryCondition="false" compartment="cyt">
<notes>
<body xmlns="http://www.w3.org/1999/xhtml">
<p>FORMULA: C14H25N3O14P2</p>
</body>
</notes>
</species>
<species id="RRieske_B6_cym" name="Reduced rieske_B6_cym" boundaryCondition="false" compartment="cym">
<notes>
<body xmlns="http://www.w3.org/1999/xhtml">
<p>FORMULA: R</p>
</body>
</notes>
</species>
<species id="E1_P680_tlm" name="Photons with 680nm wavelength_tlm" boundaryCondition="false" compartment="tlm">
<notes>
<body xmlns="http://www.w3.org/1999/xhtml">
<p>FORMULA: R</p>
</body>
</notes>
</species>
<species id="B2_cyt" name="DNA component of biomass_cyt" boundaryCondition="false" compartment="cyt">
<notes>
<body xmlns="http://www.w3.org/1999/xhtml">
<p>FORMULA: R</p>
</body>
</notes>
</species>
<species id="C00864_cyt" name="Pantothenate_cyt" boundaryCondition="false" compartment="cyt">
<notes>
<body xmlns="http://www.w3.org/1999/xhtml">
<p>FORMULA: C9H17NO5</p>
</body>
</notes>
</species>
<species id="C00074_cyt" name="Phosphoenolpyruvate_cyt" boundaryCondition="false" compartment="cyt">
<notes>
<body xmlns="http://www.w3.org/1999/xhtml">
<p>FORMULA: C3H5O6P</p>
</body>
</notes>
</species>
<species id="C00155_cyt" name="L-Homocysteine_cyt" boundaryCondition="false" compartment="cyt">
<notes>
<body xmlns="http://www.w3.org/1999/xhtml">
<p>FORMULA: C4H9NO2S</p>
</body>
</notes>
</species>
<species id="C02730_cyt" name="2-Succinylbenzoate_cyt" boundaryCondition="false" compartment="cyt">
<notes>
<body xmlns="http://www.w3.org/1999/xhtml">
<p>FORMULA: C11H10O5</p>
</body>
</notes>
</species>
<species id="C02463_cyt" name="Precorrin 2_cyt" boundaryCondition="false" compartment="cyt">
<notes>
<body xmlns="http://www.w3.org/1999/xhtml">
<p>FORMULA: C42H48N4O16</p>
</body>
</notes>
</species>
</listOfSpecies>
<listOfReactions>
<reaction id="R1" name="R1" reversible="true">
<notes>
 <body xmlns="http://www.w3.org/1999/xhtml">
<p>GENE_ASSOCIATION: (sll1958)</p>
</body>
</notes>
<listOfReactants>
<speciesReference species="C00026_cyt" stoichiometry="1"/>
<speciesReference species="C00079_cyt" stoichiometry="1"/>
</listOfReactants>
<listOfProducts>
<speciesReference species="C00166_cyt" stoichiometry="1"/>
<speciesReference species="C00025_cyt" stoichiometry="1"/>
</listOfProducts>
. <kineticLaw>
<math xmlns="http://www.w3.org/1998/Math/MathML">
<ci> FLUX_VALUE </ci>
</math>
<listOfParameters>
<parameter id="LOWER_BOUND" value="-1000" units="mmol_per_gDW_per_hr"/>
<parameter id="UPPER_BOUND" value="1000" units="mmol_per_gDW_per_hr"/>
<parameter id="FLUX_VALUE" value="0" units="mmol_per_gDW_per_hr"/>
<parameter id="OBJECTIVE_COEFFICIENT" value="0" units="mmol_per_gDW_per_hr"/>
</listOfParameters>
</kineticLaw>
</reaction>
<reaction id="R2" name="R2" reversible="true">
<notes>
 <body xmlns="http://www.w3.org/1999/xhtml">
<p>GENE_ASSOCIATION: (sll0402)</p>
</body>
</notes>
<listOfReactants>
<speciesReference species="C00026_cyt" stoichiometry="1"/>
<speciesReference species="C00079_cyt" stoichiometry="1"/>
</listOfReactants>
<listOfProducts>
<speciesReference species="C00166_cyt" stoichiometry="1"/>
<speciesReference species="C00025_cyt" stoichiometry="1"/>
</listOfProducts>
. <kineticLaw>
<math xmlns="http://www.w3.org/1998/Math/MathML">
<ci> FLUX_VALUE </ci>
</math>
<listOfParameters>
<parameter id="LOWER_BOUND" value="-1000" units="mmol_per_gDW_per_hr"/>
<parameter id="UPPER_BOUND" value="1000" units="mmol_per_gDW_per_hr"/>
<parameter id="FLUX_VALUE" value="0" units="mmol_per_gDW_per_hr"/>
<parameter id="OBJECTIVE_COEFFICIENT" value="0" units="mmol_per_gDW_per_hr"/>
</listOfParameters>
</kineticLaw>
</reaction>
<reaction id="R3" name="R3" reversible="true">
<notes>
 <body xmlns="http://www.w3.org/1999/xhtml">
<p>GENE_ASSOCIATION: (sll0402)</p>
</body>
</notes>
<listOfReactants>
<speciesReference species="C00026_cyt" stoichiometry="1"/>
<speciesReference species="C00082_cyt" stoichiometry="1"/>
</listOfReactants>
<listOfProducts>
<speciesReference species="C00025_cyt" stoichiometry="1"/>
<speciesReference species="C01179_cyt" stoichiometry="1"/>
</listOfProducts>
. <kineticLaw>
<math xmlns="http://www.w3.org/1998/Math/MathML">
<ci> FLUX_VALUE </ci>
</math>
<listOfParameters>
<parameter id="LOWER_BOUND" value="-1000" units="mmol_per_gDW_per_hr"/>
<parameter id="UPPER_BOUND" value="1000" units="mmol_per_gDW_per_hr"/>
<parameter id="FLUX_VALUE" value="0" units="mmol_per_gDW_per_hr"/>
<parameter id="OBJECTIVE_COEFFICIENT" value="0" units="mmol_per_gDW_per_hr"/>
</listOfParameters>
</kineticLaw>
</reaction>
<reaction id="R4" name="R4" reversible="false">
<notes>
 <body xmlns="http://www.w3.org/1999/xhtml">
<p>GENE_ASSOCIATION: (sll0934)</p>
</body>
</notes>
<listOfReactants>
<speciesReference species="C00074_cyt" stoichiometry="1"/>
<speciesReference species="C00001_cyt" stoichiometry="1"/>
<speciesReference species="C00279_cyt" stoichiometry="1"/>
</listOfReactants>
<listOfProducts>
<speciesReference species="C00009_cyt" stoichiometry="1"/>
<speciesReference species="C04691_cyt" stoichiometry="1"/>
</listOfProducts>
. <kineticLaw>
<math xmlns="http://www.w3.org/1998/Math/MathML">
<ci> FLUX_VALUE </ci>
</math>
<listOfParameters>
<parameter id="LOWER_BOUND" value="0" units="mmol_per_gDW_per_hr"/>
<parameter id="UPPER_BOUND" value="1000" units="mmol_per_gDW_per_hr"/>
<parameter id="FLUX_VALUE" value="0" units="mmol_per_gDW_per_hr"/>
<parameter id="OBJECTIVE_COEFFICIENT" value="0" units="mmol_per_gDW_per_hr"/>
</listOfParameters>
</kineticLaw>
</reaction>
<reaction id="R5" name="R5" reversible="false">
<notes>
 <body xmlns="http://www.w3.org/1999/xhtml">
<p>GENE_ASSOCIATION: (slr2130)</p>
</body>
</notes>
<listOfReactants>
<speciesReference species="C04691_cyt" stoichiometry="1"/>
</listOfReactants>
<listOfProducts>
<speciesReference species="C00009_cyt" stoichiometry="1"/>
<speciesReference species="C00944_cyt" stoichiometry="1"/>
</listOfProducts>
. <kineticLaw>
<math xmlns="http://www.w3.org/1998/Math/MathML">
<ci> FLUX_VALUE </ci>
</math>
<listOfParameters>
<parameter id="LOWER_BOUND" value="0" units="mmol_per_gDW_per_hr"/>
<parameter id="UPPER_BOUND" value="1000" units="mmol_per_gDW_per_hr"/>
<parameter id="FLUX_VALUE" value="0" units="mmol_per_gDW_per_hr"/>
<parameter id="OBJECTIVE_COEFFICIENT" value="0" units="mmol_per_gDW_per_hr"/>
</listOfParameters>
</kineticLaw>
</reaction>
<reaction id="R6" name="R6" reversible="true">
<notes>
 <body xmlns="http://www.w3.org/1999/xhtml">
<p>GENE_ASSOCIATION: (sll1112)</p>
</body>
</notes>
<listOfReactants>
<speciesReference species="C00944_cyt" stoichiometry="1"/>
</listOfReactants>
<listOfProducts>
<speciesReference species="C00001_cyt" stoichiometry="1"/>
<speciesReference species="C02637_cyt" stoichiometry="1"/>
</listOfProducts>
. <kineticLaw>
<math xmlns="http://www.w3.org/1998/Math/MathML">
<ci> FLUX_VALUE </ci>
</math>
<listOfParameters>
<parameter id="LOWER_BOUND" value="-1000" units="mmol_per_gDW_per_hr"/>
<parameter id="UPPER_BOUND" value="1000" units="mmol_per_gDW_per_hr"/>
<parameter id="FLUX_VALUE" value="0" units="mmol_per_gDW_per_hr"/>
<parameter id="OBJECTIVE_COEFFICIENT" value="0" units="mmol_per_gDW_per_hr"/>
</listOfParameters>
</kineticLaw>
</reaction>
<reaction id="R7" name="R7" reversible="true">
<notes>
 <body xmlns="http://www.w3.org/1999/xhtml">
<p>GENE_ASSOCIATION: (slr1559)</p>
</body>
</notes>
<listOfReactants>
<speciesReference species="C00493_cyt" stoichiometry="1"/>
<speciesReference species="C00006_cyt" stoichiometry="1"/>
</listOfReactants>
<listOfProducts>
<speciesReference species="C00005_cyt" stoichiometry="1"/>
<speciesReference species="C00080_cyt" stoichiometry="1"/>
<speciesReference species="C02637_cyt" stoichiometry="1"/>
</listOfProducts>
. <kineticLaw>
<math xmlns="http://www.w3.org/1998/Math/MathML">
<ci> FLUX_VALUE </ci>
</math>
<listOfParameters>
<parameter id="LOWER_BOUND" value="-1000" units="mmol_per_gDW_per_hr"/>
<parameter id="UPPER_BOUND" value="1000" units="mmol_per_gDW_per_hr"/>
<parameter id="FLUX_VALUE" value="0" units="mmol_per_gDW_per_hr"/>
<parameter id="OBJECTIVE_COEFFICIENT" value="0" units="mmol_per_gDW_per_hr"/>
</listOfParameters>
</kineticLaw>
</reaction>
<reaction id="R8" name="R8" reversible="false">
<notes>
 <body xmlns="http://www.w3.org/1999/xhtml">
<p>GENE_ASSOCIATION: (sll1669)</p>
</body>
</notes>
<listOfReactants>
<speciesReference species="C00493_cyt" stoichiometry="1"/>
<speciesReference species="C00002_cyt" stoichiometry="1"/>
</listOfReactants>
<listOfProducts>
<speciesReference species="C00008_cyt" stoichiometry="1"/>
<speciesReference species="C03175_cyt" stoichiometry="1"/>
</listOfProducts>
. <kineticLaw>
<math xmlns="http://www.w3.org/1998/Math/MathML">
<ci> FLUX_VALUE </ci>
</math>
<listOfParameters>
<parameter id="LOWER_BOUND" value="0" units="mmol_per_gDW_per_hr"/>
<parameter id="UPPER_BOUND" value="1000" units="mmol_per_gDW_per_hr"/>
<parameter id="FLUX_VALUE" value="0" units="mmol_per_gDW_per_hr"/>
<parameter id="OBJECTIVE_COEFFICIENT" value="0" units="mmol_per_gDW_per_hr"/>
</listOfParameters>
</kineticLaw>
</reaction>
<reaction id="R9" name="R9" reversible="true">
<notes>
 <body xmlns="http://www.w3.org/1999/xhtml">
<p>GENE_ASSOCIATION: (slr0444)</p>
</body>
</notes>
<listOfReactants>
<speciesReference species="C00074_cyt" stoichiometry="1"/>
<speciesReference species="C03175_cyt" stoichiometry="1"/>
</listOfReactants>
<listOfProducts>
<speciesReference species="C00009_cyt" stoichiometry="1"/>
<speciesReference species="C01269_cyt" stoichiometry="1"/>
</listOfProducts>
. <kineticLaw>
<math xmlns="http://www.w3.org/1998/Math/MathML">
<ci> FLUX_VALUE </ci>
</math>
<listOfParameters>
<parameter id="LOWER_BOUND" value="-1000" units="mmol_per_gDW_per_hr"/>
<parameter id="UPPER_BOUND" value="1000" units="mmol_per_gDW_per_hr"/>
<parameter id="FLUX_VALUE" value="0" units="mmol_per_gDW_per_hr"/>
<parameter id="OBJECTIVE_COEFFICIENT" value="0" units="mmol_per_gDW_per_hr"/>
</listOfParameters>
</kineticLaw>
</reaction>
<reaction id="R10" name="R10" reversible="false">
<notes>
 <body xmlns="http://www.w3.org/1999/xhtml">
<p>GENE_ASSOCIATION: (sll1747)</p>
</body>
</notes>
<listOfReactants>
<speciesReference species="C01269_cyt" stoichiometry="1"/>
</listOfReactants>
<listOfProducts>
<speciesReference species="C00009_cyt" stoichiometry="1"/>
<speciesReference species="C00251_cyt" stoichiometry="1"/>
</listOfProducts>
. <kineticLaw>
<math xmlns="http://www.w3.org/1998/Math/MathML">
<ci> FLUX_VALUE </ci>
</math>
<listOfParameters>
<parameter id="LOWER_BOUND" value="0" units="mmol_per_gDW_per_hr"/>
<parameter id="UPPER_BOUND" value="1000" units="mmol_per_gDW_per_hr"/>
<parameter id="FLUX_VALUE" value="0" units="mmol_per_gDW_per_hr"/>
<parameter id="OBJECTIVE_COEFFICIENT" value="0" units="mmol_per_gDW_per_hr"/>
</listOfParameters>
</kineticLaw>
</reaction>
<reaction id="R11" name="R11" reversible="false">
<notes>
 <body xmlns="http://www.w3.org/1999/xhtml">
<p>GENE_ASSOCIATION: (slr0055) and (slr0738)</p>
</body>
</notes>
<listOfReactants>
<speciesReference species="C00251_cyt" stoichiometry="1"/>
<speciesReference species="C00064_cyt" stoichiometry="1"/>
</listOfReactants>
<listOfProducts>
<speciesReference species="C00025_cyt" stoichiometry="1"/>
<speciesReference species="C00022_cyt" stoichiometry="1"/>
<speciesReference species="C00108_cyt" stoichiometry="1"/>
</listOfProducts>
. <kineticLaw>
<math xmlns="http://www.w3.org/1998/Math/MathML">
<ci> FLUX_VALUE </ci>
</math>
<listOfParameters>
<parameter id="LOWER_BOUND" value="0" units="mmol_per_gDW_per_hr"/>
<parameter id="UPPER_BOUND" value="1000" units="mmol_per_gDW_per_hr"/>
<parameter id="FLUX_VALUE" value="0" units="mmol_per_gDW_per_hr"/>
<parameter id="OBJECTIVE_COEFFICIENT" value="0" units="mmol_per_gDW_per_hr"/>
</listOfParameters>
</kineticLaw>
</reaction>
<reaction id="R12" name="R12" reversible="false">
<notes>
 <body xmlns="http://www.w3.org/1999/xhtml">
<p>GENE_ASSOCIATION: (slr0055) and (slr0738)</p>
</body>
</notes>
<listOfReactants>
<speciesReference species="C00251_cyt" stoichiometry="1"/>
<speciesReference species="C00014_cyt" stoichiometry="1"/>
</listOfReactants>
<listOfProducts>
<speciesReference species="C00001_cyt" stoichiometry="1"/>
<speciesReference species="C00022_cyt" stoichiometry="1"/>
<speciesReference species="C00108_cyt" stoichiometry="1"/>
</listOfProducts>
. <kineticLaw>
<math xmlns="http://www.w3.org/1998/Math/MathML">
<ci> FLUX_VALUE </ci>
</math>
<listOfParameters>
<parameter id="LOWER_BOUND" value="0" units="mmol_per_gDW_per_hr"/>
<parameter id="UPPER_BOUND" value="1000" units="mmol_per_gDW_per_hr"/>
<parameter id="FLUX_VALUE" value="0" units="mmol_per_gDW_per_hr"/>
<parameter id="OBJECTIVE_COEFFICIENT" value="0" units="mmol_per_gDW_per_hr"/>
</listOfParameters>
</kineticLaw>
</reaction>
<reaction id="R13" name="R13" reversible="false">
<notes>
 <body xmlns="http://www.w3.org/1999/xhtml">
<p>GENE_ASSOCIATION: (slr1867)</p>
</body>
</notes>
<listOfReactants>
<speciesReference species="C00119_cyt" stoichiometry="1"/>
<speciesReference species="C00108_cyt" stoichiometry="1"/>
</listOfReactants>
<listOfProducts>
<speciesReference species="C04302_cyt" stoichiometry="1"/>
<speciesReference species="C00013_cyt" stoichiometry="1"/>
</listOfProducts>
. <kineticLaw>
<math xmlns="http://www.w3.org/1998/Math/MathML">
<ci> FLUX_VALUE </ci>
</math>
<listOfParameters>
<parameter id="LOWER_BOUND" value="0" units="mmol_per_gDW_per_hr"/>
<parameter id="UPPER_BOUND" value="1000" units="mmol_per_gDW_per_hr"/>
<parameter id="FLUX_VALUE" value="0" units="mmol_per_gDW_per_hr"/>
<parameter id="OBJECTIVE_COEFFICIENT" value="0" units="mmol_per_gDW_per_hr"/>
</listOfParameters>
</kineticLaw>
</reaction>
<reaction id="R14" name="R14" reversible="false">
<notes>
 <body xmlns="http://www.w3.org/1999/xhtml">
<p>GENE_ASSOCIATION: (sll0356)</p>
</body>
</notes>
<listOfReactants>
<speciesReference species="C04302_cyt" stoichiometry="1"/>
</listOfReactants>
<listOfProducts>
<speciesReference species="C01302_cyt" stoichiometry="1"/>
</listOfProducts>
. <kineticLaw>
<math xmlns="http://www.w3.org/1998/Math/MathML">
<ci> FLUX_VALUE </ci>
</math>
<listOfParameters>
<parameter id="LOWER_BOUND" value="0" units="mmol_per_gDW_per_hr"/>
<parameter id="UPPER_BOUND" value="1000" units="mmol_per_gDW_per_hr"/>
<parameter id="FLUX_VALUE" value="0" units="mmol_per_gDW_per_hr"/>
<parameter id="OBJECTIVE_COEFFICIENT" value="0" units="mmol_per_gDW_per_hr"/>
</listOfParameters>
</kineticLaw>
</reaction>
<reaction id="R15" name="R15" reversible="false">
<notes>
 <body xmlns="http://www.w3.org/1999/xhtml">
<p>GENE_ASSOCIATION: (slr0546)</p>
</body>
</notes>
<listOfReactants>
<speciesReference species="C01302_cyt" stoichiometry="1"/>
</listOfReactants>
<listOfProducts>
<speciesReference species="C00001_cyt" stoichiometry="1"/>
<speciesReference species="C00011_cyt" stoichiometry="1"/>
<speciesReference species="C03506_cyt" stoichiometry="1"/>
</listOfProducts>
. <kineticLaw>
<math xmlns="http://www.w3.org/1998/Math/MathML">
<ci> FLUX_VALUE </ci>
</math>
<listOfParameters>
<parameter id="LOWER_BOUND" value="0" units="mmol_per_gDW_per_hr"/>
<parameter id="UPPER_BOUND" value="1000" units="mmol_per_gDW_per_hr"/>
<parameter id="FLUX_VALUE" value="0" units="mmol_per_gDW_per_hr"/>
<parameter id="OBJECTIVE_COEFFICIENT" value="0" units="mmol_per_gDW_per_hr"/>
</listOfParameters>
</kineticLaw>
</reaction>
<reaction id="R16" name="R16" reversible="false">
<notes>
 <body xmlns="http://www.w3.org/1999/xhtml">
<p>GENE_ASSOCIATION: (slr0543) and (slr0966)</p>
</body>
</notes>
<listOfReactants>
<speciesReference species="C03506_cyt" stoichiometry="1"/>
</listOfReactants>
<listOfProducts>
<speciesReference species="C00118_cyt" stoichiometry="1"/>
<speciesReference species="C00463_cyt" stoichiometry="1"/>
</listOfProducts>
. <kineticLaw>
<math xmlns="http://www.w3.org/1998/Math/MathML">
<ci> FLUX_VALUE </ci>
</math>
<listOfParameters>
<parameter id="LOWER_BOUND" value="0" units="mmol_per_gDW_per_hr"/>
<parameter id="UPPER_BOUND" value="1000" units="mmol_per_gDW_per_hr"/>
<parameter id="FLUX_VALUE" value="0" units="mmol_per_gDW_per_hr"/>
<parameter id="OBJECTIVE_COEFFICIENT" value="0" units="mmol_per_gDW_per_hr"/>
</listOfParameters>
</kineticLaw>
</reaction>
<reaction id="R17" name="R17" reversible="false">
<notes>
 <body xmlns="http://www.w3.org/1999/xhtml">
<p>GENE_ASSOCIATION: (slr0543) and (slr0966)</p>
</body>
</notes>
<listOfReactants>
<speciesReference species="C00065_cyt" stoichiometry="1"/>
<speciesReference species="C03506_cyt" stoichiometry="1"/>
</listOfReactants>
<listOfProducts>
<speciesReference species="C00001_cyt" stoichiometry="1"/>
<speciesReference species="C00118_cyt" stoichiometry="1"/>
<speciesReference species="C00078_cyt" stoichiometry="1"/>
</listOfProducts>
. <kineticLaw>
<math xmlns="http://www.w3.org/1998/Math/MathML">
<ci> FLUX_VALUE </ci>
</math>
<listOfParameters>
<parameter id="LOWER_BOUND" value="0" units="mmol_per_gDW_per_hr"/>
<parameter id="UPPER_BOUND" value="1000" units="mmol_per_gDW_per_hr"/>
<parameter id="FLUX_VALUE" value="0" units="mmol_per_gDW_per_hr"/>
<parameter id="OBJECTIVE_COEFFICIENT" value="0" units="mmol_per_gDW_per_hr"/>
</listOfParameters>
</kineticLaw>
</reaction>
<reaction id="R18" name="R18" reversible="true">
<notes>
 <body xmlns="http://www.w3.org/1999/xhtml">
<p>GENE_ASSOCIATION: (slr0543) and (slr0966)</p>
</body>
</notes>
<listOfReactants>
<speciesReference species="C00065_cyt" stoichiometry="1"/>
<speciesReference species="C00463_cyt" stoichiometry="1"/>
</listOfReactants>
<listOfProducts>
<speciesReference species="C00001_cyt" stoichiometry="1"/>
<speciesReference species="C00078_cyt" stoichiometry="1"/>
</listOfProducts>
. <kineticLaw>
<math xmlns="http://www.w3.org/1998/Math/MathML">
<ci> FLUX_VALUE </ci>
</math>
<listOfParameters>
<parameter id="LOWER_BOUND" value="-1000" units="mmol_per_gDW_per_hr"/>
<parameter id="UPPER_BOUND" value="1000" units="mmol_per_gDW_per_hr"/>
<parameter id="FLUX_VALUE" value="0" units="mmol_per_gDW_per_hr"/>
<parameter id="OBJECTIVE_COEFFICIENT" value="0" units="mmol_per_gDW_per_hr"/>
</listOfParameters>
</kineticLaw>
</reaction>
<reaction id="R19" name="R19" reversible="true">
<notes>
 <body xmlns="http://www.w3.org/1999/xhtml">
<p>GENE_ASSOCIATION: (sll0109)</p>
</body>
</notes>
<listOfReactants>
<speciesReference species="C00251_cyt" stoichiometry="1"/>
</listOfReactants>
<listOfProducts>
<speciesReference species="C00254_cyt" stoichiometry="1"/>
</listOfProducts>
. <kineticLaw>
<math xmlns="http://www.w3.org/1998/Math/MathML">
<ci> FLUX_VALUE </ci>
</math>
<listOfParameters>
<parameter id="LOWER_BOUND" value="-1000" units="mmol_per_gDW_per_hr"/>
<parameter id="UPPER_BOUND" value="1000" units="mmol_per_gDW_per_hr"/>
<parameter id="FLUX_VALUE" value="0" units="mmol_per_gDW_per_hr"/>
<parameter id="OBJECTIVE_COEFFICIENT" value="0" units="mmol_per_gDW_per_hr"/>
</listOfParameters>
</kineticLaw>
</reaction>
<reaction id="R20" name="R20" reversible="false">
<notes>
 <body xmlns="http://www.w3.org/1999/xhtml">
<p>GENE_ASSOCIATION: (sll1662)</p>
</body>
</notes>
<listOfReactants>
<speciesReference species="C00254_cyt" stoichiometry="1"/>
</listOfReactants>
<listOfProducts>
<speciesReference species="C00166_cyt" stoichiometry="1"/>
<speciesReference species="C00001_cyt" stoichiometry="1"/>
<speciesReference species="C00011_cyt" stoichiometry="1"/>
</listOfProducts>
. <kineticLaw>
<math xmlns="http://www.w3.org/1998/Math/MathML">
<ci> FLUX_VALUE </ci>
</math>
<listOfParameters>
<parameter id="LOWER_BOUND" value="0" units="mmol_per_gDW_per_hr"/>
<parameter id="UPPER_BOUND" value="1000" units="mmol_per_gDW_per_hr"/>
<parameter id="FLUX_VALUE" value="0" units="mmol_per_gDW_per_hr"/>
<parameter id="OBJECTIVE_COEFFICIENT" value="0" units="mmol_per_gDW_per_hr"/>
</listOfParameters>
</kineticLaw>
</reaction>
<reaction id="R21" name="R21" reversible="false">
<notes>
 <body xmlns="http://www.w3.org/1999/xhtml">
<p>GENE_ASSOCIATION: (slr2081)</p>
</body>
</notes>
<listOfReactants>
<speciesReference species="C00254_cyt" stoichiometry="1"/>
<speciesReference species="C00003_cyt" stoichiometry="1"/>
</listOfReactants>
<listOfProducts>
<speciesReference species="C00080_cyt" stoichiometry="1"/>
<speciesReference species="C00011_cyt" stoichiometry="1"/>
<speciesReference species="C00004_cyt" stoichiometry="1"/>
<speciesReference species="C01179_cyt" stoichiometry="1"/>
</listOfProducts>
. <kineticLaw>
<math xmlns="http://www.w3.org/1998/Math/MathML">
<ci> FLUX_VALUE </ci>
</math>
<listOfParameters>
<parameter id="LOWER_BOUND" value="0" units="mmol_per_gDW_per_hr"/>
<parameter id="UPPER_BOUND" value="1000" units="mmol_per_gDW_per_hr"/>
<parameter id="FLUX_VALUE" value="0" units="mmol_per_gDW_per_hr"/>
<parameter id="OBJECTIVE_COEFFICIENT" value="0" units="mmol_per_gDW_per_hr"/>
</listOfParameters>
</kineticLaw>
</reaction>
<reaction id="R22" name="R22" reversible="true">
<notes>
 <body xmlns="http://www.w3.org/1999/xhtml">
<p>GENE_ASSOCIATION: (sll0938)</p>
</body>
</notes>
<listOfReactants>
<speciesReference species="C00437_cyt" stoichiometry="1"/>
<speciesReference species="C00026_cyt" stoichiometry="1"/>
</listOfReactants>
<listOfProducts>
<speciesReference species="C01250_cyt" stoichiometry="1"/>
<speciesReference species="C00025_cyt" stoichiometry="1"/>
</listOfProducts>
. <kineticLaw>
<math xmlns="http://www.w3.org/1998/Math/MathML">
<ci> FLUX_VALUE </ci>
</math>
<listOfParameters>
<parameter id="LOWER_BOUND" value="-1000" units="mmol_per_gDW_per_hr"/>
<parameter id="UPPER_BOUND" value="1000" units="mmol_per_gDW_per_hr"/>
<parameter id="FLUX_VALUE" value="0" units="mmol_per_gDW_per_hr"/>
<parameter id="OBJECTIVE_COEFFICIENT" value="0" units="mmol_per_gDW_per_hr"/>
</listOfParameters>
</kineticLaw>
</reaction>
<reaction id="R23" name="R23" reversible="true">
<notes>
 <body xmlns="http://www.w3.org/1999/xhtml">
<p>GENE_ASSOCIATION: (slr1022)</p>
</body>
</notes>
<listOfReactants>
<speciesReference species="C00437_cyt" stoichiometry="1"/>
<speciesReference species="C00026_cyt" stoichiometry="1"/>
</listOfReactants>
<listOfProducts>
<speciesReference species="C01250_cyt" stoichiometry="1"/>
<speciesReference species="C00025_cyt" stoichiometry="1"/>
</listOfProducts>
. <kineticLaw>
<math xmlns="http://www.w3.org/1998/Math/MathML">
<ci> FLUX_VALUE </ci>
</math>
<listOfParameters>
<parameter id="LOWER_BOUND" value="-1000" units="mmol_per_gDW_per_hr"/>
<parameter id="UPPER_BOUND" value="1000" units="mmol_per_gDW_per_hr"/>
<parameter id="FLUX_VALUE" value="0" units="mmol_per_gDW_per_hr"/>
<parameter id="OBJECTIVE_COEFFICIENT" value="0" units="mmol_per_gDW_per_hr"/>
</listOfParameters>
</kineticLaw>
</reaction>
<reaction id="R24" name="R24" reversible="false">
<notes>
 <body xmlns="http://www.w3.org/1999/xhtml">
<p>GENE_ASSOCIATION: (sll1027) and (sll1502)</p>
</body>
</notes>
<listOfReactants>
<speciesReference species="C00080_cyt" stoichiometry="1"/>
<speciesReference species="C00026_cyt" stoichiometry="1"/>
<speciesReference species="C00004_cyt" stoichiometry="1"/>
<speciesReference species="C00064_cyt" stoichiometry="1"/>
</listOfReactants>
<listOfProducts>
<speciesReference species="C00025_cyt" stoichiometry="2"/>
<speciesReference species="C00003_cyt" stoichiometry="1"/>
</listOfProducts>
. <kineticLaw>
<math xmlns="http://www.w3.org/1998/Math/MathML">
<ci> FLUX_VALUE </ci>
</math>
<listOfParameters>
<parameter id="LOWER_BOUND" value="0" units="mmol_per_gDW_per_hr"/>
<parameter id="UPPER_BOUND" value="1000" units="mmol_per_gDW_per_hr"/>
<parameter id="FLUX_VALUE" value="0" units="mmol_per_gDW_per_hr"/>
<parameter id="OBJECTIVE_COEFFICIENT" value="0" units="mmol_per_gDW_per_hr"/>
</listOfParameters>
</kineticLaw>
</reaction>
<reaction id="R25" name="R25" reversible="false">
<notes>
 <body xmlns="http://www.w3.org/1999/xhtml">
<p>GENE_ASSOCIATION: (slr0288)</p>
</body>
</notes>
<listOfReactants>
<speciesReference species="C00014_cyt" stoichiometry="1"/>
<speciesReference species="C00025_cyt" stoichiometry="1"/>
<speciesReference species="C00002_cyt" stoichiometry="1"/>
</listOfReactants>
<listOfProducts>
<speciesReference species="C00009_cyt" stoichiometry="1"/>
<speciesReference species="C00008_cyt" stoichiometry="1"/>
<speciesReference species="C00064_cyt" stoichiometry="1"/>
</listOfProducts>
. <kineticLaw>
<math xmlns="http://www.w3.org/1998/Math/MathML">
<ci> FLUX_VALUE </ci>
</math>
<listOfParameters>
<parameter id="LOWER_BOUND" value="0" units="mmol_per_gDW_per_hr"/>
<parameter id="UPPER_BOUND" value="1000" units="mmol_per_gDW_per_hr"/>
<parameter id="FLUX_VALUE" value="0" units="mmol_per_gDW_per_hr"/>
<parameter id="OBJECTIVE_COEFFICIENT" value="0" units="mmol_per_gDW_per_hr"/>
</listOfParameters>
</kineticLaw>
</reaction>
<reaction id="R26" name="R26" reversible="false">
<notes>
 <body xmlns="http://www.w3.org/1999/xhtml">
<p>GENE_ASSOCIATION: (slr1756)</p>
</body>
</notes>
<listOfReactants>
<speciesReference species="C00014_cyt" stoichiometry="1"/>
<speciesReference species="C00025_cyt" stoichiometry="1"/>
<speciesReference species="C00002_cyt" stoichiometry="1"/>
</listOfReactants>
<listOfProducts>
<speciesReference species="C00009_cyt" stoichiometry="1"/>
<speciesReference species="C00008_cyt" stoichiometry="1"/>
<speciesReference species="C00064_cyt" stoichiometry="1"/>
</listOfProducts>
. <kineticLaw>
<math xmlns="http://www.w3.org/1998/Math/MathML">
<ci> FLUX_VALUE </ci>
</math>
<listOfParameters>
<parameter id="LOWER_BOUND" value="0" units="mmol_per_gDW_per_hr"/>
<parameter id="UPPER_BOUND" value="1000" units="mmol_per_gDW_per_hr"/>
<parameter id="FLUX_VALUE" value="0" units="mmol_per_gDW_per_hr"/>
<parameter id="OBJECTIVE_COEFFICIENT" value="0" units="mmol_per_gDW_per_hr"/>
</listOfParameters>
</kineticLaw>
</reaction>
<reaction id="R27" name="R27" reversible="false">
<notes>
 <body xmlns="http://www.w3.org/1999/xhtml">
<p>GENE_ASSOCIATION: (slr2079)</p>
</body>
</notes>
<listOfReactants>
<speciesReference species="C00001_cyt" stoichiometry="1"/>
<speciesReference species="C00064_cyt" stoichiometry="1"/>
</listOfReactants>
<listOfProducts>
<speciesReference species="C00014_cyt" stoichiometry="1"/>
<speciesReference species="C00025_cyt" stoichiometry="1"/>
</listOfProducts>
. <kineticLaw>
<math xmlns="http://www.w3.org/1998/Math/MathML">
<ci> FLUX_VALUE </ci>
</math>
<listOfParameters>
<parameter id="LOWER_BOUND" value="0" units="mmol_per_gDW_per_hr"/>
<parameter id="UPPER_BOUND" value="1000" units="mmol_per_gDW_per_hr"/>
<parameter id="FLUX_VALUE" value="0" units="mmol_per_gDW_per_hr"/>
<parameter id="OBJECTIVE_COEFFICIENT" value="0" units="mmol_per_gDW_per_hr"/>
</listOfParameters>
</kineticLaw>
</reaction>
<reaction id="R28" name="R28" reversible="true">
<notes>
 <body xmlns="http://www.w3.org/1999/xhtml">
<p>GENE_ASSOCIATION: (slr0710)</p>
</body>
</notes>
<listOfReactants>
<speciesReference species="C00001_cyt" stoichiometry="1"/>
<speciesReference species="C00025_cyt" stoichiometry="1"/>
<speciesReference species="C00006_cyt" stoichiometry="1"/>
</listOfReactants>
<listOfProducts>
<speciesReference species="C00005_cyt" stoichiometry="1"/>
<speciesReference species="C00080_cyt" stoichiometry="1"/>
<speciesReference species="C00014_cyt" stoichiometry="1"/>
<speciesReference species="C00026_cyt" stoichiometry="1"/>
</listOfProducts>
. <kineticLaw>
<math xmlns="http://www.w3.org/1998/Math/MathML">
<ci> FLUX_VALUE </ci>
</math>
<listOfParameters>
<parameter id="LOWER_BOUND" value="-1000" units="mmol_per_gDW_per_hr"/>
<parameter id="UPPER_BOUND" value="1000" units="mmol_per_gDW_per_hr"/>
<parameter id="FLUX_VALUE" value="0" units="mmol_per_gDW_per_hr"/>
<parameter id="OBJECTIVE_COEFFICIENT" value="0" units="mmol_per_gDW_per_hr"/>
</listOfParameters>
</kineticLaw>
</reaction>
<reaction id="R29" name="R29" reversible="false">
<notes>
 <body xmlns="http://www.w3.org/1999/xhtml">
<p>GENE_ASSOCIATION: (slr2035)</p>
</body>
</notes>
<listOfReactants>
<speciesReference species="C00025_cyt" stoichiometry="1"/>
<speciesReference species="C00002_cyt" stoichiometry="1"/>
</listOfReactants>
<listOfProducts>
<speciesReference species="C00008_cyt" stoichiometry="1"/>
<speciesReference species="C03287_cyt" stoichiometry="1"/>
</listOfProducts>
. <kineticLaw>
<math xmlns="http://www.w3.org/1998/Math/MathML">
<ci> FLUX_VALUE </ci>
</math>
<listOfParameters>
<parameter id="LOWER_BOUND" value="0" units="mmol_per_gDW_per_hr"/>
<parameter id="UPPER_BOUND" value="1000" units="mmol_per_gDW_per_hr"/>
<parameter id="FLUX_VALUE" value="0" units="mmol_per_gDW_per_hr"/>
<parameter id="OBJECTIVE_COEFFICIENT" value="0" units="mmol_per_gDW_per_hr"/>
</listOfParameters>
</kineticLaw>
</reaction>
<reaction id="R30" name="R30" reversible="false">
<notes>
 <body xmlns="http://www.w3.org/1999/xhtml">
<p>GENE_ASSOCIATION: (sll0461)</p>
</body>
</notes>
<listOfReactants>
<speciesReference species="C00005_cyt" stoichiometry="1"/>
<speciesReference species="C00080_cyt" stoichiometry="1"/>
<speciesReference species="C03287_cyt" stoichiometry="1"/>
</listOfReactants>
<listOfProducts>
<speciesReference species="C00009_cyt" stoichiometry="1"/>
<speciesReference species="C01165_cyt" stoichiometry="1"/>
<speciesReference species="C00006_cyt" stoichiometry="1"/>
</listOfProducts>
. <kineticLaw>
<math xmlns="http://www.w3.org/1998/Math/MathML">
<ci> FLUX_VALUE </ci>
</math>
<listOfParameters>
<parameter id="LOWER_BOUND" value="0" units="mmol_per_gDW_per_hr"/>
<parameter id="UPPER_BOUND" value="1000" units="mmol_per_gDW_per_hr"/>
<parameter id="FLUX_VALUE" value="0" units="mmol_per_gDW_per_hr"/>
<parameter id="OBJECTIVE_COEFFICIENT" value="0" units="mmol_per_gDW_per_hr"/>
</listOfParameters>
</kineticLaw>
</reaction>
<reaction id="R31" name="R31" reversible="false">
<notes>
 <body xmlns="http://www.w3.org/1999/xhtml">
<p>GENE_ASSOCIATION: (sll0373)</p>
</body>
</notes>
<listOfReactants>
<speciesReference species="C00005_cyt" stoichiometry="1"/>
<speciesReference species="C00080_cyt" stoichiometry="1"/>
<speciesReference species="C03287_cyt" stoichiometry="1"/>
</listOfReactants>
<listOfProducts>
<speciesReference species="C00009_cyt" stoichiometry="1"/>
<speciesReference species="C01165_cyt" stoichiometry="1"/>
<speciesReference species="C00006_cyt" stoichiometry="1"/>
</listOfProducts>
. <kineticLaw>
<math xmlns="http://www.w3.org/1998/Math/MathML">
<ci> FLUX_VALUE </ci>
</math>
<listOfParameters>
<parameter id="LOWER_BOUND" value="0" units="mmol_per_gDW_per_hr"/>
<parameter id="UPPER_BOUND" value="1000" units="mmol_per_gDW_per_hr"/>
<parameter id="FLUX_VALUE" value="0" units="mmol_per_gDW_per_hr"/>
<parameter id="OBJECTIVE_COEFFICIENT" value="0" units="mmol_per_gDW_per_hr"/>
</listOfParameters>
</kineticLaw>
</reaction>
<reaction id="R32" name="R32" reversible="false">
<notes>
 <body xmlns="http://www.w3.org/1999/xhtml">
<p>GENE_ASSOCIATION: (sll1561)</p>
</body>
</notes>
<listOfReactants>
<speciesReference species="C00001_cyt" stoichiometry="1"/>
<speciesReference species="C00003_cyt" stoichiometry="1"/>
<speciesReference species="C01165_cyt" stoichiometry="1"/>
</listOfReactants>
<listOfProducts>
<speciesReference species="C00080_cyt" stoichiometry="1"/>
<speciesReference species="C00025_cyt" stoichiometry="1"/>
<speciesReference species="C00004_cyt" stoichiometry="1"/>
</listOfProducts>
. <kineticLaw>
<math xmlns="http://www.w3.org/1998/Math/MathML">
<ci> FLUX_VALUE </ci>
</math>
<listOfParameters>
<parameter id="LOWER_BOUND" value="0" units="mmol_per_gDW_per_hr"/>
<parameter id="UPPER_BOUND" value="1000" units="mmol_per_gDW_per_hr"/>
<parameter id="FLUX_VALUE" value="0" units="mmol_per_gDW_per_hr"/>
<parameter id="OBJECTIVE_COEFFICIENT" value="0" units="mmol_per_gDW_per_hr"/>
</listOfParameters>
</kineticLaw>
</reaction>
<reaction id="R33" name="R33" reversible="false">
<notes>
 <body xmlns="http://www.w3.org/1999/xhtml">
<p>GENE_ASSOCIATION: (sll1561)</p>
</body>
</notes>
<listOfReactants>
<speciesReference species="C03912_cyt" stoichiometry="1"/>
<speciesReference species="C00001_cyt" stoichiometry="2"/>
<speciesReference species="C00003_cyt" stoichiometry="1"/>
</listOfReactants>
<listOfProducts>
<speciesReference species="C00080_cyt" stoichiometry="1"/>
<speciesReference species="C00025_cyt" stoichiometry="1"/>
<speciesReference species="C00004_cyt" stoichiometry="1"/>
</listOfProducts>
. <kineticLaw>
<math xmlns="http://www.w3.org/1998/Math/MathML">
<ci> FLUX_VALUE </ci>
</math>
<listOfParameters>
<parameter id="LOWER_BOUND" value="0" units="mmol_per_gDW_per_hr"/>
<parameter id="UPPER_BOUND" value="1000" units="mmol_per_gDW_per_hr"/>
<parameter id="FLUX_VALUE" value="0" units="mmol_per_gDW_per_hr"/>
<parameter id="OBJECTIVE_COEFFICIENT" value="0" units="mmol_per_gDW_per_hr"/>
</listOfParameters>
</kineticLaw>
</reaction>
<reaction id="R34" name="R34" reversible="false">
<notes>
 <body xmlns="http://www.w3.org/1999/xhtml">
<p>GENE_ASSOCIATION: (sll1561)</p>
</body>
</notes>
<listOfReactants>
<speciesReference species="C10385_tlm" stoichiometry="1"/>
<speciesReference species="C00148_cyt" stoichiometry="1"/>
</listOfReactants>
<listOfProducts>
<speciesReference species="C03912_cyt" stoichiometry="1"/>
<speciesReference species="C16695_tlm" stoichiometry="1"/>
</listOfProducts>
. <kineticLaw>
<math xmlns="http://www.w3.org/1998/Math/MathML">
<ci> FLUX_VALUE </ci>
</math>
<listOfParameters>
<parameter id="LOWER_BOUND" value="0" units="mmol_per_gDW_per_hr"/>
<parameter id="UPPER_BOUND" value="1000" units="mmol_per_gDW_per_hr"/>
<parameter id="FLUX_VALUE" value="0" units="mmol_per_gDW_per_hr"/>
<parameter id="OBJECTIVE_COEFFICIENT" value="0" units="mmol_per_gDW_per_hr"/>
</listOfParameters>
</kineticLaw>
</reaction>
<reaction id="R35" name="R35" reversible="false">
<notes>
 <body xmlns="http://www.w3.org/1999/xhtml">
<p>GENE_ASSOCIATION: (sll1561)</p>
</body>
</notes>
<listOfReactants>
<speciesReference species="C10385_cym" stoichiometry="1"/>
<speciesReference species="C00148_cyt" stoichiometry="1"/>
</listOfReactants>
<listOfProducts>
<speciesReference species="C03912_cyt" stoichiometry="1"/>
<speciesReference species="C16695_cym" stoichiometry="1"/>
</listOfProducts>
. <kineticLaw>
<math xmlns="http://www.w3.org/1998/Math/MathML">
<ci> FLUX_VALUE </ci>
</math>
<listOfParameters>
<parameter id="LOWER_BOUND" value="0" units="mmol_per_gDW_per_hr"/>
<parameter id="UPPER_BOUND" value="1000" units="mmol_per_gDW_per_hr"/>
<parameter id="FLUX_VALUE" value="0" units="mmol_per_gDW_per_hr"/>
<parameter id="OBJECTIVE_COEFFICIENT" value="0" units="mmol_per_gDW_per_hr"/>
</listOfParameters>
</kineticLaw>
</reaction>
<reaction id="R36" name="R36" reversible="false">
<notes>
 <body xmlns="http://www.w3.org/1999/xhtml">
<p>GENE_ASSOCIATION: (slr0661)</p>
</body>
</notes>
<listOfReactants>
<speciesReference species="C03912_cyt" stoichiometry="1"/>
<speciesReference species="C00005_cyt" stoichiometry="1"/>
<speciesReference species="C00080_cyt" stoichiometry="1"/>
</listOfReactants>
<listOfProducts>
<speciesReference species="C00148_cyt" stoichiometry="1"/>
<speciesReference species="C00006_cyt" stoichiometry="1"/>
</listOfProducts>
. <kineticLaw>
<math xmlns="http://www.w3.org/1998/Math/MathML">
<ci> FLUX_VALUE </ci>
</math>
<listOfParameters>
<parameter id="LOWER_BOUND" value="0" units="mmol_per_gDW_per_hr"/>
<parameter id="UPPER_BOUND" value="1000" units="mmol_per_gDW_per_hr"/>
<parameter id="FLUX_VALUE" value="0" units="mmol_per_gDW_per_hr"/>
<parameter id="OBJECTIVE_COEFFICIENT" value="0" units="mmol_per_gDW_per_hr"/>
</listOfParameters>
</kineticLaw>
</reaction>
<reaction id="R37" name="R37" reversible="false">
<notes>
 <body xmlns="http://www.w3.org/1999/xhtml">
<p>GENE_ASSOCIATION: (sll1883)</p>
</body>
</notes>
<listOfReactants>
<speciesReference species="C00025_cyt" stoichiometry="1"/>
<speciesReference species="C00024_cyt" stoichiometry="1"/>
</listOfReactants>
<listOfProducts>
<speciesReference species="C00624_cyt" stoichiometry="1"/>
<speciesReference species="C00010_cyt" stoichiometry="1"/>
</listOfProducts>
. <kineticLaw>
<math xmlns="http://www.w3.org/1998/Math/MathML">
<ci> FLUX_VALUE </ci>
</math>
<listOfParameters>
<parameter id="LOWER_BOUND" value="0" units="mmol_per_gDW_per_hr"/>
<parameter id="UPPER_BOUND" value="1000" units="mmol_per_gDW_per_hr"/>
<parameter id="FLUX_VALUE" value="0" units="mmol_per_gDW_per_hr"/>
<parameter id="OBJECTIVE_COEFFICIENT" value="0" units="mmol_per_gDW_per_hr"/>
</listOfParameters>
</kineticLaw>
</reaction>
<reaction id="R38" name="R38" reversible="false">
<notes>
 <body xmlns="http://www.w3.org/1999/xhtml">
<p>GENE_ASSOCIATION: (sll1883)</p>
</body>
</notes>
<listOfReactants>
<speciesReference species="C00437_cyt" stoichiometry="1"/>
<speciesReference species="C00025_cyt" stoichiometry="1"/>
</listOfReactants>
<listOfProducts>
<speciesReference species="C00077_cyt" stoichiometry="1"/>
<speciesReference species="C00624_cyt" stoichiometry="1"/>
</listOfProducts>
. <kineticLaw>
<math xmlns="http://www.w3.org/1998/Math/MathML">
<ci> FLUX_VALUE </ci>
</math>
<listOfParameters>
<parameter id="LOWER_BOUND" value="0" units="mmol_per_gDW_per_hr"/>
<parameter id="UPPER_BOUND" value="1000" units="mmol_per_gDW_per_hr"/>
<parameter id="FLUX_VALUE" value="0" units="mmol_per_gDW_per_hr"/>
<parameter id="OBJECTIVE_COEFFICIENT" value="0" units="mmol_per_gDW_per_hr"/>
</listOfParameters>
</kineticLaw>
</reaction>
<reaction id="R39" name="R39" reversible="true">
<notes>
 <body xmlns="http://www.w3.org/1999/xhtml">
<p>GENE_ASSOCIATION: (slr1653)</p>
</body>
</notes>
<listOfReactants>
<speciesReference species="C00437_cyt" stoichiometry="1"/>
<speciesReference species="C00001_cyt" stoichiometry="1"/>
</listOfReactants>
<listOfProducts>
<speciesReference species="C00077_cyt" stoichiometry="1"/>
<speciesReference species="C00033_cyt" stoichiometry="1"/>
</listOfProducts>
. <kineticLaw>
<math xmlns="http://www.w3.org/1998/Math/MathML">
<ci> FLUX_VALUE </ci>
</math>
<listOfParameters>
<parameter id="LOWER_BOUND" value="-1000" units="mmol_per_gDW_per_hr"/>
<parameter id="UPPER_BOUND" value="1000" units="mmol_per_gDW_per_hr"/>
<parameter id="FLUX_VALUE" value="0" units="mmol_per_gDW_per_hr"/>
<parameter id="OBJECTIVE_COEFFICIENT" value="0" units="mmol_per_gDW_per_hr"/>
</listOfParameters>
</kineticLaw>
</reaction>
<reaction id="R40" name="R40" reversible="true">
<notes>
 <body xmlns="http://www.w3.org/1999/xhtml">
<p>GENE_ASSOCIATION: (sll0100)</p>
</body>
</notes>
<listOfReactants>
<speciesReference species="C00437_cyt" stoichiometry="1"/>
<speciesReference species="C00001_cyt" stoichiometry="1"/>
</listOfReactants>
<listOfProducts>
<speciesReference species="C00077_cyt" stoichiometry="1"/>
<speciesReference species="C00033_cyt" stoichiometry="1"/>
</listOfProducts>
. <kineticLaw>
<math xmlns="http://www.w3.org/1998/Math/MathML">
<ci> FLUX_VALUE </ci>
</math>
<listOfParameters>
<parameter id="LOWER_BOUND" value="-1000" units="mmol_per_gDW_per_hr"/>
<parameter id="UPPER_BOUND" value="1000" units="mmol_per_gDW_per_hr"/>
<parameter id="FLUX_VALUE" value="0" units="mmol_per_gDW_per_hr"/>
<parameter id="OBJECTIVE_COEFFICIENT" value="0" units="mmol_per_gDW_per_hr"/>
</listOfParameters>
</kineticLaw>
</reaction>
<reaction id="R41" name="R41" reversible="true">
<notes>
 <body xmlns="http://www.w3.org/1999/xhtml">
<p>GENE_ASSOCIATION: (spontaneous)</p>
</body>
</notes>
<listOfReactants>
<speciesReference species="C03912_cyt" stoichiometry="1"/>
<speciesReference species="C00001_cyt" stoichiometry="1"/>
</listOfReactants>
<listOfProducts>
<speciesReference species="C01165_cyt" stoichiometry="1"/>
</listOfProducts>
. <kineticLaw>
<math xmlns="http://www.w3.org/1998/Math/MathML">
<ci> FLUX_VALUE </ci>
</math>
<listOfParameters>
<parameter id="LOWER_BOUND" value="-1000" units="mmol_per_gDW_per_hr"/>
<parameter id="UPPER_BOUND" value="1000" units="mmol_per_gDW_per_hr"/>
<parameter id="FLUX_VALUE" value="0" units="mmol_per_gDW_per_hr"/>
<parameter id="OBJECTIVE_COEFFICIENT" value="0" units="mmol_per_gDW_per_hr"/>
</listOfParameters>
</kineticLaw>
</reaction>
<reaction id="R42" name="R42" reversible="false">
<notes>
 <body xmlns="http://www.w3.org/1999/xhtml">
<p>GENE_ASSOCIATION: (slr1898)</p>
</body>
</notes>
<listOfReactants>
<speciesReference species="C00624_cyt" stoichiometry="1"/>
<speciesReference species="C00002_cyt" stoichiometry="1"/>
</listOfReactants>
<listOfProducts>
<speciesReference species="C04133_cyt" stoichiometry="1"/>
<speciesReference species="C00008_cyt" stoichiometry="1"/>
</listOfProducts>
. <kineticLaw>
<math xmlns="http://www.w3.org/1998/Math/MathML">
<ci> FLUX_VALUE </ci>
</math>
<listOfParameters>
<parameter id="LOWER_BOUND" value="0" units="mmol_per_gDW_per_hr"/>
<parameter id="UPPER_BOUND" value="1000" units="mmol_per_gDW_per_hr"/>
<parameter id="FLUX_VALUE" value="0" units="mmol_per_gDW_per_hr"/>
<parameter id="OBJECTIVE_COEFFICIENT" value="0" units="mmol_per_gDW_per_hr"/>
</listOfParameters>
</kineticLaw>
</reaction>
<reaction id="R43" name="R43" reversible="true">
<notes>
 <body xmlns="http://www.w3.org/1999/xhtml">
<p>GENE_ASSOCIATION: (sll0080)</p>
</body>
</notes>
<listOfReactants>
<speciesReference species="C00009_cyt" stoichiometry="1"/>
<speciesReference species="C01250_cyt" stoichiometry="1"/>
<speciesReference species="C00006_cyt" stoichiometry="1"/>
</listOfReactants>
<listOfProducts>
<speciesReference species="C00005_cyt" stoichiometry="1"/>
<speciesReference species="C04133_cyt" stoichiometry="1"/>
<speciesReference species="C00080_cyt" stoichiometry="1"/>
</listOfProducts>
. <kineticLaw>
<math xmlns="http://www.w3.org/1998/Math/MathML">
<ci> FLUX_VALUE </ci>
</math>
<listOfParameters>
<parameter id="LOWER_BOUND" value="-1000" units="mmol_per_gDW_per_hr"/>
<parameter id="UPPER_BOUND" value="1000" units="mmol_per_gDW_per_hr"/>
<parameter id="FLUX_VALUE" value="0" units="mmol_per_gDW_per_hr"/>
<parameter id="OBJECTIVE_COEFFICIENT" value="0" units="mmol_per_gDW_per_hr"/>
</listOfParameters>
</kineticLaw>
</reaction>
<reaction id="R44" name="R44" reversible="true">
<notes>
 <body xmlns="http://www.w3.org/1999/xhtml">
<p>GENE_ASSOCIATION: (sll0902)</p>
</body>
</notes>
<listOfReactants>
<speciesReference species="C00169_cyt" stoichiometry="1"/>
<speciesReference species="C00077_cyt" stoichiometry="1"/>
</listOfReactants>
<listOfProducts>
<speciesReference species="C00009_cyt" stoichiometry="1"/>
<speciesReference species="C00327_cyt" stoichiometry="1"/>
</listOfProducts>
. <kineticLaw>
<math xmlns="http://www.w3.org/1998/Math/MathML">
<ci> FLUX_VALUE </ci>
</math>
<listOfParameters>
<parameter id="LOWER_BOUND" value="-1000" units="mmol_per_gDW_per_hr"/>
<parameter id="UPPER_BOUND" value="1000" units="mmol_per_gDW_per_hr"/>
<parameter id="FLUX_VALUE" value="0" units="mmol_per_gDW_per_hr"/>
<parameter id="OBJECTIVE_COEFFICIENT" value="0" units="mmol_per_gDW_per_hr"/>
</listOfParameters>
</kineticLaw>
</reaction>
<reaction id="R45" name="R45" reversible="false">
<notes>
 <body xmlns="http://www.w3.org/1999/xhtml">
<p>GENE_ASSOCIATION: (slr1133)</p>
</body>
</notes>
<listOfReactants>
<speciesReference species="C03406_cyt" stoichiometry="1"/>
</listOfReactants>
<listOfProducts>
<speciesReference species="C00122_cyt" stoichiometry="1"/>
<speciesReference species="C00062_cyt" stoichiometry="1"/>
</listOfProducts>
. <kineticLaw>
<math xmlns="http://www.w3.org/1998/Math/MathML">
<ci> FLUX_VALUE </ci>
</math>
<listOfParameters>
<parameter id="LOWER_BOUND" value="0" units="mmol_per_gDW_per_hr"/>
<parameter id="UPPER_BOUND" value="1000" units="mmol_per_gDW_per_hr"/>
<parameter id="FLUX_VALUE" value="0" units="mmol_per_gDW_per_hr"/>
<parameter id="OBJECTIVE_COEFFICIENT" value="0" units="mmol_per_gDW_per_hr"/>
</listOfParameters>
</kineticLaw>
</reaction>
<reaction id="R46" name="R46" reversible="false">
<notes>
 <body xmlns="http://www.w3.org/1999/xhtml">
<p>GENE_ASSOCIATION: (slr0585)</p>
</body>
</notes>
<listOfReactants>
<speciesReference species="C00049_cyt" stoichiometry="1"/>
<speciesReference species="C00327_cyt" stoichiometry="1"/>
<speciesReference species="C00002_cyt" stoichiometry="1"/>
</listOfReactants>
<listOfProducts>
<speciesReference species="C00013_cyt" stoichiometry="1"/>
<speciesReference species="C03406_cyt" stoichiometry="1"/>
<speciesReference species="C00020_cyt" stoichiometry="1"/>
</listOfProducts>
. <kineticLaw>
<math xmlns="http://www.w3.org/1998/Math/MathML">
<ci> FLUX_VALUE </ci>
</math>
<listOfParameters>
<parameter id="LOWER_BOUND" value="0" units="mmol_per_gDW_per_hr"/>
<parameter id="UPPER_BOUND" value="1000" units="mmol_per_gDW_per_hr"/>
<parameter id="FLUX_VALUE" value="0" units="mmol_per_gDW_per_hr"/>
<parameter id="OBJECTIVE_COEFFICIENT" value="0" units="mmol_per_gDW_per_hr"/>
</listOfParameters>
</kineticLaw>
</reaction>
<reaction id="R47" name="R47" reversible="false">
<notes>
 <body xmlns="http://www.w3.org/1999/xhtml">
<p>GENE_ASSOCIATION: (sll0370) and (sll1498) and (slr1616)</p>
</body>
</notes>
<listOfReactants>
<speciesReference species="C00001_cyt" stoichiometry="1"/>
<speciesReference species="C00080_cyt" stoichiometry="1"/>
<speciesReference species="C00288_cyt" stoichiometry="1"/>
<speciesReference species="C00002_cyt" stoichiometry="2"/>
<speciesReference species="C00064_cyt" stoichiometry="1"/>
</listOfReactants>
<listOfProducts>
<speciesReference species="C00169_cyt" stoichiometry="1"/>
<speciesReference species="C00009_cyt" stoichiometry="1"/>
<speciesReference species="C00008_cyt" stoichiometry="2"/>
<speciesReference species="C00025_cyt" stoichiometry="1"/>
</listOfProducts>
. <kineticLaw>
<math xmlns="http://www.w3.org/1998/Math/MathML">
<ci> FLUX_VALUE </ci>
</math>
<listOfParameters>
<parameter id="LOWER_BOUND" value="0" units="mmol_per_gDW_per_hr"/>
<parameter id="UPPER_BOUND" value="1000" units="mmol_per_gDW_per_hr"/>
<parameter id="FLUX_VALUE" value="0" units="mmol_per_gDW_per_hr"/>
<parameter id="OBJECTIVE_COEFFICIENT" value="0" units="mmol_per_gDW_per_hr"/>
</listOfParameters>
</kineticLaw>
</reaction>
<reaction id="R48" name="R48" reversible="true">
<notes>
 <body xmlns="http://www.w3.org/1999/xhtml">
<p>GENE_ASSOCIATION: (sll0573)</p>
</body>
</notes>
<listOfReactants>
<speciesReference species="C00014_cyt" stoichiometry="1"/>
<speciesReference species="C00011_cyt" stoichiometry="1"/>
<speciesReference species="C00002_cyt" stoichiometry="1"/>
</listOfReactants>
<listOfProducts>
<speciesReference species="C00169_cyt" stoichiometry="1"/>
<speciesReference species="C00008_cyt" stoichiometry="1"/>
</listOfProducts>
. <kineticLaw>
<math xmlns="http://www.w3.org/1998/Math/MathML">
<ci> FLUX_VALUE </ci>
</math>
<listOfParameters>
<parameter id="LOWER_BOUND" value="-1000" units="mmol_per_gDW_per_hr"/>
<parameter id="UPPER_BOUND" value="1000" units="mmol_per_gDW_per_hr"/>
<parameter id="FLUX_VALUE" value="0" units="mmol_per_gDW_per_hr"/>
<parameter id="OBJECTIVE_COEFFICIENT" value="0" units="mmol_per_gDW_per_hr"/>
</listOfParameters>
</kineticLaw>
</reaction>
<reaction id="R49" name="R49" reversible="false">
<notes>
 <body xmlns="http://www.w3.org/1999/xhtml">
<p>GENE_ASSOCIATION: (sll1454)</p>
</body>
</notes>
<listOfReactants>
<speciesReference species="C00080_cyt" stoichiometry="2"/>
<speciesReference species="C00244_cyt" stoichiometry="1"/>
<speciesReference species="C00138_cyt" stoichiometry="2"/>
</listOfReactants>
<listOfProducts>
<speciesReference species="C00001_cyt" stoichiometry="1"/>
<speciesReference species="C00088_cyt" stoichiometry="1"/>
<speciesReference species="C00139_cyt" stoichiometry="2"/>
</listOfProducts>
. <kineticLaw>
<math xmlns="http://www.w3.org/1998/Math/MathML">
<ci> FLUX_VALUE </ci>
</math>
<listOfParameters>
<parameter id="LOWER_BOUND" value="0" units="mmol_per_gDW_per_hr"/>
<parameter id="UPPER_BOUND" value="1000" units="mmol_per_gDW_per_hr"/>
<parameter id="FLUX_VALUE" value="0" units="mmol_per_gDW_per_hr"/>
<parameter id="OBJECTIVE_COEFFICIENT" value="0" units="mmol_per_gDW_per_hr"/>
</listOfParameters>
</kineticLaw>
</reaction>
<reaction id="R50" name="R50" reversible="false">
<notes>
 <body xmlns="http://www.w3.org/1999/xhtml">
<p>GENE_ASSOCIATION: (slr0898)</p>
</body>
</notes>
<listOfReactants>
<speciesReference species="C00088_cyt" stoichiometry="1"/>
<speciesReference species="C00080_cyt" stoichiometry="7"/>
<speciesReference species="C00138_cyt" stoichiometry="6"/>
</listOfReactants>
<listOfProducts>
<speciesReference species="C00001_cyt" stoichiometry="2"/>
<speciesReference species="C00014_cyt" stoichiometry="1"/>
<speciesReference species="C00139_cyt" stoichiometry="6"/>
</listOfProducts>
. <kineticLaw>
<math xmlns="http://www.w3.org/1998/Math/MathML">
<ci> FLUX_VALUE </ci>
</math>
<listOfParameters>
<parameter id="LOWER_BOUND" value="0" units="mmol_per_gDW_per_hr"/>
<parameter id="UPPER_BOUND" value="1000" units="mmol_per_gDW_per_hr"/>
<parameter id="FLUX_VALUE" value="0" units="mmol_per_gDW_per_hr"/>
<parameter id="OBJECTIVE_COEFFICIENT" value="0" units="mmol_per_gDW_per_hr"/>
</listOfParameters>
</kineticLaw>
</reaction>
<reaction id="R51" name="R51" reversible="false">
<notes>
 <body xmlns="http://www.w3.org/1999/xhtml">
<p>GENE_ASSOCIATION: (sll1499)</p>
</body>
</notes>
<listOfReactants>
<speciesReference species="C00080_cyt" stoichiometry="2"/>
<speciesReference species="C00026_cyt" stoichiometry="1"/>
<speciesReference species="C00138_cyt" stoichiometry="2"/>
<speciesReference species="C00064_cyt" stoichiometry="1"/>
</listOfReactants>
<listOfProducts>
<speciesReference species="C00025_cyt" stoichiometry="2"/>
<speciesReference species="C00139_cyt" stoichiometry="2"/>
</listOfProducts>
. <kineticLaw>
<math xmlns="http://www.w3.org/1998/Math/MathML">
<ci> FLUX_VALUE </ci>
</math>
<listOfParameters>
<parameter id="LOWER_BOUND" value="0" units="mmol_per_gDW_per_hr"/>
<parameter id="UPPER_BOUND" value="1000" units="mmol_per_gDW_per_hr"/>
<parameter id="FLUX_VALUE" value="0" units="mmol_per_gDW_per_hr"/>
<parameter id="OBJECTIVE_COEFFICIENT" value="0" units="mmol_per_gDW_per_hr"/>
</listOfParameters>
</kineticLaw>
</reaction>
<reaction id="R52" name="R52" reversible="false">
<notes>
 <body xmlns="http://www.w3.org/1999/xhtml">
<p>GENE_ASSOCIATION: (sll1336)</p>
</body>
</notes>
<listOfReactants>
<speciesReference species="C00001_cyt" stoichiometry="1"/>
<speciesReference species="C00062_cyt" stoichiometry="1"/>
</listOfReactants>
<listOfProducts>
<speciesReference species="C00014_cyt" stoichiometry="1"/>
<speciesReference species="C00327_cyt" stoichiometry="1"/>
</listOfProducts>
. <kineticLaw>
<math xmlns="http://www.w3.org/1998/Math/MathML">
<ci> FLUX_VALUE </ci>
</math>
<listOfParameters>
<parameter id="LOWER_BOUND" value="0" units="mmol_per_gDW_per_hr"/>
<parameter id="UPPER_BOUND" value="1000" units="mmol_per_gDW_per_hr"/>
<parameter id="FLUX_VALUE" value="0" units="mmol_per_gDW_per_hr"/>
<parameter id="OBJECTIVE_COEFFICIENT" value="0" units="mmol_per_gDW_per_hr"/>
</listOfParameters>
</kineticLaw>
</reaction>
<reaction id="R53" name="R53" reversible="true">
<notes>
 <body xmlns="http://www.w3.org/1999/xhtml">
<p>GENE_ASSOCIATION: (slr1022)</p>
</body>
</notes>
<listOfReactants>
<speciesReference species="C00077_cyt" stoichiometry="1"/>
<speciesReference species="C00026_cyt" stoichiometry="1"/>
</listOfReactants>
<listOfProducts>
<speciesReference species="C00025_cyt" stoichiometry="1"/>
<speciesReference species="C01165_cyt" stoichiometry="1"/>
</listOfProducts>
. <kineticLaw>
<math xmlns="http://www.w3.org/1998/Math/MathML">
<ci> FLUX_VALUE </ci>
</math>
<listOfParameters>
<parameter id="LOWER_BOUND" value="-1000" units="mmol_per_gDW_per_hr"/>
<parameter id="UPPER_BOUND" value="1000" units="mmol_per_gDW_per_hr"/>
<parameter id="FLUX_VALUE" value="0" units="mmol_per_gDW_per_hr"/>
<parameter id="OBJECTIVE_COEFFICIENT" value="0" units="mmol_per_gDW_per_hr"/>
</listOfParameters>
</kineticLaw>
</reaction>
<reaction id="R54" name="R54" reversible="false">
<notes>
 <body xmlns="http://www.w3.org/1999/xhtml">
<p>GENE_ASSOCIATION: (slr0782)</p>
</body>
</notes>
<listOfReactants>
<speciesReference species="C00001_cyt" stoichiometry="1"/>
<speciesReference species="C10385_tlm" stoichiometry="1"/>
<speciesReference species="C00062_cyt" stoichiometry="1"/>
</listOfReactants>
<listOfProducts>
<speciesReference species="C16695_tlm" stoichiometry="1"/>
<speciesReference species="C00014_cyt" stoichiometry="1"/>
<speciesReference species="C03771_cyt" stoichiometry="1"/>
</listOfProducts>
. <kineticLaw>
<math xmlns="http://www.w3.org/1998/Math/MathML">
<ci> FLUX_VALUE </ci>
</math>
<listOfParameters>
<parameter id="LOWER_BOUND" value="0" units="mmol_per_gDW_per_hr"/>
<parameter id="UPPER_BOUND" value="1000" units="mmol_per_gDW_per_hr"/>
<parameter id="FLUX_VALUE" value="0" units="mmol_per_gDW_per_hr"/>
<parameter id="OBJECTIVE_COEFFICIENT" value="0" units="mmol_per_gDW_per_hr"/>
</listOfParameters>
</kineticLaw>
</reaction>
<reaction id="R55" name="R55" reversible="false">
<notes>
 <body xmlns="http://www.w3.org/1999/xhtml">
<p>GENE_ASSOCIATION: (slr0782)</p>
</body>
</notes>
<listOfReactants>
<speciesReference species="C00001_cyt" stoichiometry="1"/>
<speciesReference species="C00062_cyt" stoichiometry="1"/>
<speciesReference species="C10385_cym" stoichiometry="1"/>
</listOfReactants>
<listOfProducts>
<speciesReference species="C00014_cyt" stoichiometry="1"/>
<speciesReference species="C16695_cym" stoichiometry="1"/>
<speciesReference species="C03771_cyt" stoichiometry="1"/>
</listOfProducts>
. <kineticLaw>
<math xmlns="http://www.w3.org/1998/Math/MathML">
<ci> FLUX_VALUE </ci>
</math>
<listOfParameters>
<parameter id="LOWER_BOUND" value="0" units="mmol_per_gDW_per_hr"/>
<parameter id="UPPER_BOUND" value="1000" units="mmol_per_gDW_per_hr"/>
<parameter id="FLUX_VALUE" value="0" units="mmol_per_gDW_per_hr"/>
<parameter id="OBJECTIVE_COEFFICIENT" value="0" units="mmol_per_gDW_per_hr"/>
</listOfParameters>
</kineticLaw>
</reaction>
<reaction id="R56" name="R56" reversible="false">
<notes>
 <body xmlns="http://www.w3.org/1999/xhtml">
<p>GENE_ASSOCIATION: (spontaneous)</p>
</body>
</notes>
<listOfReactants>
<speciesReference species="C00027_cyt" stoichiometry="1"/>
<speciesReference species="C03771_cyt" stoichiometry="1"/>
</listOfReactants>
<listOfProducts>
<speciesReference species="C00001_cyt" stoichiometry="1"/>
<speciesReference species="C01035_cyt" stoichiometry="1"/>
<speciesReference species="C00011_cyt" stoichiometry="1"/>
</listOfProducts>
. <kineticLaw>
<math xmlns="http://www.w3.org/1998/Math/MathML">
<ci> FLUX_VALUE </ci>
</math>
<listOfParameters>
<parameter id="LOWER_BOUND" value="0" units="mmol_per_gDW_per_hr"/>
<parameter id="UPPER_BOUND" value="1000" units="mmol_per_gDW_per_hr"/>
<parameter id="FLUX_VALUE" value="0" units="mmol_per_gDW_per_hr"/>
<parameter id="OBJECTIVE_COEFFICIENT" value="0" units="mmol_per_gDW_per_hr"/>
</listOfParameters>
</kineticLaw>
</reaction>
<reaction id="R57" name="R57" reversible="false">
<notes>
 <body xmlns="http://www.w3.org/1999/xhtml">
<p>GENE_ASSOCIATION: (sll1077) or (sll0228)</p>
</body>
</notes>
<listOfReactants>
<speciesReference species="C00001_cyt" stoichiometry="1"/>
<speciesReference species="C01035_cyt" stoichiometry="1"/>
</listOfReactants>
<listOfProducts>
<speciesReference species="C00334_cyt" stoichiometry="1"/>
<speciesReference species="C00086_cyt" stoichiometry="1"/>
</listOfProducts>
. <kineticLaw>
<math xmlns="http://www.w3.org/1998/Math/MathML">
<ci> FLUX_VALUE </ci>
</math>
<listOfParameters>
<parameter id="LOWER_BOUND" value="0" units="mmol_per_gDW_per_hr"/>
<parameter id="UPPER_BOUND" value="1000" units="mmol_per_gDW_per_hr"/>
<parameter id="FLUX_VALUE" value="0" units="mmol_per_gDW_per_hr"/>
<parameter id="OBJECTIVE_COEFFICIENT" value="0" units="mmol_per_gDW_per_hr"/>
</listOfParameters>
</kineticLaw>
</reaction>
<reaction id="R58" name="R58" reversible="false">
<notes>
 <body xmlns="http://www.w3.org/1999/xhtml">
<p>GENE_ASSOCIATION: (sll0420) and (sll1750) and (slr1256)</p>
</body>
</notes>
<listOfReactants>
<speciesReference species="C00001_cyt" stoichiometry="1"/>
<speciesReference species="C00086_cyt" stoichiometry="1"/>
</listOfReactants>
<listOfProducts>
<speciesReference species="C00014_cyt" stoichiometry="2"/>
<speciesReference species="C00011_cyt" stoichiometry="1"/>
</listOfProducts>
. <kineticLaw>
<math xmlns="http://www.w3.org/1998/Math/MathML">
<ci> FLUX_VALUE </ci>
</math>
<listOfParameters>
<parameter id="LOWER_BOUND" value="0" units="mmol_per_gDW_per_hr"/>
<parameter id="UPPER_BOUND" value="1000" units="mmol_per_gDW_per_hr"/>
<parameter id="FLUX_VALUE" value="0" units="mmol_per_gDW_per_hr"/>
<parameter id="OBJECTIVE_COEFFICIENT" value="0" units="mmol_per_gDW_per_hr"/>
</listOfParameters>
</kineticLaw>
</reaction>
<reaction id="R59" name="R59" reversible="false">
<notes>
 <body xmlns="http://www.w3.org/1999/xhtml">
<p>GENE_ASSOCIATION: (sll0428) or (sll0191)</p>
</body>
</notes>
<listOfReactants>
<speciesReference species="C00026_cyt" stoichiometry="1"/>
<speciesReference species="C00148_cyt" stoichiometry="1"/>
<speciesReference species="C00007_cyt" stoichiometry="1"/>
</listOfReactants>
<listOfProducts>
<speciesReference species="C01157_cyt" stoichiometry="1"/>
<speciesReference species="C00011_cyt" stoichiometry="1"/>
<speciesReference species="C00042_cyt" stoichiometry="1"/>
</listOfProducts>
. <kineticLaw>
<math xmlns="http://www.w3.org/1998/Math/MathML">
<ci> FLUX_VALUE </ci>
</math>
<listOfParameters>
<parameter id="LOWER_BOUND" value="0" units="mmol_per_gDW_per_hr"/>
<parameter id="UPPER_BOUND" value="1000" units="mmol_per_gDW_per_hr"/>
<parameter id="FLUX_VALUE" value="0" units="mmol_per_gDW_per_hr"/>
<parameter id="OBJECTIVE_COEFFICIENT" value="0" units="mmol_per_gDW_per_hr"/>
</listOfParameters>
</kineticLaw>
</reaction>
<reaction id="R60" name="R60" reversible="false">
<notes>
 <body xmlns="http://www.w3.org/1999/xhtml">
<p>GENE_ASSOCIATION: (slr0661)</p>
</body>
</notes>
<listOfReactants>
<speciesReference species="C01157_cyt" stoichiometry="1"/>
<speciesReference species="C00006_cyt" stoichiometry="1"/>
</listOfReactants>
<listOfProducts>
<speciesReference species="C00005_cyt" stoichiometry="1"/>
<speciesReference species="C00080_cyt" stoichiometry="1"/>
<speciesReference species="C04281_cyt" stoichiometry="1"/>
</listOfProducts>
. <kineticLaw>
<math xmlns="http://www.w3.org/1998/Math/MathML">
<ci> FLUX_VALUE </ci>
</math>
<listOfParameters>
<parameter id="LOWER_BOUND" value="0" units="mmol_per_gDW_per_hr"/>
<parameter id="UPPER_BOUND" value="1000" units="mmol_per_gDW_per_hr"/>
<parameter id="FLUX_VALUE" value="0" units="mmol_per_gDW_per_hr"/>
<parameter id="OBJECTIVE_COEFFICIENT" value="0" units="mmol_per_gDW_per_hr"/>
</listOfParameters>
</kineticLaw>
</reaction>
<reaction id="R61" name="R61" reversible="false">
<notes>
 <body xmlns="http://www.w3.org/1999/xhtml">
<p>GENE_ASSOCIATION: (sll1561)</p>
</body>
</notes>
<listOfReactants>
<speciesReference species="C00001_cyt" stoichiometry="2"/>
<speciesReference species="C00003_cyt" stoichiometry="1"/>
<speciesReference species="C04281_cyt" stoichiometry="1"/>
</listOfReactants>
<listOfProducts>
<speciesReference species="C00080_cyt" stoichiometry="1"/>
<speciesReference species="C00004_cyt" stoichiometry="1"/>
<speciesReference species="C05947_cyt" stoichiometry="1"/>
</listOfProducts>
. <kineticLaw>
<math xmlns="http://www.w3.org/1998/Math/MathML">
<ci> FLUX_VALUE </ci>
</math>
<listOfParameters>
<parameter id="LOWER_BOUND" value="0" units="mmol_per_gDW_per_hr"/>
<parameter id="UPPER_BOUND" value="1000" units="mmol_per_gDW_per_hr"/>
<parameter id="FLUX_VALUE" value="0" units="mmol_per_gDW_per_hr"/>
<parameter id="OBJECTIVE_COEFFICIENT" value="0" units="mmol_per_gDW_per_hr"/>
</listOfParameters>
</kineticLaw>
</reaction>
<reaction id="R62" name="R62" reversible="true">
<notes>
 <body xmlns="http://www.w3.org/1999/xhtml">
<p>GENE_ASSOCIATION: (sll0402)</p>
</body>
</notes>
<listOfReactants>
<speciesReference species="C00026_cyt" stoichiometry="1"/>
<speciesReference species="C05947_cyt" stoichiometry="1"/>
</listOfReactants>
<listOfProducts>
<speciesReference species="C05946_cyt" stoichiometry="1"/>
<speciesReference species="C00025_cyt" stoichiometry="1"/>
</listOfProducts>
. <kineticLaw>
<math xmlns="http://www.w3.org/1998/Math/MathML">
<ci> FLUX_VALUE </ci>
</math>
<listOfParameters>
<parameter id="LOWER_BOUND" value="-1000" units="mmol_per_gDW_per_hr"/>
<parameter id="UPPER_BOUND" value="1000" units="mmol_per_gDW_per_hr"/>
<parameter id="FLUX_VALUE" value="0" units="mmol_per_gDW_per_hr"/>
<parameter id="OBJECTIVE_COEFFICIENT" value="0" units="mmol_per_gDW_per_hr"/>
</listOfParameters>
</kineticLaw>
</reaction>
<reaction id="R63" name="R63" reversible="false">
<notes>
 <body xmlns="http://www.w3.org/1999/xhtml">
<p>GENE_ASSOCIATION: (sll0107)</p>
</body>
</notes>
<listOfReactants>
<speciesReference species="C05946_cyt" stoichiometry="1"/>
</listOfReactants>
<listOfProducts>
<speciesReference species="C00022_cyt" stoichiometry="1"/>
<speciesReference species="C00048_cyt" stoichiometry="1"/>
</listOfProducts>
. <kineticLaw>
<math xmlns="http://www.w3.org/1998/Math/MathML">
<ci> FLUX_VALUE </ci>
</math>
<listOfParameters>
<parameter id="LOWER_BOUND" value="0" units="mmol_per_gDW_per_hr"/>
<parameter id="UPPER_BOUND" value="1000" units="mmol_per_gDW_per_hr"/>
<parameter id="FLUX_VALUE" value="0" units="mmol_per_gDW_per_hr"/>
<parameter id="OBJECTIVE_COEFFICIENT" value="0" units="mmol_per_gDW_per_hr"/>
</listOfParameters>
</kineticLaw>
</reaction>
<reaction id="R64" name="R64" reversible="false">
<notes>
 <body xmlns="http://www.w3.org/1999/xhtml">
<p>GENE_ASSOCIATION: (slr0662) and (slr1312)</p>
</body>
</notes>
<listOfReactants>
<speciesReference species="C00062_cyt" stoichiometry="1"/>
</listOfReactants>
<listOfProducts>
<speciesReference species="C00179_cyt" stoichiometry="1"/>
<speciesReference species="C00011_cyt" stoichiometry="1"/>
</listOfProducts>
. <kineticLaw>
<math xmlns="http://www.w3.org/1998/Math/MathML">
<ci> FLUX_VALUE </ci>
</math>
<listOfParameters>
<parameter id="LOWER_BOUND" value="0" units="mmol_per_gDW_per_hr"/>
<parameter id="UPPER_BOUND" value="1000" units="mmol_per_gDW_per_hr"/>
<parameter id="FLUX_VALUE" value="0" units="mmol_per_gDW_per_hr"/>
<parameter id="OBJECTIVE_COEFFICIENT" value="0" units="mmol_per_gDW_per_hr"/>
</listOfParameters>
</kineticLaw>
</reaction>
<reaction id="R65" name="R65" reversible="false">
<notes>
 <body xmlns="http://www.w3.org/1999/xhtml">
<p>GENE_ASSOCIATION: (slr2072)</p>
</body>
</notes>
<listOfReactants>
<speciesReference species="C00188_cyt" stoichiometry="1"/>
</listOfReactants>
<listOfProducts>
<speciesReference species="C00014_cyt" stoichiometry="1"/>
<speciesReference species="C00109_cyt" stoichiometry="1"/>
</listOfProducts>
. <kineticLaw>
<math xmlns="http://www.w3.org/1998/Math/MathML">
<ci> FLUX_VALUE </ci>
</math>
<listOfParameters>
<parameter id="LOWER_BOUND" value="0" units="mmol_per_gDW_per_hr"/>
<parameter id="UPPER_BOUND" value="1000" units="mmol_per_gDW_per_hr"/>
<parameter id="FLUX_VALUE" value="0" units="mmol_per_gDW_per_hr"/>
<parameter id="OBJECTIVE_COEFFICIENT" value="0" units="mmol_per_gDW_per_hr"/>
</listOfParameters>
</kineticLaw>
</reaction>
<reaction id="R66" name="R66" reversible="false">
<notes>
 <body xmlns="http://www.w3.org/1999/xhtml">
<p>GENE_ASSOCIATION: (sll1172)</p>
</body>
</notes>
<listOfReactants>
<speciesReference species="C00001_cyt" stoichiometry="1"/>
<speciesReference species="C01102_cyt" stoichiometry="1"/>
</listOfReactants>
<listOfProducts>
<speciesReference species="C00009_cyt" stoichiometry="1"/>
<speciesReference species="C00188_cyt" stoichiometry="1"/>
</listOfProducts>
. <kineticLaw>
<math xmlns="http://www.w3.org/1998/Math/MathML">
<ci> FLUX_VALUE </ci>
</math>
<listOfParameters>
<parameter id="LOWER_BOUND" value="0" units="mmol_per_gDW_per_hr"/>
<parameter id="UPPER_BOUND" value="1000" units="mmol_per_gDW_per_hr"/>
<parameter id="FLUX_VALUE" value="0" units="mmol_per_gDW_per_hr"/>
<parameter id="OBJECTIVE_COEFFICIENT" value="0" units="mmol_per_gDW_per_hr"/>
</listOfParameters>
</kineticLaw>
</reaction>
<reaction id="R67" name="R67" reversible="false">
<notes>
 <body xmlns="http://www.w3.org/1999/xhtml">
<p>GENE_ASSOCIATION: (sll1688)</p>
</body>
</notes>
<listOfReactants>
<speciesReference species="C00001_cyt" stoichiometry="1"/>
<speciesReference species="C01102_cyt" stoichiometry="1"/>
</listOfReactants>
<listOfProducts>
<speciesReference species="C00009_cyt" stoichiometry="1"/>
<speciesReference species="C00188_cyt" stoichiometry="1"/>
</listOfProducts>
. <kineticLaw>
<math xmlns="http://www.w3.org/1998/Math/MathML">
<ci> FLUX_VALUE </ci>
</math>
<listOfParameters>
<parameter id="LOWER_BOUND" value="0" units="mmol_per_gDW_per_hr"/>
<parameter id="UPPER_BOUND" value="1000" units="mmol_per_gDW_per_hr"/>
<parameter id="FLUX_VALUE" value="0" units="mmol_per_gDW_per_hr"/>
<parameter id="OBJECTIVE_COEFFICIENT" value="0" units="mmol_per_gDW_per_hr"/>
</listOfParameters>
</kineticLaw>
</reaction>
<reaction id="R68" name="R68" reversible="false">
<notes>
 <body xmlns="http://www.w3.org/1999/xhtml">
<p>GENE_ASSOCIATION: (sll1760)</p>
</body>
</notes>
<listOfReactants>
<speciesReference species="C00263_cyt" stoichiometry="1"/>
<speciesReference species="C00002_cyt" stoichiometry="1"/>
</listOfReactants>
<listOfProducts>
<speciesReference species="C00008_cyt" stoichiometry="1"/>
<speciesReference species="C01102_cyt" stoichiometry="1"/>
</listOfProducts>
. <kineticLaw>
<math xmlns="http://www.w3.org/1998/Math/MathML">
<ci> FLUX_VALUE </ci>
</math>
<listOfParameters>
<parameter id="LOWER_BOUND" value="0" units="mmol_per_gDW_per_hr"/>
<parameter id="UPPER_BOUND" value="1000" units="mmol_per_gDW_per_hr"/>
<parameter id="FLUX_VALUE" value="0" units="mmol_per_gDW_per_hr"/>
<parameter id="OBJECTIVE_COEFFICIENT" value="0" units="mmol_per_gDW_per_hr"/>
</listOfParameters>
</kineticLaw>
</reaction>
<reaction id="R69" name="R69" reversible="false">
<notes>
 <body xmlns="http://www.w3.org/1999/xhtml">
<p>GENE_ASSOCIATION: (sll0455)</p>
</body>
</notes>
<listOfReactants>
<speciesReference species="C00005_cyt" stoichiometry="1"/>
<speciesReference species="C00441_cyt" stoichiometry="1"/>
<speciesReference species="C00080_cyt" stoichiometry="1"/>
</listOfReactants>
<listOfProducts>
<speciesReference species="C00263_cyt" stoichiometry="1"/>
<speciesReference species="C00006_cyt" stoichiometry="1"/>
</listOfProducts>
. <kineticLaw>
<math xmlns="http://www.w3.org/1998/Math/MathML">
<ci> FLUX_VALUE </ci>
</math>
<listOfParameters>
<parameter id="LOWER_BOUND" value="0" units="mmol_per_gDW_per_hr"/>
<parameter id="UPPER_BOUND" value="1000" units="mmol_per_gDW_per_hr"/>
<parameter id="FLUX_VALUE" value="0" units="mmol_per_gDW_per_hr"/>
<parameter id="OBJECTIVE_COEFFICIENT" value="0" units="mmol_per_gDW_per_hr"/>
</listOfParameters>
</kineticLaw>
</reaction>
<reaction id="R70" name="R70" reversible="false">
<notes>
 <body xmlns="http://www.w3.org/1999/xhtml">
<p>GENE_ASSOCIATION: (slr0549)</p>
</body>
</notes>
<listOfReactants>
<speciesReference species="C03082_cyt" stoichiometry="1"/>
<speciesReference species="C00005_cyt" stoichiometry="1"/>
<speciesReference species="C00080_cyt" stoichiometry="1"/>
</listOfReactants>
<listOfProducts>
<speciesReference species="C00009_cyt" stoichiometry="1"/>
<speciesReference species="C00441_cyt" stoichiometry="1"/>
<speciesReference species="C00006_cyt" stoichiometry="1"/>
</listOfProducts>
. <kineticLaw>
<math xmlns="http://www.w3.org/1998/Math/MathML">
<ci> FLUX_VALUE </ci>
</math>
<listOfParameters>
<parameter id="LOWER_BOUND" value="0" units="mmol_per_gDW_per_hr"/>
<parameter id="UPPER_BOUND" value="1000" units="mmol_per_gDW_per_hr"/>
<parameter id="FLUX_VALUE" value="0" units="mmol_per_gDW_per_hr"/>
<parameter id="OBJECTIVE_COEFFICIENT" value="0" units="mmol_per_gDW_per_hr"/>
</listOfParameters>
</kineticLaw>
</reaction>
<reaction id="R71" name="R71" reversible="false">
<notes>
 <body xmlns="http://www.w3.org/1999/xhtml">
<p>GENE_ASSOCIATION: (slr0657)</p>
</body>
</notes>
<listOfReactants>
<speciesReference species="C00049_cyt" stoichiometry="1"/>
<speciesReference species="C00002_cyt" stoichiometry="1"/>
</listOfReactants>
<listOfProducts>
<speciesReference species="C03082_cyt" stoichiometry="1"/>
<speciesReference species="C00008_cyt" stoichiometry="1"/>
</listOfProducts>
. <kineticLaw>
<math xmlns="http://www.w3.org/1998/Math/MathML">
<ci> FLUX_VALUE </ci>
</math>
<listOfParameters>
<parameter id="LOWER_BOUND" value="0" units="mmol_per_gDW_per_hr"/>
<parameter id="UPPER_BOUND" value="1000" units="mmol_per_gDW_per_hr"/>
<parameter id="FLUX_VALUE" value="0" units="mmol_per_gDW_per_hr"/>
<parameter id="OBJECTIVE_COEFFICIENT" value="0" units="mmol_per_gDW_per_hr"/>
</listOfParameters>
</kineticLaw>
</reaction>
<reaction id="R72" name="R72" reversible="false">
<notes>
 <body xmlns="http://www.w3.org/1999/xhtml">
<p>GENE_ASSOCIATION: (slr0550)</p>
</body>
</notes>
<listOfReactants>
<speciesReference species="C00441_cyt" stoichiometry="1"/>
<speciesReference species="C00022_cyt" stoichiometry="1"/>
</listOfReactants>
<listOfProducts>
<speciesReference species="C03340_cyt" stoichiometry="1"/>
<speciesReference species="C00001_cyt" stoichiometry="2"/>
</listOfProducts>
. <kineticLaw>
<math xmlns="http://www.w3.org/1998/Math/MathML">
<ci> FLUX_VALUE </ci>
</math>
<listOfParameters>
<parameter id="LOWER_BOUND" value="0" units="mmol_per_gDW_per_hr"/>
<parameter id="UPPER_BOUND" value="1000" units="mmol_per_gDW_per_hr"/>
<parameter id="FLUX_VALUE" value="0" units="mmol_per_gDW_per_hr"/>
<parameter id="OBJECTIVE_COEFFICIENT" value="0" units="mmol_per_gDW_per_hr"/>
</listOfParameters>
</kineticLaw>
</reaction>
<reaction id="R73" name="R73" reversible="false">
<notes>
 <body xmlns="http://www.w3.org/1999/xhtml">
<p>GENE_ASSOCIATION: (sll1058)</p>
</body>
</notes>
<listOfReactants>
<speciesReference species="C03340_cyt" stoichiometry="1"/>
<speciesReference species="C00005_cyt" stoichiometry="1"/>
<speciesReference species="C00080_cyt" stoichiometry="1"/>
</listOfReactants>
<listOfProducts>
<speciesReference species="C03972_cyt" stoichiometry="1"/>
<speciesReference species="C00006_cyt" stoichiometry="1"/>
</listOfProducts>
. <kineticLaw>
<math xmlns="http://www.w3.org/1998/Math/MathML">
<ci> FLUX_VALUE </ci>
</math>
<listOfParameters>
<parameter id="LOWER_BOUND" value="0" units="mmol_per_gDW_per_hr"/>
<parameter id="UPPER_BOUND" value="1000" units="mmol_per_gDW_per_hr"/>
<parameter id="FLUX_VALUE" value="0" units="mmol_per_gDW_per_hr"/>
<parameter id="OBJECTIVE_COEFFICIENT" value="0" units="mmol_per_gDW_per_hr"/>
</listOfParameters>
</kineticLaw>
</reaction>
<reaction id="R74" name="R74" reversible="false">
<notes>
 <body xmlns="http://www.w3.org/1999/xhtml">
<p>GENE_ASSOCIATION: (sll0480)</p>
</body>
</notes>
<listOfReactants>
<speciesReference species="C00001_cyt" stoichiometry="1"/>
<speciesReference species="C00025_cyt" stoichiometry="1"/>
<speciesReference species="C03972_cyt" stoichiometry="1"/>
</listOfReactants>
<listOfProducts>
<speciesReference species="C00666_cyt" stoichiometry="1"/>
<speciesReference species="C00026_cyt" stoichiometry="1"/>
</listOfProducts>
. <kineticLaw>
<math xmlns="http://www.w3.org/1998/Math/MathML">
<ci> FLUX_VALUE </ci>
</math>
<listOfParameters>
<parameter id="LOWER_BOUND" value="0" units="mmol_per_gDW_per_hr"/>
<parameter id="UPPER_BOUND" value="1000" units="mmol_per_gDW_per_hr"/>
<parameter id="FLUX_VALUE" value="0" units="mmol_per_gDW_per_hr"/>
<parameter id="OBJECTIVE_COEFFICIENT" value="0" units="mmol_per_gDW_per_hr"/>
</listOfParameters>
</kineticLaw>
</reaction>
<reaction id="R75" name="R75" reversible="true">
<notes>
 <body xmlns="http://www.w3.org/1999/xhtml">
<p>GENE_ASSOCIATION: (slr1665)</p>
</body>
</notes>
<listOfReactants>
<speciesReference species="C00666_cyt" stoichiometry="1"/>
</listOfReactants>
<listOfProducts>
<speciesReference species="C00680_cyt" stoichiometry="1"/>
</listOfProducts>
. <kineticLaw>
<math xmlns="http://www.w3.org/1998/Math/MathML">
<ci> FLUX_VALUE </ci>
</math>
<listOfParameters>
<parameter id="LOWER_BOUND" value="-1000" units="mmol_per_gDW_per_hr"/>
<parameter id="UPPER_BOUND" value="1000" units="mmol_per_gDW_per_hr"/>
<parameter id="FLUX_VALUE" value="0" units="mmol_per_gDW_per_hr"/>
<parameter id="OBJECTIVE_COEFFICIENT" value="0" units="mmol_per_gDW_per_hr"/>
</listOfParameters>
</kineticLaw>
</reaction>
<reaction id="R76" name="R76" reversible="false">
<notes>
 <body xmlns="http://www.w3.org/1999/xhtml">
<p>GENE_ASSOCIATION: (sll0504)</p>
</body>
</notes>
<listOfReactants>
<speciesReference species="C00680_cyt" stoichiometry="1"/>
</listOfReactants>
<listOfProducts>
<speciesReference species="C00047_cyt" stoichiometry="1"/>
<speciesReference species="C00011_cyt" stoichiometry="1"/>
</listOfProducts>
. <kineticLaw>
<math xmlns="http://www.w3.org/1998/Math/MathML">
<ci> FLUX_VALUE </ci>
</math>
<listOfParameters>
<parameter id="LOWER_BOUND" value="0" units="mmol_per_gDW_per_hr"/>
<parameter id="UPPER_BOUND" value="1000" units="mmol_per_gDW_per_hr"/>
<parameter id="FLUX_VALUE" value="0" units="mmol_per_gDW_per_hr"/>
<parameter id="OBJECTIVE_COEFFICIENT" value="0" units="mmol_per_gDW_per_hr"/>
</listOfParameters>
</kineticLaw>
</reaction>
<reaction id="R77" name="R77" reversible="false">
<notes>
 <body xmlns="http://www.w3.org/1999/xhtml">
<p>GENE_ASSOCIATION: </p>
</body>
</notes>
<listOfReactants>
<speciesReference species="C00001_cyt" stoichiometry="1"/>
<speciesReference species="C00049_cyt" stoichiometry="1"/>
<speciesReference species="C00002_cyt" stoichiometry="1"/>
<speciesReference species="C00064_cyt" stoichiometry="1"/>
</listOfReactants>
<listOfProducts>
<speciesReference species="C00152_cyt" stoichiometry="1"/>
<speciesReference species="C00013_cyt" stoichiometry="1"/>
<speciesReference species="C00020_cyt" stoichiometry="1"/>
<speciesReference species="C00025_cyt" stoichiometry="1"/>
</listOfProducts>
. <kineticLaw>
<math xmlns="http://www.w3.org/1998/Math/MathML">
<ci> FLUX_VALUE </ci>
</math>
<listOfParameters>
<parameter id="LOWER_BOUND" value="0" units="mmol_per_gDW_per_hr"/>
<parameter id="UPPER_BOUND" value="1000" units="mmol_per_gDW_per_hr"/>
<parameter id="FLUX_VALUE" value="0" units="mmol_per_gDW_per_hr"/>
<parameter id="OBJECTIVE_COEFFICIENT" value="0" units="mmol_per_gDW_per_hr"/>
</listOfParameters>
</kineticLaw>
</reaction>
<reaction id="R78" name="R78" reversible="false">
<notes>
 <body xmlns="http://www.w3.org/1999/xhtml">
<p>GENE_ASSOCIATION: (sll0422)</p>
</body>
</notes>
<listOfReactants>
<speciesReference species="C00001_cyt" stoichiometry="1"/>
<speciesReference species="C00152_cyt" stoichiometry="1"/>
</listOfReactants>
<listOfProducts>
<speciesReference species="C00049_cyt" stoichiometry="1"/>
<speciesReference species="C00014_cyt" stoichiometry="1"/>
</listOfProducts>
. <kineticLaw>
<math xmlns="http://www.w3.org/1998/Math/MathML">
<ci> FLUX_VALUE </ci>
</math>
<listOfParameters>
<parameter id="LOWER_BOUND" value="0" units="mmol_per_gDW_per_hr"/>
<parameter id="UPPER_BOUND" value="1000" units="mmol_per_gDW_per_hr"/>
<parameter id="FLUX_VALUE" value="0" units="mmol_per_gDW_per_hr"/>
<parameter id="OBJECTIVE_COEFFICIENT" value="0" units="mmol_per_gDW_per_hr"/>
</listOfParameters>
</kineticLaw>
</reaction>
<reaction id="R79" name="R79" reversible="false">
<notes>
 <body xmlns="http://www.w3.org/1999/xhtml">
<p>GENE_ASSOCIATION: (sll0585)</p>
</body>
</notes>
<listOfReactants>
<speciesReference species="C00001_cyt" stoichiometry="1"/>
<speciesReference species="C00152_cyt" stoichiometry="1"/>
</listOfReactants>
<listOfProducts>
<speciesReference species="C00049_cyt" stoichiometry="1"/>
<speciesReference species="C00014_cyt" stoichiometry="1"/>
</listOfProducts>
. <kineticLaw>
<math xmlns="http://www.w3.org/1998/Math/MathML">
<ci> FLUX_VALUE </ci>
</math>
<listOfParameters>
<parameter id="LOWER_BOUND" value="0" units="mmol_per_gDW_per_hr"/>
<parameter id="UPPER_BOUND" value="1000" units="mmol_per_gDW_per_hr"/>
<parameter id="FLUX_VALUE" value="0" units="mmol_per_gDW_per_hr"/>
<parameter id="OBJECTIVE_COEFFICIENT" value="0" units="mmol_per_gDW_per_hr"/>
</listOfParameters>
</kineticLaw>
</reaction>
<reaction id="R80" name="R80" reversible="false">
<notes>
 <body xmlns="http://www.w3.org/1999/xhtml">
<p>GENE_ASSOCIATION: (sll0776)</p>
</body>
</notes>
<listOfReactants>
<speciesReference species="C00188_cyt" stoichiometry="1"/>
<speciesReference species="C00002_cyt" stoichiometry="1"/>
</listOfReactants>
<listOfProducts>
<speciesReference species="C00008_cyt" stoichiometry="1"/>
<speciesReference species="C12147_cyt" stoichiometry="1"/>
</listOfProducts>
. <kineticLaw>
<math xmlns="http://www.w3.org/1998/Math/MathML">
<ci> FLUX_VALUE </ci>
</math>
<listOfParameters>
<parameter id="LOWER_BOUND" value="0" units="mmol_per_gDW_per_hr"/>
<parameter id="UPPER_BOUND" value="1000" units="mmol_per_gDW_per_hr"/>
<parameter id="FLUX_VALUE" value="0" units="mmol_per_gDW_per_hr"/>
<parameter id="OBJECTIVE_COEFFICIENT" value="0" units="mmol_per_gDW_per_hr"/>
</listOfParameters>
</kineticLaw>
</reaction>
<reaction id="R81" name="R81" reversible="false">
<notes>
 <body xmlns="http://www.w3.org/1999/xhtml">
<p>GENE_ASSOCIATION: (sll1713)</p>
</body>
</notes>
<listOfReactants>
<speciesReference species="C12147_cyt" stoichiometry="1"/>
</listOfReactants>
<listOfProducts>
<speciesReference species="C00011_cyt" stoichiometry="1"/>
<speciesReference species="C04122_cyt" stoichiometry="1"/>
</listOfProducts>
. <kineticLaw>
<math xmlns="http://www.w3.org/1998/Math/MathML">
<ci> FLUX_VALUE </ci>
</math>
<listOfParameters>
<parameter id="LOWER_BOUND" value="0" units="mmol_per_gDW_per_hr"/>
<parameter id="UPPER_BOUND" value="1000" units="mmol_per_gDW_per_hr"/>
<parameter id="FLUX_VALUE" value="0" units="mmol_per_gDW_per_hr"/>
<parameter id="OBJECTIVE_COEFFICIENT" value="0" units="mmol_per_gDW_per_hr"/>
</listOfParameters>
</kineticLaw>
</reaction>
<reaction id="R82" name="R82" reversible="false">
<notes>
 <body xmlns="http://www.w3.org/1999/xhtml">
<p>GENE_ASSOCIATION: (BioPro)</p>
</body>
</notes>
<listOfReactants>
<speciesReference species="C00078_cyt" stoichiometry="0.140"/>
<speciesReference species="C00123_cyt" stoichiometry="1.029"/>
<speciesReference species="C00037_cyt" stoichiometry="0.666"/>
<speciesReference species="C00097_cyt" stoichiometry="0.090"/>
<speciesReference species="C00049_cyt" stoichiometry="0.454"/>
<speciesReference species="C00188_cyt" stoichiometry="0.496"/>
<speciesReference species="C00073_cyt" stoichiometry="0.177"/>
<speciesReference species="C00062_cyt" stoichiometry="0.455"/>
<speciesReference species="C00082_cyt" stoichiometry="0.263"/>
<speciesReference species="C00041_cyt" stoichiometry="0.766"/>
<speciesReference species="C00152_cyt" stoichiometry="0.366"/>
<speciesReference species="C00065_cyt" stoichiometry="0.524"/>
<speciesReference species="C00183_cyt" stoichiometry="0.608"/>
<speciesReference species="C00064_cyt" stoichiometry="0.502"/>
<speciesReference species="C00135_cyt" stoichiometry="0.168"/>
<speciesReference species="C00407_cyt" stoichiometry="0.566"/>
<speciesReference species="C00047_cyt" stoichiometry="0.378"/>
<speciesReference species="C00025_cyt" stoichiometry="0.546"/>
<speciesReference species="C00079_cyt" stoichiometry="0.362"/>
<speciesReference species="C00148_cyt" stoichiometry="0.463"/>
</listOfReactants>
<listOfProducts>
<speciesReference species="C00001_cyt" stoichiometry="9.0197"/>
<speciesReference species="B1_cyt" stoichiometry="1"/>
</listOfProducts>
. <kineticLaw>
<math xmlns="http://www.w3.org/1998/Math/MathML">
<ci> FLUX_VALUE </ci>
</math>
<listOfParameters>
<parameter id="LOWER_BOUND" value="0" units="mmol_per_gDW_per_hr"/>
<parameter id="UPPER_BOUND" value="1000" units="mmol_per_gDW_per_hr"/>
<parameter id="FLUX_VALUE" value="0" units="mmol_per_gDW_per_hr"/>
<parameter id="OBJECTIVE_COEFFICIENT" value="0" units="mmol_per_gDW_per_hr"/>
</listOfParameters>
</kineticLaw>
</reaction>
<reaction id="R83" name="R83" reversible="false">
<notes>
 <body xmlns="http://www.w3.org/1999/xhtml">
<p>GENE_ASSOCIATION: (BioDNA)</p>
</body>
</notes>
<listOfReactants>
<speciesReference species="C00286_cyt" stoichiometry="0.7772"/>
<speciesReference species="C00131_cyt" stoichiometry="0.8487"/>
<speciesReference species="C00459_cyt" stoichiometry="0.8517"/>
<speciesReference species="C00458_cyt" stoichiometry="0.7749"/>
</listOfReactants>
<listOfProducts>
<speciesReference species="C00013_cyt" stoichiometry="3.2525"/>
<speciesReference species="B2_cyt" stoichiometry="1"/>
</listOfProducts>
. <kineticLaw>
<math xmlns="http://www.w3.org/1998/Math/MathML">
<ci> FLUX_VALUE </ci>
</math>
<listOfParameters>
<parameter id="LOWER_BOUND" value="0" units="mmol_per_gDW_per_hr"/>
<parameter id="UPPER_BOUND" value="1000" units="mmol_per_gDW_per_hr"/>
<parameter id="FLUX_VALUE" value="0" units="mmol_per_gDW_per_hr"/>
<parameter id="OBJECTIVE_COEFFICIENT" value="0" units="mmol_per_gDW_per_hr"/>
</listOfParameters>
</kineticLaw>
</reaction>
<reaction id="R84" name="R84" reversible="false">
<notes>
 <body xmlns="http://www.w3.org/1999/xhtml">
<p>GENE_ASSOCIATION: (BioRNA)</p>
</body>
</notes>
<listOfReactants>
<speciesReference species="C00063_cyt" stoichiometry="0.7799"/>
<speciesReference species="C00075_cyt" stoichiometry="0.8012"/>
<speciesReference species="C00002_cyt" stoichiometry="0.7300"/>
<speciesReference species="C00044_cyt" stoichiometry="0.8080"/>
</listOfReactants>
<listOfProducts>
<speciesReference species="B3_cyt" stoichiometry="1"/>
<speciesReference species="C00013_cyt" stoichiometry="3.1191"/>
</listOfProducts>
. <kineticLaw>
<math xmlns="http://www.w3.org/1998/Math/MathML">
<ci> FLUX_VALUE </ci>
</math>
<listOfParameters>
<parameter id="LOWER_BOUND" value="0" units="mmol_per_gDW_per_hr"/>
<parameter id="UPPER_BOUND" value="1000" units="mmol_per_gDW_per_hr"/>
<parameter id="FLUX_VALUE" value="0" units="mmol_per_gDW_per_hr"/>
<parameter id="OBJECTIVE_COEFFICIENT" value="0" units="mmol_per_gDW_per_hr"/>
</listOfParameters>
</kineticLaw>
</reaction>
<reaction id="R85" name="R85" reversible="false">
<notes>
 <body xmlns="http://www.w3.org/1999/xhtml">
<p>GENE_ASSOCIATION: (BioCellwall)</p>
</body>
</notes>
<listOfReactants>
<speciesReference species="C04932_cyt" stoichiometry="0.4276"/>
<speciesReference species="E11_cyt" stoichiometry="0.4276"/>
</listOfReactants>
<listOfProducts>
<speciesReference species="B4_cyt" stoichiometry="1"/>
</listOfProducts>
. <kineticLaw>
<math xmlns="http://www.w3.org/1998/Math/MathML">
<ci> FLUX_VALUE </ci>
</math>
<listOfParameters>
<parameter id="LOWER_BOUND" value="0" units="mmol_per_gDW_per_hr"/>
<parameter id="UPPER_BOUND" value="1000" units="mmol_per_gDW_per_hr"/>
<parameter id="FLUX_VALUE" value="0" units="mmol_per_gDW_per_hr"/>
<parameter id="OBJECTIVE_COEFFICIENT" value="0" units="mmol_per_gDW_per_hr"/>
</listOfParameters>
</kineticLaw>
</reaction>
<reaction id="R86" name="R86" reversible="false">
<notes>
 <body xmlns="http://www.w3.org/1999/xhtml">
<p>GENE_ASSOCIATION: (BioLip)</p>
</body>
</notes>
<listOfReactants>
<speciesReference species="C00344_PG_cyt" stoichiometry="0.1000"/>
<speciesReference species="C13508_SQDG_cyt" stoichiometry="0.2550"/>
<speciesReference species="C03692_MGDG_cyt" stoichiometry="0.380"/>
<speciesReference species="C06037_DGDG_cyt" stoichiometry="0.2650"/>
</listOfReactants>
<listOfProducts>
<speciesReference species="B5_cyt" stoichiometry="1"/>
</listOfProducts>
. <kineticLaw>
<math xmlns="http://www.w3.org/1998/Math/MathML">
<ci> FLUX_VALUE </ci>
</math>
<listOfParameters>
<parameter id="LOWER_BOUND" value="0" units="mmol_per_gDW_per_hr"/>
<parameter id="UPPER_BOUND" value="1000" units="mmol_per_gDW_per_hr"/>
<parameter id="FLUX_VALUE" value="0" units="mmol_per_gDW_per_hr"/>
<parameter id="OBJECTIVE_COEFFICIENT" value="0" units="mmol_per_gDW_per_hr"/>
</listOfParameters>
</kineticLaw>
</reaction>
<reaction id="R87" name="R87" reversible="false">
<notes>
 <body xmlns="http://www.w3.org/1999/xhtml">
<p>GENE_ASSOCIATION: (BioPool)</p>
</body>
</notes>
<listOfReactants>
<speciesReference species="C04574_cyt" stoichiometry="0.002"/>
<speciesReference species="C00194_cyt" stoichiometry="0.008"/>
<speciesReference species="C00051_cyt" stoichiometry="0.008"/>
<speciesReference species="C00091_cyt" stoichiometry="0.003"/>
<speciesReference species="C00255_cyt" stoichiometry="0.008"/>
<speciesReference species="C00004_cyt" stoichiometry="0.002"/>
<speciesReference species="C00016_cyt" stoichiometry="0.008"/>
<speciesReference species="C00019_cyt" stoichiometry="0.008"/>
<speciesReference species="C00134_cyt" stoichiometry="1.147"/>
<speciesReference species="C00032_cyt" stoichiometry="0.008"/>
<speciesReference species="C15672_cyt" stoichiometry="0.008"/>
<speciesReference species="C00024_cyt" stoichiometry="0.010"/>
<speciesReference species="C00018_cyt" stoichiometry="0.008"/>
<speciesReference species="C00445_cyt" stoichiometry="0.008"/>
<speciesReference species="C00251_cyt" stoichiometry="0.008"/>
<speciesReference species="C00315_cyt" stoichiometry="0.233"/>
<speciesReference species="C00005_cyt" stoichiometry="0.012"/>
<speciesReference species="C00083_cyt" stoichiometry="0.001"/>
<speciesReference species="C15670_cyt" stoichiometry="0.008"/>
<speciesReference species="C00068_cyt" stoichiometry="0.008"/>
<speciesReference species="C00003_cyt" stoichiometry="0.062"/>
<speciesReference species="C00006_cyt" stoichiometry="0.004"/>
<speciesReference species="C00010_cyt" stoichiometry="0.006"/>
<speciesReference species="C00101_cyt" stoichiometry="0.008"/>
<speciesReference species="C00440_cyt" stoichiometry="0.008"/>
<speciesReference species="C00234_cyt" stoichiometry="0.008"/>
</listOfReactants>
<listOfProducts>
<speciesReference species="B6_cyt" stoichiometry="1"/>
</listOfProducts>
. <kineticLaw>
<math xmlns="http://www.w3.org/1998/Math/MathML">
<ci> FLUX_VALUE </ci>
</math>
<listOfParameters>
<parameter id="LOWER_BOUND" value="0" units="mmol_per_gDW_per_hr"/>
<parameter id="UPPER_BOUND" value="1000" units="mmol_per_gDW_per_hr"/>
<parameter id="FLUX_VALUE" value="0" units="mmol_per_gDW_per_hr"/>
<parameter id="OBJECTIVE_COEFFICIENT" value="0" units="mmol_per_gDW_per_hr"/>
</listOfParameters>
</kineticLaw>
</reaction>
<reaction id="R88" name="R88" reversible="false">
<notes>
 <body xmlns="http://www.w3.org/1999/xhtml">
<p>GENE_ASSOCIATION: (BioIons)</p>
</body>
</notes>
<listOfReactants>
<speciesReference species="C00076_cyt" stoichiometry="0.454"/>
<speciesReference species="C06232_cyt" stoichiometry="0.303"/>
<speciesReference species="C14819_cyt" stoichiometry="0.682"/>
<speciesReference species="C00238_cyt" stoichiometry="17.040"/>
<speciesReference species="C00038_cyt" stoichiometry="0.303"/>
<speciesReference species="C00070_cyt" stoichiometry="0.303"/>
<speciesReference species="C01330_cyt" stoichiometry="0.379"/>
<speciesReference species="C00034_cyt" stoichiometry="0.303"/>
<speciesReference species="C00009_cyt" stoichiometry="0.379"/>
<speciesReference species="C14818_cyt" stoichiometry="0.682"/>
<speciesReference species="C00305_cyt" stoichiometry="0.757"/>
<speciesReference species="C00175_cyt" stoichiometry="0.303"/>
<speciesReference species="C01342_cyt" stoichiometry="1.136"/>
<speciesReference species="C00059_cyt" stoichiometry="0.379"/>
</listOfReactants>
<listOfProducts>
<speciesReference species="B7_cyt" stoichiometry="1"/>
</listOfProducts>
. <kineticLaw>
<math xmlns="http://www.w3.org/1998/Math/MathML">
<ci> FLUX_VALUE </ci>
</math>
<listOfParameters>
<parameter id="LOWER_BOUND" value="0" units="mmol_per_gDW_per_hr"/>
<parameter id="UPPER_BOUND" value="1000" units="mmol_per_gDW_per_hr"/>
<parameter id="FLUX_VALUE" value="0" units="mmol_per_gDW_per_hr"/>
<parameter id="OBJECTIVE_COEFFICIENT" value="0" units="mmol_per_gDW_per_hr"/>
</listOfParameters>
</kineticLaw>
</reaction>
<reaction id="R89" name="R89" reversible="false">
<notes>
 <body xmlns="http://www.w3.org/1999/xhtml">
<p>GENE_ASSOCIATION: (BioPigs)</p>
</body>
</notes>
<listOfReactants>
<speciesReference species="C02477_cyt" stoichiometry="0.010"/>
<speciesReference species="C02059_cyt" stoichiometry="0.067"/>
<speciesReference species="C14152_cyt" stoichiometry="0.001"/>
<speciesReference species="C08592_cyt" stoichiometry="0.098"/>
<speciesReference species="C06098_cyt" stoichiometry="0.113"/>
<speciesReference species="C14151_cyt" stoichiometry="0.009"/>
<speciesReference species="C05306_cyt" stoichiometry="0.827"/>
<speciesReference species="C02094_cyt" stoichiometry="0.134"/>
<speciesReference species="C05435_cyt" stoichiometry="0.063"/>
<speciesReference species="C02483_cyt" stoichiometry="0.001"/>
</listOfReactants>
<listOfProducts>
<speciesReference species="B8_cyt" stoichiometry="1"/>
</listOfProducts>
. <kineticLaw>
<math xmlns="http://www.w3.org/1998/Math/MathML">
<ci> FLUX_VALUE </ci>
</math>
<listOfParameters>
<parameter id="LOWER_BOUND" value="0" units="mmol_per_gDW_per_hr"/>
<parameter id="UPPER_BOUND" value="1000" units="mmol_per_gDW_per_hr"/>
<parameter id="FLUX_VALUE" value="0" units="mmol_per_gDW_per_hr"/>
<parameter id="OBJECTIVE_COEFFICIENT" value="0" units="mmol_per_gDW_per_hr"/>
</listOfParameters>
</kineticLaw>
</reaction>
<reaction id="R90" name="R90" reversible="false">
<notes>
 <body xmlns="http://www.w3.org/1999/xhtml">
<p>GENE_ASSOCIATION: (Biomass)</p>
</body>
</notes>
<listOfReactants>
<speciesReference species="B3_cyt" stoichiometry="0.17"/>
<speciesReference species="C00001_cyt" stoichiometry="53.350"/>
<speciesReference species="B8_cyt" stoichiometry="0.0244"/>
<speciesReference species="C00002_cyt" stoichiometry="53.350"/>
<speciesReference species="C00182_cyt" stoichiometry="0.21031"/>
<speciesReference species="B7_cyt" stoichiometry="0.01"/>
<speciesReference species="B1_cyt" stoichiometry="0.51"/>
<speciesReference species="B2_cyt" stoichiometry="0.031"/>
<speciesReference species="B4_cyt" stoichiometry="0.059"/>
<speciesReference species="B5_cyt" stoichiometry="0.12"/>
<speciesReference species="B6_cyt" stoichiometry="0.029"/>
</listOfReactants>
<listOfProducts>
<speciesReference species="C00009_cyt" stoichiometry="53.350"/>
<speciesReference species="C00008_cyt" stoichiometry="53.350"/>
<speciesReference species="B0_ext_b" stoichiometry="1"/>
</listOfProducts>
. <kineticLaw>
<math xmlns="http://www.w3.org/1998/Math/MathML">
<ci> FLUX_VALUE </ci>
</math>
<listOfParameters>
<parameter id="LOWER_BOUND" value="0" units="mmol_per_gDW_per_hr"/>
<parameter id="UPPER_BOUND" value="1000" units="mmol_per_gDW_per_hr"/>
<parameter id="FLUX_VALUE" value="0" units="mmol_per_gDW_per_hr"/>
<parameter id="OBJECTIVE_COEFFICIENT" value="0" units="mmol_per_gDW_per_hr"/>
</listOfParameters>
</kineticLaw>
</reaction>
<reaction id="R91" name="R91" reversible="false">
<notes>
 <body xmlns="http://www.w3.org/1999/xhtml">
<p>GENE_ASSOCIATION: (slr1255)</p>
</body>
</notes>
<listOfReactants>
<speciesReference species="C00353_cyt" stoichiometry="2"/>
</listOfReactants>
<listOfProducts>
<speciesReference species="C00013_cyt" stoichiometry="1"/>
<speciesReference species="C03427_cyt" stoichiometry="1"/>
</listOfProducts>
. <kineticLaw>
<math xmlns="http://www.w3.org/1998/Math/MathML">
<ci> FLUX_VALUE </ci>
</math>
<listOfParameters>
<parameter id="LOWER_BOUND" value="0" units="mmol_per_gDW_per_hr"/>
<parameter id="UPPER_BOUND" value="1000" units="mmol_per_gDW_per_hr"/>
<parameter id="FLUX_VALUE" value="0" units="mmol_per_gDW_per_hr"/>
<parameter id="OBJECTIVE_COEFFICIENT" value="0" units="mmol_per_gDW_per_hr"/>
</listOfParameters>
</kineticLaw>
</reaction>
<reaction id="R92" name="R92" reversible="false">
<notes>
 <body xmlns="http://www.w3.org/1999/xhtml">
<p>GENE_ASSOCIATION: (slr1255)</p>
</body>
</notes>
<listOfReactants>
<speciesReference species="C03427_cyt" stoichiometry="1"/>
</listOfReactants>
<listOfProducts>
<speciesReference species="C05413_cyt" stoichiometry="1"/>
<speciesReference species="C00013_cyt" stoichiometry="1"/>
</listOfProducts>
. <kineticLaw>
<math xmlns="http://www.w3.org/1998/Math/MathML">
<ci> FLUX_VALUE </ci>
</math>
<listOfParameters>
<parameter id="LOWER_BOUND" value="0" units="mmol_per_gDW_per_hr"/>
<parameter id="UPPER_BOUND" value="1000" units="mmol_per_gDW_per_hr"/>
<parameter id="FLUX_VALUE" value="0" units="mmol_per_gDW_per_hr"/>
<parameter id="OBJECTIVE_COEFFICIENT" value="0" units="mmol_per_gDW_per_hr"/>
</listOfParameters>
</kineticLaw>
</reaction>
<reaction id="R93" name="R93" reversible="false">
<notes>
 <body xmlns="http://www.w3.org/1999/xhtml">
<p>GENE_ASSOCIATION: (slr1254)</p>
</body>
</notes>
<listOfReactants>
<speciesReference species="C05413_cyt" stoichiometry="1"/>
<speciesReference species="C00006_cyt" stoichiometry="1"/>
</listOfReactants>
<listOfProducts>
<speciesReference species="C05414_cyt" stoichiometry="1"/>
<speciesReference species="C00005_cyt" stoichiometry="1"/>
<speciesReference species="C00080_cyt" stoichiometry="1"/>
</listOfProducts>
. <kineticLaw>
<math xmlns="http://www.w3.org/1998/Math/MathML">
<ci> FLUX_VALUE </ci>
</math>
<listOfParameters>
<parameter id="LOWER_BOUND" value="0" units="mmol_per_gDW_per_hr"/>
<parameter id="UPPER_BOUND" value="1000" units="mmol_per_gDW_per_hr"/>
<parameter id="FLUX_VALUE" value="0" units="mmol_per_gDW_per_hr"/>
<parameter id="OBJECTIVE_COEFFICIENT" value="0" units="mmol_per_gDW_per_hr"/>
</listOfParameters>
</kineticLaw>
</reaction>
<reaction id="R94" name="R94" reversible="false">
<notes>
 <body xmlns="http://www.w3.org/1999/xhtml">
<p>GENE_ASSOCIATION: (slr1254)</p>
</body>
</notes>
<listOfReactants>
<speciesReference species="C05414_cyt" stoichiometry="1"/>
<speciesReference species="C00006_cyt" stoichiometry="1"/>
</listOfReactants>
<listOfProducts>
<speciesReference species="C00005_cyt" stoichiometry="1"/>
<speciesReference species="C00080_cyt" stoichiometry="1"/>
<speciesReference species="C05430_cyt" stoichiometry="1"/>
</listOfProducts>
. <kineticLaw>
<math xmlns="http://www.w3.org/1998/Math/MathML">
<ci> FLUX_VALUE </ci>
</math>
<listOfParameters>
<parameter id="LOWER_BOUND" value="0" units="mmol_per_gDW_per_hr"/>
<parameter id="UPPER_BOUND" value="1000" units="mmol_per_gDW_per_hr"/>
<parameter id="FLUX_VALUE" value="0" units="mmol_per_gDW_per_hr"/>
<parameter id="OBJECTIVE_COEFFICIENT" value="0" units="mmol_per_gDW_per_hr"/>
</listOfParameters>
</kineticLaw>
</reaction>
<reaction id="R95" name="R95" reversible="false">
<notes>
 <body xmlns="http://www.w3.org/1999/xhtml">
<p>GENE_ASSOCIATION: (sll0033) and (slr0940)</p>
</body>
</notes>
<listOfReactants>
<speciesReference species="C00005_cyt" stoichiometry="1"/>
<speciesReference species="C00080_cyt" stoichiometry="1"/>
<speciesReference species="C00007_cyt" stoichiometry="1"/>
<speciesReference species="C05430_cyt" stoichiometry="1"/>
</listOfReactants>
<listOfProducts>
<speciesReference species="C00001_cyt" stoichiometry="2"/>
<speciesReference species="C05431_cyt" stoichiometry="1"/>
<speciesReference species="C00006_cyt" stoichiometry="1"/>
</listOfProducts>
. <kineticLaw>
<math xmlns="http://www.w3.org/1998/Math/MathML">
<ci> FLUX_VALUE </ci>
</math>
<listOfParameters>
<parameter id="LOWER_BOUND" value="0" units="mmol_per_gDW_per_hr"/>
<parameter id="UPPER_BOUND" value="1000" units="mmol_per_gDW_per_hr"/>
<parameter id="FLUX_VALUE" value="0" units="mmol_per_gDW_per_hr"/>
<parameter id="OBJECTIVE_COEFFICIENT" value="0" units="mmol_per_gDW_per_hr"/>
</listOfParameters>
</kineticLaw>
</reaction>
<reaction id="R96" name="R96" reversible="false">
<notes>
 <body xmlns="http://www.w3.org/1999/xhtml">
<p>GENE_ASSOCIATION: (sll0033) and (slr0940)</p>
</body>
</notes>
<listOfReactants>
<speciesReference species="C00005_cyt" stoichiometry="1"/>
<speciesReference species="C00080_cyt" stoichiometry="1"/>
<speciesReference species="C05431_cyt" stoichiometry="1"/>
<speciesReference species="C00007_cyt" stoichiometry="1"/>
</listOfReactants>
<listOfProducts>
<speciesReference species="C00001_cyt" stoichiometry="2"/>
<speciesReference species="C05432_cyt" stoichiometry="1"/>
<speciesReference species="C00006_cyt" stoichiometry="1"/>
</listOfProducts>
. <kineticLaw>
<math xmlns="http://www.w3.org/1998/Math/MathML">
<ci> FLUX_VALUE </ci>
</math>
<listOfParameters>
<parameter id="LOWER_BOUND" value="0" units="mmol_per_gDW_per_hr"/>
<parameter id="UPPER_BOUND" value="1000" units="mmol_per_gDW_per_hr"/>
<parameter id="FLUX_VALUE" value="0" units="mmol_per_gDW_per_hr"/>
<parameter id="OBJECTIVE_COEFFICIENT" value="0" units="mmol_per_gDW_per_hr"/>
</listOfParameters>
</kineticLaw>
</reaction>
<reaction id="R97" name="R97" reversible="true">
<notes>
 <body xmlns="http://www.w3.org/1999/xhtml">
<p>GENE_ASSOCIATION: (sll0147)</p>
</body>
</notes>
<listOfReactants>
<speciesReference species="C05432_cyt" stoichiometry="1"/>
</listOfReactants>
<listOfProducts>
<speciesReference species="C05435_cyt" stoichiometry="1"/>
</listOfProducts>
. <kineticLaw>
<math xmlns="http://www.w3.org/1998/Math/MathML">
<ci> FLUX_VALUE </ci>
</math>
<listOfParameters>
<parameter id="LOWER_BOUND" value="-1000" units="mmol_per_gDW_per_hr"/>
<parameter id="UPPER_BOUND" value="1000" units="mmol_per_gDW_per_hr"/>
<parameter id="FLUX_VALUE" value="0" units="mmol_per_gDW_per_hr"/>
<parameter id="OBJECTIVE_COEFFICIENT" value="0" units="mmol_per_gDW_per_hr"/>
</listOfParameters>
</kineticLaw>
</reaction>
<reaction id="R98" name="R98" reversible="true">
<notes>
 <body xmlns="http://www.w3.org/1999/xhtml">
<p>GENE_ASSOCIATION: (sll0147)</p>
</body>
</notes>
<listOfReactants>
<speciesReference species="C05435_cyt" stoichiometry="1"/>
</listOfReactants>
<listOfProducts>
<speciesReference species="C02094_cyt" stoichiometry="1"/>
</listOfProducts>
. <kineticLaw>
<math xmlns="http://www.w3.org/1998/Math/MathML">
<ci> FLUX_VALUE </ci>
</math>
<listOfParameters>
<parameter id="LOWER_BOUND" value="-1000" units="mmol_per_gDW_per_hr"/>
<parameter id="UPPER_BOUND" value="1000" units="mmol_per_gDW_per_hr"/>
<parameter id="FLUX_VALUE" value="0" units="mmol_per_gDW_per_hr"/>
<parameter id="OBJECTIVE_COEFFICIENT" value="0" units="mmol_per_gDW_per_hr"/>
</listOfParameters>
</kineticLaw>
</reaction>
<reaction id="R99" name="R99" reversible="false">
<notes>
 <body xmlns="http://www.w3.org/1999/xhtml">
<p>GENE_ASSOCIATION: (sll1468)</p>
</body>
</notes>
<listOfReactants>
<speciesReference species="C02094_cyt" stoichiometry="1"/>
<speciesReference species="C00080_cyt" stoichiometry="1"/>
<speciesReference species="C00004_cyt" stoichiometry="1"/>
<speciesReference species="C00007_cyt" stoichiometry="1"/>
</listOfReactants>
<listOfProducts>
<speciesReference species="C00001_cyt" stoichiometry="1"/>
<speciesReference species="C08591_cyt" stoichiometry="1"/>
<speciesReference species="C00003_cyt" stoichiometry="1"/>
</listOfProducts>
. <kineticLaw>
<math xmlns="http://www.w3.org/1998/Math/MathML">
<ci> FLUX_VALUE </ci>
</math>
<listOfParameters>
<parameter id="LOWER_BOUND" value="0" units="mmol_per_gDW_per_hr"/>
<parameter id="UPPER_BOUND" value="1000" units="mmol_per_gDW_per_hr"/>
<parameter id="FLUX_VALUE" value="0" units="mmol_per_gDW_per_hr"/>
<parameter id="OBJECTIVE_COEFFICIENT" value="0" units="mmol_per_gDW_per_hr"/>
</listOfParameters>
</kineticLaw>
</reaction>
<reaction id="R100" name="R100" reversible="false">
<notes>
 <body xmlns="http://www.w3.org/1999/xhtml">
<p>GENE_ASSOCIATION: (sll1468)</p>
</body>
</notes>
<listOfReactants>
<speciesReference species="C00080_cyt" stoichiometry="1"/>
<speciesReference species="C00004_cyt" stoichiometry="1"/>
<speciesReference species="C08591_cyt" stoichiometry="1"/>
<speciesReference species="C00007_cyt" stoichiometry="1"/>
</listOfReactants>
<listOfProducts>
<speciesReference species="C00001_cyt" stoichiometry="1"/>
<speciesReference species="C06098_cyt" stoichiometry="1"/>
<speciesReference species="C00003_cyt" stoichiometry="1"/>
</listOfProducts>
. <kineticLaw>
<math xmlns="http://www.w3.org/1998/Math/MathML">
<ci> FLUX_VALUE </ci>
</math>
<listOfParameters>
<parameter id="LOWER_BOUND" value="0" units="mmol_per_gDW_per_hr"/>
<parameter id="UPPER_BOUND" value="1000" units="mmol_per_gDW_per_hr"/>
<parameter id="FLUX_VALUE" value="0" units="mmol_per_gDW_per_hr"/>
<parameter id="OBJECTIVE_COEFFICIENT" value="0" units="mmol_per_gDW_per_hr"/>
</listOfParameters>
</kineticLaw>
</reaction>
<reaction id="R101" name="R101" reversible="false">
<notes>
 <body xmlns="http://www.w3.org/1999/xhtml">
<p>GENE_ASSOCIATION: (sll1468)</p>
</body>
</notes>
<listOfReactants>
<speciesReference species="C00080_cyt" stoichiometry="1"/>
<speciesReference species="C08592_cyt" stoichiometry="1"/>
<speciesReference species="C00004_cyt" stoichiometry="1"/>
<speciesReference species="C00007_cyt" stoichiometry="1"/>
</listOfReactants>
<listOfProducts>
<speciesReference species="C00001_cyt" stoichiometry="1"/>
<speciesReference species="C15966_cyt" stoichiometry="1"/>
<speciesReference species="C00003_cyt" stoichiometry="1"/>
</listOfProducts>
. <kineticLaw>
<math xmlns="http://www.w3.org/1998/Math/MathML">
<ci> FLUX_VALUE </ci>
</math>
<listOfParameters>
<parameter id="LOWER_BOUND" value="0" units="mmol_per_gDW_per_hr"/>
<parameter id="UPPER_BOUND" value="1000" units="mmol_per_gDW_per_hr"/>
<parameter id="FLUX_VALUE" value="0" units="mmol_per_gDW_per_hr"/>
<parameter id="OBJECTIVE_COEFFICIENT" value="0" units="mmol_per_gDW_per_hr"/>
</listOfParameters>
</kineticLaw>
</reaction>
<reaction id="R102" name="R102" reversible="false">
<notes>
 <body xmlns="http://www.w3.org/1999/xhtml">
<p>GENE_ASSOCIATION: (slr0088)</p>
</body>
</notes>
<listOfReactants>
<speciesReference species="C02094_cyt" stoichiometry="1"/>
<speciesReference species="C00005_cyt" stoichiometry="1"/>
<speciesReference species="C00080_cyt" stoichiometry="1"/>
<speciesReference species="C00007_cyt" stoichiometry="1"/>
</listOfReactants>
<listOfProducts>
<speciesReference species="C00001_cyt" stoichiometry="1"/>
<speciesReference species="C00080_cyt" stoichiometry="1"/>
<speciesReference species="C08592_cyt" stoichiometry="1"/>
<speciesReference species="C00006_cyt" stoichiometry="1"/>
</listOfProducts>
. <kineticLaw>
<math xmlns="http://www.w3.org/1998/Math/MathML">
<ci> FLUX_VALUE </ci>
</math>
<listOfParameters>
<parameter id="LOWER_BOUND" value="0" units="mmol_per_gDW_per_hr"/>
<parameter id="UPPER_BOUND" value="1000" units="mmol_per_gDW_per_hr"/>
<parameter id="FLUX_VALUE" value="0" units="mmol_per_gDW_per_hr"/>
<parameter id="OBJECTIVE_COEFFICIENT" value="0" units="mmol_per_gDW_per_hr"/>
</listOfParameters>
</kineticLaw>
</reaction>
<reaction id="R103" name="R103" reversible="false">
<notes>
 <body xmlns="http://www.w3.org/1999/xhtml">
<p>GENE_ASSOCIATION: (sll0179)</p>
</body>
</notes>
<listOfReactants>
<speciesReference species="C00002_cyt" stoichiometry="1"/>
<speciesReference species="C00025_cyt" stoichiometry="1"/>
<speciesReference species="C01641_cyt" stoichiometry="1"/>
</listOfReactants>
<listOfProducts>
<speciesReference species="C00013_cyt" stoichiometry="1"/>
<speciesReference species="C00020_cyt" stoichiometry="1"/>
<speciesReference species="C02987_cyt" stoichiometry="1"/>
</listOfProducts>
. <kineticLaw>
<math xmlns="http://www.w3.org/1998/Math/MathML">
<ci> FLUX_VALUE </ci>
</math>
<listOfParameters>
<parameter id="LOWER_BOUND" value="0" units="mmol_per_gDW_per_hr"/>
<parameter id="UPPER_BOUND" value="1000" units="mmol_per_gDW_per_hr"/>
<parameter id="FLUX_VALUE" value="0" units="mmol_per_gDW_per_hr"/>
<parameter id="OBJECTIVE_COEFFICIENT" value="0" units="mmol_per_gDW_per_hr"/>
</listOfParameters>
</kineticLaw>
</reaction>
<reaction id="R104" name="R104" reversible="false">
<notes>
 <body xmlns="http://www.w3.org/1999/xhtml">
<p>GENE_ASSOCIATION: (slr1808)</p>
</body>
</notes>
<listOfReactants>
<speciesReference species="C00005_cyt" stoichiometry="1"/>
<speciesReference species="C00080_cyt" stoichiometry="1"/>
<speciesReference species="C02987_cyt" stoichiometry="1"/>
</listOfReactants>
<listOfProducts>
<speciesReference species="C03741_cyt" stoichiometry="1"/>
<speciesReference species="C01641_cyt" stoichiometry="1"/>
<speciesReference species="C00006_cyt" stoichiometry="1"/>
</listOfProducts>
. <kineticLaw>
<math xmlns="http://www.w3.org/1998/Math/MathML">
<ci> FLUX_VALUE </ci>
</math>
<listOfParameters>
<parameter id="LOWER_BOUND" value="0" units="mmol_per_gDW_per_hr"/>
<parameter id="UPPER_BOUND" value="1000" units="mmol_per_gDW_per_hr"/>
<parameter id="FLUX_VALUE" value="0" units="mmol_per_gDW_per_hr"/>
<parameter id="OBJECTIVE_COEFFICIENT" value="0" units="mmol_per_gDW_per_hr"/>
</listOfParameters>
</kineticLaw>
</reaction>
<reaction id="R105" name="R105" reversible="true">
<notes>
 <body xmlns="http://www.w3.org/1999/xhtml">
<p>GENE_ASSOCIATION: (sll0017)</p>
</body>
</notes>
<listOfReactants>
<speciesReference species="C00430_cyt" stoichiometry="1"/>
</listOfReactants>
<listOfProducts>
<speciesReference species="C03741_cyt" stoichiometry="1"/>
</listOfProducts>
. <kineticLaw>
<math xmlns="http://www.w3.org/1998/Math/MathML">
<ci> FLUX_VALUE </ci>
</math>
<listOfParameters>
<parameter id="LOWER_BOUND" value="-1000" units="mmol_per_gDW_per_hr"/>
<parameter id="UPPER_BOUND" value="1000" units="mmol_per_gDW_per_hr"/>
<parameter id="FLUX_VALUE" value="0" units="mmol_per_gDW_per_hr"/>
<parameter id="OBJECTIVE_COEFFICIENT" value="0" units="mmol_per_gDW_per_hr"/>
</listOfParameters>
</kineticLaw>
</reaction>
<reaction id="R106" name="R106" reversible="false">
<notes>
 <body xmlns="http://www.w3.org/1999/xhtml">
<p>GENE_ASSOCIATION: (sll1994)</p>
</body>
</notes>
<listOfReactants>
<speciesReference species="C00430_cyt" stoichiometry="2"/>
</listOfReactants>
<listOfProducts>
<speciesReference species="C00001_cyt" stoichiometry="2"/>
<speciesReference species="C00931_cyt" stoichiometry="1"/>
</listOfProducts>
. <kineticLaw>
<math xmlns="http://www.w3.org/1998/Math/MathML">
<ci> FLUX_VALUE </ci>
</math>
<listOfParameters>
<parameter id="LOWER_BOUND" value="0" units="mmol_per_gDW_per_hr"/>
<parameter id="UPPER_BOUND" value="1000" units="mmol_per_gDW_per_hr"/>
<parameter id="FLUX_VALUE" value="0" units="mmol_per_gDW_per_hr"/>
<parameter id="OBJECTIVE_COEFFICIENT" value="0" units="mmol_per_gDW_per_hr"/>
</listOfParameters>
</kineticLaw>
</reaction>
<reaction id="R107" name="R107" reversible="false">
<notes>
 <body xmlns="http://www.w3.org/1999/xhtml">
<p>GENE_ASSOCIATION: (slr1887)</p>
</body>
</notes>
<listOfReactants>
<speciesReference species="C00001_cyt" stoichiometry="1"/>
<speciesReference species="C00931_cyt" stoichiometry="4"/>
</listOfReactants>
<listOfProducts>
<speciesReference species="C01024_cyt" stoichiometry="1"/>
<speciesReference species="C00014_cyt" stoichiometry="4"/>
</listOfProducts>
. <kineticLaw>
<math xmlns="http://www.w3.org/1998/Math/MathML">
<ci> FLUX_VALUE </ci>
</math>
<listOfParameters>
<parameter id="LOWER_BOUND" value="0" units="mmol_per_gDW_per_hr"/>
<parameter id="UPPER_BOUND" value="1000" units="mmol_per_gDW_per_hr"/>
<parameter id="FLUX_VALUE" value="0" units="mmol_per_gDW_per_hr"/>
<parameter id="OBJECTIVE_COEFFICIENT" value="0" units="mmol_per_gDW_per_hr"/>
</listOfParameters>
</kineticLaw>
</reaction>
<reaction id="R108" name="R108" reversible="false">
<notes>
 <body xmlns="http://www.w3.org/1999/xhtml">
<p>GENE_ASSOCIATION: (sll0166)</p>
</body>
</notes>
<listOfReactants>
<speciesReference species="C01024_cyt" stoichiometry="1"/>
</listOfReactants>
<listOfProducts>
<speciesReference species="C00001_cyt" stoichiometry="1"/>
<speciesReference species="C01051_cyt" stoichiometry="1"/>
</listOfProducts>
. <kineticLaw>
<math xmlns="http://www.w3.org/1998/Math/MathML">
<ci> FLUX_VALUE </ci>
</math>
<listOfParameters>
<parameter id="LOWER_BOUND" value="0" units="mmol_per_gDW_per_hr"/>
<parameter id="UPPER_BOUND" value="1000" units="mmol_per_gDW_per_hr"/>
<parameter id="FLUX_VALUE" value="0" units="mmol_per_gDW_per_hr"/>
<parameter id="OBJECTIVE_COEFFICIENT" value="0" units="mmol_per_gDW_per_hr"/>
</listOfParameters>
</kineticLaw>
</reaction>
<reaction id="R109" name="R109" reversible="false">
<notes>
 <body xmlns="http://www.w3.org/1999/xhtml">
<p>GENE_ASSOCIATION: (slr0536)</p>
</body>
</notes>
<listOfReactants>
<speciesReference species="C01051_cyt" stoichiometry="1"/>
</listOfReactants>
<listOfProducts>
<speciesReference species="C03263_cyt" stoichiometry="1"/>
<speciesReference species="C00011_cyt" stoichiometry="4"/>
</listOfProducts>
. <kineticLaw>
<math xmlns="http://www.w3.org/1998/Math/MathML">
<ci> FLUX_VALUE </ci>
</math>
<listOfParameters>
<parameter id="LOWER_BOUND" value="0" units="mmol_per_gDW_per_hr"/>
<parameter id="UPPER_BOUND" value="1000" units="mmol_per_gDW_per_hr"/>
<parameter id="FLUX_VALUE" value="0" units="mmol_per_gDW_per_hr"/>
<parameter id="OBJECTIVE_COEFFICIENT" value="0" units="mmol_per_gDW_per_hr"/>
</listOfParameters>
</kineticLaw>
</reaction>
<reaction id="R110" name="R110" reversible="false">
<notes>
 <body xmlns="http://www.w3.org/1999/xhtml">
<p>GENE_ASSOCIATION: (sll1185)</p>
</body>
</notes>
<listOfReactants>
<speciesReference species="C03263_cyt" stoichiometry="1"/>
<speciesReference species="C00007_cyt" stoichiometry="1"/>
</listOfReactants>
<listOfProducts>
<speciesReference species="C00001_cyt" stoichiometry="2"/>
<speciesReference species="C00011_cyt" stoichiometry="2"/>
<speciesReference species="C01079_cyt" stoichiometry="1"/>
</listOfProducts>
. <kineticLaw>
<math xmlns="http://www.w3.org/1998/Math/MathML">
<ci> FLUX_VALUE </ci>
</math>
<listOfParameters>
<parameter id="LOWER_BOUND" value="0" units="mmol_per_gDW_per_hr"/>
<parameter id="UPPER_BOUND" value="1000" units="mmol_per_gDW_per_hr"/>
<parameter id="FLUX_VALUE" value="0" units="mmol_per_gDW_per_hr"/>
<parameter id="OBJECTIVE_COEFFICIENT" value="0" units="mmol_per_gDW_per_hr"/>
</listOfParameters>
</kineticLaw>
</reaction>
<reaction id="R111" name="R111" reversible="false">
<notes>
 <body xmlns="http://www.w3.org/1999/xhtml">
<p>GENE_ASSOCIATION: (sll1876)</p>
</body>
</notes>
<listOfReactants>
<speciesReference species="C03263_cyt" stoichiometry="1"/>
<speciesReference species="C00019_cyt" stoichiometry="2"/>
</listOfReactants>
<listOfProducts>
<speciesReference species="C05198_cyt" stoichiometry="2"/>
<speciesReference species="C00073_cyt" stoichiometry="2"/>
<speciesReference species="C00011_cyt" stoichiometry="2"/>
<speciesReference species="C01079_cyt" stoichiometry="1"/>
</listOfProducts>
. <kineticLaw>
<math xmlns="http://www.w3.org/1998/Math/MathML">
<ci> FLUX_VALUE </ci>
</math>
<listOfParameters>
<parameter id="LOWER_BOUND" value="0" units="mmol_per_gDW_per_hr"/>
<parameter id="UPPER_BOUND" value="1000" units="mmol_per_gDW_per_hr"/>
<parameter id="FLUX_VALUE" value="0" units="mmol_per_gDW_per_hr"/>
<parameter id="OBJECTIVE_COEFFICIENT" value="0" units="mmol_per_gDW_per_hr"/>
</listOfParameters>
</kineticLaw>
</reaction>
<reaction id="R112" name="R112" reversible="false">
<notes>
 <body xmlns="http://www.w3.org/1999/xhtml">
<p>GENE_ASSOCIATION: (sll1917)</p>
</body>
</notes>
<listOfReactants>
<speciesReference species="C03263_cyt" stoichiometry="1"/>
<speciesReference species="C00019_cyt" stoichiometry="2"/>
</listOfReactants>
<listOfProducts>
<speciesReference species="C05198_cyt" stoichiometry="2"/>
<speciesReference species="C00073_cyt" stoichiometry="2"/>
<speciesReference species="C00011_cyt" stoichiometry="2"/>
<speciesReference species="C01079_cyt" stoichiometry="1"/>
</listOfProducts>
. <kineticLaw>
<math xmlns="http://www.w3.org/1998/Math/MathML">
<ci> FLUX_VALUE </ci>
</math>
<listOfParameters>
<parameter id="LOWER_BOUND" value="0" units="mmol_per_gDW_per_hr"/>
<parameter id="UPPER_BOUND" value="1000" units="mmol_per_gDW_per_hr"/>
<parameter id="FLUX_VALUE" value="0" units="mmol_per_gDW_per_hr"/>
<parameter id="OBJECTIVE_COEFFICIENT" value="0" units="mmol_per_gDW_per_hr"/>
</listOfParameters>
</kineticLaw>
</reaction>
<reaction id="R113" name="R113" reversible="false">
<notes>
 <body xmlns="http://www.w3.org/1999/xhtml">
<p>GENE_ASSOCIATION: (sll1237)</p>
</body>
</notes>
<listOfReactants>
<speciesReference species="C00007_cyt" stoichiometry="3"/>
<speciesReference species="C01079_cyt" stoichiometry="2"/>
</listOfReactants>
<listOfProducts>
<speciesReference species="C00001_cyt" stoichiometry="6"/>
<speciesReference species="C02191_cyt" stoichiometry="2"/>
</listOfProducts>
. <kineticLaw>
<math xmlns="http://www.w3.org/1998/Math/MathML">
<ci> FLUX_VALUE </ci>
</math>
<listOfParameters>
<parameter id="LOWER_BOUND" value="0" units="mmol_per_gDW_per_hr"/>
<parameter id="UPPER_BOUND" value="1000" units="mmol_per_gDW_per_hr"/>
<parameter id="FLUX_VALUE" value="0" units="mmol_per_gDW_per_hr"/>
<parameter id="OBJECTIVE_COEFFICIENT" value="0" units="mmol_per_gDW_per_hr"/>
</listOfParameters>
</kineticLaw>
</reaction>
<reaction id="R114" name="R114" reversible="false">
<notes>
 <body xmlns="http://www.w3.org/1999/xhtml">
<p>GENE_ASSOCIATION: (slr1790)</p>
</body>
</notes>
<listOfReactants>
<speciesReference species="C00007_cyt" stoichiometry="3"/>
<speciesReference species="C01079_cyt" stoichiometry="2"/>
</listOfReactants>
<listOfProducts>
<speciesReference species="C00001_cyt" stoichiometry="6"/>
<speciesReference species="C02191_cyt" stoichiometry="2"/>
</listOfProducts>
. <kineticLaw>
<math xmlns="http://www.w3.org/1998/Math/MathML">
<ci> FLUX_VALUE </ci>
</math>
<listOfParameters>
<parameter id="LOWER_BOUND" value="0" units="mmol_per_gDW_per_hr"/>
<parameter id="UPPER_BOUND" value="1000" units="mmol_per_gDW_per_hr"/>
<parameter id="FLUX_VALUE" value="0" units="mmol_per_gDW_per_hr"/>
<parameter id="OBJECTIVE_COEFFICIENT" value="0" units="mmol_per_gDW_per_hr"/>
</listOfParameters>
</kineticLaw>
</reaction>
<reaction id="R115" name="R115" reversible="false">
<notes>
 <body xmlns="http://www.w3.org/1999/xhtml">
<p>GENE_ASSOCIATION: (slr1030) and (slr1055) and (slr1777)</p>
</body>
</notes>
<listOfReactants>
<speciesReference species="C00001_cyt" stoichiometry="1"/>
<speciesReference species="C00305_cyt" stoichiometry="1"/>
<speciesReference species="C02191_cyt" stoichiometry="1"/>
<speciesReference species="C00002_cyt" stoichiometry="1"/>
</listOfReactants>
<listOfProducts>
<speciesReference species="C00009_cyt" stoichiometry="1"/>
<speciesReference species="C00008_cyt" stoichiometry="1"/>
<speciesReference species="C00080_cyt" stoichiometry="2"/>
<speciesReference species="C03516_cyt" stoichiometry="1"/>
</listOfProducts>
. <kineticLaw>
<math xmlns="http://www.w3.org/1998/Math/MathML">
<ci> FLUX_VALUE </ci>
</math>
<listOfParameters>
<parameter id="LOWER_BOUND" value="0" units="mmol_per_gDW_per_hr"/>
<parameter id="UPPER_BOUND" value="1000" units="mmol_per_gDW_per_hr"/>
<parameter id="FLUX_VALUE" value="0" units="mmol_per_gDW_per_hr"/>
<parameter id="OBJECTIVE_COEFFICIENT" value="0" units="mmol_per_gDW_per_hr"/>
</listOfParameters>
</kineticLaw>
</reaction>
<reaction id="R116" name="R116" reversible="false">
<notes>
 <body xmlns="http://www.w3.org/1999/xhtml">
<p>GENE_ASSOCIATION: (slr0525)</p>
</body>
</notes>
<listOfReactants>
<speciesReference species="C03516_cyt" stoichiometry="1"/>
<speciesReference species="C00019_cyt" stoichiometry="1"/>
</listOfReactants>
<listOfProducts>
<speciesReference species="C00021_cyt" stoichiometry="1"/>
<speciesReference species="C04536_cyt" stoichiometry="1"/>
</listOfProducts>
. <kineticLaw>
<math xmlns="http://www.w3.org/1998/Math/MathML">
<ci> FLUX_VALUE </ci>
</math>
<listOfParameters>
<parameter id="LOWER_BOUND" value="0" units="mmol_per_gDW_per_hr"/>
<parameter id="UPPER_BOUND" value="1000" units="mmol_per_gDW_per_hr"/>
<parameter id="FLUX_VALUE" value="0" units="mmol_per_gDW_per_hr"/>
<parameter id="OBJECTIVE_COEFFICIENT" value="0" units="mmol_per_gDW_per_hr"/>
</listOfParameters>
</kineticLaw>
</reaction>
<reaction id="R117" name="R117" reversible="false">
<notes>
 <body xmlns="http://www.w3.org/1999/xhtml">
<p>GENE_ASSOCIATION: (slr0905)</p>
</body>
</notes>
<listOfReactants>
<speciesReference species="C00005_cyt" stoichiometry="1"/>
<speciesReference species="C00080_cyt" stoichiometry="1"/>
<speciesReference species="C04536_cyt" stoichiometry="1"/>
<speciesReference species="C00007_cyt" stoichiometry="1"/>
</listOfReactants>
<listOfProducts>
<speciesReference species="C00001_cyt" stoichiometry="1"/>
<speciesReference species="C11829_cyt" stoichiometry="1"/>
<speciesReference species="C00006_cyt" stoichiometry="1"/>
</listOfProducts>
. <kineticLaw>
<math xmlns="http://www.w3.org/1998/Math/MathML">
<ci> FLUX_VALUE </ci>
</math>
<listOfParameters>
<parameter id="LOWER_BOUND" value="0" units="mmol_per_gDW_per_hr"/>
<parameter id="UPPER_BOUND" value="1000" units="mmol_per_gDW_per_hr"/>
<parameter id="FLUX_VALUE" value="0" units="mmol_per_gDW_per_hr"/>
<parameter id="OBJECTIVE_COEFFICIENT" value="0" units="mmol_per_gDW_per_hr"/>
</listOfParameters>
</kineticLaw>
</reaction>
<reaction id="R118" name="R118" reversible="false">
<notes>
 <body xmlns="http://www.w3.org/1999/xhtml">
<p>GENE_ASSOCIATION: (sll1214)</p>
</body>
</notes>
<listOfReactants>
<speciesReference species="C00005_cyt" stoichiometry="1"/>
<speciesReference species="C00080_cyt" stoichiometry="1"/>
<speciesReference species="C04536_cyt" stoichiometry="1"/>
<speciesReference species="C00007_cyt" stoichiometry="1"/>
</listOfReactants>
<listOfProducts>
<speciesReference species="C00001_cyt" stoichiometry="1"/>
<speciesReference species="C11829_cyt" stoichiometry="1"/>
<speciesReference species="C00006_cyt" stoichiometry="1"/>
</listOfProducts>
. <kineticLaw>
<math xmlns="http://www.w3.org/1998/Math/MathML">
<ci> FLUX_VALUE </ci>
</math>
<listOfParameters>
<parameter id="LOWER_BOUND" value="0" units="mmol_per_gDW_per_hr"/>
<parameter id="UPPER_BOUND" value="1000" units="mmol_per_gDW_per_hr"/>
<parameter id="FLUX_VALUE" value="0" units="mmol_per_gDW_per_hr"/>
<parameter id="OBJECTIVE_COEFFICIENT" value="0" units="mmol_per_gDW_per_hr"/>
</listOfParameters>
</kineticLaw>
</reaction>
<reaction id="R119" name="R119" reversible="false">
<notes>
 <body xmlns="http://www.w3.org/1999/xhtml">
<p>GENE_ASSOCIATION: (sll1874)</p>
</body>
</notes>
<listOfReactants>
<speciesReference species="C00005_cyt" stoichiometry="1"/>
<speciesReference species="C00080_cyt" stoichiometry="1"/>
<speciesReference species="C04536_cyt" stoichiometry="1"/>
<speciesReference species="C00007_cyt" stoichiometry="1"/>
</listOfReactants>
<listOfProducts>
<speciesReference species="C00001_cyt" stoichiometry="1"/>
<speciesReference species="C11829_cyt" stoichiometry="1"/>
<speciesReference species="C00006_cyt" stoichiometry="1"/>
</listOfProducts>
. <kineticLaw>
<math xmlns="http://www.w3.org/1998/Math/MathML">
<ci> FLUX_VALUE </ci>
</math>
<listOfParameters>
<parameter id="LOWER_BOUND" value="0" units="mmol_per_gDW_per_hr"/>
<parameter id="UPPER_BOUND" value="1000" units="mmol_per_gDW_per_hr"/>
<parameter id="FLUX_VALUE" value="0" units="mmol_per_gDW_per_hr"/>
<parameter id="OBJECTIVE_COEFFICIENT" value="0" units="mmol_per_gDW_per_hr"/>
</listOfParameters>
</kineticLaw>
</reaction>
<reaction id="R120" name="R120" reversible="false">
<notes>
 <body xmlns="http://www.w3.org/1999/xhtml">
<p>GENE_ASSOCIATION: (slr0905)</p>
</body>
</notes>
<listOfReactants>
<speciesReference species="C00005_cyt" stoichiometry="1"/>
<speciesReference species="C00080_cyt" stoichiometry="1"/>
<speciesReference species="C11829_cyt" stoichiometry="1"/>
<speciesReference species="C00007_cyt" stoichiometry="1"/>
</listOfReactants>
<listOfProducts>
<speciesReference species="C11830_cyt" stoichiometry="1"/>
<speciesReference species="C00001_cyt" stoichiometry="2"/>
<speciesReference species="C00006_cyt" stoichiometry="1"/>
</listOfProducts>
. <kineticLaw>
<math xmlns="http://www.w3.org/1998/Math/MathML">
<ci> FLUX_VALUE </ci>
</math>
<listOfParameters>
<parameter id="LOWER_BOUND" value="0" units="mmol_per_gDW_per_hr"/>
<parameter id="UPPER_BOUND" value="1000" units="mmol_per_gDW_per_hr"/>
<parameter id="FLUX_VALUE" value="0" units="mmol_per_gDW_per_hr"/>
<parameter id="OBJECTIVE_COEFFICIENT" value="0" units="mmol_per_gDW_per_hr"/>
</listOfParameters>
</kineticLaw>
</reaction>
<reaction id="R121" name="R121" reversible="false">
<notes>
 <body xmlns="http://www.w3.org/1999/xhtml">
<p>GENE_ASSOCIATION: (sll1214)</p>
</body>
</notes>
<listOfReactants>
<speciesReference species="C00005_cyt" stoichiometry="1"/>
<speciesReference species="C00080_cyt" stoichiometry="1"/>
<speciesReference species="C11829_cyt" stoichiometry="1"/>
<speciesReference species="C00007_cyt" stoichiometry="1"/>
</listOfReactants>
<listOfProducts>
<speciesReference species="C11830_cyt" stoichiometry="1"/>
<speciesReference species="C00001_cyt" stoichiometry="2"/>
<speciesReference species="C00006_cyt" stoichiometry="1"/>
</listOfProducts>
. <kineticLaw>
<math xmlns="http://www.w3.org/1998/Math/MathML">
<ci> FLUX_VALUE </ci>
</math>
<listOfParameters>
<parameter id="LOWER_BOUND" value="0" units="mmol_per_gDW_per_hr"/>
<parameter id="UPPER_BOUND" value="1000" units="mmol_per_gDW_per_hr"/>
<parameter id="FLUX_VALUE" value="0" units="mmol_per_gDW_per_hr"/>
<parameter id="OBJECTIVE_COEFFICIENT" value="0" units="mmol_per_gDW_per_hr"/>
</listOfParameters>
</kineticLaw>
</reaction>
<reaction id="R122" name="R122" reversible="false">
<notes>
 <body xmlns="http://www.w3.org/1999/xhtml">
<p>GENE_ASSOCIATION: (sll1874)</p>
</body>
</notes>
<listOfReactants>
<speciesReference species="C00005_cyt" stoichiometry="1"/>
<speciesReference species="C00080_cyt" stoichiometry="1"/>
<speciesReference species="C11829_cyt" stoichiometry="1"/>
<speciesReference species="C00007_cyt" stoichiometry="1"/>
</listOfReactants>
<listOfProducts>
<speciesReference species="C11830_cyt" stoichiometry="1"/>
<speciesReference species="C00001_cyt" stoichiometry="2"/>
<speciesReference species="C00006_cyt" stoichiometry="1"/>
</listOfProducts>
. <kineticLaw>
<math xmlns="http://www.w3.org/1998/Math/MathML">
<ci> FLUX_VALUE </ci>
</math>
<listOfParameters>
<parameter id="LOWER_BOUND" value="0" units="mmol_per_gDW_per_hr"/>
<parameter id="UPPER_BOUND" value="1000" units="mmol_per_gDW_per_hr"/>
<parameter id="FLUX_VALUE" value="0" units="mmol_per_gDW_per_hr"/>
<parameter id="OBJECTIVE_COEFFICIENT" value="0" units="mmol_per_gDW_per_hr"/>
</listOfParameters>
</kineticLaw>
</reaction>
<reaction id="R123" name="R123" reversible="false">
<notes>
 <body xmlns="http://www.w3.org/1999/xhtml">
<p>GENE_ASSOCIATION: (slr0905)</p>
</body>
</notes>
<listOfReactants>
<speciesReference species="C11830_cyt" stoichiometry="1"/>
<speciesReference species="C00005_cyt" stoichiometry="1"/>
<speciesReference species="C00080_cyt" stoichiometry="1"/>
<speciesReference species="C00007_cyt" stoichiometry="1"/>
</listOfReactants>
<listOfProducts>
<speciesReference species="C00001_cyt" stoichiometry="2"/>
<speciesReference species="C11831_cyt" stoichiometry="1"/>
<speciesReference species="C00006_cyt" stoichiometry="1"/>
</listOfProducts>
. <kineticLaw>
<math xmlns="http://www.w3.org/1998/Math/MathML">
<ci> FLUX_VALUE </ci>
</math>
<listOfParameters>
<parameter id="LOWER_BOUND" value="0" units="mmol_per_gDW_per_hr"/>
<parameter id="UPPER_BOUND" value="1000" units="mmol_per_gDW_per_hr"/>
<parameter id="FLUX_VALUE" value="0" units="mmol_per_gDW_per_hr"/>
<parameter id="OBJECTIVE_COEFFICIENT" value="0" units="mmol_per_gDW_per_hr"/>
</listOfParameters>
</kineticLaw>
</reaction>
<reaction id="R124" name="R124" reversible="false">
<notes>
 <body xmlns="http://www.w3.org/1999/xhtml">
<p>GENE_ASSOCIATION: (sll1214)</p>
</body>
</notes>
<listOfReactants>
<speciesReference species="C11830_cyt" stoichiometry="1"/>
<speciesReference species="C00005_cyt" stoichiometry="1"/>
<speciesReference species="C00080_cyt" stoichiometry="1"/>
<speciesReference species="C00007_cyt" stoichiometry="1"/>
</listOfReactants>
<listOfProducts>
<speciesReference species="C00001_cyt" stoichiometry="2"/>
<speciesReference species="C11831_cyt" stoichiometry="1"/>
<speciesReference species="C00006_cyt" stoichiometry="1"/>
</listOfProducts>
. <kineticLaw>
<math xmlns="http://www.w3.org/1998/Math/MathML">
<ci> FLUX_VALUE </ci>
</math>
<listOfParameters>
<parameter id="LOWER_BOUND" value="0" units="mmol_per_gDW_per_hr"/>
<parameter id="UPPER_BOUND" value="1000" units="mmol_per_gDW_per_hr"/>
<parameter id="FLUX_VALUE" value="0" units="mmol_per_gDW_per_hr"/>
<parameter id="OBJECTIVE_COEFFICIENT" value="0" units="mmol_per_gDW_per_hr"/>
</listOfParameters>
</kineticLaw>
</reaction>
<reaction id="R125" name="R125" reversible="false">
<notes>
 <body xmlns="http://www.w3.org/1999/xhtml">
<p>GENE_ASSOCIATION: (sll1874)</p>
</body>
</notes>
<listOfReactants>
<speciesReference species="C11830_cyt" stoichiometry="1"/>
<speciesReference species="C00005_cyt" stoichiometry="1"/>
<speciesReference species="C00080_cyt" stoichiometry="1"/>
<speciesReference species="C00007_cyt" stoichiometry="1"/>
</listOfReactants>
<listOfProducts>
<speciesReference species="C00001_cyt" stoichiometry="2"/>
<speciesReference species="C11831_cyt" stoichiometry="1"/>
<speciesReference species="C00006_cyt" stoichiometry="1"/>
</listOfProducts>
. <kineticLaw>
<math xmlns="http://www.w3.org/1998/Math/MathML">
<ci> FLUX_VALUE </ci>
</math>
<listOfParameters>
<parameter id="LOWER_BOUND" value="0" units="mmol_per_gDW_per_hr"/>
<parameter id="UPPER_BOUND" value="1000" units="mmol_per_gDW_per_hr"/>
<parameter id="FLUX_VALUE" value="0" units="mmol_per_gDW_per_hr"/>
<parameter id="OBJECTIVE_COEFFICIENT" value="0" units="mmol_per_gDW_per_hr"/>
</listOfParameters>
</kineticLaw>
</reaction>
<reaction id="R126" name="R126" reversible="false">
<notes>
 <body xmlns="http://www.w3.org/1999/xhtml">
<p>GENE_ASSOCIATION: (slr1923)</p>
</body>
</notes>
<listOfReactants>
<speciesReference species="C00005_cyt" stoichiometry="1"/>
<speciesReference species="C11831_cyt" stoichiometry="1"/>
<speciesReference species="C00080_cyt" stoichiometry="1"/>
</listOfReactants>
<listOfProducts>
<speciesReference species="C02880_cyt" stoichiometry="1"/>
<speciesReference species="C00006_cyt" stoichiometry="1"/>
</listOfProducts>
. <kineticLaw>
<math xmlns="http://www.w3.org/1998/Math/MathML">
<ci> FLUX_VALUE </ci>
</math>
<listOfParameters>
<parameter id="LOWER_BOUND" value="0" units="mmol_per_gDW_per_hr"/>
<parameter id="UPPER_BOUND" value="1000" units="mmol_per_gDW_per_hr"/>
<parameter id="FLUX_VALUE" value="0" units="mmol_per_gDW_per_hr"/>
<parameter id="OBJECTIVE_COEFFICIENT" value="0" units="mmol_per_gDW_per_hr"/>
</listOfParameters>
</kineticLaw>
</reaction>
<reaction id="R127" name="R127" reversible="false">
<notes>
 <body xmlns="http://www.w3.org/1999/xhtml">
<p>GENE_ASSOCIATION: (slr0506)</p>
</body>
</notes>
<listOfReactants>
<speciesReference species="C00005_cyt" stoichiometry="1"/>
<speciesReference species="C00080_cyt" stoichiometry="1"/>
<speciesReference species="C02880_cyt" stoichiometry="1"/>
</listOfReactants>
<listOfProducts>
<speciesReference species="C02139_cyt" stoichiometry="1"/>
<speciesReference species="C00006_cyt" stoichiometry="1"/>
</listOfProducts>
. <kineticLaw>
<math xmlns="http://www.w3.org/1998/Math/MathML">
<ci> FLUX_VALUE </ci>
</math>
<listOfParameters>
<parameter id="LOWER_BOUND" value="0" units="mmol_per_gDW_per_hr"/>
<parameter id="UPPER_BOUND" value="1000" units="mmol_per_gDW_per_hr"/>
<parameter id="FLUX_VALUE" value="0" units="mmol_per_gDW_per_hr"/>
<parameter id="OBJECTIVE_COEFFICIENT" value="0" units="mmol_per_gDW_per_hr"/>
</listOfParameters>
</kineticLaw>
</reaction>
<reaction id="R128" name="R128" reversible="false">
<notes>
 <body xmlns="http://www.w3.org/1999/xhtml">
<p>GENE_ASSOCIATION: (slr0749) and (slr0750) and (slr0772)</p>
</body>
</notes>
<listOfReactants>
<speciesReference species="C00009_cyt" stoichiometry="2"/>
<speciesReference species="C00008_cyt" stoichiometry="2"/>
<speciesReference species="C00139_cyt" stoichiometry="1"/>
<speciesReference species="C02880_cyt" stoichiometry="1"/>
</listOfReactants>
<listOfProducts>
<speciesReference species="C02139_cyt" stoichiometry="1"/>
<speciesReference species="C00002_cyt" stoichiometry="2"/>
<speciesReference species="C00138_cyt" stoichiometry="1"/>
</listOfProducts>
. <kineticLaw>
<math xmlns="http://www.w3.org/1998/Math/MathML">
<ci> FLUX_VALUE </ci>
</math>
<listOfParameters>
<parameter id="LOWER_BOUND" value="0" units="mmol_per_gDW_per_hr"/>
<parameter id="UPPER_BOUND" value="1000" units="mmol_per_gDW_per_hr"/>
<parameter id="FLUX_VALUE" value="0" units="mmol_per_gDW_per_hr"/>
<parameter id="OBJECTIVE_COEFFICIENT" value="0" units="mmol_per_gDW_per_hr"/>
</listOfParameters>
</kineticLaw>
</reaction>
<reaction id="R129" name="R129" reversible="false">
<notes>
 <body xmlns="http://www.w3.org/1999/xhtml">
<p>GENE_ASSOCIATION: (slr0056)</p>
</body>
</notes>
<listOfReactants>
<speciesReference species="C05427_cyt" stoichiometry="1"/>
<speciesReference species="C02139_cyt" stoichiometry="1"/>
</listOfReactants>
<listOfProducts>
<speciesReference species="C00013_cyt" stoichiometry="1"/>
<speciesReference species="C05306_cyt" stoichiometry="1"/>
</listOfProducts>
. <kineticLaw>
<math xmlns="http://www.w3.org/1998/Math/MathML">
<ci> FLUX_VALUE </ci>
</math>
<listOfParameters>
<parameter id="LOWER_BOUND" value="0" units="mmol_per_gDW_per_hr"/>
<parameter id="UPPER_BOUND" value="1000" units="mmol_per_gDW_per_hr"/>
<parameter id="FLUX_VALUE" value="0" units="mmol_per_gDW_per_hr"/>
<parameter id="OBJECTIVE_COEFFICIENT" value="0" units="mmol_per_gDW_per_hr"/>
</listOfParameters>
</kineticLaw>
</reaction>
<reaction id="R130" name="R130" reversible="false">
<notes>
 <body xmlns="http://www.w3.org/1999/xhtml">
<p>GENE_ASSOCIATION: (slr2141)</p>
</body>
</notes>
<listOfReactants>
<speciesReference species="C00005_cyt" stoichiometry="1"/>
<speciesReference species="C00080_cyt" stoichiometry="1"/>
<speciesReference species="C00143_cyt" stoichiometry="1"/>
</listOfReactants>
<listOfProducts>
<speciesReference species="C00440_cyt" stoichiometry="1"/>
<speciesReference species="C00006_cyt" stoichiometry="1"/>
</listOfProducts>
. <kineticLaw>
<math xmlns="http://www.w3.org/1998/Math/MathML">
<ci> FLUX_VALUE </ci>
</math>
<listOfParameters>
<parameter id="LOWER_BOUND" value="0" units="mmol_per_gDW_per_hr"/>
<parameter id="UPPER_BOUND" value="1000" units="mmol_per_gDW_per_hr"/>
<parameter id="FLUX_VALUE" value="0" units="mmol_per_gDW_per_hr"/>
<parameter id="OBJECTIVE_COEFFICIENT" value="0" units="mmol_per_gDW_per_hr"/>
</listOfParameters>
</kineticLaw>
</reaction>
<reaction id="R131" name="R131" reversible="false">
<notes>
 <body xmlns="http://www.w3.org/1999/xhtml">
<p>GENE_ASSOCIATION: (slr0426)</p>
</body>
</notes>
<listOfReactants>
<speciesReference species="C00001_cyt" stoichiometry="1"/>
<speciesReference species="C00044_cyt" stoichiometry="1"/>
</listOfReactants>
<listOfProducts>
<speciesReference species="C00058_cyt" stoichiometry="1"/>
<speciesReference species="C04895_cyt" stoichiometry="1"/>
</listOfProducts>
. <kineticLaw>
<math xmlns="http://www.w3.org/1998/Math/MathML">
<ci> FLUX_VALUE </ci>
</math>
<listOfParameters>
<parameter id="LOWER_BOUND" value="0" units="mmol_per_gDW_per_hr"/>
<parameter id="UPPER_BOUND" value="1000" units="mmol_per_gDW_per_hr"/>
<parameter id="FLUX_VALUE" value="0" units="mmol_per_gDW_per_hr"/>
<parameter id="OBJECTIVE_COEFFICIENT" value="0" units="mmol_per_gDW_per_hr"/>
</listOfParameters>
</kineticLaw>
</reaction>
<reaction id="R132" name="R132" reversible="false">
<notes>
 <body xmlns="http://www.w3.org/1999/xhtml">
<p>GENE_ASSOCIATION: (sll1076) or (slr0787) or (slr0920)</p>
</body>
</notes>
<listOfReactants>
<speciesReference species="C00001_cyt" stoichiometry="1"/>
<speciesReference species="C04895_cyt" stoichiometry="1"/>
</listOfReactants>
<listOfProducts>
<speciesReference species="C00013_cyt" stoichiometry="1"/>
<speciesReference species="C05925_cyt" stoichiometry="1"/>
</listOfProducts>
. <kineticLaw>
<math xmlns="http://www.w3.org/1998/Math/MathML">
<ci> FLUX_VALUE </ci>
</math>
<listOfParameters>
<parameter id="LOWER_BOUND" value="0" units="mmol_per_gDW_per_hr"/>
<parameter id="UPPER_BOUND" value="1000" units="mmol_per_gDW_per_hr"/>
<parameter id="FLUX_VALUE" value="0" units="mmol_per_gDW_per_hr"/>
<parameter id="OBJECTIVE_COEFFICIENT" value="0" units="mmol_per_gDW_per_hr"/>
</listOfParameters>
</kineticLaw>
</reaction>
<reaction id="R133" name="R133" reversible="false">
<notes>
 <body xmlns="http://www.w3.org/1999/xhtml">
<p>GENE_ASSOCIATION: (sll1076) or (slr0787) or (slr0920)</p>
</body>
</notes>
<listOfReactants>
<speciesReference species="C00001_cyt" stoichiometry="1"/>
<speciesReference species="C05925_cyt" stoichiometry="1"/>
</listOfReactants>
<listOfProducts>
<speciesReference species="C00009_cyt" stoichiometry="1"/>
<speciesReference species="C04874_cyt" stoichiometry="1"/>
</listOfProducts>
. <kineticLaw>
<math xmlns="http://www.w3.org/1998/Math/MathML">
<ci> FLUX_VALUE </ci>
</math>
<listOfParameters>
<parameter id="LOWER_BOUND" value="0" units="mmol_per_gDW_per_hr"/>
<parameter id="UPPER_BOUND" value="1000" units="mmol_per_gDW_per_hr"/>
<parameter id="FLUX_VALUE" value="0" units="mmol_per_gDW_per_hr"/>
<parameter id="OBJECTIVE_COEFFICIENT" value="0" units="mmol_per_gDW_per_hr"/>
</listOfParameters>
</kineticLaw>
</reaction>
<reaction id="R134" name="R134" reversible="false">
<notes>
 <body xmlns="http://www.w3.org/1999/xhtml">
<p>GENE_ASSOCIATION: (slr1626)</p>
</body>
</notes>
<listOfReactants>
<speciesReference species="C04874_cyt" stoichiometry="1"/>
</listOfReactants>
<listOfProducts>
<speciesReference species="C01300_cyt" stoichiometry="1"/>
<speciesReference species="C00266_cyt" stoichiometry="1"/>
</listOfProducts>
. <kineticLaw>
<math xmlns="http://www.w3.org/1998/Math/MathML">
<ci> FLUX_VALUE </ci>
</math>
<listOfParameters>
<parameter id="LOWER_BOUND" value="0" units="mmol_per_gDW_per_hr"/>
<parameter id="UPPER_BOUND" value="1000" units="mmol_per_gDW_per_hr"/>
<parameter id="FLUX_VALUE" value="0" units="mmol_per_gDW_per_hr"/>
<parameter id="OBJECTIVE_COEFFICIENT" value="0" units="mmol_per_gDW_per_hr"/>
</listOfParameters>
</kineticLaw>
</reaction>
<reaction id="R135" name="R135" reversible="false">
<notes>
 <body xmlns="http://www.w3.org/1999/xhtml">
<p>GENE_ASSOCIATION: (slr0091)</p>
</body>
</notes>
<listOfReactants>
<speciesReference species="C00001_cyt" stoichiometry="1"/>
<speciesReference species="C00003_cyt" stoichiometry="1"/>
<speciesReference species="C00266_cyt" stoichiometry="1"/>
</listOfReactants>
<listOfProducts>
<speciesReference species="C00080_cyt" stoichiometry="1"/>
<speciesReference species="C00160_cyt" stoichiometry="1"/>
<speciesReference species="C00004_cyt" stoichiometry="1"/>
</listOfProducts>
. <kineticLaw>
<math xmlns="http://www.w3.org/1998/Math/MathML">
<ci> FLUX_VALUE </ci>
</math>
<listOfParameters>
<parameter id="LOWER_BOUND" value="0" units="mmol_per_gDW_per_hr"/>
<parameter id="UPPER_BOUND" value="1000" units="mmol_per_gDW_per_hr"/>
<parameter id="FLUX_VALUE" value="0" units="mmol_per_gDW_per_hr"/>
<parameter id="OBJECTIVE_COEFFICIENT" value="0" units="mmol_per_gDW_per_hr"/>
</listOfParameters>
</kineticLaw>
</reaction>
<reaction id="R136" name="R136" reversible="true">
<notes>
 <body xmlns="http://www.w3.org/1999/xhtml">
<p>GENE_ASSOCIATION: (slr1093)</p>
</body>
</notes>
<listOfReactants>
<speciesReference species="C01300_cyt" stoichiometry="1"/>
<speciesReference species="C00002_cyt" stoichiometry="1"/>
</listOfReactants>
<listOfProducts>
<speciesReference species="C04807_cyt" stoichiometry="1"/>
<speciesReference species="C00020_cyt" stoichiometry="1"/>
</listOfProducts>
. <kineticLaw>
<math xmlns="http://www.w3.org/1998/Math/MathML">
<ci> FLUX_VALUE </ci>
</math>
<listOfParameters>
<parameter id="LOWER_BOUND" value="-1000" units="mmol_per_gDW_per_hr"/>
<parameter id="UPPER_BOUND" value="1000" units="mmol_per_gDW_per_hr"/>
<parameter id="FLUX_VALUE" value="0" units="mmol_per_gDW_per_hr"/>
<parameter id="OBJECTIVE_COEFFICIENT" value="0" units="mmol_per_gDW_per_hr"/>
</listOfParameters>
</kineticLaw>
</reaction>
<reaction id="R137" name="R137" reversible="false">
<notes>
 <body xmlns="http://www.w3.org/1999/xhtml">
<p>GENE_ASSOCIATION: (slr2026)</p>
</body>
</notes>
<listOfReactants>
<speciesReference species="C04807_cyt" stoichiometry="1"/>
<speciesReference species="C00568_cyt" stoichiometry="1"/>
</listOfReactants>
<listOfProducts>
<speciesReference species="C00013_cyt" stoichiometry="1"/>
<speciesReference species="C00921_cyt" stoichiometry="1"/>
</listOfProducts>
. <kineticLaw>
<math xmlns="http://www.w3.org/1998/Math/MathML">
<ci> FLUX_VALUE </ci>
</math>
<listOfParameters>
<parameter id="LOWER_BOUND" value="0" units="mmol_per_gDW_per_hr"/>
<parameter id="UPPER_BOUND" value="1000" units="mmol_per_gDW_per_hr"/>
<parameter id="FLUX_VALUE" value="0" units="mmol_per_gDW_per_hr"/>
<parameter id="OBJECTIVE_COEFFICIENT" value="0" units="mmol_per_gDW_per_hr"/>
</listOfParameters>
</kineticLaw>
</reaction>
<reaction id="R138" name="R138" reversible="false">
<notes>
 <body xmlns="http://www.w3.org/1999/xhtml">
<p>GENE_ASSOCIATION: (slr2026)</p>
</body>
</notes>
<listOfReactants>
<speciesReference species="C01300_cyt" stoichiometry="1"/>
<speciesReference species="C00568_cyt" stoichiometry="1"/>
</listOfReactants>
<listOfProducts>
<speciesReference species="C00001_cyt" stoichiometry="1"/>
<speciesReference species="C00921_cyt" stoichiometry="1"/>
</listOfProducts>
. <kineticLaw>
<math xmlns="http://www.w3.org/1998/Math/MathML">
<ci> FLUX_VALUE </ci>
</math>
<listOfParameters>
<parameter id="LOWER_BOUND" value="0" units="mmol_per_gDW_per_hr"/>
<parameter id="UPPER_BOUND" value="1000" units="mmol_per_gDW_per_hr"/>
<parameter id="FLUX_VALUE" value="0" units="mmol_per_gDW_per_hr"/>
<parameter id="OBJECTIVE_COEFFICIENT" value="0" units="mmol_per_gDW_per_hr"/>
</listOfParameters>
</kineticLaw>
</reaction>
<reaction id="R139" name="R139" reversible="false">
<notes>
 <body xmlns="http://www.w3.org/1999/xhtml">
<p>GENE_ASSOCIATION: (slr0887)</p>
</body>
</notes>
<listOfReactants>
<speciesReference species="C11355_cyt" stoichiometry="1"/>
</listOfReactants>
<listOfProducts>
<speciesReference species="C00022_cyt" stoichiometry="1"/>
<speciesReference species="C00568_cyt" stoichiometry="1"/>
</listOfProducts>
. <kineticLaw>
<math xmlns="http://www.w3.org/1998/Math/MathML">
<ci> FLUX_VALUE </ci>
</math>
<listOfParameters>
<parameter id="LOWER_BOUND" value="0" units="mmol_per_gDW_per_hr"/>
<parameter id="UPPER_BOUND" value="1000" units="mmol_per_gDW_per_hr"/>
<parameter id="FLUX_VALUE" value="0" units="mmol_per_gDW_per_hr"/>
<parameter id="OBJECTIVE_COEFFICIENT" value="0" units="mmol_per_gDW_per_hr"/>
</listOfParameters>
</kineticLaw>
</reaction>
<reaction id="R140" name="R140" reversible="false">
<notes>
 <body xmlns="http://www.w3.org/1999/xhtml">
<p>GENE_ASSOCIATION: (slr1979)</p>
</body>
</notes>
<listOfReactants>
<speciesReference species="C00251_cyt" stoichiometry="1"/>
<speciesReference species="C00064_cyt" stoichiometry="1"/>
</listOfReactants>
<listOfProducts>
<speciesReference species="C00025_cyt" stoichiometry="1"/>
<speciesReference species="C11355_cyt" stoichiometry="1"/>
</listOfProducts>
. <kineticLaw>
<math xmlns="http://www.w3.org/1998/Math/MathML">
<ci> FLUX_VALUE </ci>
</math>
<listOfParameters>
<parameter id="LOWER_BOUND" value="0" units="mmol_per_gDW_per_hr"/>
<parameter id="UPPER_BOUND" value="1000" units="mmol_per_gDW_per_hr"/>
<parameter id="FLUX_VALUE" value="0" units="mmol_per_gDW_per_hr"/>
<parameter id="OBJECTIVE_COEFFICIENT" value="0" units="mmol_per_gDW_per_hr"/>
</listOfParameters>
</kineticLaw>
</reaction>
<reaction id="R141" name="R141" reversible="false">
<notes>
 <body xmlns="http://www.w3.org/1999/xhtml">
<p>GENE_ASSOCIATION: (sll1612)</p>
</body>
</notes>
<listOfReactants>
<speciesReference species="C00025_cyt" stoichiometry="1"/>
<speciesReference species="C00921_cyt" stoichiometry="1"/>
<speciesReference species="C00002_cyt" stoichiometry="1"/>
</listOfReactants>
<listOfProducts>
<speciesReference species="C00009_cyt" stoichiometry="1"/>
<speciesReference species="C00008_cyt" stoichiometry="1"/>
<speciesReference species="C00415_cyt" stoichiometry="1"/>
</listOfProducts>
. <kineticLaw>
<math xmlns="http://www.w3.org/1998/Math/MathML">
<ci> FLUX_VALUE </ci>
</math>
<listOfParameters>
<parameter id="LOWER_BOUND" value="0" units="mmol_per_gDW_per_hr"/>
<parameter id="UPPER_BOUND" value="1000" units="mmol_per_gDW_per_hr"/>
<parameter id="FLUX_VALUE" value="0" units="mmol_per_gDW_per_hr"/>
<parameter id="OBJECTIVE_COEFFICIENT" value="0" units="mmol_per_gDW_per_hr"/>
</listOfParameters>
</kineticLaw>
</reaction>
<reaction id="R142" name="R142" reversible="false">
<notes>
 <body xmlns="http://www.w3.org/1999/xhtml">
<p>GENE_ASSOCIATION: (sll1612)</p>
</body>
</notes>
<listOfReactants>
<speciesReference species="C00025_cyt" stoichiometry="1"/>
<speciesReference species="C00921_cyt" stoichiometry="1"/>
<speciesReference species="C00002_cyt" stoichiometry="1"/>
</listOfReactants>
<listOfProducts>
<speciesReference species="C00009_cyt" stoichiometry="1"/>
<speciesReference species="C00008_cyt" stoichiometry="1"/>
<speciesReference species="C00415_cyt" stoichiometry="1"/>
</listOfProducts>
. <kineticLaw>
<math xmlns="http://www.w3.org/1998/Math/MathML">
<ci> FLUX_VALUE </ci>
</math>
<listOfParameters>
<parameter id="LOWER_BOUND" value="0" units="mmol_per_gDW_per_hr"/>
<parameter id="UPPER_BOUND" value="1000" units="mmol_per_gDW_per_hr"/>
<parameter id="FLUX_VALUE" value="0" units="mmol_per_gDW_per_hr"/>
<parameter id="OBJECTIVE_COEFFICIENT" value="0" units="mmol_per_gDW_per_hr"/>
</listOfParameters>
</kineticLaw>
</reaction>
<reaction id="R143" name="R143" reversible="false">
<notes>
 <body xmlns="http://www.w3.org/1999/xhtml">
<p>GENE_ASSOCIATION: (slr2026)</p>
</body>
</notes>
<listOfReactants>
<speciesReference species="C00005_cyt" stoichiometry="1"/>
<speciesReference species="C00080_cyt" stoichiometry="1"/>
<speciesReference species="C00415_cyt" stoichiometry="1"/>
</listOfReactants>
<listOfProducts>
<speciesReference species="C00101_cyt" stoichiometry="1"/>
<speciesReference species="C00006_cyt" stoichiometry="1"/>
</listOfProducts>
. <kineticLaw>
<math xmlns="http://www.w3.org/1998/Math/MathML">
<ci> FLUX_VALUE </ci>
</math>
<listOfParameters>
<parameter id="LOWER_BOUND" value="0" units="mmol_per_gDW_per_hr"/>
<parameter id="UPPER_BOUND" value="1000" units="mmol_per_gDW_per_hr"/>
<parameter id="FLUX_VALUE" value="0" units="mmol_per_gDW_per_hr"/>
<parameter id="OBJECTIVE_COEFFICIENT" value="0" units="mmol_per_gDW_per_hr"/>
</listOfParameters>
</kineticLaw>
</reaction>
<reaction id="R144" name="R144" reversible="false">
<notes>
 <body xmlns="http://www.w3.org/1999/xhtml">
<p>GENE_ASSOCIATION: (sll0070)</p>
</body>
</notes>
<listOfReactants>
<speciesReference species="C00001_cyt" stoichiometry="1"/>
<speciesReference species="C00234_cyt" stoichiometry="1"/>
</listOfReactants>
<listOfProducts>
<speciesReference species="C00058_cyt" stoichiometry="1"/>
<speciesReference species="C00101_cyt" stoichiometry="1"/>
</listOfProducts>
. <kineticLaw>
<math xmlns="http://www.w3.org/1998/Math/MathML">
<ci> FLUX_VALUE </ci>
</math>
<listOfParameters>
<parameter id="LOWER_BOUND" value="0" units="mmol_per_gDW_per_hr"/>
<parameter id="UPPER_BOUND" value="1000" units="mmol_per_gDW_per_hr"/>
<parameter id="FLUX_VALUE" value="0" units="mmol_per_gDW_per_hr"/>
<parameter id="OBJECTIVE_COEFFICIENT" value="0" units="mmol_per_gDW_per_hr"/>
</listOfParameters>
</kineticLaw>
</reaction>
<reaction id="R145" name="R145" reversible="true">
<notes>
 <body xmlns="http://www.w3.org/1999/xhtml">
<p>GENE_ASSOCIATION: (sll0753)</p>
</body>
</notes>
<listOfReactants>
<speciesReference species="C00001_cyt" stoichiometry="1"/>
<speciesReference species="C00445_cyt" stoichiometry="1"/>
</listOfReactants>
<listOfProducts>
<speciesReference species="C00080_cyt" stoichiometry="1"/>
<speciesReference species="C00234_cyt" stoichiometry="1"/>
</listOfProducts>
. <kineticLaw>
<math xmlns="http://www.w3.org/1998/Math/MathML">
<ci> FLUX_VALUE </ci>
</math>
<listOfParameters>
<parameter id="LOWER_BOUND" value="-1000" units="mmol_per_gDW_per_hr"/>
<parameter id="UPPER_BOUND" value="1000" units="mmol_per_gDW_per_hr"/>
<parameter id="FLUX_VALUE" value="0" units="mmol_per_gDW_per_hr"/>
<parameter id="OBJECTIVE_COEFFICIENT" value="0" units="mmol_per_gDW_per_hr"/>
</listOfParameters>
</kineticLaw>
</reaction>
<reaction id="R146" name="R146" reversible="true">
<notes>
 <body xmlns="http://www.w3.org/1999/xhtml">
<p>GENE_ASSOCIATION: (sll0753)</p>
</body>
</notes>
<listOfReactants>
<speciesReference species="C00143_cyt" stoichiometry="1"/>
<speciesReference species="C00006_cyt" stoichiometry="1"/>
</listOfReactants>
<listOfProducts>
<speciesReference species="C00005_cyt" stoichiometry="1"/>
<speciesReference species="C00445_cyt" stoichiometry="1"/>
</listOfProducts>
. <kineticLaw>
<math xmlns="http://www.w3.org/1998/Math/MathML">
<ci> FLUX_VALUE </ci>
</math>
<listOfParameters>
<parameter id="LOWER_BOUND" value="-1000" units="mmol_per_gDW_per_hr"/>
<parameter id="UPPER_BOUND" value="1000" units="mmol_per_gDW_per_hr"/>
<parameter id="FLUX_VALUE" value="0" units="mmol_per_gDW_per_hr"/>
<parameter id="OBJECTIVE_COEFFICIENT" value="0" units="mmol_per_gDW_per_hr"/>
</listOfParameters>
</kineticLaw>
</reaction>
<reaction id="R147" name="R147" reversible="false">
<notes>
 <body xmlns="http://www.w3.org/1999/xhtml">
<p>GENE_ASSOCIATION: </p>
</body>
</notes>
<listOfReactants>
<speciesReference species="C00001_cyt" stoichiometry="1"/>
<speciesReference species="C00002_cyt" stoichiometry="1"/>
</listOfReactants>
<listOfProducts>
<speciesReference species="C00009_cyt" stoichiometry="1"/>
<speciesReference species="C00008_cyt" stoichiometry="1"/>
</listOfProducts>
. <kineticLaw>
<math xmlns="http://www.w3.org/1998/Math/MathML">
<ci> FLUX_VALUE </ci>
</math>
<listOfParameters>
<parameter id="LOWER_BOUND" value="0" units="mmol_per_gDW_per_hr"/>
<parameter id="UPPER_BOUND" value="1000" units="mmol_per_gDW_per_hr"/>
<parameter id="FLUX_VALUE" value="0" units="mmol_per_gDW_per_hr"/>
<parameter id="OBJECTIVE_COEFFICIENT" value="0" units="mmol_per_gDW_per_hr"/>
</listOfParameters>
</kineticLaw>
</reaction>
<reaction id="R148" name="R148" reversible="true">
<notes>
 <body xmlns="http://www.w3.org/1999/xhtml">
<p>GENE_ASSOCIATION: (spontaneous)</p>
</body>
</notes>
<listOfReactants>
<speciesReference species="C00080_cax" stoichiometry="1"/>
<speciesReference species="C00288_cax" stoichiometry="1"/>
</listOfReactants>
<listOfProducts>
<speciesReference species="C01353_cax" stoichiometry="1"/>
</listOfProducts>
. <kineticLaw>
<math xmlns="http://www.w3.org/1998/Math/MathML">
<ci> FLUX_VALUE </ci>
</math>
<listOfParameters>
<parameter id="LOWER_BOUND" value="-1000" units="mmol_per_gDW_per_hr"/>
<parameter id="UPPER_BOUND" value="1000" units="mmol_per_gDW_per_hr"/>
<parameter id="FLUX_VALUE" value="0" units="mmol_per_gDW_per_hr"/>
<parameter id="OBJECTIVE_COEFFICIENT" value="0" units="mmol_per_gDW_per_hr"/>
</listOfParameters>
</kineticLaw>
</reaction>
<reaction id="R149" name="R149" reversible="false">
<notes>
 <body xmlns="http://www.w3.org/1999/xhtml">
<p>GENE_ASSOCIATION: (slr0600)</p>
</body>
</notes>
<listOfReactants>
<speciesReference species="C00343_cyt" stoichiometry="1"/>
<speciesReference species="C00005_cyt" stoichiometry="1"/>
<speciesReference species="C00080_cyt" stoichiometry="1"/>
</listOfReactants>
<listOfProducts>
<speciesReference species="C00342_cyt" stoichiometry="1"/>
<speciesReference species="C00006_cyt" stoichiometry="1"/>
</listOfProducts>
. <kineticLaw>
<math xmlns="http://www.w3.org/1998/Math/MathML">
<ci> FLUX_VALUE </ci>
</math>
<listOfParameters>
<parameter id="LOWER_BOUND" value="0" units="mmol_per_gDW_per_hr"/>
<parameter id="UPPER_BOUND" value="1000" units="mmol_per_gDW_per_hr"/>
<parameter id="FLUX_VALUE" value="0" units="mmol_per_gDW_per_hr"/>
<parameter id="OBJECTIVE_COEFFICIENT" value="0" units="mmol_per_gDW_per_hr"/>
</listOfParameters>
</kineticLaw>
</reaction>
<reaction id="R150" name="R150" reversible="true">
<notes>
 <body xmlns="http://www.w3.org/1999/xhtml">
<p>GENE_ASSOCIATION: (slr1347)</p>
</body>
</notes>
<listOfReactants>
<speciesReference species="C01353_cax" stoichiometry="1"/>
</listOfReactants>
<listOfProducts>
<speciesReference species="C00011_cax" stoichiometry="1"/>
<speciesReference species="C00001_cax" stoichiometry="1"/>
</listOfProducts>
. <kineticLaw>
<math xmlns="http://www.w3.org/1998/Math/MathML">
<ci> FLUX_VALUE </ci>
</math>
<listOfParameters>
<parameter id="LOWER_BOUND" value="-1000" units="mmol_per_gDW_per_hr"/>
<parameter id="UPPER_BOUND" value="1000" units="mmol_per_gDW_per_hr"/>
<parameter id="FLUX_VALUE" value="0" units="mmol_per_gDW_per_hr"/>
<parameter id="OBJECTIVE_COEFFICIENT" value="0" units="mmol_per_gDW_per_hr"/>
</listOfParameters>
</kineticLaw>
</reaction>
<reaction id="R151" name="R151" reversible="true">
<notes>
 <body xmlns="http://www.w3.org/1999/xhtml">
<p>GENE_ASSOCIATION: (slr0051)</p>
</body>
</notes>
<listOfReactants>
<speciesReference species="C01353_cax" stoichiometry="1"/>
</listOfReactants>
<listOfProducts>
<speciesReference species="C00011_cax" stoichiometry="1"/>
<speciesReference species="C00001_cax" stoichiometry="1"/>
</listOfProducts>
. <kineticLaw>
<math xmlns="http://www.w3.org/1998/Math/MathML">
<ci> FLUX_VALUE </ci>
</math>
<listOfParameters>
<parameter id="LOWER_BOUND" value="-1000" units="mmol_per_gDW_per_hr"/>
<parameter id="UPPER_BOUND" value="1000" units="mmol_per_gDW_per_hr"/>
<parameter id="FLUX_VALUE" value="0" units="mmol_per_gDW_per_hr"/>
<parameter id="OBJECTIVE_COEFFICIENT" value="0" units="mmol_per_gDW_per_hr"/>
</listOfParameters>
</kineticLaw>
</reaction>
<reaction id="R152" name="R152" reversible="false">
<notes>
 <body xmlns="http://www.w3.org/1999/xhtml">
<p>GENE_ASSOCIATION: (slr1622)</p>
</body>
</notes>
<listOfReactants>
<speciesReference species="C00001_cyt" stoichiometry="1"/>
<speciesReference species="C00013_cyt" stoichiometry="1"/>
</listOfReactants>
<listOfProducts>
<speciesReference species="C00009_cyt" stoichiometry="2"/>
</listOfProducts>
. <kineticLaw>
<math xmlns="http://www.w3.org/1998/Math/MathML">
<ci> FLUX_VALUE </ci>
</math>
<listOfParameters>
<parameter id="LOWER_BOUND" value="0" units="mmol_per_gDW_per_hr"/>
<parameter id="UPPER_BOUND" value="1000" units="mmol_per_gDW_per_hr"/>
<parameter id="FLUX_VALUE" value="0" units="mmol_per_gDW_per_hr"/>
<parameter id="OBJECTIVE_COEFFICIENT" value="0" units="mmol_per_gDW_per_hr"/>
</listOfParameters>
</kineticLaw>
</reaction>
<reaction id="R153" name="R153" reversible="true">
<notes>
 <body xmlns="http://www.w3.org/1999/xhtml">
<p>GENE_ASSOCIATION: (sll0290)</p>
</body>
</notes>
<listOfReactants>
<speciesReference species="C00013_cyt" stoichiometry="1"/>
<speciesReference species="C00002_cyt" stoichiometry="1"/>
</listOfReactants>
<listOfProducts>
<speciesReference species="C00008_cyt" stoichiometry="1"/>
<speciesReference species="C00536_cyt" stoichiometry="1"/>
</listOfProducts>
. <kineticLaw>
<math xmlns="http://www.w3.org/1998/Math/MathML">
<ci> FLUX_VALUE </ci>
</math>
<listOfParameters>
<parameter id="LOWER_BOUND" value="-1000" units="mmol_per_gDW_per_hr"/>
<parameter id="UPPER_BOUND" value="1000" units="mmol_per_gDW_per_hr"/>
<parameter id="FLUX_VALUE" value="0" units="mmol_per_gDW_per_hr"/>
<parameter id="OBJECTIVE_COEFFICIENT" value="0" units="mmol_per_gDW_per_hr"/>
</listOfParameters>
</kineticLaw>
</reaction>
<reaction id="R154" name="R154" reversible="true">
<notes>
 <body xmlns="http://www.w3.org/1999/xhtml">
<p>GENE_ASSOCIATION: (sll0290)</p>
</body>
</notes>
<listOfReactants>
<speciesReference species="C00009_cyt" stoichiometry="1"/>
<speciesReference species="C00002_cyt" stoichiometry="1"/>
</listOfReactants>
<listOfProducts>
<speciesReference species="C00008_cyt" stoichiometry="1"/>
<speciesReference species="C00013_cyt" stoichiometry="1"/>
</listOfProducts>
. <kineticLaw>
<math xmlns="http://www.w3.org/1998/Math/MathML">
<ci> FLUX_VALUE </ci>
</math>
<listOfParameters>
<parameter id="LOWER_BOUND" value="-1000" units="mmol_per_gDW_per_hr"/>
<parameter id="UPPER_BOUND" value="1000" units="mmol_per_gDW_per_hr"/>
<parameter id="FLUX_VALUE" value="0" units="mmol_per_gDW_per_hr"/>
<parameter id="OBJECTIVE_COEFFICIENT" value="0" units="mmol_per_gDW_per_hr"/>
</listOfParameters>
</kineticLaw>
</reaction>
<reaction id="R155" name="R155" reversible="true">
<notes>
 <body xmlns="http://www.w3.org/1999/xhtml">
<p>GENE_ASSOCIATION: (slr1239) and (slr1434)</p>
</body>
</notes>
<listOfReactants>
<speciesReference species="C00005_cyt" stoichiometry="1"/>
<speciesReference species="C00003_cyt" stoichiometry="1"/>
</listOfReactants>
<listOfProducts>
<speciesReference species="C00004_cyt" stoichiometry="1"/>
<speciesReference species="C00006_cyt" stoichiometry="1"/>
</listOfProducts>
. <kineticLaw>
<math xmlns="http://www.w3.org/1998/Math/MathML">
<ci> FLUX_VALUE </ci>
</math>
<listOfParameters>
<parameter id="LOWER_BOUND" value="-1000" units="mmol_per_gDW_per_hr"/>
<parameter id="UPPER_BOUND" value="1000" units="mmol_per_gDW_per_hr"/>
<parameter id="FLUX_VALUE" value="0" units="mmol_per_gDW_per_hr"/>
<parameter id="OBJECTIVE_COEFFICIENT" value="0" units="mmol_per_gDW_per_hr"/>
</listOfParameters>
</kineticLaw>
</reaction>
<reaction id="R156" name="R156" reversible="false">
<notes>
 <body xmlns="http://www.w3.org/1999/xhtml">
<p>GENE_ASSOCIATION: (slr1516)</p>
</body>
</notes>
<listOfReactants>
<speciesReference species="C00080_cyt" stoichiometry="2"/>
<speciesReference species="C00704_cyt" stoichiometry="2"/>
</listOfReactants>
<listOfProducts>
<speciesReference species="C00027_cyt" stoichiometry="1"/>
<speciesReference species="C00007_cyt" stoichiometry="1"/>
</listOfProducts>
. <kineticLaw>
<math xmlns="http://www.w3.org/1998/Math/MathML">
<ci> FLUX_VALUE </ci>
</math>
<listOfParameters>
<parameter id="LOWER_BOUND" value="0" units="mmol_per_gDW_per_hr"/>
<parameter id="UPPER_BOUND" value="1000" units="mmol_per_gDW_per_hr"/>
<parameter id="FLUX_VALUE" value="0" units="mmol_per_gDW_per_hr"/>
<parameter id="OBJECTIVE_COEFFICIENT" value="0" units="mmol_per_gDW_per_hr"/>
</listOfParameters>
</kineticLaw>
</reaction>
<reaction id="R157" name="R157" reversible="false">
<notes>
 <body xmlns="http://www.w3.org/1999/xhtml">
<p>GENE_ASSOCIATION: (sll1987)</p>
</body>
</notes>
<listOfReactants>
<speciesReference species="C00027_cyt" stoichiometry="2"/>
</listOfReactants>
<listOfProducts>
<speciesReference species="C00001_cyt" stoichiometry="2"/>
<speciesReference species="C00007_cyt" stoichiometry="1"/>
</listOfProducts>
. <kineticLaw>
<math xmlns="http://www.w3.org/1998/Math/MathML">
<ci> FLUX_VALUE </ci>
</math>
<listOfParameters>
<parameter id="LOWER_BOUND" value="0" units="mmol_per_gDW_per_hr"/>
<parameter id="UPPER_BOUND" value="1000" units="mmol_per_gDW_per_hr"/>
<parameter id="FLUX_VALUE" value="0" units="mmol_per_gDW_per_hr"/>
<parameter id="OBJECTIVE_COEFFICIENT" value="0" units="mmol_per_gDW_per_hr"/>
</listOfParameters>
</kineticLaw>
</reaction>
<reaction id="R158" name="R158" reversible="false">
<notes>
 <body xmlns="http://www.w3.org/1999/xhtml">
<p>GENE_ASSOCIATION: (slr1171)</p>
</body>
</notes>
<listOfReactants>
<speciesReference species="C00051_cyt" stoichiometry="2"/>
<speciesReference species="C00027_cyt" stoichiometry="1"/>
</listOfReactants>
<listOfProducts>
<speciesReference species="C00001_cyt" stoichiometry="2"/>
<speciesReference species="C00127_cyt" stoichiometry="1"/>
</listOfProducts>
. <kineticLaw>
<math xmlns="http://www.w3.org/1998/Math/MathML">
<ci> FLUX_VALUE </ci>
</math>
<listOfParameters>
<parameter id="LOWER_BOUND" value="0" units="mmol_per_gDW_per_hr"/>
<parameter id="UPPER_BOUND" value="1000" units="mmol_per_gDW_per_hr"/>
<parameter id="FLUX_VALUE" value="0" units="mmol_per_gDW_per_hr"/>
<parameter id="OBJECTIVE_COEFFICIENT" value="0" units="mmol_per_gDW_per_hr"/>
</listOfParameters>
</kineticLaw>
</reaction>
<reaction id="R159" name="R159" reversible="false">
<notes>
 <body xmlns="http://www.w3.org/1999/xhtml">
<p>GENE_ASSOCIATION: (slr1992)</p>
</body>
</notes>
<listOfReactants>
<speciesReference species="C00051_cyt" stoichiometry="2"/>
<speciesReference species="C00027_cyt" stoichiometry="1"/>
</listOfReactants>
<listOfProducts>
<speciesReference species="C00001_cyt" stoichiometry="2"/>
<speciesReference species="C00127_cyt" stoichiometry="1"/>
</listOfProducts>
. <kineticLaw>
<math xmlns="http://www.w3.org/1998/Math/MathML">
<ci> FLUX_VALUE </ci>
</math>
<listOfParameters>
<parameter id="LOWER_BOUND" value="0" units="mmol_per_gDW_per_hr"/>
<parameter id="UPPER_BOUND" value="1000" units="mmol_per_gDW_per_hr"/>
<parameter id="FLUX_VALUE" value="0" units="mmol_per_gDW_per_hr"/>
<parameter id="OBJECTIVE_COEFFICIENT" value="0" units="mmol_per_gDW_per_hr"/>
</listOfParameters>
</kineticLaw>
</reaction>
<reaction id="R160" name="R160" reversible="true">
<notes>
 <body xmlns="http://www.w3.org/1999/xhtml">
<p>GENE_ASSOCIATION: (slr0600) and (slr1562) and (ssr2061)</p>
</body>
</notes>
<listOfReactants>
<speciesReference species="C00051_cyt" stoichiometry="2"/>
<speciesReference species="C00006_cyt" stoichiometry="1"/>
</listOfReactants>
<listOfProducts>
<speciesReference species="C00005_cyt" stoichiometry="1"/>
<speciesReference species="C00080_cyt" stoichiometry="1"/>
<speciesReference species="C00127_cyt" stoichiometry="1"/>
</listOfProducts>
. <kineticLaw>
<math xmlns="http://www.w3.org/1998/Math/MathML">
<ci> FLUX_VALUE </ci>
</math>
<listOfParameters>
<parameter id="LOWER_BOUND" value="-1000" units="mmol_per_gDW_per_hr"/>
<parameter id="UPPER_BOUND" value="1000" units="mmol_per_gDW_per_hr"/>
<parameter id="FLUX_VALUE" value="0" units="mmol_per_gDW_per_hr"/>
<parameter id="OBJECTIVE_COEFFICIENT" value="0" units="mmol_per_gDW_per_hr"/>
</listOfParameters>
</kineticLaw>
</reaction>
<reaction id="R161" name="R161" reversible="true">
<notes>
 <body xmlns="http://www.w3.org/1999/xhtml">
<p>GENE_ASSOCIATION: (spontaneous)</p>
</body>
</notes>
<listOfReactants>
<speciesReference species="C01342_cyt" stoichiometry="1"/>
</listOfReactants>
<listOfProducts>
<speciesReference species="C00080_cyt" stoichiometry="1"/>
<speciesReference species="C00014_cyt" stoichiometry="1"/>
</listOfProducts>
. <kineticLaw>
<math xmlns="http://www.w3.org/1998/Math/MathML">
<ci> FLUX_VALUE </ci>
</math>
<listOfParameters>
<parameter id="LOWER_BOUND" value="-1000" units="mmol_per_gDW_per_hr"/>
<parameter id="UPPER_BOUND" value="1000" units="mmol_per_gDW_per_hr"/>
<parameter id="FLUX_VALUE" value="0" units="mmol_per_gDW_per_hr"/>
<parameter id="OBJECTIVE_COEFFICIENT" value="0" units="mmol_per_gDW_per_hr"/>
</listOfParameters>
</kineticLaw>
</reaction>
<reaction id="R162" name="R162" reversible="false">
<notes>
 <body xmlns="http://www.w3.org/1999/xhtml">
<p>GENE_ASSOCIATION: (sll1973) and (slr1510) and (sll1848)</p>
</body>
</notes>
<listOfReactants>
<speciesReference species="C16160_cyt" stoichiometry="0.4236"/>
<speciesReference species="C16520_cyt" stoichiometry="0.0774"/>
<speciesReference species="C04088_cyt" stoichiometry="0.0034"/>
<speciesReference species="E36_cyt" stoichiometry="0.0190"/>
<speciesReference species="C00093_cyt" stoichiometry="1.2759"/>
<speciesReference species="C05764_cyt" stoichiometry="1.3302"/>
<speciesReference species="C01203_cyt" stoichiometry="0.0635"/>
<speciesReference species="E17_cyt" stoichiometry="0.6315"/>
<speciesReference species="C16161_cyt" stoichiometry="0.0032"/>
</listOfReactants>
<listOfProducts>
<speciesReference species="C00229_cyt" stoichiometry="2.5518"/>
<speciesReference species="C00416_MGDG_cyt" stoichiometry="1"/>
</listOfProducts>
. <kineticLaw>
<math xmlns="http://www.w3.org/1998/Math/MathML">
<ci> FLUX_VALUE </ci>
</math>
<listOfParameters>
<parameter id="LOWER_BOUND" value="0" units="mmol_per_gDW_per_hr"/>
<parameter id="UPPER_BOUND" value="1000" units="mmol_per_gDW_per_hr"/>
<parameter id="FLUX_VALUE" value="0" units="mmol_per_gDW_per_hr"/>
<parameter id="OBJECTIVE_COEFFICIENT" value="0" units="mmol_per_gDW_per_hr"/>
</listOfParameters>
</kineticLaw>
</reaction>
<reaction id="R163" name="R163" reversible="false">
<notes>
 <body xmlns="http://www.w3.org/1999/xhtml">
<p>GENE_ASSOCIATION: (sll1973) and (slr1510) and (sll1848)</p>
</body>
</notes>
<listOfReactants>
<speciesReference species="C16160_cyt" stoichiometry="0.3334"/>
<speciesReference species="C16520_cyt" stoichiometry="0.0965"/>
<speciesReference species="C04088_cyt" stoichiometry="0.0223"/>
<speciesReference species="E36_cyt" stoichiometry="0.0393"/>
<speciesReference species="C00093_cyt" stoichiometry="1.2954"/>
<speciesReference species="C05764_cyt" stoichiometry="1.3061"/>
<speciesReference species="C01203_cyt" stoichiometry="0.0584"/>
<speciesReference species="E17_cyt" stoichiometry="0.7253"/>
<speciesReference species="C16161_cyt" stoichiometry="0.0095"/>
</listOfReactants>
<listOfProducts>
<speciesReference species="C00229_cyt" stoichiometry="2.5908"/>
<speciesReference species="C00416_DGDG_cyt" stoichiometry="1"/>
</listOfProducts>
. <kineticLaw>
<math xmlns="http://www.w3.org/1998/Math/MathML">
<ci> FLUX_VALUE </ci>
</math>
<listOfParameters>
<parameter id="LOWER_BOUND" value="0" units="mmol_per_gDW_per_hr"/>
<parameter id="UPPER_BOUND" value="1000" units="mmol_per_gDW_per_hr"/>
<parameter id="FLUX_VALUE" value="0" units="mmol_per_gDW_per_hr"/>
<parameter id="OBJECTIVE_COEFFICIENT" value="0" units="mmol_per_gDW_per_hr"/>
</listOfParameters>
</kineticLaw>
</reaction>
<reaction id="R164" name="R164" reversible="false">
<notes>
 <body xmlns="http://www.w3.org/1999/xhtml">
<p>GENE_ASSOCIATION: (sll1973) and (slr1510) and (sll1848)</p>
</body>
</notes>
<listOfReactants>
<speciesReference species="C16160_cyt" stoichiometry="0.5331"/>
<speciesReference species="C16520_cyt" stoichiometry="0.1804"/>
<speciesReference species="C04088_cyt" stoichiometry="0.0343"/>
<speciesReference species="C00093_cyt" stoichiometry="1.3747"/>
<speciesReference species="C05764_cyt" stoichiometry="1.5612"/>
<speciesReference species="C01203_cyt" stoichiometry="0.4011"/>
<speciesReference species="E17_cyt" stoichiometry="0.0228"/>
<speciesReference species="C16161_cyt" stoichiometry="0.0165"/>
</listOfReactants>
<listOfProducts>
<speciesReference species="C00229_cyt" stoichiometry="2.7494"/>
<speciesReference species="C00416_SQDG_cyt" stoichiometry="1"/>
</listOfProducts>
. <kineticLaw>
<math xmlns="http://www.w3.org/1998/Math/MathML">
<ci> FLUX_VALUE </ci>
</math>
<listOfParameters>
<parameter id="LOWER_BOUND" value="0" units="mmol_per_gDW_per_hr"/>
<parameter id="UPPER_BOUND" value="1000" units="mmol_per_gDW_per_hr"/>
<parameter id="FLUX_VALUE" value="0" units="mmol_per_gDW_per_hr"/>
<parameter id="OBJECTIVE_COEFFICIENT" value="0" units="mmol_per_gDW_per_hr"/>
</listOfParameters>
</kineticLaw>
</reaction>
<reaction id="R165" name="R165" reversible="false">
<notes>
 <body xmlns="http://www.w3.org/1999/xhtml">
<p>GENE_ASSOCIATION: (sll1973) and (slr1510) and (sll1848)</p>
</body>
</notes>
<listOfReactants>
<speciesReference species="C16160_cyt" stoichiometry="0.8637"/>
<speciesReference species="C16520_cyt" stoichiometry="0.0227"/>
<speciesReference species="C00093_cyt" stoichiometry="1.32535"/>
<speciesReference species="C04088_cyt" stoichiometry="0.0457"/>
<speciesReference species="C05764_cyt" stoichiometry="1.3327"/>
<speciesReference species="E17_cyt" stoichiometry="0.2158"/>
<speciesReference species="C01203_cyt" stoichiometry="0.1701"/>
</listOfReactants>
<listOfProducts>
<speciesReference species="C00229_cyt" stoichiometry="2.6507"/>
<speciesReference species="C00416_PG_cyt" stoichiometry="1"/>
</listOfProducts>
. <kineticLaw>
<math xmlns="http://www.w3.org/1998/Math/MathML">
<ci> FLUX_VALUE </ci>
</math>
<listOfParameters>
<parameter id="LOWER_BOUND" value="0" units="mmol_per_gDW_per_hr"/>
<parameter id="UPPER_BOUND" value="1000" units="mmol_per_gDW_per_hr"/>
<parameter id="FLUX_VALUE" value="0" units="mmol_per_gDW_per_hr"/>
<parameter id="OBJECTIVE_COEFFICIENT" value="0" units="mmol_per_gDW_per_hr"/>
</listOfParameters>
</kineticLaw>
</reaction>
<reaction id="R166" name="R166" reversible="false">
<notes>
 <body xmlns="http://www.w3.org/1999/xhtml">
<p>GENE_ASSOCIATION: (sll0545)</p>
</body>
</notes>
<listOfReactants>
<speciesReference species="C00001_cyt" stoichiometry="1"/>
<speciesReference species="C00416_MGDG_cyt" stoichiometry="1"/>
</listOfReactants>
<listOfProducts>
<speciesReference species="C00009_cyt" stoichiometry="1"/>
<speciesReference species="C00641_MGDG_cyt" stoichiometry="1"/>
</listOfProducts>
. <kineticLaw>
<math xmlns="http://www.w3.org/1998/Math/MathML">
<ci> FLUX_VALUE </ci>
</math>
<listOfParameters>
<parameter id="LOWER_BOUND" value="0" units="mmol_per_gDW_per_hr"/>
<parameter id="UPPER_BOUND" value="1000" units="mmol_per_gDW_per_hr"/>
<parameter id="FLUX_VALUE" value="0" units="mmol_per_gDW_per_hr"/>
<parameter id="OBJECTIVE_COEFFICIENT" value="0" units="mmol_per_gDW_per_hr"/>
</listOfParameters>
</kineticLaw>
</reaction>
<reaction id="R167" name="R167" reversible="false">
<notes>
 <body xmlns="http://www.w3.org/1999/xhtml">
<p>GENE_ASSOCIATION: (sll0545)</p>
</body>
</notes>
<listOfReactants>
<speciesReference species="C00001_cyt" stoichiometry="1"/>
<speciesReference species="C00416_DGDG_cyt" stoichiometry="1"/>
</listOfReactants>
<listOfProducts>
<speciesReference species="C00009_cyt" stoichiometry="1"/>
<speciesReference species="C00641_DGDG_cyt" stoichiometry="1"/>
</listOfProducts>
. <kineticLaw>
<math xmlns="http://www.w3.org/1998/Math/MathML">
<ci> FLUX_VALUE </ci>
</math>
<listOfParameters>
<parameter id="LOWER_BOUND" value="0" units="mmol_per_gDW_per_hr"/>
<parameter id="UPPER_BOUND" value="1000" units="mmol_per_gDW_per_hr"/>
<parameter id="FLUX_VALUE" value="0" units="mmol_per_gDW_per_hr"/>
<parameter id="OBJECTIVE_COEFFICIENT" value="0" units="mmol_per_gDW_per_hr"/>
</listOfParameters>
</kineticLaw>
</reaction>
<reaction id="R168" name="R168" reversible="false">
<notes>
 <body xmlns="http://www.w3.org/1999/xhtml">
<p>GENE_ASSOCIATION: (sll0545)</p>
</body>
</notes>
<listOfReactants>
<speciesReference species="C00001_cyt" stoichiometry="1"/>
<speciesReference species="C00416_SQDG_cyt" stoichiometry="1"/>
</listOfReactants>
<listOfProducts>
<speciesReference species="C00009_cyt" stoichiometry="1"/>
<speciesReference species="C00641_SQDG_cyt" stoichiometry="1"/>
</listOfProducts>
. <kineticLaw>
<math xmlns="http://www.w3.org/1998/Math/MathML">
<ci> FLUX_VALUE </ci>
</math>
<listOfParameters>
<parameter id="LOWER_BOUND" value="0" units="mmol_per_gDW_per_hr"/>
<parameter id="UPPER_BOUND" value="1000" units="mmol_per_gDW_per_hr"/>
<parameter id="FLUX_VALUE" value="0" units="mmol_per_gDW_per_hr"/>
<parameter id="OBJECTIVE_COEFFICIENT" value="0" units="mmol_per_gDW_per_hr"/>
</listOfParameters>
</kineticLaw>
</reaction>
<reaction id="R169" name="R169" reversible="false">
<notes>
 <body xmlns="http://www.w3.org/1999/xhtml">
<p>GENE_ASSOCIATION: (slr0054)</p>
</body>
</notes>
<listOfReactants>
<speciesReference species="C00002_cyt" stoichiometry="1"/>
<speciesReference species="C00641_MGDG_cyt" stoichiometry="1"/>
</listOfReactants>
<listOfProducts>
<speciesReference species="C00008_cyt" stoichiometry="1"/>
<speciesReference species="C00416_MGDG_cyt" stoichiometry="1"/>
</listOfProducts>
. <kineticLaw>
<math xmlns="http://www.w3.org/1998/Math/MathML">
<ci> FLUX_VALUE </ci>
</math>
<listOfParameters>
<parameter id="LOWER_BOUND" value="0" units="mmol_per_gDW_per_hr"/>
<parameter id="UPPER_BOUND" value="1000" units="mmol_per_gDW_per_hr"/>
<parameter id="FLUX_VALUE" value="0" units="mmol_per_gDW_per_hr"/>
<parameter id="OBJECTIVE_COEFFICIENT" value="0" units="mmol_per_gDW_per_hr"/>
</listOfParameters>
</kineticLaw>
</reaction>
<reaction id="R170" name="R170" reversible="false">
<notes>
 <body xmlns="http://www.w3.org/1999/xhtml">
<p>GENE_ASSOCIATION: (slr0054)</p>
</body>
</notes>
<listOfReactants>
<speciesReference species="C00641_DGDG_cyt" stoichiometry="1"/>
<speciesReference species="C00002_cyt" stoichiometry="1"/>
</listOfReactants>
<listOfProducts>
<speciesReference species="C00008_cyt" stoichiometry="1"/>
<speciesReference species="C00416_DGDG_cyt" stoichiometry="1"/>
</listOfProducts>
. <kineticLaw>
<math xmlns="http://www.w3.org/1998/Math/MathML">
<ci> FLUX_VALUE </ci>
</math>
<listOfParameters>
<parameter id="LOWER_BOUND" value="0" units="mmol_per_gDW_per_hr"/>
<parameter id="UPPER_BOUND" value="1000" units="mmol_per_gDW_per_hr"/>
<parameter id="FLUX_VALUE" value="0" units="mmol_per_gDW_per_hr"/>
<parameter id="OBJECTIVE_COEFFICIENT" value="0" units="mmol_per_gDW_per_hr"/>
</listOfParameters>
</kineticLaw>
</reaction>
<reaction id="R171" name="R171" reversible="false">
<notes>
 <body xmlns="http://www.w3.org/1999/xhtml">
<p>GENE_ASSOCIATION: (slr0054)</p>
</body>
</notes>
<listOfReactants>
<speciesReference species="C00641_SQDG_cyt" stoichiometry="1"/>
<speciesReference species="C00002_cyt" stoichiometry="1"/>
</listOfReactants>
<listOfProducts>
<speciesReference species="C00008_cyt" stoichiometry="1"/>
<speciesReference species="C00416_SQDG_cyt" stoichiometry="1"/>
</listOfProducts>
. <kineticLaw>
<math xmlns="http://www.w3.org/1998/Math/MathML">
<ci> FLUX_VALUE </ci>
</math>
<listOfParameters>
<parameter id="LOWER_BOUND" value="0" units="mmol_per_gDW_per_hr"/>
<parameter id="UPPER_BOUND" value="1000" units="mmol_per_gDW_per_hr"/>
<parameter id="FLUX_VALUE" value="0" units="mmol_per_gDW_per_hr"/>
<parameter id="OBJECTIVE_COEFFICIENT" value="0" units="mmol_per_gDW_per_hr"/>
</listOfParameters>
</kineticLaw>
</reaction>
<reaction id="R172" name="R172" reversible="false">
<notes>
 <body xmlns="http://www.w3.org/1999/xhtml">
<p>GENE_ASSOCIATION: (slr1369)</p>
</body>
</notes>
<listOfReactants>
<speciesReference species="C00063_cyt" stoichiometry="1"/>
<speciesReference species="C00416_PG_cyt" stoichiometry="1"/>
</listOfReactants>
<listOfProducts>
<speciesReference species="C00013_cyt" stoichiometry="1"/>
<speciesReference species="C00269_PG_cyt" stoichiometry="1"/>
</listOfProducts>
. <kineticLaw>
<math xmlns="http://www.w3.org/1998/Math/MathML">
<ci> FLUX_VALUE </ci>
</math>
<listOfParameters>
<parameter id="LOWER_BOUND" value="0" units="mmol_per_gDW_per_hr"/>
<parameter id="UPPER_BOUND" value="1000" units="mmol_per_gDW_per_hr"/>
<parameter id="FLUX_VALUE" value="0" units="mmol_per_gDW_per_hr"/>
<parameter id="OBJECTIVE_COEFFICIENT" value="0" units="mmol_per_gDW_per_hr"/>
</listOfParameters>
</kineticLaw>
</reaction>
<reaction id="R173" name="R173" reversible="false">
<notes>
 <body xmlns="http://www.w3.org/1999/xhtml">
<p>GENE_ASSOCIATION: (sll1522)</p>
</body>
</notes>
<listOfReactants>
<speciesReference species="C00093_cyt" stoichiometry="1"/>
<speciesReference species="C00269_PG_cyt" stoichiometry="1"/>
</listOfReactants>
<listOfProducts>
<speciesReference species="C00055_cyt" stoichiometry="1"/>
<speciesReference species="C03892_PG_cyt" stoichiometry="1"/>
</listOfProducts>
. <kineticLaw>
<math xmlns="http://www.w3.org/1998/Math/MathML">
<ci> FLUX_VALUE </ci>
</math>
<listOfParameters>
<parameter id="LOWER_BOUND" value="0" units="mmol_per_gDW_per_hr"/>
<parameter id="UPPER_BOUND" value="1000" units="mmol_per_gDW_per_hr"/>
<parameter id="FLUX_VALUE" value="0" units="mmol_per_gDW_per_hr"/>
<parameter id="OBJECTIVE_COEFFICIENT" value="0" units="mmol_per_gDW_per_hr"/>
</listOfParameters>
</kineticLaw>
</reaction>
<reaction id="R174" name="R174" reversible="false">
<notes>
 <body xmlns="http://www.w3.org/1999/xhtml">
<p>GENE_ASSOCIATION: </p>
</body>
</notes>
<listOfReactants>
<speciesReference species="C00001_cyt" stoichiometry="1"/>
<speciesReference species="C03892_PG_cyt" stoichiometry="1"/>
</listOfReactants>
<listOfProducts>
<speciesReference species="C00009_cyt" stoichiometry="1"/>
<speciesReference species="C00344_PG_cyt" stoichiometry="1"/>
</listOfProducts>
. <kineticLaw>
<math xmlns="http://www.w3.org/1998/Math/MathML">
<ci> FLUX_VALUE </ci>
</math>
<listOfParameters>
<parameter id="LOWER_BOUND" value="0" units="mmol_per_gDW_per_hr"/>
<parameter id="UPPER_BOUND" value="1000" units="mmol_per_gDW_per_hr"/>
<parameter id="FLUX_VALUE" value="0" units="mmol_per_gDW_per_hr"/>
<parameter id="OBJECTIVE_COEFFICIENT" value="0" units="mmol_per_gDW_per_hr"/>
</listOfParameters>
</kineticLaw>
</reaction>
<reaction id="R175" name="R175" reversible="false">
<notes>
 <body xmlns="http://www.w3.org/1999/xhtml">
<p>GENE_ASSOCIATION: (slr1020)</p>
</body>
</notes>
<listOfReactants>
<speciesReference species="C00094_cyt" stoichiometry="1"/>
<speciesReference species="C00029_cyt" stoichiometry="1"/>
</listOfReactants>
<listOfProducts>
<speciesReference species="C00001_cyt" stoichiometry="1"/>
<speciesReference species="C11521_cyt" stoichiometry="1"/>
</listOfProducts>
. <kineticLaw>
<math xmlns="http://www.w3.org/1998/Math/MathML">
<ci> FLUX_VALUE </ci>
</math>
<listOfParameters>
<parameter id="LOWER_BOUND" value="0" units="mmol_per_gDW_per_hr"/>
<parameter id="UPPER_BOUND" value="1000" units="mmol_per_gDW_per_hr"/>
<parameter id="FLUX_VALUE" value="0" units="mmol_per_gDW_per_hr"/>
<parameter id="OBJECTIVE_COEFFICIENT" value="0" units="mmol_per_gDW_per_hr"/>
</listOfParameters>
</kineticLaw>
</reaction>
<reaction id="R176" name="R176" reversible="false">
<notes>
 <body xmlns="http://www.w3.org/1999/xhtml">
<p>GENE_ASSOCIATION: (slr0384)</p>
</body>
</notes>
<listOfReactants>
<speciesReference species="C00641_SQDG_cyt" stoichiometry="1"/>
<speciesReference species="C11521_cyt" stoichiometry="1"/>
</listOfReactants>
<listOfProducts>
<speciesReference species="C00015_cyt" stoichiometry="1"/>
<speciesReference species="C13508_SQDG_cyt" stoichiometry="1"/>
</listOfProducts>
. <kineticLaw>
<math xmlns="http://www.w3.org/1998/Math/MathML">
<ci> FLUX_VALUE </ci>
</math>
<listOfParameters>
<parameter id="LOWER_BOUND" value="0" units="mmol_per_gDW_per_hr"/>
<parameter id="UPPER_BOUND" value="1000" units="mmol_per_gDW_per_hr"/>
<parameter id="FLUX_VALUE" value="0" units="mmol_per_gDW_per_hr"/>
<parameter id="OBJECTIVE_COEFFICIENT" value="0" units="mmol_per_gDW_per_hr"/>
</listOfParameters>
</kineticLaw>
</reaction>
<reaction id="R177" name="R177" reversible="false">
<notes>
 <body xmlns="http://www.w3.org/1999/xhtml">
<p>GENE_ASSOCIATION: (sll1377)</p>
</body>
</notes>
<listOfReactants>
<speciesReference species="C00029_cyt" stoichiometry="1"/>
<speciesReference species="C00641_MGDG_cyt" stoichiometry="1"/>
</listOfReactants>
<listOfProducts>
<speciesReference species="C00015_cyt" stoichiometry="1"/>
<speciesReference species="C04046_MGDG_cyt" stoichiometry="1"/>
</listOfProducts>
. <kineticLaw>
<math xmlns="http://www.w3.org/1998/Math/MathML">
<ci> FLUX_VALUE </ci>
</math>
<listOfParameters>
<parameter id="LOWER_BOUND" value="0" units="mmol_per_gDW_per_hr"/>
<parameter id="UPPER_BOUND" value="1000" units="mmol_per_gDW_per_hr"/>
<parameter id="FLUX_VALUE" value="0" units="mmol_per_gDW_per_hr"/>
<parameter id="OBJECTIVE_COEFFICIENT" value="0" units="mmol_per_gDW_per_hr"/>
</listOfParameters>
</kineticLaw>
</reaction>
<reaction id="R178" name="R178" reversible="false">
<notes>
 <body xmlns="http://www.w3.org/1999/xhtml">
<p>GENE_ASSOCIATION: (sll1377)</p>
</body>
</notes>
<listOfReactants>
<speciesReference species="C00641_DGDG_cyt" stoichiometry="1"/>
<speciesReference species="C00029_cyt" stoichiometry="1"/>
</listOfReactants>
<listOfProducts>
<speciesReference species="C00015_cyt" stoichiometry="1"/>
<speciesReference species="C04046_DGDG_cyt" stoichiometry="1"/>
</listOfProducts>
. <kineticLaw>
<math xmlns="http://www.w3.org/1998/Math/MathML">
<ci> FLUX_VALUE </ci>
</math>
<listOfParameters>
<parameter id="LOWER_BOUND" value="0" units="mmol_per_gDW_per_hr"/>
<parameter id="UPPER_BOUND" value="1000" units="mmol_per_gDW_per_hr"/>
<parameter id="FLUX_VALUE" value="0" units="mmol_per_gDW_per_hr"/>
<parameter id="OBJECTIVE_COEFFICIENT" value="0" units="mmol_per_gDW_per_hr"/>
</listOfParameters>
</kineticLaw>
</reaction>
<reaction id="R179" name="R179" reversible="true">
<notes>
 <body xmlns="http://www.w3.org/1999/xhtml">
<p>GENE_ASSOCIATION: </p>
</body>
</notes>
<listOfReactants>
<speciesReference species="C04046_MGDG_cyt" stoichiometry="1"/>
</listOfReactants>
<listOfProducts>
<speciesReference species="C03692_MGDG_cyt" stoichiometry="1"/>
</listOfProducts>
. <kineticLaw>
<math xmlns="http://www.w3.org/1998/Math/MathML">
<ci> FLUX_VALUE </ci>
</math>
<listOfParameters>
<parameter id="LOWER_BOUND" value="-1000" units="mmol_per_gDW_per_hr"/>
<parameter id="UPPER_BOUND" value="1000" units="mmol_per_gDW_per_hr"/>
<parameter id="FLUX_VALUE" value="0" units="mmol_per_gDW_per_hr"/>
<parameter id="OBJECTIVE_COEFFICIENT" value="0" units="mmol_per_gDW_per_hr"/>
</listOfParameters>
</kineticLaw>
</reaction>
<reaction id="R180" name="R180" reversible="true">
<notes>
 <body xmlns="http://www.w3.org/1999/xhtml">
<p>GENE_ASSOCIATION: </p>
</body>
</notes>
<listOfReactants>
<speciesReference species="C04046_DGDG_cyt" stoichiometry="1"/>
</listOfReactants>
<listOfProducts>
<speciesReference species="C03692_DGDG_cyt" stoichiometry="1"/>
</listOfProducts>
. <kineticLaw>
<math xmlns="http://www.w3.org/1998/Math/MathML">
<ci> FLUX_VALUE </ci>
</math>
<listOfParameters>
<parameter id="LOWER_BOUND" value="-1000" units="mmol_per_gDW_per_hr"/>
<parameter id="UPPER_BOUND" value="1000" units="mmol_per_gDW_per_hr"/>
<parameter id="FLUX_VALUE" value="0" units="mmol_per_gDW_per_hr"/>
<parameter id="OBJECTIVE_COEFFICIENT" value="0" units="mmol_per_gDW_per_hr"/>
</listOfParameters>
</kineticLaw>
</reaction>
<reaction id="R181" name="R181" reversible="false">
<notes>
 <body xmlns="http://www.w3.org/1999/xhtml">
<p>GENE_ASSOCIATION: (slr1508)</p>
</body>
</notes>
<listOfReactants>
<speciesReference species="C03692_DGDG_cyt" stoichiometry="2"/>
</listOfReactants>
<listOfProducts>
<speciesReference species="C00641_DGDG_cyt" stoichiometry="1"/>
<speciesReference species="C06037_DGDG_cyt" stoichiometry="1"/>
</listOfProducts>
. <kineticLaw>
<math xmlns="http://www.w3.org/1998/Math/MathML">
<ci> FLUX_VALUE </ci>
</math>
<listOfParameters>
<parameter id="LOWER_BOUND" value="0" units="mmol_per_gDW_per_hr"/>
<parameter id="UPPER_BOUND" value="1000" units="mmol_per_gDW_per_hr"/>
<parameter id="FLUX_VALUE" value="0" units="mmol_per_gDW_per_hr"/>
<parameter id="OBJECTIVE_COEFFICIENT" value="0" units="mmol_per_gDW_per_hr"/>
</listOfParameters>
</kineticLaw>
</reaction>
<reaction id="R182" name="R182" reversible="false">
<notes>
 <body xmlns="http://www.w3.org/1999/xhtml">
<p>GENE_ASSOCIATION: (slr1348)</p>
</body>
</notes>
<listOfReactants>
<speciesReference species="C00065_cyt" stoichiometry="1"/>
<speciesReference species="C00024_cyt" stoichiometry="1"/>
</listOfReactants>
<listOfProducts>
<speciesReference species="C00010_cyt" stoichiometry="1"/>
<speciesReference species="C00979_cyt" stoichiometry="1"/>
</listOfProducts>
. <kineticLaw>
<math xmlns="http://www.w3.org/1998/Math/MathML">
<ci> FLUX_VALUE </ci>
</math>
<listOfParameters>
<parameter id="LOWER_BOUND" value="0" units="mmol_per_gDW_per_hr"/>
<parameter id="UPPER_BOUND" value="1000" units="mmol_per_gDW_per_hr"/>
<parameter id="FLUX_VALUE" value="0" units="mmol_per_gDW_per_hr"/>
<parameter id="OBJECTIVE_COEFFICIENT" value="0" units="mmol_per_gDW_per_hr"/>
</listOfParameters>
</kineticLaw>
</reaction>
<reaction id="R183" name="R183" reversible="false">
<notes>
 <body xmlns="http://www.w3.org/1999/xhtml">
<p>GENE_ASSOCIATION: (slr1842)</p>
</body>
</notes>
<listOfReactants>
<speciesReference species="C00979_cyt" stoichiometry="1"/>
<speciesReference species="C00283_cyt" stoichiometry="1"/>
</listOfReactants>
<listOfProducts>
<speciesReference species="C00097_cyt" stoichiometry="1"/>
<speciesReference species="C00033_cyt" stoichiometry="1"/>
</listOfProducts>
. <kineticLaw>
<math xmlns="http://www.w3.org/1998/Math/MathML">
<ci> FLUX_VALUE </ci>
</math>
<listOfParameters>
<parameter id="LOWER_BOUND" value="0" units="mmol_per_gDW_per_hr"/>
<parameter id="UPPER_BOUND" value="1000" units="mmol_per_gDW_per_hr"/>
<parameter id="FLUX_VALUE" value="0" units="mmol_per_gDW_per_hr"/>
<parameter id="OBJECTIVE_COEFFICIENT" value="0" units="mmol_per_gDW_per_hr"/>
</listOfParameters>
</kineticLaw>
</reaction>
<reaction id="R184" name="R184" reversible="false">
<notes>
 <body xmlns="http://www.w3.org/1999/xhtml">
<p>GENE_ASSOCIATION: (sll0712)</p>
</body>
</notes>
<listOfReactants>
<speciesReference species="C00979_cyt" stoichiometry="1"/>
<speciesReference species="C00283_cyt" stoichiometry="1"/>
</listOfReactants>
<listOfProducts>
<speciesReference species="C00097_cyt" stoichiometry="1"/>
<speciesReference species="C00033_cyt" stoichiometry="1"/>
</listOfProducts>
. <kineticLaw>
<math xmlns="http://www.w3.org/1998/Math/MathML">
<ci> FLUX_VALUE </ci>
</math>
<listOfParameters>
<parameter id="LOWER_BOUND" value="0" units="mmol_per_gDW_per_hr"/>
<parameter id="UPPER_BOUND" value="1000" units="mmol_per_gDW_per_hr"/>
<parameter id="FLUX_VALUE" value="0" units="mmol_per_gDW_per_hr"/>
<parameter id="OBJECTIVE_COEFFICIENT" value="0" units="mmol_per_gDW_per_hr"/>
</listOfParameters>
</kineticLaw>
</reaction>
<reaction id="R185" name="R185" reversible="false">
<notes>
 <body xmlns="http://www.w3.org/1999/xhtml">
<p>GENE_ASSOCIATION: (slr1165)</p>
</body>
</notes>
<listOfReactants>
<speciesReference species="C00002_cyt" stoichiometry="1"/>
<speciesReference species="C00059_cyt" stoichiometry="1"/>
</listOfReactants>
<listOfProducts>
<speciesReference species="C00224_cyt" stoichiometry="1"/>
<speciesReference species="C00013_cyt" stoichiometry="1"/>
</listOfProducts>
. <kineticLaw>
<math xmlns="http://www.w3.org/1998/Math/MathML">
<ci> FLUX_VALUE </ci>
</math>
<listOfParameters>
<parameter id="LOWER_BOUND" value="0" units="mmol_per_gDW_per_hr"/>
<parameter id="UPPER_BOUND" value="1000" units="mmol_per_gDW_per_hr"/>
<parameter id="FLUX_VALUE" value="0" units="mmol_per_gDW_per_hr"/>
<parameter id="OBJECTIVE_COEFFICIENT" value="0" units="mmol_per_gDW_per_hr"/>
</listOfParameters>
</kineticLaw>
</reaction>
<reaction id="R186" name="R186" reversible="false">
<notes>
 <body xmlns="http://www.w3.org/1999/xhtml">
<p>GENE_ASSOCIATION: (slr0676)</p>
</body>
</notes>
<listOfReactants>
<speciesReference species="C00224_cyt" stoichiometry="1"/>
<speciesReference species="C00002_cyt" stoichiometry="1"/>
</listOfReactants>
<listOfProducts>
<speciesReference species="C00008_cyt" stoichiometry="1"/>
<speciesReference species="C00053_cyt" stoichiometry="1"/>
</listOfProducts>
. <kineticLaw>
<math xmlns="http://www.w3.org/1998/Math/MathML">
<ci> FLUX_VALUE </ci>
</math>
<listOfParameters>
<parameter id="LOWER_BOUND" value="0" units="mmol_per_gDW_per_hr"/>
<parameter id="UPPER_BOUND" value="1000" units="mmol_per_gDW_per_hr"/>
<parameter id="FLUX_VALUE" value="0" units="mmol_per_gDW_per_hr"/>
<parameter id="OBJECTIVE_COEFFICIENT" value="0" units="mmol_per_gDW_per_hr"/>
</listOfParameters>
</kineticLaw>
</reaction>
<reaction id="R187" name="R187" reversible="false">
<notes>
 <body xmlns="http://www.w3.org/1999/xhtml">
<p>GENE_ASSOCIATION: (slr1791)</p>
</body>
</notes>
<listOfReactants>
<speciesReference species="C00053_cyt" stoichiometry="1"/>
<speciesReference species="C00342_cyt" stoichiometry="1"/>
</listOfReactants>
<listOfProducts>
<speciesReference species="C00343_cyt" stoichiometry="1"/>
<speciesReference species="C00094_cyt" stoichiometry="1"/>
<speciesReference species="C00054_cyt" stoichiometry="1"/>
</listOfProducts>
. <kineticLaw>
<math xmlns="http://www.w3.org/1998/Math/MathML">
<ci> FLUX_VALUE </ci>
</math>
<listOfParameters>
<parameter id="LOWER_BOUND" value="0" units="mmol_per_gDW_per_hr"/>
<parameter id="UPPER_BOUND" value="1000" units="mmol_per_gDW_per_hr"/>
<parameter id="FLUX_VALUE" value="0" units="mmol_per_gDW_per_hr"/>
<parameter id="OBJECTIVE_COEFFICIENT" value="0" units="mmol_per_gDW_per_hr"/>
</listOfParameters>
</kineticLaw>
</reaction>
<reaction id="R188" name="R188" reversible="false">
<notes>
 <body xmlns="http://www.w3.org/1999/xhtml">
<p>GENE_ASSOCIATION: (sll0895)</p>
</body>
</notes>
<listOfReactants>
<speciesReference species="C00001_cyt" stoichiometry="1"/>
<speciesReference species="C00054_cyt" stoichiometry="1"/>
</listOfReactants>
<listOfProducts>
<speciesReference species="C00009_cyt" stoichiometry="1"/>
<speciesReference species="C00020_cyt" stoichiometry="1"/>
</listOfProducts>
. <kineticLaw>
<math xmlns="http://www.w3.org/1998/Math/MathML">
<ci> FLUX_VALUE </ci>
</math>
<listOfParameters>
<parameter id="LOWER_BOUND" value="0" units="mmol_per_gDW_per_hr"/>
<parameter id="UPPER_BOUND" value="1000" units="mmol_per_gDW_per_hr"/>
<parameter id="FLUX_VALUE" value="0" units="mmol_per_gDW_per_hr"/>
<parameter id="OBJECTIVE_COEFFICIENT" value="0" units="mmol_per_gDW_per_hr"/>
</listOfParameters>
</kineticLaw>
</reaction>
<reaction id="R189" name="R189" reversible="false">
<notes>
 <body xmlns="http://www.w3.org/1999/xhtml">
<p>GENE_ASSOCIATION: (slr0963)</p>
</body>
</notes>
<listOfReactants>
<speciesReference species="C00094_cyt" stoichiometry="1"/>
<speciesReference species="C00080_cyt" stoichiometry="6"/>
<speciesReference species="C00138_cyt" stoichiometry="6"/>
</listOfReactants>
<listOfProducts>
<speciesReference species="C00001_cyt" stoichiometry="3"/>
<speciesReference species="C00283_cyt" stoichiometry="1"/>
<speciesReference species="C00139_cyt" stoichiometry="6"/>
</listOfProducts>
. <kineticLaw>
<math xmlns="http://www.w3.org/1998/Math/MathML">
<ci> FLUX_VALUE </ci>
</math>
<listOfParameters>
<parameter id="LOWER_BOUND" value="0" units="mmol_per_gDW_per_hr"/>
<parameter id="UPPER_BOUND" value="1000" units="mmol_per_gDW_per_hr"/>
<parameter id="FLUX_VALUE" value="0" units="mmol_per_gDW_per_hr"/>
<parameter id="OBJECTIVE_COEFFICIENT" value="0" units="mmol_per_gDW_per_hr"/>
</listOfParameters>
</kineticLaw>
</reaction>
<reaction id="R190" name="R190" reversible="false">
<notes>
 <body xmlns="http://www.w3.org/1999/xhtml">
<p>GENE_ASSOCIATION: (slr2072)</p>
</body>
</notes>
<listOfReactants>
<speciesReference species="C00065_cyt" stoichiometry="1"/>
</listOfReactants>
<listOfProducts>
<speciesReference species="C00014_cyt" stoichiometry="1"/>
<speciesReference species="C00022_cyt" stoichiometry="1"/>
</listOfProducts>
. <kineticLaw>
<math xmlns="http://www.w3.org/1998/Math/MathML">
<ci> FLUX_VALUE </ci>
</math>
<listOfParameters>
<parameter id="LOWER_BOUND" value="0" units="mmol_per_gDW_per_hr"/>
<parameter id="UPPER_BOUND" value="1000" units="mmol_per_gDW_per_hr"/>
<parameter id="FLUX_VALUE" value="0" units="mmol_per_gDW_per_hr"/>
<parameter id="OBJECTIVE_COEFFICIENT" value="0" units="mmol_per_gDW_per_hr"/>
</listOfParameters>
</kineticLaw>
</reaction>
<reaction id="R191" name="R191" reversible="true">
<notes>
 <body xmlns="http://www.w3.org/1999/xhtml">
<p>GENE_ASSOCIATION: (sll1931)</p>
</body>
</notes>
<listOfReactants>
<speciesReference species="C00001_cyt" stoichiometry="1"/>
<speciesReference species="C00037_cyt" stoichiometry="1"/>
<speciesReference species="C00143_cyt" stoichiometry="1"/>
</listOfReactants>
<listOfProducts>
<speciesReference species="C00065_cyt" stoichiometry="1"/>
<speciesReference species="C00101_cyt" stoichiometry="1"/>
</listOfProducts>
. <kineticLaw>
<math xmlns="http://www.w3.org/1998/Math/MathML">
<ci> FLUX_VALUE </ci>
</math>
<listOfParameters>
<parameter id="LOWER_BOUND" value="-1000" units="mmol_per_gDW_per_hr"/>
<parameter id="UPPER_BOUND" value="1000" units="mmol_per_gDW_per_hr"/>
<parameter id="FLUX_VALUE" value="0" units="mmol_per_gDW_per_hr"/>
<parameter id="OBJECTIVE_COEFFICIENT" value="0" units="mmol_per_gDW_per_hr"/>
</listOfParameters>
</kineticLaw>
</reaction>
<reaction id="R192" name="R192" reversible="false">
<notes>
 <body xmlns="http://www.w3.org/1999/xhtml">
<p>GENE_ASSOCIATION: (sll0171) and (slr0293) and (slr0879)</p>
</body>
</notes>
<listOfReactants>
<speciesReference species="C00037_cyt" stoichiometry="1"/>
<speciesReference species="C00101_cyt" stoichiometry="1"/>
<speciesReference species="C00003_cyt" stoichiometry="1"/>
</listOfReactants>
<listOfProducts>
<speciesReference species="C00080_cyt" stoichiometry="1"/>
<speciesReference species="C00143_cyt" stoichiometry="1"/>
<speciesReference species="C00014_cyt" stoichiometry="1"/>
<speciesReference species="C00011_cyt" stoichiometry="1"/>
<speciesReference species="C00004_cyt" stoichiometry="1"/>
</listOfProducts>
. <kineticLaw>
<math xmlns="http://www.w3.org/1998/Math/MathML">
<ci> FLUX_VALUE </ci>
</math>
<listOfParameters>
<parameter id="LOWER_BOUND" value="0" units="mmol_per_gDW_per_hr"/>
<parameter id="UPPER_BOUND" value="1000" units="mmol_per_gDW_per_hr"/>
<parameter id="FLUX_VALUE" value="0" units="mmol_per_gDW_per_hr"/>
<parameter id="OBJECTIVE_COEFFICIENT" value="0" units="mmol_per_gDW_per_hr"/>
</listOfParameters>
</kineticLaw>
</reaction>
<reaction id="R193" name="R193" reversible="false">
<notes>
 <body xmlns="http://www.w3.org/1999/xhtml">
<p>GENE_ASSOCIATION: (slr0212)</p>
</body>
</notes>
<listOfReactants>
<speciesReference species="C00155_cyt" stoichiometry="1"/>
<speciesReference species="C00440_cyt" stoichiometry="1"/>
</listOfReactants>
<listOfProducts>
<speciesReference species="C00073_cyt" stoichiometry="1"/>
<speciesReference species="C00101_cyt" stoichiometry="1"/>
</listOfProducts>
. <kineticLaw>
<math xmlns="http://www.w3.org/1998/Math/MathML">
<ci> FLUX_VALUE </ci>
</math>
<listOfParameters>
<parameter id="LOWER_BOUND" value="0" units="mmol_per_gDW_per_hr"/>
<parameter id="UPPER_BOUND" value="1000" units="mmol_per_gDW_per_hr"/>
<parameter id="FLUX_VALUE" value="0" units="mmol_per_gDW_per_hr"/>
<parameter id="OBJECTIVE_COEFFICIENT" value="0" units="mmol_per_gDW_per_hr"/>
</listOfParameters>
</kineticLaw>
</reaction>
<reaction id="R194" name="R194" reversible="false">
<notes>
 <body xmlns="http://www.w3.org/1999/xhtml">
<p>GENE_ASSOCIATION: (sll1234)</p>
</body>
</notes>
<listOfReactants>
<speciesReference species="C00001_cyt" stoichiometry="1"/>
<speciesReference species="C00021_cyt" stoichiometry="1"/>
</listOfReactants>
<listOfProducts>
<speciesReference species="C00155_cyt" stoichiometry="1"/>
<speciesReference species="C00212_cyt" stoichiometry="1"/>
</listOfProducts>
. <kineticLaw>
<math xmlns="http://www.w3.org/1998/Math/MathML">
<ci> FLUX_VALUE </ci>
</math>
<listOfParameters>
<parameter id="LOWER_BOUND" value="0" units="mmol_per_gDW_per_hr"/>
<parameter id="UPPER_BOUND" value="1000" units="mmol_per_gDW_per_hr"/>
<parameter id="FLUX_VALUE" value="0" units="mmol_per_gDW_per_hr"/>
<parameter id="OBJECTIVE_COEFFICIENT" value="0" units="mmol_per_gDW_per_hr"/>
</listOfParameters>
</kineticLaw>
</reaction>
<reaction id="R195" name="R195" reversible="false">
<notes>
 <body xmlns="http://www.w3.org/1999/xhtml">
<p>GENE_ASSOCIATION: (slr0214)</p>
</body>
</notes>
<listOfReactants>
<speciesReference species="C00856_cyt_b" stoichiometry="1"/>
<speciesReference species="C00019_cyt" stoichiometry="1"/>
</listOfReactants>
<listOfProducts>
<speciesReference species="C02967_cyt_b" stoichiometry="1"/>
<speciesReference species="C00021_cyt" stoichiometry="1"/>
</listOfProducts>
. <kineticLaw>
<math xmlns="http://www.w3.org/1998/Math/MathML">
<ci> FLUX_VALUE </ci>
</math>
<listOfParameters>
<parameter id="LOWER_BOUND" value="0" units="mmol_per_gDW_per_hr"/>
<parameter id="UPPER_BOUND" value="1000" units="mmol_per_gDW_per_hr"/>
<parameter id="FLUX_VALUE" value="0" units="mmol_per_gDW_per_hr"/>
<parameter id="OBJECTIVE_COEFFICIENT" value="0" units="mmol_per_gDW_per_hr"/>
</listOfParameters>
</kineticLaw>
</reaction>
<reaction id="R196" name="R196" reversible="false">
<notes>
 <body xmlns="http://www.w3.org/1999/xhtml">
<p>GENE_ASSOCIATION: (sll0927)</p>
</body>
</notes>
<listOfReactants>
<speciesReference species="C00001_cyt" stoichiometry="1"/>
<speciesReference species="C00073_cyt" stoichiometry="1"/>
<speciesReference species="C00002_cyt" stoichiometry="1"/>
</listOfReactants>
<listOfProducts>
<speciesReference species="C00009_cyt" stoichiometry="1"/>
<speciesReference species="C00013_cyt" stoichiometry="1"/>
<speciesReference species="C00019_cyt" stoichiometry="1"/>
</listOfProducts>
. <kineticLaw>
<math xmlns="http://www.w3.org/1998/Math/MathML">
<ci> FLUX_VALUE </ci>
</math>
<listOfParameters>
<parameter id="LOWER_BOUND" value="0" units="mmol_per_gDW_per_hr"/>
<parameter id="UPPER_BOUND" value="1000" units="mmol_per_gDW_per_hr"/>
<parameter id="FLUX_VALUE" value="0" units="mmol_per_gDW_per_hr"/>
<parameter id="OBJECTIVE_COEFFICIENT" value="0" units="mmol_per_gDW_per_hr"/>
</listOfParameters>
</kineticLaw>
</reaction>
<reaction id="R197" name="R197" reversible="true">
<notes>
 <body xmlns="http://www.w3.org/1999/xhtml">
<p>GENE_ASSOCIATION: (sll1908)</p>
</body>
</notes>
<listOfReactants>
<speciesReference species="C00258_cyt" stoichiometry="1"/>
<speciesReference species="C00006_cyt" stoichiometry="1"/>
</listOfReactants>
<listOfProducts>
<speciesReference species="C00005_cyt" stoichiometry="1"/>
<speciesReference species="C00080_cyt" stoichiometry="1"/>
<speciesReference species="C00168_cyt" stoichiometry="1"/>
</listOfProducts>
. <kineticLaw>
<math xmlns="http://www.w3.org/1998/Math/MathML">
<ci> FLUX_VALUE </ci>
</math>
<listOfParameters>
<parameter id="LOWER_BOUND" value="-1000" units="mmol_per_gDW_per_hr"/>
<parameter id="UPPER_BOUND" value="1000" units="mmol_per_gDW_per_hr"/>
<parameter id="FLUX_VALUE" value="0" units="mmol_per_gDW_per_hr"/>
<parameter id="OBJECTIVE_COEFFICIENT" value="0" units="mmol_per_gDW_per_hr"/>
</listOfParameters>
</kineticLaw>
</reaction>
<reaction id="R198" name="R198" reversible="true">
<notes>
 <body xmlns="http://www.w3.org/1999/xhtml">
<p>GENE_ASSOCIATION: (sll1559)</p>
</body>
</notes>
<listOfReactants>
<speciesReference species="C00065_cyt" stoichiometry="1"/>
<speciesReference species="C00048_cyt" stoichiometry="1"/>
</listOfReactants>
<listOfProducts>
<speciesReference species="C00037_cyt" stoichiometry="1"/>
<speciesReference species="C00168_cyt" stoichiometry="1"/>
</listOfProducts>
. <kineticLaw>
<math xmlns="http://www.w3.org/1998/Math/MathML">
<ci> FLUX_VALUE </ci>
</math>
<listOfParameters>
<parameter id="LOWER_BOUND" value="-1000" units="mmol_per_gDW_per_hr"/>
<parameter id="UPPER_BOUND" value="1000" units="mmol_per_gDW_per_hr"/>
<parameter id="FLUX_VALUE" value="0" units="mmol_per_gDW_per_hr"/>
<parameter id="OBJECTIVE_COEFFICIENT" value="0" units="mmol_per_gDW_per_hr"/>
</listOfParameters>
</kineticLaw>
</reaction>
<reaction id="R199" name="R199" reversible="false">
<notes>
 <body xmlns="http://www.w3.org/1999/xhtml">
<p>GENE_ASSOCIATION: (slr1840)</p>
</body>
</notes>
<listOfReactants>
<speciesReference species="C00258_cyt" stoichiometry="1"/>
<speciesReference species="C00002_cyt" stoichiometry="1"/>
</listOfReactants>
<listOfProducts>
<speciesReference species="C00008_cyt" stoichiometry="1"/>
<speciesReference species="C00631_cyt" stoichiometry="1"/>
</listOfProducts>
. <kineticLaw>
<math xmlns="http://www.w3.org/1998/Math/MathML">
<ci> FLUX_VALUE </ci>
</math>
<listOfParameters>
<parameter id="LOWER_BOUND" value="0" units="mmol_per_gDW_per_hr"/>
<parameter id="UPPER_BOUND" value="1000" units="mmol_per_gDW_per_hr"/>
<parameter id="FLUX_VALUE" value="0" units="mmol_per_gDW_per_hr"/>
<parameter id="OBJECTIVE_COEFFICIENT" value="0" units="mmol_per_gDW_per_hr"/>
</listOfParameters>
</kineticLaw>
</reaction>
<reaction id="R200" name="R200" reversible="false">
<notes>
 <body xmlns="http://www.w3.org/1999/xhtml">
<p>GENE_ASSOCIATION: (slr0229)</p>
</body>
</notes>
<listOfReactants>
<speciesReference species="C00005_cyt" stoichiometry="1"/>
<speciesReference species="C00080_cyt" stoichiometry="1"/>
<speciesReference species="C01146_cyt" stoichiometry="1"/>
</listOfReactants>
<listOfProducts>
<speciesReference species="C00258_cyt" stoichiometry="1"/>
<speciesReference species="C00006_cyt" stoichiometry="1"/>
</listOfProducts>
. <kineticLaw>
<math xmlns="http://www.w3.org/1998/Math/MathML">
<ci> FLUX_VALUE </ci>
</math>
<listOfParameters>
<parameter id="LOWER_BOUND" value="0" units="mmol_per_gDW_per_hr"/>
<parameter id="UPPER_BOUND" value="1000" units="mmol_per_gDW_per_hr"/>
<parameter id="FLUX_VALUE" value="0" units="mmol_per_gDW_per_hr"/>
<parameter id="OBJECTIVE_COEFFICIENT" value="0" units="mmol_per_gDW_per_hr"/>
</listOfParameters>
</kineticLaw>
</reaction>
<reaction id="R201" name="R201" reversible="false">
<notes>
 <body xmlns="http://www.w3.org/1999/xhtml">
<p>GENE_ASSOCIATION: (sll1981)</p>
</body>
</notes>
<listOfReactants>
<speciesReference species="C00048_cyt" stoichiometry="2"/>
</listOfReactants>
<listOfProducts>
<speciesReference species="C01146_cyt" stoichiometry="1"/>
<speciesReference species="C00011_cyt" stoichiometry="1"/>
</listOfProducts>
. <kineticLaw>
<math xmlns="http://www.w3.org/1998/Math/MathML">
<ci> FLUX_VALUE </ci>
</math>
<listOfParameters>
<parameter id="LOWER_BOUND" value="0" units="mmol_per_gDW_per_hr"/>
<parameter id="UPPER_BOUND" value="1000" units="mmol_per_gDW_per_hr"/>
<parameter id="FLUX_VALUE" value="0" units="mmol_per_gDW_per_hr"/>
<parameter id="OBJECTIVE_COEFFICIENT" value="0" units="mmol_per_gDW_per_hr"/>
</listOfParameters>
</kineticLaw>
</reaction>
<reaction id="R202" name="R202" reversible="false">
<notes>
 <body xmlns="http://www.w3.org/1999/xhtml">
<p>GENE_ASSOCIATION: (sll1556)</p>
</body>
</notes>
<listOfReactants>
<speciesReference species="C00001_cyt" stoichiometry="1"/>
<speciesReference species="C00007_cyt" stoichiometry="1"/>
<speciesReference species="C00048_cyt" stoichiometry="1"/>
</listOfReactants>
<listOfProducts>
<speciesReference species="C00027_cyt" stoichiometry="1"/>
<speciesReference species="C00209_cyt" stoichiometry="1"/>
</listOfProducts>
. <kineticLaw>
<math xmlns="http://www.w3.org/1998/Math/MathML">
<ci> FLUX_VALUE </ci>
</math>
<listOfParameters>
<parameter id="LOWER_BOUND" value="0" units="mmol_per_gDW_per_hr"/>
<parameter id="UPPER_BOUND" value="1000" units="mmol_per_gDW_per_hr"/>
<parameter id="FLUX_VALUE" value="0" units="mmol_per_gDW_per_hr"/>
<parameter id="OBJECTIVE_COEFFICIENT" value="0" units="mmol_per_gDW_per_hr"/>
</listOfParameters>
</kineticLaw>
</reaction>
<reaction id="R203" name="R203" reversible="false">
<notes>
 <body xmlns="http://www.w3.org/1999/xhtml">
<p>GENE_ASSOCIATION: (sll0704)</p>
</body>
</notes>
<listOfReactants>
<speciesReference species="C00097_cyt" stoichiometry="1"/>
<speciesReference species="C15811_cyt_b" stoichiometry="1"/>
</listOfReactants>
<listOfProducts>
<speciesReference species="C00041_cyt" stoichiometry="1"/>
<speciesReference species="C15812_cyt_b" stoichiometry="1"/>
</listOfProducts>
. <kineticLaw>
<math xmlns="http://www.w3.org/1998/Math/MathML">
<ci> FLUX_VALUE </ci>
</math>
<listOfParameters>
<parameter id="LOWER_BOUND" value="0" units="mmol_per_gDW_per_hr"/>
<parameter id="UPPER_BOUND" value="1000" units="mmol_per_gDW_per_hr"/>
<parameter id="FLUX_VALUE" value="0" units="mmol_per_gDW_per_hr"/>
<parameter id="OBJECTIVE_COEFFICIENT" value="0" units="mmol_per_gDW_per_hr"/>
</listOfParameters>
</kineticLaw>
</reaction>
<reaction id="R204" name="R204" reversible="false">
<notes>
 <body xmlns="http://www.w3.org/1999/xhtml">
<p>GENE_ASSOCIATION: (slr0077)</p>
</body>
</notes>
<listOfReactants>
<speciesReference species="C00097_cyt" stoichiometry="1"/>
<speciesReference species="C15811_cyt_b" stoichiometry="1"/>
</listOfReactants>
<listOfProducts>
<speciesReference species="C00041_cyt" stoichiometry="1"/>
<speciesReference species="C15812_cyt_b" stoichiometry="1"/>
</listOfProducts>
. <kineticLaw>
<math xmlns="http://www.w3.org/1998/Math/MathML">
<ci> FLUX_VALUE </ci>
</math>
<listOfParameters>
<parameter id="LOWER_BOUND" value="0" units="mmol_per_gDW_per_hr"/>
<parameter id="UPPER_BOUND" value="1000" units="mmol_per_gDW_per_hr"/>
<parameter id="FLUX_VALUE" value="0" units="mmol_per_gDW_per_hr"/>
<parameter id="OBJECTIVE_COEFFICIENT" value="0" units="mmol_per_gDW_per_hr"/>
</listOfParameters>
</kineticLaw>
</reaction>
<reaction id="R205" name="R205" reversible="false">
<notes>
 <body xmlns="http://www.w3.org/1999/xhtml">
<p>GENE_ASSOCIATION: (slr0387)</p>
</body>
</notes>
<listOfReactants>
<speciesReference species="C00097_cyt" stoichiometry="1"/>
<speciesReference species="C15811_cyt_b" stoichiometry="1"/>
</listOfReactants>
<listOfProducts>
<speciesReference species="C00041_cyt" stoichiometry="1"/>
<speciesReference species="C15812_cyt_b" stoichiometry="1"/>
</listOfProducts>
. <kineticLaw>
<math xmlns="http://www.w3.org/1998/Math/MathML">
<ci> FLUX_VALUE </ci>
</math>
<listOfParameters>
<parameter id="LOWER_BOUND" value="0" units="mmol_per_gDW_per_hr"/>
<parameter id="UPPER_BOUND" value="1000" units="mmol_per_gDW_per_hr"/>
<parameter id="FLUX_VALUE" value="0" units="mmol_per_gDW_per_hr"/>
<parameter id="OBJECTIVE_COEFFICIENT" value="0" units="mmol_per_gDW_per_hr"/>
</listOfParameters>
</kineticLaw>
</reaction>
<reaction id="R206" name="R206" reversible="true">
<notes>
 <body xmlns="http://www.w3.org/1999/xhtml">
<p>GENE_ASSOCIATION: (sll0006)</p>
</body>
</notes>
<listOfReactants>
<speciesReference species="C00037_cyt" stoichiometry="1"/>
<speciesReference species="C00026_cyt" stoichiometry="1"/>
</listOfReactants>
<listOfProducts>
<speciesReference species="C00025_cyt" stoichiometry="1"/>
<speciesReference species="C00048_cyt" stoichiometry="1"/>
</listOfProducts>
. <kineticLaw>
<math xmlns="http://www.w3.org/1998/Math/MathML">
<ci> FLUX_VALUE </ci>
</math>
<listOfParameters>
<parameter id="LOWER_BOUND" value="-1000" units="mmol_per_gDW_per_hr"/>
<parameter id="UPPER_BOUND" value="1000" units="mmol_per_gDW_per_hr"/>
<parameter id="FLUX_VALUE" value="0" units="mmol_per_gDW_per_hr"/>
<parameter id="OBJECTIVE_COEFFICIENT" value="0" units="mmol_per_gDW_per_hr"/>
</listOfParameters>
</kineticLaw>
</reaction>
<reaction id="R207" name="R207" reversible="false">
<notes>
 <body xmlns="http://www.w3.org/1999/xhtml">
<p>GENE_ASSOCIATION: </p>
</body>
</notes>
<listOfReactants>
<speciesReference species="C00263_cyt" stoichiometry="1"/>
<speciesReference species="C00024_cyt" stoichiometry="1"/>
</listOfReactants>
<listOfProducts>
<speciesReference species="C00010_cyt" stoichiometry="1"/>
<speciesReference species="C01077_cyt" stoichiometry="1"/>
</listOfProducts>
. <kineticLaw>
<math xmlns="http://www.w3.org/1998/Math/MathML">
<ci> FLUX_VALUE </ci>
</math>
<listOfParameters>
<parameter id="LOWER_BOUND" value="0" units="mmol_per_gDW_per_hr"/>
<parameter id="UPPER_BOUND" value="1000" units="mmol_per_gDW_per_hr"/>
<parameter id="FLUX_VALUE" value="0" units="mmol_per_gDW_per_hr"/>
<parameter id="OBJECTIVE_COEFFICIENT" value="0" units="mmol_per_gDW_per_hr"/>
</listOfParameters>
</kineticLaw>
</reaction>
<reaction id="R208" name="R208" reversible="false">
<notes>
 <body xmlns="http://www.w3.org/1999/xhtml">
<p>GENE_ASSOCIATION: </p>
</body>
</notes>
<listOfReactants>
<speciesReference species="C00283_cyt" stoichiometry="1"/>
<speciesReference species="C01077_cyt" stoichiometry="1"/>
</listOfReactants>
<listOfProducts>
<speciesReference species="C00155_cyt" stoichiometry="1"/>
<speciesReference species="C00033_cyt" stoichiometry="1"/>
</listOfProducts>
. <kineticLaw>
<math xmlns="http://www.w3.org/1998/Math/MathML">
<ci> FLUX_VALUE </ci>
</math>
<listOfParameters>
<parameter id="LOWER_BOUND" value="0" units="mmol_per_gDW_per_hr"/>
<parameter id="UPPER_BOUND" value="1000" units="mmol_per_gDW_per_hr"/>
<parameter id="FLUX_VALUE" value="0" units="mmol_per_gDW_per_hr"/>
<parameter id="OBJECTIVE_COEFFICIENT" value="0" units="mmol_per_gDW_per_hr"/>
</listOfParameters>
</kineticLaw>
</reaction>
<reaction id="R209" name="R209" reversible="false">
<notes>
 <body xmlns="http://www.w3.org/1999/xhtml">
<p>GENE_ASSOCIATION: (slr0633)</p>
</body>
</notes>
<listOfReactants>
<speciesReference species="C00001_cyt" stoichiometry="1"/>
<speciesReference species="C00037_cyt" stoichiometry="1"/>
<speciesReference species="C00007_cyt" stoichiometry="1"/>
</listOfReactants>
<listOfProducts>
<speciesReference species="C00014_cyt" stoichiometry="1"/>
<speciesReference species="C00027_cyt" stoichiometry="1"/>
<speciesReference species="C00048_cyt" stoichiometry="1"/>
</listOfProducts>
. <kineticLaw>
<math xmlns="http://www.w3.org/1998/Math/MathML">
<ci> FLUX_VALUE </ci>
</math>
<listOfParameters>
<parameter id="LOWER_BOUND" value="0" units="mmol_per_gDW_per_hr"/>
<parameter id="UPPER_BOUND" value="1000" units="mmol_per_gDW_per_hr"/>
<parameter id="FLUX_VALUE" value="0" units="mmol_per_gDW_per_hr"/>
<parameter id="OBJECTIVE_COEFFICIENT" value="0" units="mmol_per_gDW_per_hr"/>
</listOfParameters>
</kineticLaw>
</reaction>
<reaction id="R210" name="R210" reversible="false">
<notes>
 <body xmlns="http://www.w3.org/1999/xhtml">
<p>GENE_ASSOCIATION: (sll0895)</p>
</body>
</notes>
<listOfReactants>
<speciesReference species="C00001_cyt" stoichiometry="1"/>
<speciesReference species="C00053_cyt" stoichiometry="1"/>
</listOfReactants>
<listOfProducts>
<speciesReference species="C00009_cyt" stoichiometry="1"/>
<speciesReference species="C00224_cyt" stoichiometry="1"/>
</listOfProducts>
. <kineticLaw>
<math xmlns="http://www.w3.org/1998/Math/MathML">
<ci> FLUX_VALUE </ci>
</math>
<listOfParameters>
<parameter id="LOWER_BOUND" value="0" units="mmol_per_gDW_per_hr"/>
<parameter id="UPPER_BOUND" value="1000" units="mmol_per_gDW_per_hr"/>
<parameter id="FLUX_VALUE" value="0" units="mmol_per_gDW_per_hr"/>
<parameter id="OBJECTIVE_COEFFICIENT" value="0" units="mmol_per_gDW_per_hr"/>
</listOfParameters>
</kineticLaw>
</reaction>
<reaction id="R211" name="R211" reversible="true">
<notes>
 <body xmlns="http://www.w3.org/1999/xhtml">
<p>GENE_ASSOCIATION: (sll1682)</p>
</body>
</notes>
<listOfReactants>
<speciesReference species="C00001_cyt" stoichiometry="1"/>
<speciesReference species="C00037_cyt" stoichiometry="1"/>
<speciesReference species="C00003_cyt" stoichiometry="1"/>
</listOfReactants>
<listOfProducts>
<speciesReference species="C00080_cyt" stoichiometry="1"/>
<speciesReference species="C00014_cyt" stoichiometry="1"/>
<speciesReference species="C00004_cyt" stoichiometry="1"/>
<speciesReference species="C00048_cyt" stoichiometry="1"/>
</listOfProducts>
. <kineticLaw>
<math xmlns="http://www.w3.org/1998/Math/MathML">
<ci> FLUX_VALUE </ci>
</math>
<listOfParameters>
<parameter id="LOWER_BOUND" value="-1000" units="mmol_per_gDW_per_hr"/>
<parameter id="UPPER_BOUND" value="1000" units="mmol_per_gDW_per_hr"/>
<parameter id="FLUX_VALUE" value="0" units="mmol_per_gDW_per_hr"/>
<parameter id="OBJECTIVE_COEFFICIENT" value="0" units="mmol_per_gDW_per_hr"/>
</listOfParameters>
</kineticLaw>
</reaction>
<reaction id="R212" name="R212" reversible="false">
<notes>
 <body xmlns="http://www.w3.org/1999/xhtml">
<p>GENE_ASSOCIATION: </p>
</body>
</notes>
<listOfReactants>
<speciesReference species="C00080_cyt" stoichiometry="1"/>
<speciesReference species="C00019_cyt" stoichiometry="1"/>
</listOfReactants>
<listOfProducts>
<speciesReference species="C01137_cyt" stoichiometry="1"/>
<speciesReference species="C00011_cyt" stoichiometry="1"/>
</listOfProducts>
. <kineticLaw>
<math xmlns="http://www.w3.org/1998/Math/MathML">
<ci> FLUX_VALUE </ci>
</math>
<listOfParameters>
<parameter id="LOWER_BOUND" value="0" units="mmol_per_gDW_per_hr"/>
<parameter id="UPPER_BOUND" value="1000" units="mmol_per_gDW_per_hr"/>
<parameter id="FLUX_VALUE" value="0" units="mmol_per_gDW_per_hr"/>
<parameter id="OBJECTIVE_COEFFICIENT" value="0" units="mmol_per_gDW_per_hr"/>
</listOfParameters>
</kineticLaw>
</reaction>
<reaction id="R213" name="R213" reversible="false">
<notes>
 <body xmlns="http://www.w3.org/1999/xhtml">
<p>GENE_ASSOCIATION: (slr0990)</p>
</body>
</notes>
<listOfReactants>
<speciesReference species="C00097_cyt" stoichiometry="1"/>
<speciesReference species="C00025_cyt" stoichiometry="1"/>
<speciesReference species="C00002_cyt" stoichiometry="1"/>
</listOfReactants>
<listOfProducts>
<speciesReference species="C00669_cyt" stoichiometry="1"/>
<speciesReference species="C00009_cyt" stoichiometry="1"/>
<speciesReference species="C00008_cyt" stoichiometry="1"/>
</listOfProducts>
. <kineticLaw>
<math xmlns="http://www.w3.org/1998/Math/MathML">
<ci> FLUX_VALUE </ci>
</math>
<listOfParameters>
<parameter id="LOWER_BOUND" value="0" units="mmol_per_gDW_per_hr"/>
<parameter id="UPPER_BOUND" value="1000" units="mmol_per_gDW_per_hr"/>
<parameter id="FLUX_VALUE" value="0" units="mmol_per_gDW_per_hr"/>
<parameter id="OBJECTIVE_COEFFICIENT" value="0" units="mmol_per_gDW_per_hr"/>
</listOfParameters>
</kineticLaw>
</reaction>
<reaction id="R214" name="R214" reversible="false">
<notes>
 <body xmlns="http://www.w3.org/1999/xhtml">
<p>GENE_ASSOCIATION: (slr1238)</p>
</body>
</notes>
<listOfReactants>
<speciesReference species="C00669_cyt" stoichiometry="1"/>
<speciesReference species="C00037_cyt" stoichiometry="1"/>
<speciesReference species="C00002_cyt" stoichiometry="1"/>
</listOfReactants>
<listOfProducts>
<speciesReference species="C00009_cyt" stoichiometry="1"/>
<speciesReference species="C00008_cyt" stoichiometry="1"/>
<speciesReference species="C00051_cyt" stoichiometry="1"/>
</listOfProducts>
. <kineticLaw>
<math xmlns="http://www.w3.org/1998/Math/MathML">
<ci> FLUX_VALUE </ci>
</math>
<listOfParameters>
<parameter id="LOWER_BOUND" value="0" units="mmol_per_gDW_per_hr"/>
<parameter id="UPPER_BOUND" value="1000" units="mmol_per_gDW_per_hr"/>
<parameter id="FLUX_VALUE" value="0" units="mmol_per_gDW_per_hr"/>
<parameter id="OBJECTIVE_COEFFICIENT" value="0" units="mmol_per_gDW_per_hr"/>
</listOfParameters>
</kineticLaw>
</reaction>
<reaction id="R215" name="R215" reversible="false">
<notes>
 <body xmlns="http://www.w3.org/1999/xhtml">
<p>GENE_ASSOCIATION: (slr1269)</p>
</body>
</notes>
<listOfReactants>
<speciesReference species="C00001_cyt" stoichiometry="1"/>
<speciesReference species="C00051_cyt" stoichiometry="1"/>
</listOfReactants>
<listOfProducts>
<speciesReference species="C00025_cyt" stoichiometry="1"/>
<speciesReference species="C01419_cyt" stoichiometry="1"/>
</listOfProducts>
. <kineticLaw>
<math xmlns="http://www.w3.org/1998/Math/MathML">
<ci> FLUX_VALUE </ci>
</math>
<listOfParameters>
<parameter id="LOWER_BOUND" value="0" units="mmol_per_gDW_per_hr"/>
<parameter id="UPPER_BOUND" value="1000" units="mmol_per_gDW_per_hr"/>
<parameter id="FLUX_VALUE" value="0" units="mmol_per_gDW_per_hr"/>
<parameter id="OBJECTIVE_COEFFICIENT" value="0" units="mmol_per_gDW_per_hr"/>
</listOfParameters>
</kineticLaw>
</reaction>
<reaction id="R216" name="R216" reversible="false">
<notes>
 <body xmlns="http://www.w3.org/1999/xhtml">
<p>GENE_ASSOCIATION: (sll1343)</p>
</body>
</notes>
<listOfReactants>
<speciesReference species="C00001_cyt" stoichiometry="1"/>
<speciesReference species="C01419_cyt" stoichiometry="1"/>
</listOfReactants>
<listOfProducts>
<speciesReference species="C00037_cyt" stoichiometry="1"/>
<speciesReference species="C00097_cyt" stoichiometry="1"/>
</listOfProducts>
. <kineticLaw>
<math xmlns="http://www.w3.org/1998/Math/MathML">
<ci> FLUX_VALUE </ci>
</math>
<listOfParameters>
<parameter id="LOWER_BOUND" value="0" units="mmol_per_gDW_per_hr"/>
<parameter id="UPPER_BOUND" value="1000" units="mmol_per_gDW_per_hr"/>
<parameter id="FLUX_VALUE" value="0" units="mmol_per_gDW_per_hr"/>
<parameter id="OBJECTIVE_COEFFICIENT" value="0" units="mmol_per_gDW_per_hr"/>
</listOfParameters>
</kineticLaw>
</reaction>
<reaction id="R217" name="R217" reversible="false">
<notes>
 <body xmlns="http://www.w3.org/1999/xhtml">
<p>GENE_ASSOCIATION: (sll2001)</p>
</body>
</notes>
<listOfReactants>
<speciesReference species="C00001_cyt" stoichiometry="1"/>
<speciesReference species="C01419_cyt" stoichiometry="1"/>
</listOfReactants>
<listOfProducts>
<speciesReference species="C00037_cyt" stoichiometry="1"/>
<speciesReference species="C00097_cyt" stoichiometry="1"/>
</listOfProducts>
. <kineticLaw>
<math xmlns="http://www.w3.org/1998/Math/MathML">
<ci> FLUX_VALUE </ci>
</math>
<listOfParameters>
<parameter id="LOWER_BOUND" value="0" units="mmol_per_gDW_per_hr"/>
<parameter id="UPPER_BOUND" value="1000" units="mmol_per_gDW_per_hr"/>
<parameter id="FLUX_VALUE" value="0" units="mmol_per_gDW_per_hr"/>
<parameter id="OBJECTIVE_COEFFICIENT" value="0" units="mmol_per_gDW_per_hr"/>
</listOfParameters>
</kineticLaw>
</reaction>
<reaction id="R218" name="R218" reversible="true">
<notes>
 <body xmlns="http://www.w3.org/1999/xhtml">
<p>GENE_ASSOCIATION: (sll1908)</p>
</body>
</notes>
<listOfReactants>
<speciesReference species="C00003_cyt" stoichiometry="1"/>
<speciesReference species="C00197_cyt" stoichiometry="1"/>
</listOfReactants>
<listOfProducts>
<speciesReference species="C03232_cyt" stoichiometry="1"/>
<speciesReference species="C00080_cyt" stoichiometry="1"/>
<speciesReference species="C00004_cyt" stoichiometry="1"/>
</listOfProducts>
. <kineticLaw>
<math xmlns="http://www.w3.org/1998/Math/MathML">
<ci> FLUX_VALUE </ci>
</math>
<listOfParameters>
<parameter id="LOWER_BOUND" value="-1000" units="mmol_per_gDW_per_hr"/>
<parameter id="UPPER_BOUND" value="1000" units="mmol_per_gDW_per_hr"/>
<parameter id="FLUX_VALUE" value="0" units="mmol_per_gDW_per_hr"/>
<parameter id="OBJECTIVE_COEFFICIENT" value="0" units="mmol_per_gDW_per_hr"/>
</listOfParameters>
</kineticLaw>
</reaction>
<reaction id="R219" name="R219" reversible="true">
<notes>
 <body xmlns="http://www.w3.org/1999/xhtml">
<p>GENE_ASSOCIATION: </p>
</body>
</notes>
<listOfReactants>
<speciesReference species="C01005_cyt" stoichiometry="1"/>
<speciesReference species="C00026_cyt" stoichiometry="1"/>
</listOfReactants>
<listOfProducts>
<speciesReference species="C03232_cyt" stoichiometry="1"/>
<speciesReference species="C00025_cyt" stoichiometry="1"/>
</listOfProducts>
. <kineticLaw>
<math xmlns="http://www.w3.org/1998/Math/MathML">
<ci> FLUX_VALUE </ci>
</math>
<listOfParameters>
<parameter id="LOWER_BOUND" value="-1000" units="mmol_per_gDW_per_hr"/>
<parameter id="UPPER_BOUND" value="1000" units="mmol_per_gDW_per_hr"/>
<parameter id="FLUX_VALUE" value="0" units="mmol_per_gDW_per_hr"/>
<parameter id="OBJECTIVE_COEFFICIENT" value="0" units="mmol_per_gDW_per_hr"/>
</listOfParameters>
</kineticLaw>
</reaction>
<reaction id="R220" name="R220" reversible="false">
<notes>
 <body xmlns="http://www.w3.org/1999/xhtml">
<p>GENE_ASSOCIATION: (slr1124)</p>
</body>
</notes>
<listOfReactants>
<speciesReference species="C00001_cyt" stoichiometry="1"/>
<speciesReference species="C01005_cyt" stoichiometry="1"/>
</listOfReactants>
<listOfProducts>
<speciesReference species="C00009_cyt" stoichiometry="1"/>
<speciesReference species="C00065_cyt" stoichiometry="1"/>
</listOfProducts>
. <kineticLaw>
<math xmlns="http://www.w3.org/1998/Math/MathML">
<ci> FLUX_VALUE </ci>
</math>
<listOfParameters>
<parameter id="LOWER_BOUND" value="0" units="mmol_per_gDW_per_hr"/>
<parameter id="UPPER_BOUND" value="1000" units="mmol_per_gDW_per_hr"/>
<parameter id="FLUX_VALUE" value="0" units="mmol_per_gDW_per_hr"/>
<parameter id="OBJECTIVE_COEFFICIENT" value="0" units="mmol_per_gDW_per_hr"/>
</listOfParameters>
</kineticLaw>
</reaction>
<reaction id="R221" name="R221" reversible="false">
<notes>
 <body xmlns="http://www.w3.org/1999/xhtml">
<p>GENE_ASSOCIATION: (slr0329)</p>
</body>
</notes>
<listOfReactants>
<speciesReference species="C00031_cyt" stoichiometry="1"/>
<speciesReference species="C00002_cyt" stoichiometry="1"/>
</listOfReactants>
<listOfProducts>
<speciesReference species="C00092_cyt" stoichiometry="1"/>
<speciesReference species="C00008_cyt" stoichiometry="1"/>
</listOfProducts>
. <kineticLaw>
<math xmlns="http://www.w3.org/1998/Math/MathML">
<ci> FLUX_VALUE </ci>
</math>
<listOfParameters>
<parameter id="LOWER_BOUND" value="0" units="mmol_per_gDW_per_hr"/>
<parameter id="UPPER_BOUND" value="1000" units="mmol_per_gDW_per_hr"/>
<parameter id="FLUX_VALUE" value="0" units="mmol_per_gDW_per_hr"/>
<parameter id="OBJECTIVE_COEFFICIENT" value="0" units="mmol_per_gDW_per_hr"/>
</listOfParameters>
</kineticLaw>
</reaction>
<reaction id="R222" name="R222" reversible="false">
<notes>
 <body xmlns="http://www.w3.org/1999/xhtml">
<p>GENE_ASSOCIATION: (sll0593)</p>
</body>
</notes>
<listOfReactants>
<speciesReference species="C00031_cyt" stoichiometry="1"/>
<speciesReference species="C00002_cyt" stoichiometry="1"/>
</listOfReactants>
<listOfProducts>
<speciesReference species="C00092_cyt" stoichiometry="1"/>
<speciesReference species="C00008_cyt" stoichiometry="1"/>
</listOfProducts>
. <kineticLaw>
<math xmlns="http://www.w3.org/1998/Math/MathML">
<ci> FLUX_VALUE </ci>
</math>
<listOfParameters>
<parameter id="LOWER_BOUND" value="0" units="mmol_per_gDW_per_hr"/>
<parameter id="UPPER_BOUND" value="1000" units="mmol_per_gDW_per_hr"/>
<parameter id="FLUX_VALUE" value="0" units="mmol_per_gDW_per_hr"/>
<parameter id="OBJECTIVE_COEFFICIENT" value="0" units="mmol_per_gDW_per_hr"/>
</listOfParameters>
</kineticLaw>
</reaction>
<reaction id="R223" name="R223" reversible="true">
<notes>
 <body xmlns="http://www.w3.org/1999/xhtml">
<p>GENE_ASSOCIATION: (slr1349)</p>
</body>
</notes>
<listOfReactants>
<speciesReference species="C00092_cyt" stoichiometry="1"/>
</listOfReactants>
<listOfProducts>
<speciesReference species="C00085_cyt" stoichiometry="1"/>
</listOfProducts>
. <kineticLaw>
<math xmlns="http://www.w3.org/1998/Math/MathML">
<ci> FLUX_VALUE </ci>
</math>
<listOfParameters>
<parameter id="LOWER_BOUND" value="-1000" units="mmol_per_gDW_per_hr"/>
<parameter id="UPPER_BOUND" value="1000" units="mmol_per_gDW_per_hr"/>
<parameter id="FLUX_VALUE" value="0" units="mmol_per_gDW_per_hr"/>
<parameter id="OBJECTIVE_COEFFICIENT" value="0" units="mmol_per_gDW_per_hr"/>
</listOfParameters>
</kineticLaw>
</reaction>
<reaction id="R224" name="R224" reversible="false">
<notes>
 <body xmlns="http://www.w3.org/1999/xhtml">
<p>GENE_ASSOCIATION: (slr2094)</p>
</body>
</notes>
<listOfReactants>
<speciesReference species="C00354_cyt" stoichiometry="1"/>
<speciesReference species="C00001_cyt" stoichiometry="1"/>
</listOfReactants>
<listOfProducts>
<speciesReference species="C00009_cyt" stoichiometry="1"/>
<speciesReference species="C00085_cyt" stoichiometry="1"/>
</listOfProducts>
. <kineticLaw>
<math xmlns="http://www.w3.org/1998/Math/MathML">
<ci> FLUX_VALUE </ci>
</math>
<listOfParameters>
<parameter id="LOWER_BOUND" value="0" units="mmol_per_gDW_per_hr"/>
<parameter id="UPPER_BOUND" value="1000" units="mmol_per_gDW_per_hr"/>
<parameter id="FLUX_VALUE" value="0" units="mmol_per_gDW_per_hr"/>
<parameter id="OBJECTIVE_COEFFICIENT" value="0" units="mmol_per_gDW_per_hr"/>
</listOfParameters>
</kineticLaw>
</reaction>
<reaction id="R225" name="R225" reversible="false">
<notes>
 <body xmlns="http://www.w3.org/1999/xhtml">
<p>GENE_ASSOCIATION: (slr0952)</p>
</body>
</notes>
<listOfReactants>
<speciesReference species="C00354_cyt" stoichiometry="1"/>
<speciesReference species="C00001_cyt" stoichiometry="1"/>
</listOfReactants>
<listOfProducts>
<speciesReference species="C00009_cyt" stoichiometry="1"/>
<speciesReference species="C00085_cyt" stoichiometry="1"/>
</listOfProducts>
. <kineticLaw>
<math xmlns="http://www.w3.org/1998/Math/MathML">
<ci> FLUX_VALUE </ci>
</math>
<listOfParameters>
<parameter id="LOWER_BOUND" value="0" units="mmol_per_gDW_per_hr"/>
<parameter id="UPPER_BOUND" value="1000" units="mmol_per_gDW_per_hr"/>
<parameter id="FLUX_VALUE" value="0" units="mmol_per_gDW_per_hr"/>
<parameter id="OBJECTIVE_COEFFICIENT" value="0" units="mmol_per_gDW_per_hr"/>
</listOfParameters>
</kineticLaw>
</reaction>
<reaction id="R226" name="R226" reversible="false">
<notes>
 <body xmlns="http://www.w3.org/1999/xhtml">
<p>GENE_ASSOCIATION: (sll1196)</p>
</body>
</notes>
<listOfReactants>
<speciesReference species="C00085_cyt" stoichiometry="1"/>
<speciesReference species="C00002_cyt" stoichiometry="1"/>
</listOfReactants>
<listOfProducts>
<speciesReference species="C00354_cyt" stoichiometry="1"/>
<speciesReference species="C00008_cyt" stoichiometry="1"/>
</listOfProducts>
. <kineticLaw>
<math xmlns="http://www.w3.org/1998/Math/MathML">
<ci> FLUX_VALUE </ci>
</math>
<listOfParameters>
<parameter id="LOWER_BOUND" value="0" units="mmol_per_gDW_per_hr"/>
<parameter id="UPPER_BOUND" value="1000" units="mmol_per_gDW_per_hr"/>
<parameter id="FLUX_VALUE" value="0" units="mmol_per_gDW_per_hr"/>
<parameter id="OBJECTIVE_COEFFICIENT" value="0" units="mmol_per_gDW_per_hr"/>
</listOfParameters>
</kineticLaw>
</reaction>
<reaction id="R227" name="R227" reversible="false">
<notes>
 <body xmlns="http://www.w3.org/1999/xhtml">
<p>GENE_ASSOCIATION: (sll0745)</p>
</body>
</notes>
<listOfReactants>
<speciesReference species="C00085_cyt" stoichiometry="1"/>
<speciesReference species="C00002_cyt" stoichiometry="1"/>
</listOfReactants>
<listOfProducts>
<speciesReference species="C00354_cyt" stoichiometry="1"/>
<speciesReference species="C00008_cyt" stoichiometry="1"/>
</listOfProducts>
. <kineticLaw>
<math xmlns="http://www.w3.org/1998/Math/MathML">
<ci> FLUX_VALUE </ci>
</math>
<listOfParameters>
<parameter id="LOWER_BOUND" value="0" units="mmol_per_gDW_per_hr"/>
<parameter id="UPPER_BOUND" value="1000" units="mmol_per_gDW_per_hr"/>
<parameter id="FLUX_VALUE" value="0" units="mmol_per_gDW_per_hr"/>
<parameter id="OBJECTIVE_COEFFICIENT" value="0" units="mmol_per_gDW_per_hr"/>
</listOfParameters>
</kineticLaw>
</reaction>
<reaction id="R228" name="R228" reversible="true">
<notes>
 <body xmlns="http://www.w3.org/1999/xhtml">
<p>GENE_ASSOCIATION: (sll0018)</p>
</body>
</notes>
<listOfReactants>
<speciesReference species="C00354_cyt" stoichiometry="1"/>
</listOfReactants>
<listOfProducts>
<speciesReference species="C00118_cyt" stoichiometry="1"/>
<speciesReference species="C00111_cyt" stoichiometry="1"/>
</listOfProducts>
. <kineticLaw>
<math xmlns="http://www.w3.org/1998/Math/MathML">
<ci> FLUX_VALUE </ci>
</math>
<listOfParameters>
<parameter id="LOWER_BOUND" value="-1000" units="mmol_per_gDW_per_hr"/>
<parameter id="UPPER_BOUND" value="1000" units="mmol_per_gDW_per_hr"/>
<parameter id="FLUX_VALUE" value="0" units="mmol_per_gDW_per_hr"/>
<parameter id="OBJECTIVE_COEFFICIENT" value="0" units="mmol_per_gDW_per_hr"/>
</listOfParameters>
</kineticLaw>
</reaction>
<reaction id="R229" name="R229" reversible="true">
<notes>
 <body xmlns="http://www.w3.org/1999/xhtml">
<p>GENE_ASSOCIATION: (slr0943)</p>
</body>
</notes>
<listOfReactants>
<speciesReference species="C00354_cyt" stoichiometry="1"/>
</listOfReactants>
<listOfProducts>
<speciesReference species="C00118_cyt" stoichiometry="1"/>
<speciesReference species="C00111_cyt" stoichiometry="1"/>
</listOfProducts>
. <kineticLaw>
<math xmlns="http://www.w3.org/1998/Math/MathML">
<ci> FLUX_VALUE </ci>
</math>
<listOfParameters>
<parameter id="LOWER_BOUND" value="-1000" units="mmol_per_gDW_per_hr"/>
<parameter id="UPPER_BOUND" value="1000" units="mmol_per_gDW_per_hr"/>
<parameter id="FLUX_VALUE" value="0" units="mmol_per_gDW_per_hr"/>
<parameter id="OBJECTIVE_COEFFICIENT" value="0" units="mmol_per_gDW_per_hr"/>
</listOfParameters>
</kineticLaw>
</reaction>
<reaction id="R230" name="R230" reversible="true">
<notes>
 <body xmlns="http://www.w3.org/1999/xhtml">
<p>GENE_ASSOCIATION: (slr0783)</p>
</body>
</notes>
<listOfReactants>
<speciesReference species="C00118_cyt" stoichiometry="1"/>
</listOfReactants>
<listOfProducts>
<speciesReference species="C00111_cyt" stoichiometry="1"/>
</listOfProducts>
. <kineticLaw>
<math xmlns="http://www.w3.org/1998/Math/MathML">
<ci> FLUX_VALUE </ci>
</math>
<listOfParameters>
<parameter id="LOWER_BOUND" value="-1000" units="mmol_per_gDW_per_hr"/>
<parameter id="UPPER_BOUND" value="1000" units="mmol_per_gDW_per_hr"/>
<parameter id="FLUX_VALUE" value="0" units="mmol_per_gDW_per_hr"/>
<parameter id="OBJECTIVE_COEFFICIENT" value="0" units="mmol_per_gDW_per_hr"/>
</listOfParameters>
</kineticLaw>
</reaction>
<reaction id="R231" name="R231" reversible="false">
<notes>
 <body xmlns="http://www.w3.org/1999/xhtml">
<p>GENE_ASSOCIATION: (sll1342)</p>
</body>
</notes>
<listOfReactants>
<speciesReference species="C00236_cyt" stoichiometry="1"/>
<speciesReference species="C00005_cyt" stoichiometry="1"/>
<speciesReference species="C00080_cyt" stoichiometry="1"/>
</listOfReactants>
<listOfProducts>
<speciesReference species="C00009_cyt" stoichiometry="1"/>
<speciesReference species="C00118_cyt" stoichiometry="1"/>
<speciesReference species="C00006_cyt" stoichiometry="1"/>
</listOfProducts>
. <kineticLaw>
<math xmlns="http://www.w3.org/1998/Math/MathML">
<ci> FLUX_VALUE </ci>
</math>
<listOfParameters>
<parameter id="LOWER_BOUND" value="0" units="mmol_per_gDW_per_hr"/>
<parameter id="UPPER_BOUND" value="1000" units="mmol_per_gDW_per_hr"/>
<parameter id="FLUX_VALUE" value="0" units="mmol_per_gDW_per_hr"/>
<parameter id="OBJECTIVE_COEFFICIENT" value="0" units="mmol_per_gDW_per_hr"/>
</listOfParameters>
</kineticLaw>
</reaction>
<reaction id="R232" name="R232" reversible="false">
<notes>
 <body xmlns="http://www.w3.org/1999/xhtml">
<p>GENE_ASSOCIATION: (slr0884)</p>
</body>
</notes>
<listOfReactants>
<speciesReference species="C00009_cyt" stoichiometry="1"/>
<speciesReference species="C00118_cyt" stoichiometry="1"/>
<speciesReference species="C00003_cyt" stoichiometry="1"/>
</listOfReactants>
<listOfProducts>
<speciesReference species="C00236_cyt" stoichiometry="1"/>
<speciesReference species="C00080_cyt" stoichiometry="1"/>
<speciesReference species="C00004_cyt" stoichiometry="1"/>
</listOfProducts>
. <kineticLaw>
<math xmlns="http://www.w3.org/1998/Math/MathML">
<ci> FLUX_VALUE </ci>
</math>
<listOfParameters>
<parameter id="LOWER_BOUND" value="0" units="mmol_per_gDW_per_hr"/>
<parameter id="UPPER_BOUND" value="1000" units="mmol_per_gDW_per_hr"/>
<parameter id="FLUX_VALUE" value="0" units="mmol_per_gDW_per_hr"/>
<parameter id="OBJECTIVE_COEFFICIENT" value="0" units="mmol_per_gDW_per_hr"/>
</listOfParameters>
</kineticLaw>
</reaction>
<reaction id="R233" name="R233" reversible="true">
<notes>
 <body xmlns="http://www.w3.org/1999/xhtml">
<p>GENE_ASSOCIATION: (slr0394)</p>
</body>
</notes>
<listOfReactants>
<speciesReference species="C00002_cyt" stoichiometry="1"/>
<speciesReference species="C00197_cyt" stoichiometry="1"/>
</listOfReactants>
<listOfProducts>
<speciesReference species="C00236_cyt" stoichiometry="1"/>
<speciesReference species="C00008_cyt" stoichiometry="1"/>
</listOfProducts>
. <kineticLaw>
<math xmlns="http://www.w3.org/1998/Math/MathML">
<ci> FLUX_VALUE </ci>
</math>
<listOfParameters>
<parameter id="LOWER_BOUND" value="-1000" units="mmol_per_gDW_per_hr"/>
<parameter id="UPPER_BOUND" value="1000" units="mmol_per_gDW_per_hr"/>
<parameter id="FLUX_VALUE" value="0" units="mmol_per_gDW_per_hr"/>
<parameter id="OBJECTIVE_COEFFICIENT" value="0" units="mmol_per_gDW_per_hr"/>
</listOfParameters>
</kineticLaw>
</reaction>
<reaction id="R234" name="R234" reversible="true">
<notes>
 <body xmlns="http://www.w3.org/1999/xhtml">
<p>GENE_ASSOCIATION: (slr1945)</p>
</body>
</notes>
<listOfReactants>
<speciesReference species="C00631_cyt" stoichiometry="1"/>
</listOfReactants>
<listOfProducts>
<speciesReference species="C00197_cyt" stoichiometry="1"/>
</listOfProducts>
. <kineticLaw>
<math xmlns="http://www.w3.org/1998/Math/MathML">
<ci> FLUX_VALUE </ci>
</math>
<listOfParameters>
<parameter id="LOWER_BOUND" value="-1000" units="mmol_per_gDW_per_hr"/>
<parameter id="UPPER_BOUND" value="1000" units="mmol_per_gDW_per_hr"/>
<parameter id="FLUX_VALUE" value="0" units="mmol_per_gDW_per_hr"/>
<parameter id="OBJECTIVE_COEFFICIENT" value="0" units="mmol_per_gDW_per_hr"/>
</listOfParameters>
</kineticLaw>
</reaction>
<reaction id="R235" name="R235" reversible="true">
<notes>
 <body xmlns="http://www.w3.org/1999/xhtml">
<p>GENE_ASSOCIATION: (slr1124)</p>
</body>
</notes>
<listOfReactants>
<speciesReference species="C00631_cyt" stoichiometry="1"/>
</listOfReactants>
<listOfProducts>
<speciesReference species="C00197_cyt" stoichiometry="1"/>
</listOfProducts>
. <kineticLaw>
<math xmlns="http://www.w3.org/1998/Math/MathML">
<ci> FLUX_VALUE </ci>
</math>
<listOfParameters>
<parameter id="LOWER_BOUND" value="-1000" units="mmol_per_gDW_per_hr"/>
<parameter id="UPPER_BOUND" value="1000" units="mmol_per_gDW_per_hr"/>
<parameter id="FLUX_VALUE" value="0" units="mmol_per_gDW_per_hr"/>
<parameter id="OBJECTIVE_COEFFICIENT" value="0" units="mmol_per_gDW_per_hr"/>
</listOfParameters>
</kineticLaw>
</reaction>
<reaction id="R236" name="R236" reversible="true">
<notes>
 <body xmlns="http://www.w3.org/1999/xhtml">
<p>GENE_ASSOCIATION: (sll0395)</p>
</body>
</notes>
<listOfReactants>
<speciesReference species="C00631_cyt" stoichiometry="1"/>
</listOfReactants>
<listOfProducts>
<speciesReference species="C00197_cyt" stoichiometry="1"/>
</listOfProducts>
. <kineticLaw>
<math xmlns="http://www.w3.org/1998/Math/MathML">
<ci> FLUX_VALUE </ci>
</math>
<listOfParameters>
<parameter id="LOWER_BOUND" value="-1000" units="mmol_per_gDW_per_hr"/>
<parameter id="UPPER_BOUND" value="1000" units="mmol_per_gDW_per_hr"/>
<parameter id="FLUX_VALUE" value="0" units="mmol_per_gDW_per_hr"/>
<parameter id="OBJECTIVE_COEFFICIENT" value="0" units="mmol_per_gDW_per_hr"/>
</listOfParameters>
</kineticLaw>
</reaction>
<reaction id="R237" name="R237" reversible="true">
<notes>
 <body xmlns="http://www.w3.org/1999/xhtml">
<p>GENE_ASSOCIATION: (slr1748)</p>
</body>
</notes>
<listOfReactants>
<speciesReference species="C00631_cyt" stoichiometry="1"/>
</listOfReactants>
<listOfProducts>
<speciesReference species="C00197_cyt" stoichiometry="1"/>
</listOfProducts>
. <kineticLaw>
<math xmlns="http://www.w3.org/1998/Math/MathML">
<ci> FLUX_VALUE </ci>
</math>
<listOfParameters>
<parameter id="LOWER_BOUND" value="-1000" units="mmol_per_gDW_per_hr"/>
<parameter id="UPPER_BOUND" value="1000" units="mmol_per_gDW_per_hr"/>
<parameter id="FLUX_VALUE" value="0" units="mmol_per_gDW_per_hr"/>
<parameter id="OBJECTIVE_COEFFICIENT" value="0" units="mmol_per_gDW_per_hr"/>
</listOfParameters>
</kineticLaw>
</reaction>
<reaction id="R238" name="R238" reversible="true">
<notes>
 <body xmlns="http://www.w3.org/1999/xhtml">
<p>GENE_ASSOCIATION: (slr0752)</p>
</body>
</notes>
<listOfReactants>
<speciesReference species="C00631_cyt" stoichiometry="1"/>
</listOfReactants>
<listOfProducts>
<speciesReference species="C00074_cyt" stoichiometry="1"/>
<speciesReference species="C00001_cyt" stoichiometry="1"/>
</listOfProducts>
. <kineticLaw>
<math xmlns="http://www.w3.org/1998/Math/MathML">
<ci> FLUX_VALUE </ci>
</math>
<listOfParameters>
<parameter id="LOWER_BOUND" value="-1000" units="mmol_per_gDW_per_hr"/>
<parameter id="UPPER_BOUND" value="1000" units="mmol_per_gDW_per_hr"/>
<parameter id="FLUX_VALUE" value="0" units="mmol_per_gDW_per_hr"/>
<parameter id="OBJECTIVE_COEFFICIENT" value="0" units="mmol_per_gDW_per_hr"/>
</listOfParameters>
</kineticLaw>
</reaction>
<reaction id="R239" name="R239" reversible="true">
<notes>
 <body xmlns="http://www.w3.org/1999/xhtml">
<p>GENE_ASSOCIATION: (sll0726)</p>
</body>
</notes>
<listOfReactants>
<speciesReference species="C00103_cyt" stoichiometry="1"/>
</listOfReactants>
<listOfProducts>
<speciesReference species="C00092_cyt" stoichiometry="1"/>
</listOfProducts>
. <kineticLaw>
<math xmlns="http://www.w3.org/1998/Math/MathML">
<ci> FLUX_VALUE </ci>
</math>
<listOfParameters>
<parameter id="LOWER_BOUND" value="-1000" units="mmol_per_gDW_per_hr"/>
<parameter id="UPPER_BOUND" value="1000" units="mmol_per_gDW_per_hr"/>
<parameter id="FLUX_VALUE" value="0" units="mmol_per_gDW_per_hr"/>
<parameter id="OBJECTIVE_COEFFICIENT" value="0" units="mmol_per_gDW_per_hr"/>
</listOfParameters>
</kineticLaw>
</reaction>
<reaction id="R240" name="R240" reversible="true">
<notes>
 <body xmlns="http://www.w3.org/1999/xhtml">
<p>GENE_ASSOCIATION: (slr1448)</p>
</body>
</notes>
<listOfReactants>
<speciesReference species="C00095_cyt" stoichiometry="1"/>
<speciesReference species="C00002_cyt" stoichiometry="1"/>
</listOfReactants>
<listOfProducts>
<speciesReference species="C00008_cyt" stoichiometry="1"/>
<speciesReference species="C00085_cyt" stoichiometry="1"/>
</listOfProducts>
. <kineticLaw>
<math xmlns="http://www.w3.org/1998/Math/MathML">
<ci> FLUX_VALUE </ci>
</math>
<listOfParameters>
<parameter id="LOWER_BOUND" value="-1000" units="mmol_per_gDW_per_hr"/>
<parameter id="UPPER_BOUND" value="1000" units="mmol_per_gDW_per_hr"/>
<parameter id="FLUX_VALUE" value="0" units="mmol_per_gDW_per_hr"/>
<parameter id="OBJECTIVE_COEFFICIENT" value="0" units="mmol_per_gDW_per_hr"/>
</listOfParameters>
</kineticLaw>
</reaction>
<reaction id="R241" name="R241" reversible="true">
<notes>
 <body xmlns="http://www.w3.org/1999/xhtml">
<p>GENE_ASSOCIATION: (slr0493)</p>
</body>
</notes>
<listOfReactants>
<speciesReference species="C00275_cyt" stoichiometry="1"/>
</listOfReactants>
<listOfProducts>
<speciesReference species="C00085_cyt" stoichiometry="1"/>
</listOfProducts>
. <kineticLaw>
<math xmlns="http://www.w3.org/1998/Math/MathML">
<ci> FLUX_VALUE </ci>
</math>
<listOfParameters>
<parameter id="LOWER_BOUND" value="-1000" units="mmol_per_gDW_per_hr"/>
<parameter id="UPPER_BOUND" value="1000" units="mmol_per_gDW_per_hr"/>
<parameter id="FLUX_VALUE" value="0" units="mmol_per_gDW_per_hr"/>
<parameter id="OBJECTIVE_COEFFICIENT" value="0" units="mmol_per_gDW_per_hr"/>
</listOfParameters>
</kineticLaw>
</reaction>
<reaction id="R242" name="R242" reversible="true">
<notes>
 <body xmlns="http://www.w3.org/1999/xhtml">
<p>GENE_ASSOCIATION: (slr1334)</p>
</body>
</notes>
<listOfReactants>
<speciesReference species="C00275_cyt" stoichiometry="1"/>
</listOfReactants>
<listOfProducts>
<speciesReference species="C00636_cyt" stoichiometry="1"/>
</listOfProducts>
. <kineticLaw>
<math xmlns="http://www.w3.org/1998/Math/MathML">
<ci> FLUX_VALUE </ci>
</math>
<listOfParameters>
<parameter id="LOWER_BOUND" value="-1000" units="mmol_per_gDW_per_hr"/>
<parameter id="UPPER_BOUND" value="1000" units="mmol_per_gDW_per_hr"/>
<parameter id="FLUX_VALUE" value="0" units="mmol_per_gDW_per_hr"/>
<parameter id="OBJECTIVE_COEFFICIENT" value="0" units="mmol_per_gDW_per_hr"/>
</listOfParameters>
</kineticLaw>
</reaction>
<reaction id="R243" name="R243" reversible="true">
<notes>
 <body xmlns="http://www.w3.org/1999/xhtml">
<p>GENE_ASSOCIATION: (sll1496)</p>
</body>
</notes>
<listOfReactants>
<speciesReference species="C00275_cyt" stoichiometry="1"/>
</listOfReactants>
<listOfProducts>
<speciesReference species="C00636_cyt" stoichiometry="1"/>
</listOfProducts>
. <kineticLaw>
<math xmlns="http://www.w3.org/1998/Math/MathML">
<ci> FLUX_VALUE </ci>
</math>
<listOfParameters>
<parameter id="LOWER_BOUND" value="-1000" units="mmol_per_gDW_per_hr"/>
<parameter id="UPPER_BOUND" value="1000" units="mmol_per_gDW_per_hr"/>
<parameter id="FLUX_VALUE" value="0" units="mmol_per_gDW_per_hr"/>
<parameter id="OBJECTIVE_COEFFICIENT" value="0" units="mmol_per_gDW_per_hr"/>
</listOfParameters>
</kineticLaw>
</reaction>
<reaction id="R244" name="R244" reversible="false">
<notes>
 <body xmlns="http://www.w3.org/1999/xhtml">
<p>GENE_ASSOCIATION: (sll1558)</p>
</body>
</notes>
<listOfReactants>
<speciesReference species="C00044_cyt" stoichiometry="1"/>
<speciesReference species="C00636_cyt" stoichiometry="1"/>
</listOfReactants>
<listOfProducts>
<speciesReference species="C00013_cyt" stoichiometry="1"/>
<speciesReference species="C00096_cyt" stoichiometry="1"/>
</listOfProducts>
. <kineticLaw>
<math xmlns="http://www.w3.org/1998/Math/MathML">
<ci> FLUX_VALUE </ci>
</math>
<listOfParameters>
<parameter id="LOWER_BOUND" value="0" units="mmol_per_gDW_per_hr"/>
<parameter id="UPPER_BOUND" value="1000" units="mmol_per_gDW_per_hr"/>
<parameter id="FLUX_VALUE" value="0" units="mmol_per_gDW_per_hr"/>
<parameter id="OBJECTIVE_COEFFICIENT" value="0" units="mmol_per_gDW_per_hr"/>
</listOfParameters>
</kineticLaw>
</reaction>
<reaction id="R245" name="R245" reversible="false">
<notes>
 <body xmlns="http://www.w3.org/1999/xhtml">
<p>GENE_ASSOCIATION: (sll1496)</p>
</body>
</notes>
<listOfReactants>
<speciesReference species="C00044_cyt" stoichiometry="1"/>
<speciesReference species="C00636_cyt" stoichiometry="1"/>
</listOfReactants>
<listOfProducts>
<speciesReference species="C00013_cyt" stoichiometry="1"/>
<speciesReference species="C00096_cyt" stoichiometry="1"/>
</listOfProducts>
. <kineticLaw>
<math xmlns="http://www.w3.org/1998/Math/MathML">
<ci> FLUX_VALUE </ci>
</math>
<listOfParameters>
<parameter id="LOWER_BOUND" value="0" units="mmol_per_gDW_per_hr"/>
<parameter id="UPPER_BOUND" value="1000" units="mmol_per_gDW_per_hr"/>
<parameter id="FLUX_VALUE" value="0" units="mmol_per_gDW_per_hr"/>
<parameter id="OBJECTIVE_COEFFICIENT" value="0" units="mmol_per_gDW_per_hr"/>
</listOfParameters>
</kineticLaw>
</reaction>
<reaction id="R246" name="R246" reversible="false">
<notes>
 <body xmlns="http://www.w3.org/1999/xhtml">
<p>GENE_ASSOCIATION: (slr2074)</p>
</body>
</notes>
<listOfReactants>
<speciesReference species="C00636_cyt" stoichiometry="1"/>
<speciesReference species="C00035_cyt" stoichiometry="1"/>
</listOfReactants>
<listOfProducts>
<speciesReference species="C00009_cyt" stoichiometry="1"/>
<speciesReference species="C00096_cyt" stoichiometry="1"/>
</listOfProducts>
. <kineticLaw>
<math xmlns="http://www.w3.org/1998/Math/MathML">
<ci> FLUX_VALUE </ci>
</math>
<listOfParameters>
<parameter id="LOWER_BOUND" value="0" units="mmol_per_gDW_per_hr"/>
<parameter id="UPPER_BOUND" value="1000" units="mmol_per_gDW_per_hr"/>
<parameter id="FLUX_VALUE" value="0" units="mmol_per_gDW_per_hr"/>
<parameter id="OBJECTIVE_COEFFICIENT" value="0" units="mmol_per_gDW_per_hr"/>
</listOfParameters>
</kineticLaw>
</reaction>
<reaction id="R247" name="R247" reversible="false">
<notes>
 <body xmlns="http://www.w3.org/1999/xhtml">
<p>GENE_ASSOCIATION: (sll1370)</p>
</body>
</notes>
<listOfReactants>
<speciesReference species="C00636_cyt" stoichiometry="1"/>
<speciesReference species="C00035_cyt" stoichiometry="1"/>
</listOfReactants>
<listOfProducts>
<speciesReference species="C00009_cyt" stoichiometry="1"/>
<speciesReference species="C00096_cyt" stoichiometry="1"/>
</listOfProducts>
. <kineticLaw>
<math xmlns="http://www.w3.org/1998/Math/MathML">
<ci> FLUX_VALUE </ci>
</math>
<listOfParameters>
<parameter id="LOWER_BOUND" value="0" units="mmol_per_gDW_per_hr"/>
<parameter id="UPPER_BOUND" value="1000" units="mmol_per_gDW_per_hr"/>
<parameter id="FLUX_VALUE" value="0" units="mmol_per_gDW_per_hr"/>
<parameter id="OBJECTIVE_COEFFICIENT" value="0" units="mmol_per_gDW_per_hr"/>
</listOfParameters>
</kineticLaw>
</reaction>
<reaction id="R248" name="R248" reversible="false">
<notes>
 <body xmlns="http://www.w3.org/1999/xhtml">
<p>GENE_ASSOCIATION: (sll0207)</p>
</body>
</notes>
<listOfReactants>
<speciesReference species="C00103_cyt" stoichiometry="1"/>
<speciesReference species="C00459_cyt" stoichiometry="1"/>
</listOfReactants>
<listOfProducts>
<speciesReference species="C00013_cyt" stoichiometry="1"/>
<speciesReference species="C00842_cyt" stoichiometry="1"/>
</listOfProducts>
. <kineticLaw>
<math xmlns="http://www.w3.org/1998/Math/MathML">
<ci> FLUX_VALUE </ci>
</math>
<listOfParameters>
<parameter id="LOWER_BOUND" value="0" units="mmol_per_gDW_per_hr"/>
<parameter id="UPPER_BOUND" value="1000" units="mmol_per_gDW_per_hr"/>
<parameter id="FLUX_VALUE" value="0" units="mmol_per_gDW_per_hr"/>
<parameter id="OBJECTIVE_COEFFICIENT" value="0" units="mmol_per_gDW_per_hr"/>
</listOfParameters>
</kineticLaw>
</reaction>
<reaction id="R249" name="R249" reversible="false">
<notes>
 <body xmlns="http://www.w3.org/1999/xhtml">
<p>GENE_ASSOCIATION: (slr0983)</p>
</body>
</notes>
<listOfReactants>
<speciesReference species="C00063_cyt" stoichiometry="1"/>
<speciesReference species="C00103_cyt" stoichiometry="1"/>
</listOfReactants>
<listOfProducts>
<speciesReference species="C00013_cyt" stoichiometry="1"/>
<speciesReference species="C00501_cyt" stoichiometry="1"/>
</listOfProducts>
. <kineticLaw>
<math xmlns="http://www.w3.org/1998/Math/MathML">
<ci> FLUX_VALUE </ci>
</math>
<listOfParameters>
<parameter id="LOWER_BOUND" value="0" units="mmol_per_gDW_per_hr"/>
<parameter id="UPPER_BOUND" value="1000" units="mmol_per_gDW_per_hr"/>
<parameter id="FLUX_VALUE" value="0" units="mmol_per_gDW_per_hr"/>
<parameter id="OBJECTIVE_COEFFICIENT" value="0" units="mmol_per_gDW_per_hr"/>
</listOfParameters>
</kineticLaw>
</reaction>
<reaction id="R250" name="R250" reversible="true">
<notes>
 <body xmlns="http://www.w3.org/1999/xhtml">
<p>GENE_ASSOCIATION: (sll0244)</p>
</body>
</notes>
<listOfReactants>
<speciesReference species="C00842_cyt" stoichiometry="1"/>
</listOfReactants>
<listOfProducts>
<speciesReference species="C02097_cyt" stoichiometry="1"/>
</listOfProducts>
. <kineticLaw>
<math xmlns="http://www.w3.org/1998/Math/MathML">
<ci> FLUX_VALUE </ci>
</math>
<listOfParameters>
<parameter id="LOWER_BOUND" value="-1000" units="mmol_per_gDW_per_hr"/>
<parameter id="UPPER_BOUND" value="1000" units="mmol_per_gDW_per_hr"/>
<parameter id="FLUX_VALUE" value="0" units="mmol_per_gDW_per_hr"/>
<parameter id="OBJECTIVE_COEFFICIENT" value="0" units="mmol_per_gDW_per_hr"/>
</listOfParameters>
</kineticLaw>
</reaction>
<reaction id="R251" name="R251" reversible="true">
<notes>
 <body xmlns="http://www.w3.org/1999/xhtml">
<p>GENE_ASSOCIATION: (slr1067)</p>
</body>
</notes>
<listOfReactants>
<speciesReference species="C00842_cyt" stoichiometry="1"/>
</listOfReactants>
<listOfProducts>
<speciesReference species="C02097_cyt" stoichiometry="1"/>
</listOfProducts>
. <kineticLaw>
<math xmlns="http://www.w3.org/1998/Math/MathML">
<ci> FLUX_VALUE </ci>
</math>
<listOfParameters>
<parameter id="LOWER_BOUND" value="-1000" units="mmol_per_gDW_per_hr"/>
<parameter id="UPPER_BOUND" value="1000" units="mmol_per_gDW_per_hr"/>
<parameter id="FLUX_VALUE" value="0" units="mmol_per_gDW_per_hr"/>
<parameter id="OBJECTIVE_COEFFICIENT" value="0" units="mmol_per_gDW_per_hr"/>
</listOfParameters>
</kineticLaw>
</reaction>
<reaction id="R252" name="R252" reversible="true">
<notes>
 <body xmlns="http://www.w3.org/1999/xhtml">
<p>GENE_ASSOCIATION: (slr1078)</p>
</body>
</notes>
<listOfReactants>
<speciesReference species="C00842_cyt" stoichiometry="1"/>
</listOfReactants>
<listOfProducts>
<speciesReference species="C02097_cyt" stoichiometry="1"/>
</listOfProducts>
. <kineticLaw>
<math xmlns="http://www.w3.org/1998/Math/MathML">
<ci> FLUX_VALUE </ci>
</math>
<listOfParameters>
<parameter id="LOWER_BOUND" value="-1000" units="mmol_per_gDW_per_hr"/>
<parameter id="UPPER_BOUND" value="1000" units="mmol_per_gDW_per_hr"/>
<parameter id="FLUX_VALUE" value="0" units="mmol_per_gDW_per_hr"/>
<parameter id="OBJECTIVE_COEFFICIENT" value="0" units="mmol_per_gDW_per_hr"/>
</listOfParameters>
</kineticLaw>
</reaction>
<reaction id="R253" name="R253" reversible="false">
<notes>
 <body xmlns="http://www.w3.org/1999/xhtml">
<p>GENE_ASSOCIATION: (slr0836)</p>
</body>
</notes>
<listOfReactants>
<speciesReference species="C00842_cyt" stoichiometry="1"/>
</listOfReactants>
<listOfProducts>
<speciesReference species="C00001_cyt" stoichiometry="1"/>
<speciesReference species="C11907_cyt" stoichiometry="1"/>
</listOfProducts>
. <kineticLaw>
<math xmlns="http://www.w3.org/1998/Math/MathML">
<ci> FLUX_VALUE </ci>
</math>
<listOfParameters>
<parameter id="LOWER_BOUND" value="0" units="mmol_per_gDW_per_hr"/>
<parameter id="UPPER_BOUND" value="1000" units="mmol_per_gDW_per_hr"/>
<parameter id="FLUX_VALUE" value="0" units="mmol_per_gDW_per_hr"/>
<parameter id="OBJECTIVE_COEFFICIENT" value="0" units="mmol_per_gDW_per_hr"/>
</listOfParameters>
</kineticLaw>
</reaction>
<reaction id="R254" name="R254" reversible="false">
<notes>
 <body xmlns="http://www.w3.org/1999/xhtml">
<p>GENE_ASSOCIATION: (slr0809)</p>
</body>
</notes>
<listOfReactants>
<speciesReference species="C00842_cyt" stoichiometry="1"/>
</listOfReactants>
<listOfProducts>
<speciesReference species="C00001_cyt" stoichiometry="1"/>
<speciesReference species="C11907_cyt" stoichiometry="1"/>
</listOfProducts>
. <kineticLaw>
<math xmlns="http://www.w3.org/1998/Math/MathML">
<ci> FLUX_VALUE </ci>
</math>
<listOfParameters>
<parameter id="LOWER_BOUND" value="0" units="mmol_per_gDW_per_hr"/>
<parameter id="UPPER_BOUND" value="1000" units="mmol_per_gDW_per_hr"/>
<parameter id="FLUX_VALUE" value="0" units="mmol_per_gDW_per_hr"/>
<parameter id="OBJECTIVE_COEFFICIENT" value="0" units="mmol_per_gDW_per_hr"/>
</listOfParameters>
</kineticLaw>
</reaction>
<reaction id="R255" name="R255" reversible="false">
<notes>
 <body xmlns="http://www.w3.org/1999/xhtml">
<p>GENE_ASSOCIATION: (slr1933)</p>
</body>
</notes>
<listOfReactants>
<speciesReference species="C11907_cyt" stoichiometry="1"/>
</listOfReactants>
<listOfProducts>
<speciesReference species="C00688_cyt" stoichiometry="1"/>
</listOfProducts>
. <kineticLaw>
<math xmlns="http://www.w3.org/1998/Math/MathML">
<ci> FLUX_VALUE </ci>
</math>
<listOfParameters>
<parameter id="LOWER_BOUND" value="0" units="mmol_per_gDW_per_hr"/>
<parameter id="UPPER_BOUND" value="1000" units="mmol_per_gDW_per_hr"/>
<parameter id="FLUX_VALUE" value="0" units="mmol_per_gDW_per_hr"/>
<parameter id="OBJECTIVE_COEFFICIENT" value="0" units="mmol_per_gDW_per_hr"/>
</listOfParameters>
</kineticLaw>
</reaction>
<reaction id="R256" name="R256" reversible="false">
<notes>
 <body xmlns="http://www.w3.org/1999/xhtml">
<p>GENE_ASSOCIATION: (slr0985)</p>
</body>
</notes>
<listOfReactants>
<speciesReference species="C11907_cyt" stoichiometry="1"/>
</listOfReactants>
<listOfProducts>
<speciesReference species="C00688_cyt" stoichiometry="1"/>
</listOfProducts>
. <kineticLaw>
<math xmlns="http://www.w3.org/1998/Math/MathML">
<ci> FLUX_VALUE </ci>
</math>
<listOfParameters>
<parameter id="LOWER_BOUND" value="0" units="mmol_per_gDW_per_hr"/>
<parameter id="UPPER_BOUND" value="1000" units="mmol_per_gDW_per_hr"/>
<parameter id="FLUX_VALUE" value="0" units="mmol_per_gDW_per_hr"/>
<parameter id="OBJECTIVE_COEFFICIENT" value="0" units="mmol_per_gDW_per_hr"/>
</listOfParameters>
</kineticLaw>
</reaction>
<reaction id="R257" name="R257" reversible="false">
<notes>
 <body xmlns="http://www.w3.org/1999/xhtml">
<p>GENE_ASSOCIATION: (sll1395)</p>
</body>
</notes>
<listOfReactants>
<speciesReference species="C00005_cyt" stoichiometry="1"/>
<speciesReference species="C00080_cyt" stoichiometry="1"/>
<speciesReference species="C00688_cyt" stoichiometry="1"/>
</listOfReactants>
<listOfProducts>
<speciesReference species="C03319_cyt" stoichiometry="1"/>
<speciesReference species="C00006_cyt" stoichiometry="1"/>
</listOfProducts>
. <kineticLaw>
<math xmlns="http://www.w3.org/1998/Math/MathML">
<ci> FLUX_VALUE </ci>
</math>
<listOfParameters>
<parameter id="LOWER_BOUND" value="0" units="mmol_per_gDW_per_hr"/>
<parameter id="UPPER_BOUND" value="1000" units="mmol_per_gDW_per_hr"/>
<parameter id="FLUX_VALUE" value="0" units="mmol_per_gDW_per_hr"/>
<parameter id="OBJECTIVE_COEFFICIENT" value="0" units="mmol_per_gDW_per_hr"/>
</listOfParameters>
</kineticLaw>
</reaction>
<reaction id="R258" name="R258" reversible="true">
<notes>
 <body xmlns="http://www.w3.org/1999/xhtml">
<p>GENE_ASSOCIATION: </p>
</body>
</notes>
<listOfReactants>
<speciesReference species="C00103_cyt" stoichiometry="1"/>
<speciesReference species="C00075_cyt" stoichiometry="1"/>
</listOfReactants>
<listOfProducts>
<speciesReference species="C00013_cyt" stoichiometry="1"/>
<speciesReference species="C00029_cyt" stoichiometry="1"/>
</listOfProducts>
. <kineticLaw>
<math xmlns="http://www.w3.org/1998/Math/MathML">
<ci> FLUX_VALUE </ci>
</math>
<listOfParameters>
<parameter id="LOWER_BOUND" value="-1000" units="mmol_per_gDW_per_hr"/>
<parameter id="UPPER_BOUND" value="1000" units="mmol_per_gDW_per_hr"/>
<parameter id="FLUX_VALUE" value="0" units="mmol_per_gDW_per_hr"/>
<parameter id="OBJECTIVE_COEFFICIENT" value="0" units="mmol_per_gDW_per_hr"/>
</listOfParameters>
</kineticLaw>
</reaction>
<reaction id="R259" name="R259" reversible="true">
<notes>
 <body xmlns="http://www.w3.org/1999/xhtml">
<p>GENE_ASSOCIATION: (sll0244)</p>
</body>
</notes>
<listOfReactants>
<speciesReference species="C00029_cyt" stoichiometry="1"/>
</listOfReactants>
<listOfProducts>
<speciesReference species="C00052_cyt" stoichiometry="1"/>
</listOfProducts>
. <kineticLaw>
<math xmlns="http://www.w3.org/1998/Math/MathML">
<ci> FLUX_VALUE </ci>
</math>
<listOfParameters>
<parameter id="LOWER_BOUND" value="-1000" units="mmol_per_gDW_per_hr"/>
<parameter id="UPPER_BOUND" value="1000" units="mmol_per_gDW_per_hr"/>
<parameter id="FLUX_VALUE" value="0" units="mmol_per_gDW_per_hr"/>
<parameter id="OBJECTIVE_COEFFICIENT" value="0" units="mmol_per_gDW_per_hr"/>
</listOfParameters>
</kineticLaw>
</reaction>
<reaction id="R260" name="R260" reversible="true">
<notes>
 <body xmlns="http://www.w3.org/1999/xhtml">
<p>GENE_ASSOCIATION: (slr0091)</p>
</body>
</notes>
<listOfReactants>
<speciesReference species="C00577_cyt" stoichiometry="1"/>
<speciesReference species="C00001_cyt" stoichiometry="1"/>
<speciesReference species="C00003_cyt" stoichiometry="1"/>
</listOfReactants>
<listOfProducts>
<speciesReference species="C00258_cyt" stoichiometry="1"/>
<speciesReference species="C00080_cyt" stoichiometry="1"/>
<speciesReference species="C00004_cyt" stoichiometry="1"/>
</listOfProducts>
. <kineticLaw>
<math xmlns="http://www.w3.org/1998/Math/MathML">
<ci> FLUX_VALUE </ci>
</math>
<listOfParameters>
<parameter id="LOWER_BOUND" value="-1000" units="mmol_per_gDW_per_hr"/>
<parameter id="UPPER_BOUND" value="1000" units="mmol_per_gDW_per_hr"/>
<parameter id="FLUX_VALUE" value="0" units="mmol_per_gDW_per_hr"/>
<parameter id="OBJECTIVE_COEFFICIENT" value="0" units="mmol_per_gDW_per_hr"/>
</listOfParameters>
</kineticLaw>
</reaction>
<reaction id="R261" name="R261" reversible="true">
<notes>
 <body xmlns="http://www.w3.org/1999/xhtml">
<p>GENE_ASSOCIATION: (slr0942)</p>
</body>
</notes>
<listOfReactants>
<speciesReference species="C00116_cyt" stoichiometry="1"/>
<speciesReference species="C00006_cyt" stoichiometry="1"/>
</listOfReactants>
<listOfProducts>
<speciesReference species="C00577_cyt" stoichiometry="1"/>
<speciesReference species="C00005_cyt" stoichiometry="1"/>
<speciesReference species="C00080_cyt" stoichiometry="1"/>
</listOfProducts>
. <kineticLaw>
<math xmlns="http://www.w3.org/1998/Math/MathML">
<ci> FLUX_VALUE </ci>
</math>
<listOfParameters>
<parameter id="LOWER_BOUND" value="-1000" units="mmol_per_gDW_per_hr"/>
<parameter id="UPPER_BOUND" value="1000" units="mmol_per_gDW_per_hr"/>
<parameter id="FLUX_VALUE" value="0" units="mmol_per_gDW_per_hr"/>
<parameter id="OBJECTIVE_COEFFICIENT" value="0" units="mmol_per_gDW_per_hr"/>
</listOfParameters>
</kineticLaw>
</reaction>
<reaction id="R262" name="R262" reversible="false">
<notes>
 <body xmlns="http://www.w3.org/1999/xhtml">
<p>GENE_ASSOCIATION: (slr1672)</p>
</body>
</notes>
<listOfReactants>
<speciesReference species="C00116_cyt" stoichiometry="1"/>
<speciesReference species="C00002_cyt" stoichiometry="1"/>
</listOfReactants>
<listOfProducts>
<speciesReference species="C00008_cyt" stoichiometry="1"/>
<speciesReference species="C00093_cyt" stoichiometry="1"/>
</listOfProducts>
. <kineticLaw>
<math xmlns="http://www.w3.org/1998/Math/MathML">
<ci> FLUX_VALUE </ci>
</math>
<listOfParameters>
<parameter id="LOWER_BOUND" value="0" units="mmol_per_gDW_per_hr"/>
<parameter id="UPPER_BOUND" value="1000" units="mmol_per_gDW_per_hr"/>
<parameter id="FLUX_VALUE" value="0" units="mmol_per_gDW_per_hr"/>
<parameter id="OBJECTIVE_COEFFICIENT" value="0" units="mmol_per_gDW_per_hr"/>
</listOfParameters>
</kineticLaw>
</reaction>
<reaction id="R263" name="R263" reversible="true">
<notes>
 <body xmlns="http://www.w3.org/1999/xhtml">
<p>GENE_ASSOCIATION: (slr1755)</p>
</body>
</notes>
<listOfReactants>
<speciesReference species="C00093_cyt" stoichiometry="1"/>
<speciesReference species="C00003_cyt" stoichiometry="1"/>
</listOfReactants>
<listOfProducts>
<speciesReference species="C00080_cyt" stoichiometry="1"/>
<speciesReference species="C00111_cyt" stoichiometry="1"/>
<speciesReference species="C00004_cyt" stoichiometry="1"/>
</listOfProducts>
. <kineticLaw>
<math xmlns="http://www.w3.org/1998/Math/MathML">
<ci> FLUX_VALUE </ci>
</math>
<listOfParameters>
<parameter id="LOWER_BOUND" value="-1000" units="mmol_per_gDW_per_hr"/>
<parameter id="UPPER_BOUND" value="1000" units="mmol_per_gDW_per_hr"/>
<parameter id="FLUX_VALUE" value="0" units="mmol_per_gDW_per_hr"/>
<parameter id="OBJECTIVE_COEFFICIENT" value="0" units="mmol_per_gDW_per_hr"/>
</listOfParameters>
</kineticLaw>
</reaction>
<reaction id="R264" name="R264" reversible="false">
<notes>
 <body xmlns="http://www.w3.org/1999/xhtml">
<p>GENE_ASSOCIATION: (sll1085)</p>
</body>
</notes>
<listOfReactants>
<speciesReference species="C10385_tlm" stoichiometry="1"/>
<speciesReference species="C00093_cyt" stoichiometry="1"/>
</listOfReactants>
<listOfProducts>
<speciesReference species="C16695_tlm" stoichiometry="1"/>
<speciesReference species="C00111_cyt" stoichiometry="1"/>
</listOfProducts>
. <kineticLaw>
<math xmlns="http://www.w3.org/1998/Math/MathML">
<ci> FLUX_VALUE </ci>
</math>
<listOfParameters>
<parameter id="LOWER_BOUND" value="0" units="mmol_per_gDW_per_hr"/>
<parameter id="UPPER_BOUND" value="1000" units="mmol_per_gDW_per_hr"/>
<parameter id="FLUX_VALUE" value="0" units="mmol_per_gDW_per_hr"/>
<parameter id="OBJECTIVE_COEFFICIENT" value="0" units="mmol_per_gDW_per_hr"/>
</listOfParameters>
</kineticLaw>
</reaction>
<reaction id="R265" name="R265" reversible="false">
<notes>
 <body xmlns="http://www.w3.org/1999/xhtml">
<p>GENE_ASSOCIATION: (sll1085)</p>
</body>
</notes>
<listOfReactants>
<speciesReference species="C00093_cyt" stoichiometry="1"/>
<speciesReference species="C10385_cym" stoichiometry="1"/>
</listOfReactants>
<listOfProducts>
<speciesReference species="C00111_cyt" stoichiometry="1"/>
<speciesReference species="C16695_cym" stoichiometry="1"/>
</listOfProducts>
. <kineticLaw>
<math xmlns="http://www.w3.org/1998/Math/MathML">
<ci> FLUX_VALUE </ci>
</math>
<listOfParameters>
<parameter id="LOWER_BOUND" value="0" units="mmol_per_gDW_per_hr"/>
<parameter id="UPPER_BOUND" value="1000" units="mmol_per_gDW_per_hr"/>
<parameter id="FLUX_VALUE" value="0" units="mmol_per_gDW_per_hr"/>
<parameter id="OBJECTIVE_COEFFICIENT" value="0" units="mmol_per_gDW_per_hr"/>
</listOfParameters>
</kineticLaw>
</reaction>
<reaction id="R266" name="R266" reversible="false">
<notes>
 <body xmlns="http://www.w3.org/1999/xhtml">
<p>GENE_ASSOCIATION: (sll0045)</p>
</body>
</notes>
<listOfReactants>
<speciesReference species="C00085_cyt" stoichiometry="1"/>
<speciesReference species="C00029_cyt" stoichiometry="1"/>
</listOfReactants>
<listOfProducts>
<speciesReference species="C00015_cyt" stoichiometry="1"/>
<speciesReference species="C02591_cyt" stoichiometry="1"/>
</listOfProducts>
. <kineticLaw>
<math xmlns="http://www.w3.org/1998/Math/MathML">
<ci> FLUX_VALUE </ci>
</math>
<listOfParameters>
<parameter id="LOWER_BOUND" value="0" units="mmol_per_gDW_per_hr"/>
<parameter id="UPPER_BOUND" value="1000" units="mmol_per_gDW_per_hr"/>
<parameter id="FLUX_VALUE" value="0" units="mmol_per_gDW_per_hr"/>
<parameter id="OBJECTIVE_COEFFICIENT" value="0" units="mmol_per_gDW_per_hr"/>
</listOfParameters>
</kineticLaw>
</reaction>
<reaction id="R267" name="R267" reversible="false">
<notes>
 <body xmlns="http://www.w3.org/1999/xhtml">
<p>GENE_ASSOCIATION: (slr0953)</p>
</body>
</notes>
<listOfReactants>
<speciesReference species="C00001_cyt" stoichiometry="1"/>
<speciesReference species="C02591_cyt" stoichiometry="1"/>
</listOfReactants>
<listOfProducts>
<speciesReference species="C00009_cyt" stoichiometry="1"/>
<speciesReference species="C00089_cyt" stoichiometry="1"/>
</listOfProducts>
. <kineticLaw>
<math xmlns="http://www.w3.org/1998/Math/MathML">
<ci> FLUX_VALUE </ci>
</math>
<listOfParameters>
<parameter id="LOWER_BOUND" value="0" units="mmol_per_gDW_per_hr"/>
<parameter id="UPPER_BOUND" value="1000" units="mmol_per_gDW_per_hr"/>
<parameter id="FLUX_VALUE" value="0" units="mmol_per_gDW_per_hr"/>
<parameter id="OBJECTIVE_COEFFICIENT" value="0" units="mmol_per_gDW_per_hr"/>
</listOfParameters>
</kineticLaw>
</reaction>
<reaction id="R268" name="R268" reversible="false">
<notes>
 <body xmlns="http://www.w3.org/1999/xhtml">
<p>GENE_ASSOCIATION: (slr0839)</p>
</body>
</notes>
<listOfReactants>
<speciesReference species="C14818_cyt" stoichiometry="1"/>
<speciesReference species="C02191_cyt" stoichiometry="1"/>
</listOfReactants>
<listOfProducts>
<speciesReference species="C00080_cyt" stoichiometry="2"/>
<speciesReference species="C00032_cyt" stoichiometry="1"/>
</listOfProducts>
. <kineticLaw>
<math xmlns="http://www.w3.org/1998/Math/MathML">
<ci> FLUX_VALUE </ci>
</math>
<listOfParameters>
<parameter id="LOWER_BOUND" value="0" units="mmol_per_gDW_per_hr"/>
<parameter id="UPPER_BOUND" value="1000" units="mmol_per_gDW_per_hr"/>
<parameter id="FLUX_VALUE" value="0" units="mmol_per_gDW_per_hr"/>
<parameter id="OBJECTIVE_COEFFICIENT" value="0" units="mmol_per_gDW_per_hr"/>
</listOfParameters>
</kineticLaw>
</reaction>
<reaction id="R269" name="R269" reversible="true">
<notes>
 <body xmlns="http://www.w3.org/1999/xhtml">
<p>GENE_ASSOCIATION: (sll1899)</p>
</body>
</notes>
<listOfReactants>
<speciesReference species="C00001_cyt" stoichiometry="1"/>
<speciesReference species="C00032_cyt" stoichiometry="1"/>
<speciesReference species="C00448_cyt" stoichiometry="1"/>
</listOfReactants>
<listOfProducts>
<speciesReference species="C00013_cyt" stoichiometry="1"/>
<speciesReference species="C15672_cyt" stoichiometry="1"/>
</listOfProducts>
. <kineticLaw>
<math xmlns="http://www.w3.org/1998/Math/MathML">
<ci> FLUX_VALUE </ci>
</math>
<listOfParameters>
<parameter id="LOWER_BOUND" value="-1000" units="mmol_per_gDW_per_hr"/>
<parameter id="UPPER_BOUND" value="1000" units="mmol_per_gDW_per_hr"/>
<parameter id="FLUX_VALUE" value="0" units="mmol_per_gDW_per_hr"/>
<parameter id="OBJECTIVE_COEFFICIENT" value="0" units="mmol_per_gDW_per_hr"/>
</listOfParameters>
</kineticLaw>
</reaction>
<reaction id="R270" name="R270" reversible="true">
<notes>
 <body xmlns="http://www.w3.org/1999/xhtml">
<p>GENE_ASSOCIATION: (sll1898)</p>
</body>
</notes>
<listOfReactants>
<speciesReference species="C00001_cyt" stoichiometry="1"/>
<speciesReference species="C15672_cyt" stoichiometry="1"/>
</listOfReactants>
<listOfProducts>
<speciesReference species="C00080_cyt" stoichiometry="4"/>
<speciesReference species="C15670_cyt" stoichiometry="1"/>
</listOfProducts>
. <kineticLaw>
<math xmlns="http://www.w3.org/1998/Math/MathML">
<ci> FLUX_VALUE </ci>
</math>
<listOfParameters>
<parameter id="LOWER_BOUND" value="-1000" units="mmol_per_gDW_per_hr"/>
<parameter id="UPPER_BOUND" value="1000" units="mmol_per_gDW_per_hr"/>
<parameter id="FLUX_VALUE" value="0" units="mmol_per_gDW_per_hr"/>
<parameter id="OBJECTIVE_COEFFICIENT" value="0" units="mmol_per_gDW_per_hr"/>
</listOfParameters>
</kineticLaw>
</reaction>
<reaction id="R271" name="R271" reversible="false">
<notes>
 <body xmlns="http://www.w3.org/1999/xhtml">
<p>GENE_ASSOCIATION: (sll0900) and (slr1560)</p>
</body>
</notes>
<listOfReactants>
<speciesReference species="C00002_cyt" stoichiometry="1"/>
<speciesReference species="C00119_cyt" stoichiometry="1"/>
</listOfReactants>
<listOfProducts>
<speciesReference species="C02739_cyt" stoichiometry="1"/>
<speciesReference species="C00013_cyt" stoichiometry="1"/>
</listOfProducts>
. <kineticLaw>
<math xmlns="http://www.w3.org/1998/Math/MathML">
<ci> FLUX_VALUE </ci>
</math>
<listOfParameters>
<parameter id="LOWER_BOUND" value="0" units="mmol_per_gDW_per_hr"/>
<parameter id="UPPER_BOUND" value="1000" units="mmol_per_gDW_per_hr"/>
<parameter id="FLUX_VALUE" value="0" units="mmol_per_gDW_per_hr"/>
<parameter id="OBJECTIVE_COEFFICIENT" value="0" units="mmol_per_gDW_per_hr"/>
</listOfParameters>
</kineticLaw>
</reaction>
<reaction id="R272" name="R272" reversible="false">
<notes>
 <body xmlns="http://www.w3.org/1999/xhtml">
<p>GENE_ASSOCIATION: (slr0608)</p>
</body>
</notes>
<listOfReactants>
<speciesReference species="C00001_cyt" stoichiometry="1"/>
<speciesReference species="C02739_cyt" stoichiometry="1"/>
</listOfReactants>
<listOfProducts>
<speciesReference species="C00013_cyt" stoichiometry="1"/>
<speciesReference species="C02741_cyt" stoichiometry="1"/>
</listOfProducts>
. <kineticLaw>
<math xmlns="http://www.w3.org/1998/Math/MathML">
<ci> FLUX_VALUE </ci>
</math>
<listOfParameters>
<parameter id="LOWER_BOUND" value="0" units="mmol_per_gDW_per_hr"/>
<parameter id="UPPER_BOUND" value="1000" units="mmol_per_gDW_per_hr"/>
<parameter id="FLUX_VALUE" value="0" units="mmol_per_gDW_per_hr"/>
<parameter id="OBJECTIVE_COEFFICIENT" value="0" units="mmol_per_gDW_per_hr"/>
</listOfParameters>
</kineticLaw>
</reaction>
<reaction id="R273" name="R273" reversible="false">
<notes>
 <body xmlns="http://www.w3.org/1999/xhtml">
<p>GENE_ASSOCIATION: (slr0608)</p>
</body>
</notes>
<listOfReactants>
<speciesReference species="C00001_cyt" stoichiometry="1"/>
<speciesReference species="C02741_cyt" stoichiometry="1"/>
</listOfReactants>
<listOfProducts>
<speciesReference species="C04896_cyt" stoichiometry="1"/>
</listOfProducts>
. <kineticLaw>
<math xmlns="http://www.w3.org/1998/Math/MathML">
<ci> FLUX_VALUE </ci>
</math>
<listOfParameters>
<parameter id="LOWER_BOUND" value="0" units="mmol_per_gDW_per_hr"/>
<parameter id="UPPER_BOUND" value="1000" units="mmol_per_gDW_per_hr"/>
<parameter id="FLUX_VALUE" value="0" units="mmol_per_gDW_per_hr"/>
<parameter id="OBJECTIVE_COEFFICIENT" value="0" units="mmol_per_gDW_per_hr"/>
</listOfParameters>
</kineticLaw>
</reaction>
<reaction id="R274" name="R274" reversible="false">
<notes>
 <body xmlns="http://www.w3.org/1999/xhtml">
<p>GENE_ASSOCIATION: (slr0652)</p>
</body>
</notes>
<listOfReactants>
<speciesReference species="C04896_cyt" stoichiometry="1"/>
</listOfReactants>
<listOfProducts>
<speciesReference species="C04916_cyt" stoichiometry="1"/>
</listOfProducts>
. <kineticLaw>
<math xmlns="http://www.w3.org/1998/Math/MathML">
<ci> FLUX_VALUE </ci>
</math>
<listOfParameters>
<parameter id="LOWER_BOUND" value="0" units="mmol_per_gDW_per_hr"/>
<parameter id="UPPER_BOUND" value="1000" units="mmol_per_gDW_per_hr"/>
<parameter id="FLUX_VALUE" value="0" units="mmol_per_gDW_per_hr"/>
<parameter id="OBJECTIVE_COEFFICIENT" value="0" units="mmol_per_gDW_per_hr"/>
</listOfParameters>
</kineticLaw>
</reaction>
<reaction id="R275" name="R275" reversible="false">
<notes>
 <body xmlns="http://www.w3.org/1999/xhtml">
<p>GENE_ASSOCIATION: (sll1893)</p>
</body>
</notes>
<listOfReactants>
<speciesReference species="C04916_cyt" stoichiometry="1"/>
<speciesReference species="C00064_cyt" stoichiometry="1"/>
</listOfReactants>
<listOfProducts>
<speciesReference species="C04677_cyt" stoichiometry="1"/>
<speciesReference species="C00025_cyt" stoichiometry="1"/>
<speciesReference species="C04666_cyt" stoichiometry="1"/>
</listOfProducts>
. <kineticLaw>
<math xmlns="http://www.w3.org/1998/Math/MathML">
<ci> FLUX_VALUE </ci>
</math>
<listOfParameters>
<parameter id="LOWER_BOUND" value="0" units="mmol_per_gDW_per_hr"/>
<parameter id="UPPER_BOUND" value="1000" units="mmol_per_gDW_per_hr"/>
<parameter id="FLUX_VALUE" value="0" units="mmol_per_gDW_per_hr"/>
<parameter id="OBJECTIVE_COEFFICIENT" value="0" units="mmol_per_gDW_per_hr"/>
</listOfParameters>
</kineticLaw>
</reaction>
<reaction id="R276" name="R276" reversible="false">
<notes>
 <body xmlns="http://www.w3.org/1999/xhtml">
<p>GENE_ASSOCIATION: (slr0084)</p>
</body>
</notes>
<listOfReactants>
<speciesReference species="C04916_cyt" stoichiometry="1"/>
<speciesReference species="C00064_cyt" stoichiometry="1"/>
</listOfReactants>
<listOfProducts>
<speciesReference species="C04677_cyt" stoichiometry="1"/>
<speciesReference species="C00025_cyt" stoichiometry="1"/>
<speciesReference species="C04666_cyt" stoichiometry="1"/>
</listOfProducts>
. <kineticLaw>
<math xmlns="http://www.w3.org/1998/Math/MathML">
<ci> FLUX_VALUE </ci>
</math>
<listOfParameters>
<parameter id="LOWER_BOUND" value="0" units="mmol_per_gDW_per_hr"/>
<parameter id="UPPER_BOUND" value="1000" units="mmol_per_gDW_per_hr"/>
<parameter id="FLUX_VALUE" value="0" units="mmol_per_gDW_per_hr"/>
<parameter id="OBJECTIVE_COEFFICIENT" value="0" units="mmol_per_gDW_per_hr"/>
</listOfParameters>
</kineticLaw>
</reaction>
<reaction id="R277" name="R277" reversible="false">
<notes>
 <body xmlns="http://www.w3.org/1999/xhtml">
<p>GENE_ASSOCIATION: (slr0500)</p>
</body>
</notes>
<listOfReactants>
<speciesReference species="C04666_cyt" stoichiometry="1"/>
</listOfReactants>
<listOfProducts>
<speciesReference species="C01267_cyt" stoichiometry="1"/>
<speciesReference species="C00001_cyt" stoichiometry="1"/>
</listOfProducts>
. <kineticLaw>
<math xmlns="http://www.w3.org/1998/Math/MathML">
<ci> FLUX_VALUE </ci>
</math>
<listOfParameters>
<parameter id="LOWER_BOUND" value="0" units="mmol_per_gDW_per_hr"/>
<parameter id="UPPER_BOUND" value="1000" units="mmol_per_gDW_per_hr"/>
<parameter id="FLUX_VALUE" value="0" units="mmol_per_gDW_per_hr"/>
<parameter id="OBJECTIVE_COEFFICIENT" value="0" units="mmol_per_gDW_per_hr"/>
</listOfParameters>
</kineticLaw>
</reaction>
<reaction id="R278" name="R278" reversible="true">
<notes>
 <body xmlns="http://www.w3.org/1999/xhtml">
<p>GENE_ASSOCIATION: (sll1958)</p>
</body>
</notes>
<listOfReactants>
<speciesReference species="C00026_cyt" stoichiometry="1"/>
<speciesReference species="C01100_cyt" stoichiometry="1"/>
</listOfReactants>
<listOfProducts>
<speciesReference species="C01267_cyt" stoichiometry="1"/>
<speciesReference species="C00025_cyt" stoichiometry="1"/>
</listOfProducts>
. <kineticLaw>
<math xmlns="http://www.w3.org/1998/Math/MathML">
<ci> FLUX_VALUE </ci>
</math>
<listOfParameters>
<parameter id="LOWER_BOUND" value="-1000" units="mmol_per_gDW_per_hr"/>
<parameter id="UPPER_BOUND" value="1000" units="mmol_per_gDW_per_hr"/>
<parameter id="FLUX_VALUE" value="0" units="mmol_per_gDW_per_hr"/>
<parameter id="OBJECTIVE_COEFFICIENT" value="0" units="mmol_per_gDW_per_hr"/>
</listOfParameters>
</kineticLaw>
</reaction>
<reaction id="R279" name="R279" reversible="false">
<notes>
 <body xmlns="http://www.w3.org/1999/xhtml">
<p>GENE_ASSOCIATION: (sll0084)</p>
</body>
</notes>
<listOfReactants>
<speciesReference species="C00001_cyt" stoichiometry="1"/>
<speciesReference species="C01100_cyt" stoichiometry="1"/>
</listOfReactants>
<listOfProducts>
<speciesReference species="C00009_cyt" stoichiometry="1"/>
<speciesReference species="C00860_cyt" stoichiometry="1"/>
</listOfProducts>
. <kineticLaw>
<math xmlns="http://www.w3.org/1998/Math/MathML">
<ci> FLUX_VALUE </ci>
</math>
<listOfParameters>
<parameter id="LOWER_BOUND" value="0" units="mmol_per_gDW_per_hr"/>
<parameter id="UPPER_BOUND" value="1000" units="mmol_per_gDW_per_hr"/>
<parameter id="FLUX_VALUE" value="0" units="mmol_per_gDW_per_hr"/>
<parameter id="OBJECTIVE_COEFFICIENT" value="0" units="mmol_per_gDW_per_hr"/>
</listOfParameters>
</kineticLaw>
</reaction>
<reaction id="R280" name="R280" reversible="false">
<notes>
 <body xmlns="http://www.w3.org/1999/xhtml">
<p>GENE_ASSOCIATION: (slr0682)</p>
</body>
</notes>
<listOfReactants>
<speciesReference species="C00003_cyt" stoichiometry="1"/>
<speciesReference species="C00860_cyt" stoichiometry="1"/>
</listOfReactants>
<listOfProducts>
<speciesReference species="C00080_cyt" stoichiometry="1"/>
<speciesReference species="C01929_cyt" stoichiometry="1"/>
<speciesReference species="C00004_cyt" stoichiometry="1"/>
</listOfProducts>
. <kineticLaw>
<math xmlns="http://www.w3.org/1998/Math/MathML">
<ci> FLUX_VALUE </ci>
</math>
<listOfParameters>
<parameter id="LOWER_BOUND" value="0" units="mmol_per_gDW_per_hr"/>
<parameter id="UPPER_BOUND" value="1000" units="mmol_per_gDW_per_hr"/>
<parameter id="FLUX_VALUE" value="0" units="mmol_per_gDW_per_hr"/>
<parameter id="OBJECTIVE_COEFFICIENT" value="0" units="mmol_per_gDW_per_hr"/>
</listOfParameters>
</kineticLaw>
</reaction>
<reaction id="R281" name="R281" reversible="false">
<notes>
 <body xmlns="http://www.w3.org/1999/xhtml">
<p>GENE_ASSOCIATION: (slr1848)</p>
</body>
</notes>
<listOfReactants>
<speciesReference species="C00003_cyt" stoichiometry="1"/>
<speciesReference species="C00860_cyt" stoichiometry="1"/>
</listOfReactants>
<listOfProducts>
<speciesReference species="C00080_cyt" stoichiometry="1"/>
<speciesReference species="C01929_cyt" stoichiometry="1"/>
<speciesReference species="C00004_cyt" stoichiometry="1"/>
</listOfProducts>
. <kineticLaw>
<math xmlns="http://www.w3.org/1998/Math/MathML">
<ci> FLUX_VALUE </ci>
</math>
<listOfParameters>
<parameter id="LOWER_BOUND" value="0" units="mmol_per_gDW_per_hr"/>
<parameter id="UPPER_BOUND" value="1000" units="mmol_per_gDW_per_hr"/>
<parameter id="FLUX_VALUE" value="0" units="mmol_per_gDW_per_hr"/>
<parameter id="OBJECTIVE_COEFFICIENT" value="0" units="mmol_per_gDW_per_hr"/>
</listOfParameters>
</kineticLaw>
</reaction>
<reaction id="R282" name="R282" reversible="false">
<notes>
 <body xmlns="http://www.w3.org/1999/xhtml">
<p>GENE_ASSOCIATION: (slr0682)</p>
</body>
</notes>
<listOfReactants>
<speciesReference species="C00001_cyt" stoichiometry="1"/>
<speciesReference species="C01929_cyt" stoichiometry="1"/>
<speciesReference species="C00003_cyt" stoichiometry="1"/>
</listOfReactants>
<listOfProducts>
<speciesReference species="C00080_cyt" stoichiometry="1"/>
<speciesReference species="C00004_cyt" stoichiometry="1"/>
<speciesReference species="C00135_cyt" stoichiometry="1"/>
</listOfProducts>
. <kineticLaw>
<math xmlns="http://www.w3.org/1998/Math/MathML">
<ci> FLUX_VALUE </ci>
</math>
<listOfParameters>
<parameter id="LOWER_BOUND" value="0" units="mmol_per_gDW_per_hr"/>
<parameter id="UPPER_BOUND" value="1000" units="mmol_per_gDW_per_hr"/>
<parameter id="FLUX_VALUE" value="0" units="mmol_per_gDW_per_hr"/>
<parameter id="OBJECTIVE_COEFFICIENT" value="0" units="mmol_per_gDW_per_hr"/>
</listOfParameters>
</kineticLaw>
</reaction>
<reaction id="R283" name="R283" reversible="false">
<notes>
 <body xmlns="http://www.w3.org/1999/xhtml">
<p>GENE_ASSOCIATION: (slr1848)</p>
</body>
</notes>
<listOfReactants>
<speciesReference species="C00001_cyt" stoichiometry="1"/>
<speciesReference species="C01929_cyt" stoichiometry="1"/>
<speciesReference species="C00003_cyt" stoichiometry="1"/>
</listOfReactants>
<listOfProducts>
<speciesReference species="C00080_cyt" stoichiometry="1"/>
<speciesReference species="C00004_cyt" stoichiometry="1"/>
<speciesReference species="C00135_cyt" stoichiometry="1"/>
</listOfProducts>
. <kineticLaw>
<math xmlns="http://www.w3.org/1998/Math/MathML">
<ci> FLUX_VALUE </ci>
</math>
<listOfParameters>
<parameter id="LOWER_BOUND" value="0" units="mmol_per_gDW_per_hr"/>
<parameter id="UPPER_BOUND" value="1000" units="mmol_per_gDW_per_hr"/>
<parameter id="FLUX_VALUE" value="0" units="mmol_per_gDW_per_hr"/>
<parameter id="OBJECTIVE_COEFFICIENT" value="0" units="mmol_per_gDW_per_hr"/>
</listOfParameters>
</kineticLaw>
</reaction>
<reaction id="R284" name="R284" reversible="false">
<notes>
 <body xmlns="http://www.w3.org/1999/xhtml">
<p>GENE_ASSOCIATION: (sll0065) and (sll1981) and (slr2088)</p>
</body>
</notes>
<listOfReactants>
<speciesReference species="C00068_cyt" stoichiometry="1"/>
<speciesReference species="C00022_cyt" stoichiometry="1"/>
</listOfReactants>
<listOfProducts>
<speciesReference species="C05125_cyt" stoichiometry="1"/>
<speciesReference species="C00011_cyt" stoichiometry="1"/>
</listOfProducts>
. <kineticLaw>
<math xmlns="http://www.w3.org/1998/Math/MathML">
<ci> FLUX_VALUE </ci>
</math>
<listOfParameters>
<parameter id="LOWER_BOUND" value="0" units="mmol_per_gDW_per_hr"/>
<parameter id="UPPER_BOUND" value="1000" units="mmol_per_gDW_per_hr"/>
<parameter id="FLUX_VALUE" value="0" units="mmol_per_gDW_per_hr"/>
<parameter id="OBJECTIVE_COEFFICIENT" value="0" units="mmol_per_gDW_per_hr"/>
</listOfParameters>
</kineticLaw>
</reaction>
<reaction id="R285" name="R285" reversible="false">
<notes>
 <body xmlns="http://www.w3.org/1999/xhtml">
<p>GENE_ASSOCIATION: (sll0065) and (sll1981) and (slr2088)</p>
</body>
</notes>
<listOfReactants>
<speciesReference species="C05125_cyt" stoichiometry="1"/>
<speciesReference species="C00022_cyt" stoichiometry="1"/>
</listOfReactants>
<listOfProducts>
<speciesReference species="C00068_cyt" stoichiometry="1"/>
<speciesReference species="C00900_cyt" stoichiometry="1"/>
</listOfProducts>
. <kineticLaw>
<math xmlns="http://www.w3.org/1998/Math/MathML">
<ci> FLUX_VALUE </ci>
</math>
<listOfParameters>
<parameter id="LOWER_BOUND" value="0" units="mmol_per_gDW_per_hr"/>
<parameter id="UPPER_BOUND" value="1000" units="mmol_per_gDW_per_hr"/>
<parameter id="FLUX_VALUE" value="0" units="mmol_per_gDW_per_hr"/>
<parameter id="OBJECTIVE_COEFFICIENT" value="0" units="mmol_per_gDW_per_hr"/>
</listOfParameters>
</kineticLaw>
</reaction>
<reaction id="R286" name="R286" reversible="false">
<notes>
 <body xmlns="http://www.w3.org/1999/xhtml">
<p>GENE_ASSOCIATION: (sll0065) and (sll1981) and (slr2088)</p>
</body>
</notes>
<listOfReactants>
<speciesReference species="C05125_cyt" stoichiometry="1"/>
<speciesReference species="C00109_cyt" stoichiometry="1"/>
</listOfReactants>
<listOfProducts>
<speciesReference species="C06006_cyt" stoichiometry="1"/>
<speciesReference species="C00068_cyt" stoichiometry="1"/>
</listOfProducts>
. <kineticLaw>
<math xmlns="http://www.w3.org/1998/Math/MathML">
<ci> FLUX_VALUE </ci>
</math>
<listOfParameters>
<parameter id="LOWER_BOUND" value="0" units="mmol_per_gDW_per_hr"/>
<parameter id="UPPER_BOUND" value="1000" units="mmol_per_gDW_per_hr"/>
<parameter id="FLUX_VALUE" value="0" units="mmol_per_gDW_per_hr"/>
<parameter id="OBJECTIVE_COEFFICIENT" value="0" units="mmol_per_gDW_per_hr"/>
</listOfParameters>
</kineticLaw>
</reaction>
<reaction id="R287" name="R287" reversible="false">
<notes>
 <body xmlns="http://www.w3.org/1999/xhtml">
<p>GENE_ASSOCIATION: (sll1363)</p>
</body>
</notes>
<listOfReactants>
<speciesReference species="C00005_cyt" stoichiometry="1"/>
<speciesReference species="C00080_cyt" stoichiometry="1"/>
<speciesReference species="C00900_cyt" stoichiometry="1"/>
</listOfReactants>
<listOfProducts>
<speciesReference species="C04039_cyt" stoichiometry="1"/>
<speciesReference species="C00006_cyt" stoichiometry="1"/>
</listOfProducts>
. <kineticLaw>
<math xmlns="http://www.w3.org/1998/Math/MathML">
<ci> FLUX_VALUE </ci>
</math>
[truncated: 452,615 more chars]
