# Supplementary material for: Flux Balance Analysis of Cyanobacterial Metabolism: The Metabolic Network of Synechocystis sp. PCC 6803
Source: PLoS Comput Biol. 2013 Jun 27;9(6):e1003081. doi: 10.1371/journal.pcbi.1003081 (PMC3699288; doi:10.1371/journal.pcbi.1003081)
Supplement: Table S2 — A list of annotated enzymes that are not part of the core network. (XLS) [file pcbi.1003081.s008.xls]

## Sheet: Tabelle1
List of additional enzymes and reactions associated to the Synechocystis metabolism available from Beck et al. 2011
slr0229	1.1.1.-	R08642	C17227 <=> C17228 + C00011	3-(6'-Methylthio)hexylmalic acid <=> 2-Oxo-9-methylthiononanoic acid + CO2
slr0229	1.1.1.-	R09236	C18316 + C00004 + C00080 <=> C18317 + C00003	2-Hydroxy-5-methylquinone + NADH + H+ <=> 2,4,5-Trihydroxytoluene + NAD+
slr0229	1.1.1.-	R09281	C00989 + C00006 <=> C00232 + C00080 + C00005	4-Hydroxybutanoic acid + NADP+ <=> Succinate semialdehyde + H+ + NADPH
slr0229	1.1.1.-	R08682	C17264 <=> C17265 + C00011	3-Alkylmalic acid <=> Aliphatic oxo acid + CO2
slr0229	1.1.1.-	R08625	C17215 <=> C17216 + C00011	3-(3'-Methylthio)propylmalic acid <=> 2-Oxo-6-methylthiohexanoic acid + CO2
slr0229	1.1.1.-	R06891	C13638 + C00003 <=> C10700 + C00004 + C00080	1-(4'-Hydroxyphenyl)ethanol + NAD+ <=> 4'-Hydroxyacetophenone + NADH + H+
slr0229	1.1.1.-	R03317	C01170 + 2 C00003 + C00001 <=> C06240 + 2 C00004 + 2 C00080	UDP-N-acetyl-D-mannosamine + 2 NAD+ + H2O <=> UDP-N-acetyl-D-mannosaminouronate + 2 NADH + 2 H+
slr0229	1.1.1.-	R03848	C02140 + C00006 <=> C05490 + C00005 + C00080	Corticosterone + NADP+ <=> 11-Dehydrocorticosterone + NADPH + H+
slr0229	1.1.1.-	R08636	C17223 <=> C17224 + C00011	3-(5'-Methylthio)pentylmalic acid <=> 2-Oxo-8-methylthiooctanoic acid + CO2
slr0229	1.1.1.-	R06894	C00203 + 2 C00003 + C00001 <=> C13952 + 2 C00004 + 2 C00080	UDP-N-acetyl-D-galactosamine + 2 NAD+ + H2O <=> UDP-N-acetyl-D-galactosaminuronic acid + 2 NADH + 2 H+
slr0229	1.1.1.-	R03234	C01096 + C00006 <=> C02888 + C00005 + C00080	Sorbitol 6-phosphate + NADP+ <=> Sorbose 1-phosphate + NADPH + H+
slr0229	1.1.1.-	R08629	C17219 <=> C17220 + C00011	3-(4'-Methylthio)butylmalic acid <=> 2-Oxo-7-methylthioheptanoic acid + CO2
slr0229	1.1.1.-	R09329	C18630 + C00005 + C00080 <=> C18631 + C00006	Nogalaviketone + NADPH + H+ <=> Nogalavinone + NADP+
slr0229	1.1.1.-	R09263	C18330 + C00005 + C00080 <=> C18331 + C00006	7,9,12-Decaketide intermediate 1 + NADPH + H+ <=> 7,9,12-Decaketide intermediate 2 + NADP+
slr0229	1.1.1.-	R06677	C12417 + C00005 + C00080 <=> C12419 + C00006	Auraviketone + NADPH + H+ <=> Auramycinone + NADP+
slr0229	1.1.1.-	R08710	C17326 + C00005 + C00080 <=> C17327 + C00006	CDP-4-dehydro-3,6-dideoxy-D-glucose epimer + NADPH + H+ <=> CDP-ascarylose + NADP+
slr0229	1.1.1.-	R02983	C00842 + 2 C00006 + C00001 <=> C06017 + 2 C00005 + 2 C00080	dTDP-glucose + 2 NADP+ + H2O <=> dTDP-D-glucuronate + 2 NADPH + 2 H+
slr0229	1.1.1.-	R03544	C01412 + C00004 + C00080 <=> C06142 + C00003	Butanal + NADH + H+ <=> 1-Butanol + NAD+
slr0229	1.1.1.-	R05526	C06620 + C00005 + C00080 <=> C11922 + C00006	dTDP-3,4-dioxo-2,6-dideoxy-D-glucose + NADPH + H+ <=> dTDP-4-oxo-2,6-dideoxy-D-glucose + NADP+
slr0229	1.1.1.-	R08709	C17326 + C00004 + C00080 <=> C17327 + C00003	CDP-4-dehydro-3,6-dideoxy-D-glucose epimer + NADH + H+ <=> CDP-ascarylose + NAD+
slr0229	1.1.1.-	R08442	C16703 + C00005 <=> C12173 + C00006	N-Demethylnarwedine + NADPH <=> Norgalanthamine + NADP+
slr0229	1.1.1.-	R09262	C18327 + C00005 + C00080 <=> C18328 + C00006	7,9,12-Octaketide intermediate 1 + NADPH + H+ <=> 7,9,12-Octaketide intermediate 2 + NADP+
slr0229	1.1.1.-	R08383	C16682 + C00006 <=> C16681 + C00005 + C00080	9-cis-Retinol + NADP+ <=> 9-cis-Retinal + NADPH + H+
slr0229	1.1.1.-	R05351	C06548 + C00010 + C00003 <=> C00024 + C00004 + C00080	Ethylene oxide + CoA + NAD+ <=> Acetyl-CoA + NADH + H+
slr0229	1.1.1.-	R05582	C09812 + C00003 <=> C09813 + C00004 + C00080	2-Hydroxycyclohexane-1-carboxyl-CoA + NAD+ <=> 2-Ketocyclohexane-1-carboxyl-CoA + NADH + H+
slr0229	1.1.1.-	R09309	C18353 + C00005 + C00080 <=> C18355 + C00006	Octaketide bicyclic intermediate + NADPH + H+ <=> (R)-Chiral alcohol + NADP+
slr0229	1.1.1.-	R04375	C03826 + C00003 <=> C05406 + C00004	2-Dehydro-3-deoxy-D-xylonate + NAD+ <=> 5-Hydroxy-2,4-dioxopentanoate + NADH
slr0229	1.1.1.-	R08704	C04089 <=> C17328	UDP-4-dehydro-6-deoxy-D-glucose <=> UDP-4-keto-rhamnose
slr0229	1.1.1.-	R02993	C00847 + C00003 <=> C06050 + C00004 + C00080	4-Pyridoxate + NAD+ <=> 2-Methyl-3-hydroxy-5-formylpyridine-4-carboxylate + NADH + H+
slr0229	1.1.1.-	R03879	C02199 + C00006 <=> C04089 + C00005 + C00080	UDP-L-rhamnose + NADP+ <=> UDP-4-dehydro-6-deoxy-D-glucose + NADPH + H+
slr0229	1.1.1.-	R08646	C17231 <=> C17232 + C00011	3-(7'-Methylthio)heptylmalic acid <=> 2-Oxo-10-methylthiodecanoic acid + CO2
slr0229	1.1.1.-	R00501	C00052 + 2 C00003 + C00001 <=> C00617 + 2 C00004 + 2 C00080	UDP-D-galactose + 2 NAD+ + H2O <=> UDP-D-galacturonate + 2 NADH + 2 H+
slr0229	1.1.1.-	R02834	C00735 + C00003 <=> C00762 + C00004 + C00080	Cortisol + NAD+ <=> Cortisone + NADH + H+
slr0229	1.1.1.-	R07676	C15930 + C00006 <=> C00333 + C00005 + C00080	L-Galactonate + NADP+ <=> D-Galacturonate + NADPH + H+
slr0229	1.1.1.-	R05581	C06749 + C00003 <=> C09821 + C00004 + C00080	6-Hydroxycyclohex-1-enecarbonyl-CoA + NAD+ <=> 6-Ketoxycyclohex-1-ene-1-carboxyl-CoA + NADH + H+
slr0229	1.1.1.-	R08379	C00473 + C00006 <=> C00376 + C00005 + C00080	Retinol + NADP+ <=> Retinal + NADPH + H+
slr0229	1.1.1.-	R06436	C11915 + C00005 + C00080 <=> C11916 + C00006	dTDP-3-methyl-4-oxo-2,6-dideoxy-L-glucose + NADPH + H+ <=> dTDP-L-mycarose + NADP+
slr0229	1.1.1.-	R08499	C17621 + 2 C00006 <=> C17622 + 2 C00005 + 2 C00080	10-Hydroxygeraniol + 2 NADP+ <=> 10-Oxogeranial + 2 NADPH + 2 H+
slr0229	1.1.1.-	R07759	C16216 + C00005 + C00080 <=> C16217 + C00006	3-Oxostearoyl-CoA + NADPH + H+ <=> 3-Hydroxyoctadecanoyl-CoA + NADP+
slr0229	1.1.1.-	R06682	C12423 + C00005 + C00080 <=> C12424 + C00006	Aklaviketone + NADPH + H+ <=> Aklavinone + NADP+
slr0229	1.1.1.-	R02528	C00546 + C00005 + C00080 <=> C05235 + C00006	Methylglyoxal + NADPH + H+ <=> Hydroxyacetone + NADP+
slr0229	1.1.1.-	R08621	C17212 <=> C17211 + C00011	3-(2'-Methylthio)ethylmalic acid <=> 2-Oxo-5-methylthiopentanoic acid + CO2
slr0229	1.1.1.-	R08141	C02513 + C00004 + C00080 <=> C00477 + C00003	3-Dehydroecdysone + NADH + H+ <=> Ecdysone + NAD+
slr0229	1.1.1.-	R03545	C01412 + C00005 + C00080 <=> C06142 + C00006	Butanal + NADPH + H+ <=> 1-Butanol + NADP+
slr0229	1.1.1.-	R08380	C00899 + C00006 <=> C02110 + C00005 + C00080	11-cis-Retinol + NADP+ <=> 11-cis-Retinal + NADPH + H+
slr0229	1.1.1.-	R08935	C03319 + C00006 <=> C11907 + C00005 + C00080	dTDP-6-deoxy-L-mannose + NADP+ <=> 4,6-Dideoxy-4-oxo-dTDP-D-glucose + NADPH + H+
slr0229	1.1.1.-	R08705	C17328 + C00005 + C00080 <=> C02199 + C00006	UDP-4-keto-rhamnose + NADPH + H+ <=> UDP-L-rhamnose + NADP+
slr0229	1.1.1.-	R09264	C18333 + C00005 + C00080 <=> C18334 + C00006	7,9,12-Decaketide intermediate 4 + NADPH + H+ <=> 7,9,12-Decaketide intermediate 5 + NADP+
slr0229	1.1.1.-	R06642	C12441 + C00005 + C00080 <=> C12442 + C00006	Nonaketamide + NADPH + H+ <=> C-9 Reduced nonaketamide + NADP+
slr0229	1.1.1.-	R02836	C00735 + C00006 <=> C00762 + C00005 + C00080	Cortisol + NADP+ <=> Cortisone + NADPH + H+
slr0229	1.1.1.-	R03792	C01984 + C00003 <=> C02137 + C00004 + C00080	(S)-Mandelate + NAD+ <=> alpha-Oxo-benzeneacetic acid + NADH + H+
slr0229	1.1.1.-	R08140	C02513 + C00004 + C00080 <=> C16496 + C00003	3-Dehydroecdysone + NADH + H+ <=> 3-Epiecdysone + NAD+
slr0229	1.1.1.-	R08711	C04297 + C00005 + C00080 <=> C01788 + C00006	CDP-4-dehydro-3,6-dideoxy-D-glucose + NADPH + H+ <=> CDP-abequose + NADP+
slr0229	1.1.1.-	R09306	C18353 + C00005 + C00080 <=> C18354 + C00006	Octaketide bicyclic intermediate + NADPH + H+ <=> (S)-Chiral alcohol + NADP+
slr0229	1.1.1.-	R03048	C00899 + C00003 <=> C02110 + C00004 + C00080	11-cis-Retinol + NAD+ <=> 11-cis-Retinal + NADH + H+
slr0229	1.1.1.-	R08892	C17580 + C00003 <=> C17581 + C00004 + C00080	2-Deoxy-scyllo-inosamine + NAD+ <=> 3-Amino-2,3-dideoxy-scyllo-inosose + NADH + H+
slr0229	1.1.1.-	R04919	C05668 + C00006 <=> C05989 + C00005 + C00080	3-Hydroxypropionyl-CoA + NADP+ <=> 3-Oxopropionyl-CoA + NADPH + H+
slr1167	1.1.1.1	R05234	C06612 + C00003 <=> C16348 + C00004 + C00080	cis-3-Chloro-2-propene-1-ol + NAD+ <=> cis-3-Chloroallyl aldehyde + NADH + H+
slr1167	1.1.1.1	R07326	C00069 + C00003 <=> C00071 + C00004 + C00080	Alcohol + NAD+ <=> Aldehyde + NADH + H+
slr1167	1.1.1.1	R00623	C00226 + C00003 <=> C00071 + C00004 + C00080	Primary alcohol + NAD+ <=> Aldehyde + NADH + H+
slr1167	1.1.1.1	R04880	C05576 + C00003 <=> C05577 + C00004 + C00080	3,4-Dihydroxyphenylethyleneglycol + NAD+ <=> 3,4-Dihydroxymandelaldehyde + NADH + H+
slr1167	1.1.1.1	R07105	C06899 + C00004 + C00080 <=> C07490 + C00003 + C00001	Chloral hydrate + NADH + H+ <=> Trichloroethanol + NAD+ + H2O
slr1167	1.1.1.1	R04805	C05444 + C00003 <=> C05445 + C00004 + C00080	3alpha,7alpha,26-Trihydroxy-5beta-cholestane + NAD+ <=> 3alpha,7alpha-Dihydroxy-5beta-cholestan-26-al + NADH + H+
slr1167	1.1.1.1	R06927	C02909 + C00003 <=> C14099 + C00004 + C00080	(2-Naphthyl)methanol + NAD+ <=> 2-Naphthaldehyde + NADH + H+
slr1167	1.1.1.1	R06917	C14089 + C00003 <=> C14090 + C00004 + C00080	1-Hydroxymethylnaphthalene + NAD+ <=> 1-Naphthaldehyde + NADH + H+
slr1167	1.1.1.1	R08558	C00114 + C00006 <=> C00576 + C00005 + C00080	Choline + NADP+ <=> Betaine aldehyde + NADPH + H+
slr1167	1.1.1.1	R08281	C07645 + C00004 + C00080 <=> C16551 + C00003	Aldophosphamide + NADH + H+ <=> Alcophosphamide + NAD+
slr1167	1.1.1.1	R08310	C16595 + C00003 <=> C16596 + C00004 + C00080	4-Hydroxy-5-phenyltetrahydro-1,3-oxazin-2-one + NAD+ <=> 5-Phenyl-1,3-oxazinane-2,4-dione + NADH + H+
slr1167	1.1.1.1	R00624	C01612 + C00003 <=> C01450 + C00004 + C00080	Secondary alcohol + NAD+ <=> Ketone + NADH + H+
slr1167	1.1.1.1	R08306	C16586 + C00003 <=> C16587 + C00004 + C00080	2-Phenyl-1,3-propanediol monocarbamate + NAD+ <=> 3-Carbamoyl-2-phenylpropionaldehyde + NADH + H+
slr1167	1.1.1.1	R08557	C00114 + C00003 <=> C00576 + C00004 + C00080	Choline + NAD+ <=> Betaine aldehyde + NADH + H+
slr1167	1.1.1.1	R07327	C00069 + C00003 <=> C01450 + C00004 + C00080	Alcohol + NAD+ <=> Ketone + NADH + H+
slr1167	1.1.1.1	R05233	C06611 + C00003 <=> C06613 + C00004 + C00080	trans-3-Chloro-2-propene-1-ol + NAD+ <=> trans-3-Chloroallyl aldehyde + NADH + H+
slr1167	1.1.1.1	R02124	C00473 + C00003 <=> C00376 + C00004 + C00080	Retinol + NAD+ <=> Retinal + NADH + H+
slr0886	1.1.1.100	R02767	C01271 + C00006 <=> C00685 + C00005 + C00080	(3R)-3-Hydroxyacyl-[acyl-carrier protein] + NADP+ <=> 3-Oxoacyl-[acyl-carrier protein] + NADPH + H+
sll0330	1.1.1.100	R02767	C01271 + C00006 <=> C00685 + C00005 + C00080	(3R)-3-Hydroxyacyl-[acyl-carrier protein] + NADP+ <=> 3-Oxoacyl-[acyl-carrier protein] + NADPH + H+
slr1994	1.1.1.100	R02767	C01271 + C00006 <=> C00685 + C00005 + C00080	(3R)-3-Hydroxyacyl-[acyl-carrier protein] + NADP+ <=> 3-Oxoacyl-[acyl-carrier protein] + NADPH + H+
slr1424	1.1.1.158	R03191	C01050 + C00003 <=> C04631 + C00004 + C00080	UDP-N-acetylmuramate + NAD+ <=> UDP-N-acetyl-3-(1-carboxyvinyl)-D-glucosamine + NADH + H+
slr0942	1.1.1.2	R00625	C00226 + C00006 <=> C00071 + C00005 + C00080	Primary alcohol + NADP+ <=> Aldehyde + NADPH + H+
slr0942	1.1.1.2	R07328	C00069 + C00006 <=> C00071 + C00005 + C00080	Alcohol + NADP+ <=> Aldehyde + NADPH + H+
slr0942	1.1.1.2	R05231	C06103 + C00006 <=> C06102 + C00005 + C00080	6-Hydroxyhexanoic acid + NADP+ <=> Adipate semialdehyde + NADPH + H+
slr1722	1.1.1.205	R08240	C04646 + C00003 + C00001 <=> C16618 + C00004 + C00080	6-Thioinosine-5'-monophosphate + NAD+ + H2O <=> 6-Thioxanthine 5'-monophosphate + NADH + H+
slr1706	1.1.1.219	R03636	C05906 + C00006 <=> C01617 + C00005 + C00080	Leucocyanidin + NADP+ <=> Taxifolin + NADPH + H+
slr1706	1.1.1.219	R07998	C16415 + C00006 <=> C09751 + C00005 + C00080	5-Deoxyleucopelargonidin + NADP+ <=> Garbanzol + NADPH + H+
slr1706	1.1.1.219	R04901	C05907 + C00006 <=> C05631 + C00005 + C00080	Luteoforol + NADP+ <=> Eriodictyol + NADPH + H+
slr1706	1.1.1.219	R03123	C03648 + C00006 <=> C00974 + C00005 + C00080	cis-3,4-Leucopelargonidin + NADP+ <=> Dihydrokaempferol + NADPH + H+
slr1706	1.1.1.219	R07999	C09736 + C00006 <=> C01378 + C00005 + C00080	Fisetinidol-4beta-ol + NADP+ <=> Fustin + NADPH + H+
slr1706	1.1.1.219	R06610	C00509 + C00005 + C00080 <=> C12124 + C00006	Naringenin + NADPH + H+ <=> Apiforol + NADP+
slr1706	1.1.1.219	R05038	C05909 + C00006 <=> C02906 + C00005 + C00080	Leucodelphinidin + NADP+ <=> Dihydromyricetin + NADPH + H+
slr1299	1.1.1.22	R00286	C00029 + C00001 + 2 C00003 <=> C00167 + 2 C00004 + 2 C00080	UDP-glucose + H2O + 2 NAD+ <=> UDP-glucuronate + 2 NADH + 2 H+
slr1848	1.1.1.23	R01158	C00860 + 2 C00003 + C00001 <=> C00135 + 2 C00004 + 2 C00080	L-Histidinol + 2 NAD+ + H2O <=> L-Histidine + 2 NADH + 2 H+
slr0682	1.1.1.23	R01158	C00860 + 2 C00003 + C00001 <=> C00135 + 2 C00004 + 2 C00080	L-Histidinol + 2 NAD+ + H2O <=> L-Histidine + 2 NADH + 2 H+
sll0660	1.1.1.262	R05837	C06055 + C00003 <=> C11638 + C00004 + C00080 + C00011	O-Phospho-4-hydroxy-L-threonine + NAD+ <=> 3-Amino-2-oxopropyl phosphate + NADH + H+ + CO2
sll0891	1.1.1.27	R00703	C00186 + C00003 <=> C00022 + C00004 + C00080	(S)-Lactate + NAD+ <=> Pyruvate + NADH + H+
sll0891	1.1.1.27	R01000	C05984 + C00003 <=> C00109 + C00004 + C00080	2-Hydroxybutanoic acid + NAD+ <=> 2-Oxobutanoate + NADH + H+
sll0891	1.1.1.27	R03104	C05823 + C00003 <=> C00957 + C00004 + C00080	3-Mercaptolactate + NAD+ <=> Mercaptopyruvate + NADH + H+
slr0583	1.1.1.271	R07060	C14830 + C00005 + C00080 <=> C00325 + C00006	GDP-4-keto-6-L-deoxygalactose + NADPH + H+ <=> GDP-L-fucose + NADP+
slr0583	1.1.1.271	R05692	C00325 + C00006 <=> C01222 + C00005 + C00080	GDP-L-fucose + NADP+ <=> GDP-4-dehydro-6-deoxy-D-mannose + NADPH + H+
sll1213	1.1.1.271	R07059	C01222 <=> C14830	GDP-4-dehydro-6-deoxy-D-mannose <=> GDP-4-keto-6-L-deoxygalactose
sll1213	1.1.1.271	R07060	C14830 + C00005 + C00080 <=> C00325 + C00006	GDP-4-keto-6-L-deoxygalactose + NADPH + H+ <=> GDP-L-fucose + NADP+
sll1213	1.1.1.271	R05692	C00325 + C00006 <=> C01222 + C00005 + C00080	GDP-L-fucose + NADP+ <=> GDP-4-dehydro-6-deoxy-D-mannose + NADPH + H+
slr0583	1.1.1.271	R07059	C01222 <=> C14830	GDP-4-dehydro-6-deoxy-D-mannose <=> GDP-4-keto-6-L-deoxygalactose
sll0990	1.1.1.284	R06983	C14180 + C00003 <=> C01031 + C00004 + C00080	S-(Hydroxymethyl)glutathione + NAD+ <=> S-Formylglutathione + NADH + H+
sll0990	1.1.1.284	R07140	C14180 + C00006 <=> C01031 + C00005 + C00080	S-(Hydroxymethyl)glutathione + NADP+ <=> S-Formylglutathione + NADPH + H+
sll0455	1.1.1.3	R01773	C00263 + C00003 <=> C00441 + C00004 + C00080	L-Homoserine + NAD+ <=> L-Aspartate 4-semialdehyde + NADH + H+
slr0229	1.1.1.31	R02047	C01188 + C00003 <=> C00349 + C00004 + C00080	3-Hydroxy-2-methylpropanoate + NAD+ <=> 2-Methyl-3-oxopropanoate + NADH + H+
slr0229	1.1.1.31	R05066	C06001 + C00003 <=> C06002 + C00004 + C00080	(S)-3-Hydroxyisobutyrate + NAD+ <=> (S)-Methylmalonate semialdehyde + NADH + H+
slr1994	1.1.1.36	R01779	C01086 + C00006 <=> C00264 + C00005 + C00080	(3R)-3-Hydroxyacyl-CoA + NADP+ <=> 3-Oxoacyl-CoA + NADPH + H+
slr0721	1.1.1.38	R00217	C00036 <=> C00022 + C00011	Oxaloacetate <=> Pyruvate + CO2
slr0721	1.1.1.38	R00214	C00149 + C00003 <=> C00022 + C00011 + C00004 + C00080	(S)-Malate + NAD+ <=> Pyruvate + CO2 + NADH + H+
slr1289	1.1.1.41	R00709	C00311 + C00003 <=> C00026 + C00011 + C00004 + C00080	Isocitrate + NAD+ <=> 2-Oxoglutarate + CO2 + NADH + H+
slr1289	1.1.1.42	R00268	C05379 <=> C00026 + C00011	Oxalosuccinate <=> 2-Oxoglutarate + CO2
slr1289	1.1.1.42	R01899	C00311 + C00006 <=> C05379 + C00005 + C00080	Isocitrate + NADP+ <=> Oxalosuccinate + NADPH + H+
sll1709	1.1.1.47	R01520	C00221 + C00003 <=> C00198 + C00004 + C00080	beta-D-Glucose + NAD+ <=> D-Glucono-1,5-lactone + NADH + H+
sll1709	1.1.1.47	R01521	C00221 + C00006 <=> C00198 + C00005 + C00080	beta-D-Glucose + NADP+ <=> D-Glucono-1,5-lactone + NADPH + H+
slr1843	1.1.1.49	R02736	C01172 + C00006 <=> C01236 + C00005 + C00080	beta-D-Glucose 6-phosphate + NADP+ <=> D-Glucono-1,5-lactone 6-phosphate + NADPH + H+
slr1167	1.1.1.6	R01034	C00116 + C00003 <=> C00184 + C00004 + C00080	Glycerol + NAD+ <=> Glycerone + NADH + H+
slr1517	1.1.1.85	R01652	C00233 + C00011 <=> C04236	4-Methyl-2-oxopentanoate + CO2 <=> (2S)-2-Isopropyl-3-oxosuccinate
sll1363	1.1.1.86	R05071	C06010 <=> C04181	(S)-2-Acetolactate <=> 3-Hydroxy-3-methyl-2-oxobutanoic acid
sll1363	1.1.1.86	R04440	C04272 + C00006 <=> C04181 + C00005 + C00080	(R)-2,3-Dihydroxy-3-methylbutanoate + NADP+ <=> 3-Hydroxy-3-methyl-2-oxobutanoic acid + NADPH + H+
sll1363	1.1.1.86	R04439	C04272 + C00006 <=> C06010 + C00005 + C00080	(R)-2,3-Dihydroxy-3-methylbutanoate + NADP+ <=> (S)-2-Acetolactate + NADPH + H+
slr1755	1.1.1.94	R00844	C00093 + C00006 <=> C00111 + C00005 + C00080	sn-Glycerol 3-phosphate + NADP+ <=> Glycerone phosphate + NADPH + H+
slr2123	1.1.1.95	R01513	C00197 + C00003 <=> C03232 + C00004 + C00080	3-Phospho-D-glycerate + NAD+ <=> 3-Phosphonooxypyruvate + NADH + H+
slr2123	1.1.1.95	R08198	C02630 + C00003 <=> C00026 + C00004 + C00080	2-Hydroxyglutarate + NAD+ <=> 2-Oxoglutarate + NADH + H+
sll1908	1.1.1.95	R01513	C00197 + C00003 <=> C03232 + C00004 + C00080	3-Phospho-D-glycerate + NAD+ <=> 3-Phosphonooxypyruvate + NADH + H+
sll1908	1.1.1.95	R08198	C02630 + C00003 <=> C00026 + C00004 + C00080	2-Hydroxyglutarate + NAD+ <=> 2-Oxoglutarate + NADH + H+
sll0404	1.1.3.15	R01341	C02613 + C00007 <=> C00161 + C00027	(S)-2-Hydroxy acid + Oxygen <=> 2-Oxo acid + Hydrogen peroxide
sll0404	1.1.3.15	R00475	C00160 + C00007 <=> C00048 + C00027	Glycolate + Oxygen <=> Glyoxylate + Hydrogen peroxide
sll1085	1.1.5.3	R00848	C00093 + C00016 <=> C00111 + C01352	sn-Glycerol 3-phosphate + FAD <=> Glycerone phosphate + FADH2
sll1085	1.1.5.3	R00849	C00093 + C15602 <=> C00111 + C15603	sn-Glycerol 3-phosphate + Quinone <=> Glycerone phosphate + Hydroquinone
sll1085	1.1.5.3	R08657	C00093 + C00399 <=> C00111 + C00390	sn-Glycerol 3-phosphate + Ubiquinone <=> Glycerone phosphate + Ubiquinol
slr1380	1.10.3.-	R08832	2 C03758 + C00007 <=> 2 C17755 + 2 C00001	2 Dopamine + Oxygen <=> 2 Dopamine quinone + 2 H2O
slr1380	1.10.3.-	R08828	2 C08543 + C00007 <=> 2 C17753 + 2 C00001	2 Dopaxanthin + Oxygen <=> 2 Dopaxanthin quinone + 2 H2O
slr1379	1.10.3.-	R08832	2 C03758 + C00007 <=> 2 C17755 + 2 C00001	2 Dopamine + Oxygen <=> 2 Dopamine quinone + 2 H2O
slr1379	1.10.3.-	R08828	2 C08543 + C00007 <=> 2 C17753 + 2 C00001	2 Dopaxanthin + Oxygen <=> 2 Dopaxanthin quinone + 2 H2O
sll1182	1.10.99.1	R03817	C02185 + 2 C03162 <=> C16694 + 2 C03025	Plastoquinol-1 + 2 Oxidized plastocyanin <=> Plastoquinone-1 + 2 Reduced plastocyanin
slr1185	1.10.99.1	R03817	C02185 + 2 C03162 <=> C16694 + 2 C03025	Plastoquinol-1 + 2 Oxidized plastocyanin <=> Plastoquinone-1 + 2 Reduced plastocyanin
sll1316	1.10.99.1	R08409	C16695 + 2 C03162 <=> C10385 + 2 C03025	Plastoquinol-9 + 2 Oxidized plastocyanin <=> Plastoquinone-9 + 2 Reduced plastocyanin
sll1316	1.10.99.1	R03817	C02185 + 2 C03162 <=> C16694 + 2 C03025	Plastoquinol-1 + 2 Oxidized plastocyanin <=> Plastoquinone-1 + 2 Reduced plastocyanin
sll1182	1.10.99.1	R08409	C16695 + 2 C03162 <=> C10385 + 2 C03025	Plastoquinol-9 + 2 Oxidized plastocyanin <=> Plastoquinone-9 + 2 Reduced plastocyanin
slr1185	1.10.99.1	R08409	C16695 + 2 C03162 <=> C10385 + 2 C03025	Plastoquinol-9 + 2 Oxidized plastocyanin <=> Plastoquinone-9 + 2 Reduced plastocyanin
sll0755	1.11.1.-	R08360	C16663 + C15498 <=> C16664 + C00001 + C01335	Tryparedoxin + ROOH <=> Tryparedoxin disulfide + H2O + ROH
slr0314	1.11.1.10	R00052	C00027 + C01371 + C01327 <=> C01334 + 2 C00001	Hydrogen peroxide + Alkane + Hydrochloric acid <=> RCl + 2 H2O
sll1621	1.11.1.15	R08360	C16663 + C15498 <=> C16664 + C00001 + C01335	Tryparedoxin + ROOH <=> Tryparedoxin disulfide + H2O + ROH
sll1621	1.11.1.15	R02596	C00590 <=> C15805	Coniferyl alcohol <=> Guaiacyl lignin
slr0242	1.11.1.15	R07180	C15498 + 2 C16736 <=> C00069 + C00001 + C15496	ROOH + 2 Thiol-containing reductant <=> Alcohol + H2O + Oxidized thiol-containing reductant
sll1621	1.11.1.15	R00698	C00079 + C00007 <=> C02505 + C00011	L-Phenylalanine + Oxygen <=> 2-Phenylacetamide + CO2
sll1621	1.11.1.15	R07443	C12205 <=> C15807	5-Hydroxyconiferyl alcohol <=> 5-Hydroxy-guaiacyl lignin
sll1621	1.11.1.15	R00602	C00132 + C00027 <=> C00067 + 2 C00001	Methanol + Hydrogen peroxide <=> Formaldehyde + 2 H2O
sll1621	1.11.1.15	R03919	C02325 <=> C15806	Sinapyl alcohol <=> Syringyl lignin
sll1621	1.11.1.15	R04007	C02646 <=> C15804	4-Coumaryl alcohol <=> p-Hydroxyphenyl lignin
sll0755	1.11.1.15	R00698	C00079 + C00007 <=> C02505 + C00011	L-Phenylalanine + Oxygen <=> 2-Phenylacetamide + CO2
sll0221	1.11.1.15	R00602	C00132 + C00027 <=> C00067 + 2 C00001	Methanol + Hydrogen peroxide <=> Formaldehyde + 2 H2O
slr0242	1.11.1.15	R03919	C02325 <=> C15806	Sinapyl alcohol <=> Syringyl lignin
slr0242	1.11.1.15	R08362	C02090 + C15498 <=> C03170 + C00001 + C01335	Trypanothione + ROOH <=> Trypanothione disulfide + H2O + ROH
sll0755	1.11.1.15	R08360	C16663 + C15498 <=> C16664 + C00001 + C01335	Tryparedoxin + ROOH <=> Tryparedoxin disulfide + H2O + ROH
sll0221	1.11.1.15	R07180	C15498 + 2 C16736 <=> C00069 + C00001 + C15496	ROOH + 2 Thiol-containing reductant <=> Alcohol + H2O + Oxidized thiol-containing reductant
sll0221	1.11.1.15	R00698	C00079 + C00007 <=> C02505 + C00011	L-Phenylalanine + Oxygen <=> 2-Phenylacetamide + CO2
sll0221	1.11.1.15	R02596	C00590 <=> C15805	Coniferyl alcohol <=> Guaiacyl lignin
slr0242	1.11.1.15	R07443	C12205 <=> C15807	5-Hydroxyconiferyl alcohol <=> 5-Hydroxy-guaiacyl lignin
slr0242	1.11.1.15	R00602	C00132 + C00027 <=> C00067 + 2 C00001	Methanol + Hydrogen peroxide <=> Formaldehyde + 2 H2O
sll0755	1.11.1.15	R08362	C02090 + C15498 <=> C03170 + C00001 + C01335	Trypanothione + ROOH <=> Trypanothione disulfide + H2O + ROH
sll0755	1.11.1.15	R04007	C02646 <=> C15804	4-Coumaryl alcohol <=> p-Hydroxyphenyl lignin
sll1621	1.11.1.15	R08362	C02090 + C15498 <=> C03170 + C00001 + C01335	Trypanothione + ROOH <=> Trypanothione disulfide + H2O + ROH
sll0755	1.11.1.15	R07443	C12205 <=> C15807	5-Hydroxyconiferyl alcohol <=> 5-Hydroxy-guaiacyl lignin
sll0755	1.11.1.15	R00602	C00132 + C00027 <=> C00067 + 2 C00001	Methanol + Hydrogen peroxide <=> Formaldehyde + 2 H2O
sll0755	1.11.1.15	R02596	C00590 <=> C15805	Coniferyl alcohol <=> Guaiacyl lignin
sll0755	1.11.1.15	R03919	C02325 <=> C15806	Sinapyl alcohol <=> Syringyl lignin
sll0221	1.11.1.15	R08360	C16663 + C15498 <=> C16664 + C00001 + C01335	Tryparedoxin + ROOH <=> Tryparedoxin disulfide + H2O + ROH
sll0221	1.11.1.15	R08362	C02090 + C15498 <=> C03170 + C00001 + C01335	Trypanothione + ROOH <=> Trypanothione disulfide + H2O + ROH
sll0221	1.11.1.15	R04007	C02646 <=> C15804	4-Coumaryl alcohol <=> p-Hydroxyphenyl lignin
slr0242	1.11.1.15	R02596	C00590 <=> C15805	Coniferyl alcohol <=> Guaiacyl lignin
sll0221	1.11.1.15	R07443	C12205 <=> C15807	5-Hydroxyconiferyl alcohol <=> 5-Hydroxy-guaiacyl lignin
slr0242	1.11.1.15	R04007	C02646 <=> C15804	4-Coumaryl alcohol <=> p-Hydroxyphenyl lignin
slr0242	1.11.1.15	R08360	C16663 + C15498 <=> C16664 + C00001 + C01335	Tryparedoxin + ROOH <=> Tryparedoxin disulfide + H2O + ROH
sll0221	1.11.1.15	R03919	C02325 <=> C15806	Sinapyl alcohol <=> Syringyl lignin
sll1621	1.11.1.15	R07180	C15498 + 2 C16736 <=> C00069 + C00001 + C15496	ROOH + 2 Thiol-containing reductant <=> Alcohol + H2O + Oxidized thiol-containing reductant
slr0242	1.11.1.15	R00698	C00079 + C00007 <=> C02505 + C00011	L-Phenylalanine + Oxygen <=> 2-Phenylacetamide + CO2
sll0755	1.11.1.15	R07180	C15498 + 2 C16736 <=> C00069 + C00001 + C15496	ROOH + 2 Thiol-containing reductant <=> Alcohol + H2O + Oxidized thiol-containing reductant
sll1987	1.11.1.7	R00698	C00079 + C00007 <=> C02505 + C00011	L-Phenylalanine + Oxygen <=> 2-Phenylacetamide + CO2
sll1987	1.11.1.7	R03919	C02325 <=> C15806	Sinapyl alcohol <=> Syringyl lignin
sll1987	1.11.1.7	R02596	C00590 <=> C15805	Coniferyl alcohol <=> Guaiacyl lignin
sll1987	1.11.1.7	R03532	C00030 + C00027 <=> C00028 + 2 C00001	Reduced acceptor + Hydrogen peroxide <=> Acceptor + 2 H2O
sll1987	1.11.1.7	R00602	C00132 + C00027 <=> C00067 + 2 C00001	Methanol + Hydrogen peroxide <=> Formaldehyde + 2 H2O
sll1987	1.11.1.7	R04007	C02646 <=> C15804	4-Coumaryl alcohol <=> p-Hydroxyphenyl lignin
sll1987	1.11.1.7	R07443	C12205 <=> C15807	5-Hydroxyconiferyl alcohol <=> 5-Hydroxy-guaiacyl lignin
slr1992	1.11.1.9	R07035	2 C00051 + C05966 <=> C00127 + C04742 + C00001	2 Glutathione + 15(S)-HPETE <=> Glutathione disulfide + (15S)-15-Hydroxy-5,8,11-cis-13-trans-eicosatetraenoate + H2O
slr1171	1.11.1.9	R07035	2 C00051 + C05966 <=> C00127 + C04742 + C00001	2 Glutathione + 15(S)-HPETE <=> Glutathione disulfide + (15S)-15-Hydroxy-5,8,11-cis-13-trans-eicosatetraenoate + H2O
slr1171	1.11.1.9	R07034	2 C00051 + C05356 <=> C00127 + C04805 + C00001	2 Glutathione + 5(S)-HPETE <=> Glutathione disulfide + 5(S)-HETE + H2O
slr1992	1.11.1.9	R07034	2 C00051 + C05356 <=> C00127 + C04805 + C00001	2 Glutathione + 5(S)-HPETE <=> Glutathione disulfide + 5(S)-HETE + H2O
slr1923	1.12.98.1	R03025	C00876 + C00282 <=> C01080	Coenzyme F420 + Hydrogen <=> Reduced coenzyme F420
slr0090	1.13.11.27	R01372	C00166 + C00007 <=> C05852 + C00011	Phenylpyruvate + Oxygen <=> 2-Hydroxyphenylacetate + CO2
sll1541	1.13.11.43	R00043	C04547 + C00007 <=> 2 C00755	1,2-Bis(4-hydroxy-3-methoxyphenyl)ethylene + Oxygen <=> 2 4-Hydroxy-3-methoxy-benzaldehyde
sll1468	1.14.13.-	R04982	C05802 + C00007 <=> C05803 + C00001	2-Hexaprenyl-6-methoxyphenol + Oxygen <=> 2-Hexaprenyl-6-methoxy-1,4-benzoquinone + H2O
sll1468	1.14.13.-	R08673	C17225 + 2 C00007 + 2 C00005 + 2 C00080 <=> C17249 + 3 C00001 + 2 C00006 + C00011	Tetrahomomethionine + 2 Oxygen + 2 NADPH + 2 H+ <=> 7-Methylthioheptanaldoxime + 3 H2O + 2 NADP+ + CO2
sll1468	1.14.13.-	R02829	C00726 + C00007 + C00005 + C00080 <=> C05712 + C00006 + C00001	Nitrile + Oxygen + NADPH + H+ <=> Cyanohydrin + NADP+ + H2O
sll1468	1.14.13.-	R07430	C15789 + C00007 + C00005 <=> C15790 + C00006 + C00001	6-Oxocampestanol + Oxygen + NADPH <=> Cathasterone + NADP+ + H2O
sll1468	1.14.13.-	R08160	C00078 + 2 C00007 + 2 C00005 + 2 C00080 <=> C02937 + 3 C00001 + 2 C00006 + C00011	L-Tryptophan + 2 Oxygen + 2 NADPH + 2 H+ <=> Indole-3-acetaldehyde oxime + 3 H2O + 2 NADP+ + CO2
sll1468	1.14.13.-	R04947	C05710 + C00028 <=> C05718 + C00030	N-Hydroxy-amino acid + Acceptor <=> 2-Oxoacid oxime + Reduced acceptor
sll1468	1.14.13.-	R06579	C05608 <=> C10945	4-Hydroxycinnamyl aldehyde <=> Caffeic aldehyde
sll1468	1.14.13.-	R00069	C05565 + C00027 <=> C03680 + C00007 + C00001	Hydantoin-5-propionate + Hydrogen peroxide <=> 4-Imidazolone-5-propanoate + Oxygen + H2O
sll1468	1.14.13.-	R05488	C07083 + C00007 + C00005 + C00080 + C00016 <=> C02083 + C00006 + C01352 + C00001	Styrene + Oxygen + NADPH + H+ + FAD <=> Styrene oxide + NADP+ + FADH2 + H2O
sll1468	1.14.13.-	R08665	C17213 + 2 C00007 + 2 C00005 + 2 C00080 <=> C17241 + 3 C00001 + 2 C00006 + C00011	Homomethionine + 2 Oxygen + 2 NADPH + 2 H+ <=> 4-Methylthiobutanaldoxime + 3 H2O + 2 NADP+ + CO2
sll1468	1.14.13.-	R06916	C14082 + C00007 + C00004 + C00080 <=> C14089 + C00003 + C00001	1-Methylnaphthalene + Oxygen + NADH + H+ <=> 1-Hydroxymethylnaphthalene + NAD+ + H2O
sll1468	1.14.13.-	R07445	C01789 + C00007 + C00005 <=> C15795 + C00006 + C00001	Campesterol + Oxygen + NADPH <=> 22alpha-Hydroxy-campesterol + NADP+ + H2O
sll1468	1.14.13.-	R05450	C05852 + C00007 + C00004 + C00080 <=> C00544 + C00003 + C00001	2-Hydroxyphenylacetate + Oxygen + NADH + H+ <=> Homogentisate + NAD+ + H2O
sll1468	1.14.13.-	R01453	C00187 + C00007 + C00005 + C00080 <=> C05418 + C00006 + C00001	Cholesterol + Oxygen + NADPH + H+ <=> Cholesterol-5beta,6beta-epoxide + NADP+ + H2O
sll1468	1.14.13.-	R08838	C00180 + C00005 + C00007 <=> C00805 + C00006 + C00001	Benzoate + NADPH + Oxygen <=> Salicylate + NADP+ + H2O
sll1468	1.14.13.-	R08986	C18071 <=> C18072	N1,N5,N10-Triferuloyl spermidine <=> N1,N5,N10-Tri-(hydroxyferuloyl)-spermidine
sll1468	1.14.13.-	R05442	C07212 + C00007 + C00004 + C00080 <=> C07213 + C00003 + C00001	o-Xylene + Oxygen + NADH + H+ <=> 2-Methylbenzyl alcohol + NAD+ + H2O
sll1468	1.14.13.-	R04789	C05416 + C00007 + C00005 + C00080 <=> C05417 + C00006 + C00001	5-Cholestene + Oxygen + NADPH + H+ <=> 5,6beta-Epoxy-5beta-cholestane + NADP+ + H2O
sll1468	1.14.13.-	R06355	C11883 <=> C11886	Levopimarinol <=> Levopimarinal
sll1468	1.14.13.-	R06406	C09880 + C00004 + C00080 + C00007 <=> C02759 + C00003 + C00001	alpha-Pinene + NADH + H+ + Oxygen <=> alpha-Pinene-oxide + NAD+ + H2O
sll1468	1.14.13.-	R06884	C13624 + C00004 + C00080 + C00007 <=> C13631 + C00003 + C00001	Bisphenol A + NADH + H+ + Oxygen <=> 2,2-Bis(4-hydroxyphenyl)-1-propanol + NAD+ + H2O
sll1468	1.14.13.-	R07709	C00805 + C00004 + C00007 + C00080 <=> C00628 + C00003 + C00001	Salicylate + NADH + Oxygen + H+ <=> 2,5-Dihydroxybenzoate + NAD+ + H2O
slr1300	1.14.13.-	R09148	C18246 + C00004 + C00080 + C00007 <=> C07490 + C00003 + C00001	1,1,1-Trichloroethane + NADH + H+ + Oxygen <=> Trichloroethanol + NAD+ + H2O
sll1468	1.14.13.-	R08684	C00045 + 2 C00007 + 2 C00005 + 2 C00080 <=> C02658 + 2 C00006 + 3 C00001 + C00011	Amino acid + 2 Oxygen + 2 NADPH + 2 H+ <=> Aldoxime + 2 NADP+ + 3 H2O + CO2
sll1468	1.14.13.-	R08604	C00398 + C00007 + C00005 <=> C17203 + C00001 + C00006	Tryptamine + Oxygen + NADPH <=> N-Hydroxyl-tryptamine + H2O + NADP+
sll1468	1.14.13.-	R06890	C13637 + C00005 + C00080 + C00007 <=> C13638 + C00006 + C00001	4-Ethylphenol + NADPH + H+ + Oxygen <=> 1-(4'-Hydroxyphenyl)ethanol + NADP+ + H2O
sll1468	1.14.13.-	R09108	C11881 <=> C18219	Palustradiene <=> Palustradienol
sll1468	1.14.13.-	R08672	C17221 + 2 C00007 + 2 C00005 + 2 C00080 <=> C17246 + 3 C00001 + 2 C00006 + C00011	Trihomomethionine + 2 Oxygen + 2 NADPH + 2 H+ <=> 6-Methylthiohexanaldoxime + 3 H2O + 2 NADP+ + CO2
sll1468	1.14.13.-	R05447	C07101 + 2 C00004 + C00007 <=> C06600 + 2 C00003 + C01328 + C00698	2,4,5-Trichlorophenol + 2 NADH + Oxygen <=> 2,5-Dichlorohydroquinone + 2 NAD+ + HO- + Cl-
sll1468	1.14.13.-	R05487	C07086 + C00007 + C00004 + C00080 <=> C05852 + C00003 + C00001	Phenylacetic acid + Oxygen + NADH + H+ <=> 2-Hydroxyphenylacetate + NAD+ + H2O
sll1468	1.14.13.-	R07453	C15786 + C00007 + C00005 <=> C15797 + C00006 + C00001	5alpha-Campestan-3-one + Oxygen + NADPH <=> 22alpha-Hydroxy-5alpha-campestan-3-one + NADP+ + H2O
sll1468	1.14.13.-	R08655	C17235 + 2 C00007 + 2 C00005 + 2 C00080 <=> C17236 + 2 C00006 + C00011 + 3 C00001	L-Homophenylalanine + 2 Oxygen + 2 NADPH + 2 H+ <=> 3-Phenylpropionaldoxim + 2 NADP+ + CO2 + 3 H2O
sll1468	1.14.13.-	R04989	C05812 + C00007 + C00005 <=> C05813 + C00006 + C00001	2-Octaprenyl-6-methoxyphenol + Oxygen + NADPH <=> 2-Octaprenyl-6-methoxy-1,4-benzoquinone + NADP+ + H2O
sll1468	1.14.13.-	R05266	C06575 + C00007 + C00004 + C00080 <=> C06576 + C00003 + C00001	p-Cymene + Oxygen + NADH + H+ <=> p-Cumic alcohol + NAD+ + H2O
sll1468	1.14.13.-	R07663	C06677 + C00007 <=> C01468 + C00059	Toluene-4-sulfonate + Oxygen <=> 4-Cresol + Sulfate
sll1468	1.14.13.-	R07710	C00805 + C00005 + C00007 + C00080 <=> C00628 + C00006 + C00001	Salicylate + NADPH + Oxygen + H+ <=> 2,5-Dihydroxybenzoate + NADP+ + H2O
sll1468	1.14.13.-	R08775	C17561 + C00007 + C00005 + C00080 <=> C17562 + C00006 + C00001	2-Polyprenyl-3-methyl-6-methoxy-1,4-benzoquinone + Oxygen + NADPH + H+ <=> 2-Polyprenyl-3-methyl-5-hydroxy-6-methoxy-1,4-benzoquinone + NADP+ + H2O
sll1468	1.14.13.-	R09109	C18219 <=> C18220	Palustradienol <=> Palustradienal
sll1468	1.14.13.-	R06352	C11879 <=> C11883	Levopimaradiene <=> Levopimarinol
sll1468	1.14.13.-	R08670	C17217 + 2 C00007 + 2 C00005 + 2 C00080 <=> C17245 + 3 C00001 + 2 C00006 + C00011	Dihomomethionine + 2 Oxygen + 2 NADPH + 2 H+ <=> 5-Methylthiopentanaldoxime + 3 H2O + 2 NADP+ + CO2
sll1468	1.14.13.-	R07711	C09762 + C00005 + C00080 + C00007 <=> C16232 + C00006 + C00001	Liquiritigenin + NADPH + H+ + Oxygen <=> 6,7,4'-Trihydroxyflavanone + NADP+ + H2O
sll1468	1.14.13.-	R07436	C00223 <=> C00323	p-Coumaroyl-CoA <=> Caffeoyl-CoA
slr1300	1.14.13.-	R07836	C16281 + C00007 + C00005 + C00080 <=> C16283 + C00006 + C00001	Thiobenzamide + Oxygen + NADPH + H+ <=> Thiobenzamide S-oxide + NADP+ + H2O
sll1468	1.14.13.-	R09148	C18246 + C00004 + C00080 + C00007 <=> C07490 + C00003 + C00001	1,1,1-Trichloroethane + NADH + H+ + Oxygen <=> Trichloroethanol + NAD+ + H2O
sll1468	1.14.13.-	R06787	C12621 + C00007 + C00004 + C00080 <=> C12623 + C00001 + C00003	3-Coumaric acid + Oxygen + NADH + H+ <=> trans-2,3-Dihydroxycinnamate + H2O + NAD+
slr1300	1.14.13.-	R06683	C12424 + C00005 + C00080 + C00007 <=> C12425 + C00006 + C00001	Aklavinone + NADPH + H+ + Oxygen <=> epsilon-Rhodomycinone + NADP+ + H2O
slr1300	1.14.13.-	R04984	C05804 + C00007 + C00005 + C00080 <=> C05805 + C00006 + C00001	2-Hexaprenyl-3-methyl-6-methoxy-1,4-benzoquinone + Oxygen + NADPH + H+ <=> 2-Hexaprenyl-3-methyl-5-hydroxy-6-methoxy-1,4-benzoquinone + NADP+ + H2O
slr1300	1.14.13.-	R09353	C12388 + C00005 + C00080 + C00007 <=> C18711 + C00006 + C00011	Premithramycin B + NADPH + H+ + Oxygen <=> Mithramycin DK + NADP+ + CO2
sll1468	1.14.13.-	R02383	C00483 + C00007 + C00004 + C00080 <=> C03758 + C00003 + C00001	Tyramine + Oxygen + NADH + H+ <=> Dopamine + NAD+ + H2O
slr1300	1.14.13.-	R07530	C05433 <=> C08590	alpha-Carotene <=> Zeinoxanthin
sll1468	1.14.13.-	R05443	C07208 + C00007 + C00004 + C00080 <=> C07216 + C00003 + C00001	m-Xylene + Oxygen + NADH + H+ <=> 3-Methylbenzyl alcohol + NAD+ + H2O
slr1300	1.14.13.-	R06573	C00590 + C00005 + C00080 + C00007 <=> C12205 + C00006 + C00001	Coniferyl alcohol + NADPH + H+ + Oxygen <=> 5-Hydroxyconiferyl alcohol + NADP+ + H2O
slr1300	1.14.13.-	R08665	C17213 + 2 C00007 + 2 C00005 + 2 C00080 <=> C17241 + 3 C00001 + 2 C00006 + C00011	Homomethionine + 2 Oxygen + 2 NADPH + 2 H+ <=> 4-Methylthiobutanaldoxime + 3 H2O + 2 NADP+ + CO2
sll1468	1.14.13.-	R08773	C17552 + C00007 <=> C17560 + C00001	2-Polyprenyl-6-methoxyphenol + Oxygen <=> 2-Polyprenyl-6-methoxy-1,4-benzoquinone + H2O
sll1468	1.14.13.-	R04790	C05416 + C00005 + C00007 + C00080 <=> C05423 + C00006 + C00001	5-Cholestene + NADPH + Oxygen + H+ <=> 5,6alpha-Epoxy-5alpha-cholestane + NADP+ + H2O
sll1468	1.14.13.-	R09353	C12388 + C00005 + C00080 + C00007 <=> C18711 + C00006 + C00011	Premithramycin B + NADPH + H+ + Oxygen <=> Mithramycin DK + NADP+ + CO2
sll1468	1.14.13.-	R05281	C06677 + C00007 + C00004 + C00080 <=> C06678 + C00003 + C00001	Toluene-4-sulfonate + Oxygen + NADH + H+ <=> 4-Sulfobenzyl alcohol + NAD+ + H2O
sll1468	1.14.13.-	R06353	C11880 <=> C11884	Neoabietadiene <=> Neoabietinol
sll1468	1.14.13.-	R06146	C05814 + C00007 + C00005 + C00080 <=> C05815 + C00006 + C00001	2-Octaprenyl-3-methyl-6-methoxy-1,4-benzoquinone + Oxygen + NADPH + H+ <=> 2-Octaprenyl-3-methyl-5-hydroxy-6-methoxy-1,4-benzoquinone + NADP+ + H2O
slr1300	1.14.13.-	R08672	C17221 + 2 C00007 + 2 C00005 + 2 C00080 <=> C17246 + 3 C00001 + 2 C00006 + C00011	Trihomomethionine + 2 Oxygen + 2 NADPH + 2 H+ <=> 6-Methylthiohexanaldoxime + 3 H2O + 2 NADP+ + CO2
sll1468	1.14.13.-	R09113	C18221 <=> C18222	Isopimaradienol <=> Isopimaradienal
slr1300	1.14.13.-	R06146	C05814 + C00007 + C00005 + C00080 <=> C05815 + C00006 + C00001	2-Octaprenyl-3-methyl-6-methoxy-1,4-benzoquinone + Oxygen + NADPH + H+ <=> 2-Octaprenyl-3-methyl-5-hydroxy-6-methoxy-1,4-benzoquinone + NADP+ + H2O
sll1468	1.14.13.-	R06683	C12424 + C00005 + C00080 + C00007 <=> C12425 + C00006 + C00001	Aklavinone + NADPH + H+ + Oxygen <=> epsilon-Rhodomycinone + NADP+ + H2O
slr1300	1.14.13.-	R08990	C18037 <=> C09190	5-Deoxystrigol <=> Strigol
slr1300	1.14.13.-	R05653	C11422 + C00007 + C00004 + C00080 <=> C11429 + C00001 + C00003	Phenanthrene + Oxygen + NADH + H+ <=> Phenanthrene-9,10-oxide + H2O + NAD+
sll1468	1.14.13.-	R01260	C00151 + C00007 + C00005 <=> C05710 + C00006 + C00001	L-Amino acid + Oxygen + NADPH <=> N-Hydroxy-amino acid + NADP+ + H2O
sll1468	1.14.13.-	R07454	C15787 + C00007 + C00005 <=> C15798 + C00006 + C00001	Campestanol + Oxygen + NADPH <=> 6-Deoxocathasterone + NADP+ + H2O
slr1300	1.14.13.-	R06916	C14082 + C00007 + C00004 + C00080 <=> C14089 + C00003 + C00001	1-Methylnaphthalene + Oxygen + NADH + H+ <=> 1-Hydroxymethylnaphthalene + NAD+ + H2O
sll1468	1.14.13.-	R05288	C06756 + C00007 + C00004 + C00080 <=> C06757 + C00003 + C00001	p-Xylene + Oxygen + NADH + H+ <=> 4-Methylbenzyl alcohol + NAD+ + H2O
sll1468	1.14.13.-	R06356	C11884 <=> C11885	Neoabietinol <=> Neoabietal
sll1468	1.14.13.-	R05258	C00472 + C00088 + C00006 + C00001 <=> C00870 + C00007 + C00005 + C00080	p-Benzoquinone + Nitrite + NADP+ + H2O <=> 4-Nitrophenol + Oxygen + NADPH + H+
sll1468	1.14.13.-	R07452	C15785 + C00007 + C00005 <=> C15796 + C00006 + C00001	Campest-4-en-3-one + Oxygen + NADPH <=> 22alpha-Hydroxy-campest-4-en-3-one + NADP+ + H2O
sll1468	1.14.13.-	R06572	C02666 + C00005 + C00080 + C00007 <=> C12204 + C00006 + C00001	Coniferyl aldehyde + NADPH + H+ + Oxygen <=> 5-Hydroxyconiferaldehyde + NADP+ + H2O
sll1468	1.14.13.-	R01452	C00187 + C00007 + C00005 + C00080 <=> C15992 + C00006 + C00001	Cholesterol + Oxygen + NADPH + H+ <=> Cholesterol-5alpha,6alpha-epoxide + NADP+ + H2O
sll1468	1.14.13.-	R07665	C01467 + C00007 + C00004 + C00080 <=> C03351 + C00003 + C00001	3-Cresol + Oxygen + NADH + H+ <=> 3-Hydroxybenzyl alcohol + NAD+ + H2O
slr1300	1.14.13.-	R05654	C11422 + C00007 + C00004 + C00080 <=> C11431 + C00001 + C00003	Phenanthrene + Oxygen + NADH + H+ <=> Phenanthrene-1,2-oxide + H2O + NAD+
sll1468	1.14.13.-	R06851	C00530 + C00005 + C00080 + C00007 <=> C02814 + C00006 + C00001	Hydroquinone + NADPH + H+ + Oxygen <=> Benzene-1,2,4-triol + NADP+ + H2O
slr1300	1.14.13.-	R05446	C06600 + 2 C00004 + C00007 <=> C07102 + 2 C00003 + C01328 + C00698	2,5-Dichlorohydroquinone + 2 NADH + Oxygen <=> 5-Chloro-1,2,4-trihydroxybenzene + 2 NAD+ + HO- + Cl-
slr1300	1.14.13.-	R07710	C00805 + C00005 + C00007 + C00080 <=> C00628 + C00006 + C00001	Salicylate + NADPH + Oxygen + H+ <=> 2,5-Dihydroxybenzoate + NADP+ + H2O
slr1300	1.14.13.-	R04009	C02658 + C00011 <=> C05718	Aldoxime + CO2 <=> 2-Oxoacid oxime
sll1468	1.14.13.-	R06926	C14098 + C00007 + C00004 + C00080 <=> C02909 + C00003 + C00001	2-Methylnaphthalene + Oxygen + NADH + H+ <=> (2-Naphthyl)methanol + NAD+ + H2O
sll1468	1.14.13.-	R09112	C18211 <=> C18221	Isopimara-7,15-diene <=> Isopimaradienol
slr1300	1.14.13.-	R09113	C18221 <=> C18222	Isopimaradienol <=> Isopimaradienal
sll1468	1.14.13.-	R08990	C18037 <=> C09190	5-Deoxystrigol <=> Strigol
slr1300	1.14.13.-	R08664	C00123 + 2 C00007 + 2 C00005 + 2 C00080 <=> C17255 + 3 C00001 + 2 C00006 + C00011	L-Leucine + 2 Oxygen + 2 NADPH + 2 H+ <=> 3-Methylbutyraldehyde oxime + 3 H2O + 2 NADP+ + CO2
sll1468	1.14.13.-	R06573	C00590 + C00005 + C00080 + C00007 <=> C12205 + C00006 + C00001	Coniferyl alcohol + NADPH + H+ + Oxygen <=> 5-Hydroxyconiferyl alcohol + NADP+ + H2O
sll1468	1.14.13.-	R06786	C11457 + C00007 + C00004 + C00080 <=> C04044 + C00001 + C00003	3-(3-Hydroxy-phenyl)-propanoic acid + Oxygen + NADH + H+ <=> 3-(2,3-Dihydroxyphenyl)propanoate + H2O + NAD+
sll1468	1.14.13.-	R04984	C05804 + C00007 + C00005 + C00080 <=> C05805 + C00006 + C00001	2-Hexaprenyl-3-methyl-6-methoxy-1,4-benzoquinone + Oxygen + NADPH + H+ <=> 2-Hexaprenyl-3-methyl-5-hydroxy-6-methoxy-1,4-benzoquinone + NADP+ + H2O
slr1300	1.14.13.-	R07711	C09762 + C00005 + C00080 + C00007 <=> C16232 + C00006 + C00001	Liquiritigenin + NADPH + H+ + Oxygen <=> 6,7,4'-Trihydroxyflavanone + NADP+ + H2O
slr1300	1.14.13.-	R06353	C11880 <=> C11884	Neoabietadiene <=> Neoabietinol
slr1300	1.14.13.-	R07453	C15786 + C00007 + C00005 <=> C15797 + C00006 + C00001	5alpha-Campestan-3-one + Oxygen + NADPH <=> 22alpha-Hydroxy-5alpha-campestan-3-one + NADP+ + H2O
slr1300	1.14.13.-	R08655	C17235 + 2 C00007 + 2 C00005 + 2 C00080 <=> C17236 + 2 C00006 + C00011 + 3 C00001	L-Homophenylalanine + 2 Oxygen + 2 NADPH + 2 H+ <=> 3-Phenylpropionaldoxim + 2 NADP+ + CO2 + 3 H2O
slr1300	1.14.13.-	R04989	C05812 + C00007 + C00005 <=> C05813 + C00006 + C00001	2-Octaprenyl-6-methoxyphenol + Oxygen + NADPH <=> 2-Octaprenyl-6-methoxy-1,4-benzoquinone + NADP+ + H2O
slr1300	1.14.13.-	R08773	C17552 + C00007 <=> C17560 + C00001	2-Polyprenyl-6-methoxyphenol + Oxygen <=> 2-Polyprenyl-6-methoxy-1,4-benzoquinone + H2O
slr1300	1.14.13.-	R07709	C00805 + C00004 + C00007 + C00080 <=> C00628 + C00003 + C00001	Salicylate + NADH + Oxygen + H+ <=> 2,5-Dihydroxybenzoate + NAD+ + H2O
slr1300	1.14.13.-	R06851	C00530 + C00005 + C00080 + C00007 <=> C02814 + C00006 + C00001	Hydroquinone + NADPH + H+ + Oxygen <=> Benzene-1,2,4-triol + NADP+ + H2O
slr1300	1.14.13.-	R07837	C16283 + C00005 + C00080 + C00007 <=> C16285 + C00006 + C00001	Thiobenzamide S-oxide + NADPH + H+ + Oxygen <=> Thiobenzamide S,S-dioxide + NADP+ + H2O
slr1300	1.14.13.-	R09109	C18219 <=> C18220	Palustradienol <=> Palustradienal
slr1300	1.14.13.-	R06352	C11879 <=> C11883	Levopimaradiene <=> Levopimarinol
slr1300	1.14.13.-	R05442	C07212 + C00007 + C00004 + C00080 <=> C07213 + C00003 + C00001	o-Xylene + Oxygen + NADH + H+ <=> 2-Methylbenzyl alcohol + NAD+ + H2O
slr1300	1.14.13.-	R04789	C05416 + C00007 + C00005 + C00080 <=> C05417 + C00006 + C00001	5-Cholestene + Oxygen + NADPH + H+ <=> 5,6beta-Epoxy-5beta-cholestane + NADP+ + H2O
slr1300	1.14.13.-	R01453	C00187 + C00007 + C00005 + C00080 <=> C05418 + C00006 + C00001	Cholesterol + Oxygen + NADPH + H+ <=> Cholesterol-5beta,6beta-epoxide + NADP+ + H2O
slr1300	1.14.13.-	R00069	C05565 + C00027 <=> C03680 + C00007 + C00001	Hydantoin-5-propionate + Hydrogen peroxide <=> 4-Imidazolone-5-propanoate + Oxygen + H2O
slr1300	1.14.13.-	R05488	C07083 + C00007 + C00005 + C00080 + C00016 <=> C02083 + C00006 + C01352 + C00001	Styrene + Oxygen + NADPH + H+ + FAD <=> Styrene oxide + NADP+ + FADH2 + H2O
slr1300	1.14.13.-	R08986	C18071 <=> C18072	N1,N5,N10-Triferuloyl spermidine <=> N1,N5,N10-Tri-(hydroxyferuloyl)-spermidine
slr1300	1.14.13.-	R08160	C00078 + 2 C00007 + 2 C00005 + 2 C00080 <=> C02937 + 3 C00001 + 2 C00006 + C00011	L-Tryptophan + 2 Oxygen + 2 NADPH + 2 H+ <=> Indole-3-acetaldehyde oxime + 3 H2O + 2 NADP+ + CO2
slr1300	1.14.13.-	R05266	C06575 + C00007 + C00004 + C00080 <=> C06576 + C00003 + C00001	p-Cymene + Oxygen + NADH + H+ <=> p-Cumic alcohol + NAD+ + H2O
slr1300	1.14.13.-	R07663	C06677 + C00007 <=> C01468 + C00059	Toluene-4-sulfonate + Oxygen <=> 4-Cresol + Sulfate
slr1300	1.14.13.-	R08838	C00180 + C00005 + C00007 <=> C00805 + C00006 + C00001	Benzoate + NADPH + Oxygen <=> Salicylate + NADP+ + H2O
slr1300	1.14.13.-	R04982	C05802 + C00007 <=> C05803 + C00001	2-Hexaprenyl-6-methoxyphenol + Oxygen <=> 2-Hexaprenyl-6-methoxy-1,4-benzoquinone + H2O
slr1300	1.14.13.-	R04790	C05416 + C00005 + C00007 + C00080 <=> C05423 + C00006 + C00001	5-Cholestene + NADPH + Oxygen + H+ <=> 5,6alpha-Epoxy-5alpha-cholestane + NADP+ + H2O
sll1468	1.14.13.-	R05654	C11422 + C00007 + C00004 + C00080 <=> C11431 + C00001 + C00003	Phenanthrene + Oxygen + NADH + H+ <=> Phenanthrene-1,2-oxide + H2O + NAD+
slr1300	1.14.13.-	R06926	C14098 + C00007 + C00004 + C00080 <=> C02909 + C00003 + C00001	2-Methylnaphthalene + Oxygen + NADH + H+ <=> (2-Naphthyl)methanol + NAD+ + H2O
slr1300	1.14.13.-	R02383	C00483 + C00007 + C00004 + C00080 <=> C03758 + C00003 + C00001	Tyramine + Oxygen + NADH + H+ <=> Dopamine + NAD+ + H2O
slr1300	1.14.13.-	R09108	C11881 <=> C18219	Palustradiene <=> Palustradienol
slr1300	1.14.13.-	R07851	C15981 <=> C08601	alpha-Cryptoxanthin <=> Lutein
slr1300	1.14.13.-	R05418	C07100 + C00007 + C00004 + C00080 <=> C07101 + C00048 + C00003 + C00001	2,4,5-Trichlorophenoxyacetic acid + Oxygen + NADH + H+ <=> 2,4,5-Trichlorophenol + Glyoxylate + NAD+ + H2O
slr1300	1.14.13.-	R08984	C18069 <=> C18070	N1,N5,N10-Tricoumaroyl spermidine <=> N1,N5,N10-Tricaffeoyl spermidine
slr1300	1.14.13.-	R05258	C00472 + C00088 + C00006 + C00001 <=> C00870 + C00007 + C00005 + C00080	p-Benzoquinone + Nitrite + NADP+ + H2O <=> 4-Nitrophenol + Oxygen + NADPH + H+
sll1468	1.14.13.-	R08652	C00079 + 2 C00007 + 2 C00005 + 2 C00080 <=> C16075 + 3 C00001 + 2 C00006 + C00011	L-Phenylalanine + 2 Oxygen + 2 NADPH + 2 H+ <=> (Z)-Phenylacetaldehyde oxime + 3 H2O + 2 NADP+ + CO2
slr1300	1.14.13.-	R09141	C06790 + C00004 + C00080 + C00007 <=> C11148 + C00003 + C00001	Trichloroethene + NADH + H+ + Oxygen <=> TCE epoxide + NAD+ + H2O
slr1300	1.14.13.-	R07436	C00223 <=> C00323	p-Coumaroyl-CoA <=> Caffeoyl-CoA
slr1300	1.14.13.-	R07665	C01467 + C00007 + C00004 + C00080 <=> C03351 + C00003 + C00001	3-Cresol + Oxygen + NADH + H+ <=> 3-Hydroxybenzyl alcohol + NAD+ + H2O
slr1300	1.14.13.-	R08684	C00045 + 2 C00007 + 2 C00005 + 2 C00080 <=> C02658 + 2 C00006 + 3 C00001 + C00011	Amino acid + 2 Oxygen + 2 NADPH + 2 H+ <=> Aldoxime + 2 NADP+ + 3 H2O + CO2
slr1300	1.14.13.-	R06355	C11883 <=> C11886	Levopimarinol <=> Levopimarinal
slr1300	1.14.13.-	R07826	C00811 <=> C01197	4-Coumarate <=> Caffeate
slr1300	1.14.13.-	R04980	C05800 + C00007 + C00005 <=> C05801 + C00006 + C00001	2-Hexaprenylphenol + Oxygen + NADPH <=> 2-Hexaprenyl-6-hydroxyphenol + NADP+ + H2O
slr1300	1.14.13.-	R08674	C17229 + 2 C00007 + 2 C00005 + 2 C00080 <=> C17251 + 3 C00001 + 2 C00006 + C00011	Pentahomomethionine + 2 Oxygen + 2 NADPH + 2 H+ <=> 8-Methylthiooctanaldoxime + 3 H2O + 2 NADP+ + CO2
slr1300	1.14.13.-	R07440	C01494 + C00005 + C00080 + C00007 <=> C05619 + C00006 + C00001	Ferulate + NADPH + H+ + Oxygen <=> 5-Hydroxyferulate + NADP+ + H2O
slr1300	1.14.13.-	R05447	C07101 + 2 C00004 + C00007 <=> C06600 + 2 C00003 + C01328 + C00698	2,4,5-Trichlorophenol + 2 NADH + Oxygen <=> 2,5-Dichlorohydroquinone + 2 NAD+ + HO- + Cl-
slr1300	1.14.13.-	R05487	C07086 + C00007 + C00004 + C00080 <=> C05852 + C00003 + C00001	Phenylacetic acid + Oxygen + NADH + H+ <=> 2-Hydroxyphenylacetate + NAD+ + H2O
slr1300	1.14.13.-	R08604	C00398 + C00007 + C00005 <=> C17203 + C00001 + C00006	Tryptamine + Oxygen + NADPH <=> N-Hydroxyl-tryptamine + H2O + NADP+
slr1300	1.14.13.-	R08673	C17225 + 2 C00007 + 2 C00005 + 2 C00080 <=> C17249 + 3 C00001 + 2 C00006 + C00011	Tetrahomomethionine + 2 Oxygen + 2 NADPH + 2 H+ <=> 7-Methylthioheptanaldoxime + 3 H2O + 2 NADP+ + CO2
slr1300	1.14.13.-	R05281	C06677 + C00007 + C00004 + C00080 <=> C06678 + C00003 + C00001	Toluene-4-sulfonate + Oxygen + NADH + H+ <=> 4-Sulfobenzyl alcohol + NAD+ + H2O
sll1468	1.14.13.-	R07851	C15981 <=> C08601	alpha-Cryptoxanthin <=> Lutein
sll1468	1.14.13.-	R05653	C11422 + C00007 + C00004 + C00080 <=> C11429 + C00001 + C00003	Phenanthrene + Oxygen + NADH + H+ <=> Phenanthrene-9,10-oxide + H2O + NAD+
sll1468	1.14.13.-	R08675	C17233 + 2 C00007 + 2 C00005 + 2 C00080 <=> C17253 + 3 C00001 + 2 C00006 + C00011	Hexahomomethionine + 2 Oxygen + 2 NADPH + 2 H+ <=> 9-Methylthiononanaldoxime + 3 H2O + 2 NADP+ + CO2
sll1468	1.14.13.-	R08664	C00123 + 2 C00007 + 2 C00005 + 2 C00080 <=> C17255 + 3 C00001 + 2 C00006 + C00011	L-Leucine + 2 Oxygen + 2 NADPH + 2 H+ <=> 3-Methylbutyraldehyde oxime + 3 H2O + 2 NADP+ + CO2
sll1468	1.14.13.-	R05449	C07098 + 2 C00004 + C00007 <=> C07097 + 2 C00003 + C01328 + C00698	2,4,6-Trichlorophenol + 2 NADH + Oxygen <=> 2,6-Dichlorohydroquinone + 2 NAD+ + HO- + Cl-
slr1300	1.14.13.-	R08670	C17217 + 2 C00007 + 2 C00005 + 2 C00080 <=> C17245 + 3 C00001 + 2 C00006 + C00011	Dihomomethionine + 2 Oxygen + 2 NADPH + 2 H+ <=> 5-Methylthiopentanaldoxime + 3 H2O + 2 NADP+ + CO2
slr1300	1.14.13.-	R05448	C07096 + C00007 + C00004 + C00080 <=> C07097 + C00003 + C00001	2,6-Dichlorophenol + Oxygen + NADH + H+ <=> 2,6-Dichlorohydroquinone + NAD+ + H2O
slr1300	1.14.13.-	R06786	C11457 + C00007 + C00004 + C00080 <=> C04044 + C00001 + C00003	3-(3-Hydroxy-phenyl)-propanoic acid + Oxygen + NADH + H+ <=> 3-(2,3-Dihydroxyphenyl)propanoate + H2O + NAD+
slr1300	1.14.13.-	R05450	C05852 + C00007 + C00004 + C00080 <=> C00544 + C00003 + C00001	2-Hydroxyphenylacetate + Oxygen + NADH + H+ <=> Homogentisate + NAD+ + H2O
sll1468	1.14.13.-	R04009	C02658 + C00011 <=> C05718	Aldoxime + CO2 <=> 2-Oxoacid oxime
sll1468	1.14.13.-	R07836	C16281 + C00007 + C00005 + C00080 <=> C16283 + C00006 + C00001	Thiobenzamide + Oxygen + NADPH + H+ <=> Thiobenzamide S-oxide + NADP+ + H2O
slr1300	1.14.13.-	R06787	C12621 + C00007 + C00004 + C00080 <=> C12623 + C00001 + C00003	3-Coumaric acid + Oxygen + NADH + H+ <=> trans-2,3-Dihydroxycinnamate + H2O + NAD+
slr1300	1.14.13.-	R08775	C17561 + C00007 + C00005 + C00080 <=> C17562 + C00006 + C00001	2-Polyprenyl-3-methyl-6-methoxy-1,4-benzoquinone + Oxygen + NADPH + H+ <=> 2-Polyprenyl-3-methyl-5-hydroxy-6-methoxy-1,4-benzoquinone + NADP+ + H2O
sll1468	1.14.13.-	R07530	C05433 <=> C08590	alpha-Carotene <=> Zeinoxanthin
sll1468	1.14.13.-	R07837	C16283 + C00005 + C00080 + C00007 <=> C16285 + C00006 + C00001	Thiobenzamide S-oxide + NADPH + H+ + Oxygen <=> Thiobenzamide S,S-dioxide + NADP+ + H2O
sll1468	1.14.13.-	R08984	C18069 <=> C18070	N1,N5,N10-Tricoumaroyl spermidine <=> N1,N5,N10-Tricaffeoyl spermidine
sll1468	1.14.13.-	R09141	C06790 + C00004 + C00080 + C00007 <=> C11148 + C00003 + C00001	Trichloroethene + NADH + H+ + Oxygen <=> TCE epoxide + NAD+ + H2O
sll1468	1.14.13.-	R05418	C07100 + C00007 + C00004 + C00080 <=> C07101 + C00048 + C00003 + C00001	2,4,5-Trichlorophenoxyacetic acid + Oxygen + NADH + H+ <=> 2,4,5-Trichlorophenol + Glyoxylate + NAD+ + H2O
sll1468	1.14.13.-	R07440	C01494 + C00005 + C00080 + C00007 <=> C05619 + C00006 + C00001	Ferulate + NADPH + H+ + Oxygen <=> 5-Hydroxyferulate + NADP+ + H2O
slr1300	1.14.13.-	R02829	C00726 + C00007 + C00005 + C00080 <=> C05712 + C00006 + C00001	Nitrile + Oxygen + NADPH + H+ <=> Cyanohydrin + NADP+ + H2O
slr1300	1.14.13.-	R06406	C09880 + C00004 + C00080 + C00007 <=> C02759 + C00003 + C00001	alpha-Pinene + NADH + H+ + Oxygen <=> alpha-Pinene-oxide + NAD+ + H2O
slr1300	1.14.13.-	R05655	C11422 + C00007 + C00004 + C00080 <=> C11432 + C00001 + C00003	Phenanthrene + Oxygen + NADH + H+ <=> 1-Phenanthrol + H2O + NAD+
sll1468	1.14.13.-	R05448	C07096 + C00007 + C00004 + C00080 <=> C07097 + C00003 + C00001	2,6-Dichlorophenol + Oxygen + NADH + H+ <=> 2,6-Dichlorohydroquinone + NAD+ + H2O
sll1468	1.14.13.-	R05446	C06600 + 2 C00004 + C00007 <=> C07102 + 2 C00003 + C01328 + C00698	2,5-Dichlorohydroquinone + 2 NADH + Oxygen <=> 5-Chloro-1,2,4-trihydroxybenzene + 2 NAD+ + HO- + Cl-
slr1300	1.14.13.-	R01260	C00151 + C00007 + C00005 <=> C05710 + C00006 + C00001	L-Amino acid + Oxygen + NADPH <=> N-Hydroxy-amino acid + NADP+ + H2O
slr1300	1.14.13.-	R08652	C00079 + 2 C00007 + 2 C00005 + 2 C00080 <=> C16075 + 3 C00001 + 2 C00006 + C00011	L-Phenylalanine + 2 Oxygen + 2 NADPH + 2 H+ <=> (Z)-Phenylacetaldehyde oxime + 3 H2O + 2 NADP+ + CO2
slr1300	1.14.13.-	R07452	C15785 + C00007 + C00005 <=> C15796 + C00006 + C00001	Campest-4-en-3-one + Oxygen + NADPH <=> 22alpha-Hydroxy-campest-4-en-3-one + NADP+ + H2O
slr1300	1.14.13.-	R06572	C02666 + C00005 + C00080 + C00007 <=> C12204 + C00006 + C00001	Coniferyl aldehyde + NADPH + H+ + Oxygen <=> 5-Hydroxyconiferaldehyde + NADP+ + H2O
slr1300	1.14.13.-	R07454	C15787 + C00007 + C00005 <=> C15798 + C00006 + C00001	Campestanol + Oxygen + NADPH <=> 6-Deoxocathasterone + NADP+ + H2O
slr1300	1.14.13.-	R01452	C00187 + C00007 + C00005 + C00080 <=> C15992 + C00006 + C00001	Cholesterol + Oxygen + NADPH + H+ <=> Cholesterol-5alpha,6alpha-epoxide + NADP+ + H2O
sll1468	1.14.13.-	R05655	C11422 + C00007 + C00004 + C00080 <=> C11432 + C00001 + C00003	Phenanthrene + Oxygen + NADH + H+ <=> 1-Phenanthrol + H2O + NAD+
slr1300	1.14.13.-	R07430	C15789 + C00007 + C00005 <=> C15790 + C00006 + C00001	6-Oxocampestanol + Oxygen + NADPH <=> Cathasterone + NADP+ + H2O
slr1300	1.14.13.-	R07445	C01789 + C00007 + C00005 <=> C15795 + C00006 + C00001	Campesterol + Oxygen + NADPH <=> 22alpha-Hydroxy-campesterol + NADP+ + H2O
slr1300	1.14.13.-	R06579	C05608 <=> C10945	4-Hydroxycinnamyl aldehyde <=> Caffeic aldehyde
slr1300	1.14.13.-	R06884	C13624 + C00004 + C00080 + C00007 <=> C13631 + C00003 + C00001	Bisphenol A + NADH + H+ + Oxygen <=> 2,2-Bis(4-hydroxyphenyl)-1-propanol + NAD+ + H2O
slr1300	1.14.13.-	R09112	C18211 <=> C18221	Isopimara-7,15-diene <=> Isopimaradienol
slr1300	1.14.13.-	R04947	C05710 + C00028 <=> C05718 + C00030	N-Hydroxy-amino acid + Acceptor <=> 2-Oxoacid oxime + Reduced acceptor
slr1300	1.14.13.-	R05288	C06756 + C00007 + C00004 + C00080 <=> C06757 + C00003 + C00001	p-Xylene + Oxygen + NADH + H+ <=> 4-Methylbenzyl alcohol + NAD+ + H2O
slr1300	1.14.13.-	R05449	C07098 + 2 C00004 + C00007 <=> C07097 + 2 C00003 + C01328 + C00698	2,4,6-Trichlorophenol + 2 NADH + Oxygen <=> 2,6-Dichlorohydroquinone + 2 NAD+ + HO- + Cl-
slr1300	1.14.13.-	R06890	C13637 + C00005 + C00080 + C00007 <=> C13638 + C00006 + C00001	4-Ethylphenol + NADPH + H+ + Oxygen <=> 1-(4'-Hydroxyphenyl)ethanol + NADP+ + H2O
sll1468	1.14.13.-	R08674	C17229 + 2 C00007 + 2 C00005 + 2 C00080 <=> C17251 + 3 C00001 + 2 C00006 + C00011	Pentahomomethionine + 2 Oxygen + 2 NADPH + 2 H+ <=> 8-Methylthiooctanaldoxime + 3 H2O + 2 NADP+ + CO2
sll1468	1.14.13.-	R04980	C05800 + C00007 + C00005 <=> C05801 + C00006 + C00001	2-Hexaprenylphenol + Oxygen + NADPH <=> 2-Hexaprenyl-6-hydroxyphenol + NADP+ + H2O
slr1300	1.14.13.-	R06356	C11884 <=> C11885	Neoabietinol <=> Neoabietal
slr1300	1.14.13.-	R05443	C07208 + C00007 + C00004 + C00080 <=> C07216 + C00003 + C00001	m-Xylene + Oxygen + NADH + H+ <=> 3-Methylbenzyl alcohol + NAD+ + H2O
slr1300	1.14.13.-	R08675	C17233 + 2 C00007 + 2 C00005 + 2 C00080 <=> C17253 + 3 C00001 + 2 C00006 + C00011	Hexahomomethionine + 2 Oxygen + 2 NADPH + 2 H+ <=> 9-Methylthiononanaldoxime + 3 H2O + 2 NADP+ + CO2
sll1468	1.14.13.-	R07826	C00811 <=> C01197	4-Coumarate <=> Caffeate
sll1441	1.14.19.-	R07861	C06427 + C00030 + C00007 <=> C16300 + C00028 + 2 C00001	(9Z,12Z,15Z)-Octadecatrienoic acid + Reduced acceptor + Oxygen <=> Stearidonic acid + Acceptor + 2 H2O
slr1350	1.14.19.-	R07861	C06427 + C00030 + C00007 <=> C16300 + C00028 + 2 C00001	(9Z,12Z,15Z)-Octadecatrienoic acid + Reduced acceptor + Oxygen <=> Stearidonic acid + Acceptor + 2 H2O
sll0541	1.14.19.1	R02222	C00412 + 2 C00999 + C00007 + 2 C00080 <=> C00510 + 2 C00996 + 2 C00001	Stearoyl-CoA + 2 Ferrocytochrome b5 + Oxygen + 2 H+ <=> Oleoyl-CoA + 2 Ferricytochrome b5 + 2 H2O
sll0262	1.14.19.3	R03814	C02050 + C00030 + C00007 <=> C03035 + C00028 + 2 C00001	Linoleoyl-CoA + Reduced acceptor + Oxygen <=> gamma-Linolenoyl-CoA + Acceptor + 2 H2O
sll0262	1.14.19.3	R07063	C01595 + C00030 + C00007 <=> C06426 + C00028 + 2 C00001	Linoleate + Reduced acceptor + Oxygen <=> (6Z,9Z,12Z)-Octadecatrienoic acid + Acceptor + 2 H2O
sll0262	1.14.19.3	R07933	C16162 + C00030 + C00007 <=> C16163 + C00028 + 2 C00001	(9Z,12Z,15Z)-Octadecatrienoyl-CoA + Reduced acceptor + Oxygen <=> (6Z,9Z,12Z,15Z)-Octadecatetraenoyl-CoA + Acceptor + 2 H2O
slr1254	1.14.99.-	R07653	C16144 <=> C16145	4,4'-Diapophytoene <=> 4,4'-Diaponeurosporene
slr1254	1.14.99.-	R05492	C04623 + C00007 <=> C06649	DDT + Oxygen <=> cis-2,3-Dihydrodiol 1,1,1-Trichloro-2,2-bis(4'-chlorophenyl)ethane
slr1254	1.14.99.-	R04787	C05414 + C00028 <=> C05430 + C00030	Phytofluene + Acceptor <=> zeta-Carotene + Reduced acceptor
slr1254	1.14.99.-	R07682	C16193 + C00007 <=> C16196 + C00094	1,6-Naphthalenedisulfonic acid + Oxygen <=> 1,2-Dihydroxynaphthalene-6-sulfonate + Sulfite
slr1254	1.14.99.-	R07534	C15892 <=> C15898	Chloroxanthin <=> Demethylspheroidene
slr1254	1.14.99.-	R07523	C15878 <=> C15879	Rhodovibrin <=> Hydroxyspirilloxanthin
slr1254	1.14.99.-	R07518	C05432 <=> C15867	Lycopene <=> 3,4-Dehydrolycopene
slr1254	1.14.99.-	R00047	C00007 + C01020 + C00030 <=> C01059 + C00011 + C00028 + C00001	Oxygen + 6-Hydroxynicotinate + Reduced acceptor <=> 2,5-Dihydroxypyridine + CO2 + Acceptor + H2O
slr1254	1.14.99.-	R07517	C15859 <=> C15860	1'-Hydroxy-gamma-carotene <=> 1'-Hydroxytorulene
slr1254	1.14.99.-	R07683	C16194 + C00007 <=> C16196 + C00094	2,6-Naphthalenedisulfonic acid + Oxygen <=> 1,2-Dihydroxynaphthalene-6-sulfonate + Sulfite
slr1254	1.14.99.-	R07699	C16202 + C00007 <=> C03012 + C00094	2-Naphthalenesulfonic acid + Oxygen <=> Naphthalene-1,2-diol + Sulfite
slr1254	1.14.99.-	R07698	C16201 + C00007 <=> C03012 + C00094	1-Naphthalenesulfonic acid + Oxygen <=> Naphthalene-1,2-diol + Sulfite
slr1254	1.14.99.-	R04786	C05413 + C00028 <=> C05414 + C00030	Phytoene + Acceptor <=> Phytofluene + Reduced acceptor
slr1254	1.14.99.-	R01303	C00156 + C00028 + C00001 <=> C00633 + C00030 + C00007	4-Hydroxybenzoate + Acceptor + H2O <=> 4-Hydroxybenzaldehyde + Reduced acceptor + Oxygen
slr1254	1.14.99.-	R07510	C05421 <=> C15857	15-cis-Phytoene <=> 9,9'-Di-cis-zeta-carotene
slr1254	1.14.99.-	R07520	C15870 <=> C15874	Rhodopin <=> 3,4-Dehydrorhodopin
sll1875	1.14.99.3	R03683	C01708 + C01352 + 3 C00007 <=> C06258 + C00500 + C00237 + C14819 + C00016 + 3 C00001	Hemoglobin + FADH2 + 3 Oxygen <=> Globin + Biliverdin + CO + Fe3+ + FAD + 3 H2O
sll1184	1.14.99.3	R00311	C00032 + 3 C00030 + 3 C00007 <=> C00500 + C00237 + C14818 + 3 C00028 + 3 C00001	Heme + 3 Reduced acceptor + 3 Oxygen <=> Biliverdin + CO + Fe2+ + 3 Acceptor + 3 H2O
sll1184	1.14.99.3	R03683	C01708 + C01352 + 3 C00007 <=> C06258 + C00500 + C00237 + C14819 + C00016 + 3 C00001	Hemoglobin + FADH2 + 3 Oxygen <=> Globin + Biliverdin + CO + Fe3+ + FAD + 3 H2O
sll1875	1.14.99.3	R00311	C00032 + 3 C00030 + 3 C00007 <=> C00500 + C00237 + C14818 + 3 C00028 + 3 C00001	Heme + 3 Reduced acceptor + 3 Oxygen <=> Biliverdin + CO + Fe2+ + 3 Acceptor + 3 H2O
slr0940	1.14.99.30	R04798	C05430 + C00030 + C00007 <=> C05431 + 2 C00001 + C00028	zeta-Carotene + Reduced acceptor + Oxygen <=> Neurosporene + 2 H2O + Acceptor
slr0940	1.14.99.30	R06961	C14146 <=> C08586	alpha-Zeacarotene <=> delta-Carotene
slr0940	1.14.99.30	R04803	C05434 + C00007 + C00030 <=> C05435 + 2 C00001 + C00028	beta-Zeacarotene + Oxygen + Reduced acceptor <=> gamma-Carotene + 2 H2O + Acceptor
slr0940	1.14.99.30	R07511	C15857 <=> C15858	9,9'-Di-cis-zeta-carotene <=> 7,9,7',9'-Tetra-cis-lycopene
slr0940	1.14.99.30	R04800	C05431 + C00030 + C00007 <=> C05432 + C00028 + 2 C00001	Neurosporene + Reduced acceptor + Oxygen <=> Lycopene + Acceptor + 2 H2O
slr1849	1.16.1.1	R02807	C01319 + C00006 + C00080 <=> C00703 + C00005	Hg + NADP+ + H+ <=> Mercury(2+) + NADPH
slr0348	1.17.1.2	R08209	C00129 + C00003 + C00001 <=> C11811 + C00004 + C00080	Isopentenyl diphosphate + NAD+ + H2O <=> 1-Hydroxy-2-methyl-2-butenyl 4-diphosphate + NADH + H+
slr0348	1.17.1.2	R08210	C00235 + C00003 + C00001 <=> C11811 + C00004 + C00080	Dimethylallyl diphosphate + NAD+ + H2O <=> 1-Hydroxy-2-methyl-2-butenyl 4-diphosphate + NADH + H+
slr0591	1.17.4.1	R08363	C04232 + C16664 + C00001 <=> C03723 + C16663	2'-Deoxyribonucleoside diphosphate + Tryparedoxin disulfide + H2O <=> Ribonucleoside diphosphate + Tryparedoxin
slr1164	1.17.4.1	R04294	C04232 + C00343 + C00001 <=> C03723 + C00342	2'-Deoxyribonucleoside diphosphate + Thioredoxin disulfide + H2O <=> Ribonucleoside diphosphate + Thioredoxin
slr0591	1.17.4.1	R04294	C04232 + C00343 + C00001 <=> C03723 + C00342	2'-Deoxyribonucleoside diphosphate + Thioredoxin disulfide + H2O <=> Ribonucleoside diphosphate + Thioredoxin
slr0591	1.17.4.1	R08364	C04232 + C03170 + C00001 <=> C03723 + C02090	2'-Deoxyribonucleoside diphosphate + Trypanothione disulfide + H2O <=> Ribonucleoside diphosphate + Trypanothione
slr1164	1.17.4.1	R08363	C04232 + C16664 + C00001 <=> C03723 + C16663	2'-Deoxyribonucleoside diphosphate + Tryparedoxin disulfide + H2O <=> Ribonucleoside diphosphate + Tryparedoxin
slr1164	1.17.4.1	R08364	C04232 + C03170 + C00001 <=> C03723 + C02090	2'-Deoxyribonucleoside diphosphate + Trypanothione disulfide + H2O <=> Ribonucleoside diphosphate + Trypanothione
slr0370	1.2.1.16	R00713	C00232 + C00003 + C00001 <=> C00042 + C00004 + C00080	Succinate semialdehyde + NAD+ + H2O <=> Succinate + NADH + H+
slr0091	1.2.1.3	R02549	C00555 + C00003 + C00001 <=> C00334 + C00004 + C00080	4-Aminobutyraldehyde + NAD+ + H2O <=> 4-Aminobutanoate + NADH + H+
slr0091	1.2.1.3	R02678	C00637 + C00003 + C00001 <=> C00954 + C00004 + C00080	Indole-3-acetaldehyde + NAD+ + H2O <=> Indole-3-acetate + NADH + H+
slr0091	1.2.1.3	R02940	C05985 + C00003 + C00001 <=> C00804 + C00004 + C00080	2-Propynal + NAD+ + H2O <=> Propynoate + NADH + H+
slr0091	1.2.1.3	R04065	C05130 + C00003 + C00001 <=> C02835 + C00004 + C00080	Imidazole-4-acetaldehyde + NAD+ + H2O <=> Imidazole-4-acetate + NADH + H+
slr0091	1.2.1.3	R02957	C02670 + C00003 + 2 C00001 <=> C00818 + C00004 + C00080	D-Glucuronolactone + NAD+ + 2 H2O <=> D-Glucarate + NADH + H+
slr0091	1.2.1.3	R04506	C05445 + C00003 + C00001 <=> C04554 + C00004 + C00080	3alpha,7alpha-Dihydroxy-5beta-cholestan-26-al + NAD+ + H2O <=> 3alpha,7alpha-Dihydroxy-5beta-cholestanate + NADH + H+
slr0091	1.2.1.3	R04903	C05634 + C00003 + C00001 <=> C05635 + C00080 + C00004	5-Hydroxyindoleacetaldehyde + NAD+ + H2O <=> 5-Hydroxyindoleacetate + H+ + NADH
slr0091	1.2.1.3	R05237	C06613 + C00001 <=> C06614 + 2 C00080	trans-3-Chloroallyl aldehyde + H2O <=> trans-3-Chloroacrylic acid + 2 H+
slr0091	1.2.1.3	R00904	C05665 + C00003 + C00001 <=> C00099 + C00004 + C00080	3-Aminopropanal + NAD+ + H2O <=> beta-Alanine + NADH + H+
slr0091	1.2.1.3	R06366	C02576 + C00001 + C00003 <=> C11924 + C00004 + C00080	Perillyl aldehyde + H2O + NAD+ <=> Perillic acid + NADH + H+
slr0091	1.2.1.3	R05050	C05936 + C00003 + C00001 <=> C02946 + C00004 + C00080	N4-Acetylaminobutanal + NAD+ + H2O <=> 4-Acetamidobutanoate + NADH + H+
slr0091	1.2.1.3	R03869	C06002 + C00003 + C00001 <=> C02170 + C00004 + C00080	(S)-Methylmalonate semialdehyde + NAD+ + H2O <=> Methylmalonate + NADH + H+
slr0091	1.2.1.3	R03283	C01149 + C00003 + C00001 <=> C01181 + C00004 + C00080	4-Trimethylammoniobutanal + NAD+ + H2O <=> 4-Trimethylammoniobutanoate + NADH + H+
slr0091	1.2.1.3	R00264	C00433 + C00006 + C00001 <=> C00026 + C00005 + C00080	2,5-Dioxopentanoate + NADP+ + H2O <=> 2-Oxoglutarate + NADPH + H+
slr0091	1.2.1.3	R01986	C00555 + C00006 + C00001 <=> C00334 + C00005 + C00080	4-Aminobutyraldehyde + NADP+ + H2O <=> 4-Aminobutanoate + NADPH + H+
slr0091	1.2.1.3	R05286	C06754 + C00003 + C00001 <=> C06755 + C00004 + C00080	Chloroacetaldehyde + NAD+ + H2O <=> Chloroacetic acid + NADH + H+
slr0091	1.2.1.3	R00631	C00071 + C00003 + C00001 <=> C00162 + C00004 + C00080	Aldehyde + NAD+ + H2O <=> Fatty acid + NADH + H+
slr0091	1.2.1.3	R00538	C00071 + C00003 + C00001 <=> C00060 + C00004 + C00080	Aldehyde + NAD+ + H2O <=> Carboxylate + NADH + H+
slr0091	1.2.1.3	R05238	C16348 + C00001 <=> C06615 + 2 C00080	cis-3-Chloroallyl aldehyde + H2O <=> cis-3-Chloroacrylic acid + 2 H+
slr1934	1.2.4.1	R03270	C05125 + C15972 <=> C16255 + C00068	2-(alpha-Hydroxyethyl)thiamine diphosphate + Enzyme N6-(lipoyl)lysine <=> [Dihydrolipoyllysine-residue acetyltransferase] S-acetyldihydrolipoyllysine + Thiamin diphosphate
sll1721	1.2.4.1	R03270	C05125 + C15972 <=> C16255 + C00068	2-(alpha-Hydroxyethyl)thiamine diphosphate + Enzyme N6-(lipoyl)lysine <=> [Dihydrolipoyllysine-residue acetyltransferase] S-acetyldihydrolipoyllysine + Thiamin diphosphate
sll1721	1.2.4.1	R01699	C00022 + C15972 <=> C16255 + C00011	Pyruvate + Enzyme N6-(lipoyl)lysine <=> [Dihydrolipoyllysine-residue acetyltransferase] S-acetyldihydrolipoyllysine + CO2
slr1934	1.2.4.1	R01699	C00022 + C15972 <=> C16255 + C00011	Pyruvate + Enzyme N6-(lipoyl)lysine <=> [Dihydrolipoyllysine-residue acetyltransferase] S-acetyldihydrolipoyllysine + CO2
slr0946	1.20.4.1	R05747	C11215 + C07292 <=> C06697 + C07293	Arsenate ion + Glutaredoxin <=> Arsenite + Glutaredoxin disulfide
slr1784	1.3.1.24	R02393	C00486 + C00006 <=> C00500 + C00005 + C00080	Bilirubin + NADP+ <=> Biliverdin + NADPH + H+
slr1784	1.3.1.24	R02391	C00486 + C00003 <=> C00500 + C00004 + C00080	Bilirubin + NAD+ <=> Biliverdin + NADH + H+
sll1058	1.3.1.26	R04198	C03972 + C00003 <=> C03340 + C00004 + C00080	2,3,4,5-Tetrahydrodipicolinate + NAD+ <=> L-2,3-Dihydrodipicolinate + NADH + H+
slr0506	1.3.1.33	R06286	C11832 + C00006 <=> C11831 + C00005 + C00080	Divinyl chlorophyllide a + NADP+ <=> Divinylprotochlorophyllide + NADPH + H+
slr0252	1.3.1.54	R05812	C11542 + C00005 + C00080 <=> C11543 + C00006	Cobalt-precorrin 6 + NADPH + H+ <=> Cobalt-dihydro-precorrin 6 + NADP+
slr1204	1.3.1.74	R07349	C15596 + C00003 <=> C15597 + C00004 + C00080	n-Alkanal + NAD+ <=> Alk-2-enal + NADH + H+
slr1204	1.3.1.74	R07350	C15596 + C00006 <=> C15597 + C00005 + C00080	n-Alkanal + NADP+ <=> Alk-2-enal + NADPH + H+
sll1427	1.3.1.74	R07349	C15596 + C00003 <=> C15597 + C00004 + C00080	n-Alkanal + NAD+ <=> Alk-2-enal + NADH + H+
sll1427	1.3.1.74	R07350	C15596 + C00006 <=> C15597 + C00005 + C00080	n-Alkanal + NADP+ <=> Alk-2-enal + NADPH + H+
slr1051	1.3.1.9	R04429	C05745 + C00003 <=> C04246 + C00004 + C00080	Butyryl-[acp] + NAD+ <=> But-2-enoyl-[acyl-carrier protein] + NADH + H+
slr1051	1.3.1.9	R04969	C05764 + C00003 <=> C05763 + C00004 + C00080	Hexadecanoyl-[acp] + NAD+ <=> trans-Hexadec-2-enoyl-[acp] + NADH + H+
slr1051	1.3.1.9	R01403	C00173 + C00003 <=> C00693 + C00004 + C00080	Acyl-[acyl-carrier protein] + NAD+ <=> trans-2,3-Dehydroacyl-[acyl-carrier protein] + NADH + H+
slr1051	1.3.1.9	R04724	C05223 + C00003 <=> C05758 + C00004 + C00080	Dodecanoyl-[acyl-carrier protein] + NAD+ <=> trans-Dodec-2-enoyl-[acp] + NADH + H+
slr1051	1.3.1.9	R04961	C05755 + C00003 <=> C05754 + C00004 + C00080	Decanoyl-[acp] + NAD+ <=> trans-Dec-2-enoyl-[acp] + NADH + H+
slr1051	1.3.1.9	R04966	C05761 + C00003 <=> C05760 + C00004 + C00080	Tetradecanoyl-[acp] + NAD+ <=> trans-Tetradec-2-enoyl-[acp] + NADH + H+
slr0224	1.3.3.-	R09335	C18638 + C00007 <=> C18639 + C00027	Aclacinomycin A + Oxygen <=> Aclacinomycin Y + Hydrogen peroxide
slr0116	1.3.7.5	R05817	C00500 + C00138 <=> C05786 + C00139	Biliverdin + Reduced ferredoxin <=> (3Z)-Phycocyanobilin + Oxidized ferredoxin
sll1625	1.3.99.1	R00408	C00042 + C00016 <=> C01352 + C00122	Succinate + FAD <=> FADH2 + Fumarate
sll0823	1.3.99.1	R00412	C00042 + C00028 <=> C00122 + C00030	Succinate + Acceptor <=> Fumarate + Reduced acceptor
slr0201	1.3.99.1	R00412	C00042 + C00028 <=> C00122 + C00030	Succinate + Acceptor <=> Fumarate + Reduced acceptor
slr0201	1.3.99.1	R00408	C00042 + C00016 <=> C01352 + C00122	Succinate + FAD <=> FADH2 + Fumarate
slr1233	1.3.99.1	R00412	C00042 + C00028 <=> C00122 + C00030	Succinate + Acceptor <=> Fumarate + Reduced acceptor
slr1233	1.3.99.1	R00408	C00042 + C00016 <=> C01352 + C00122	Succinate + FAD <=> FADH2 + Fumarate
sll0823	1.3.99.1	R00408	C00042 + C00016 <=> C01352 + C00122	Succinate + FAD <=> FADH2 + Fumarate
sll1625	1.3.99.1	R00412	C00042 + C00028 <=> C00122 + C00030	Succinate + Acceptor <=> Fumarate + Reduced acceptor
sll1682	1.4.1.1	R00145	C05167 + C00001 + C00003 <=> C00161 + C00014 + C00004 + C00080	alpha-Amino acid + H2O + NAD+ <=> 2-Oxo acid + NH3 + NADH + H+
sll1682	1.4.1.1	R00146	C05167 + C00001 + C00006 <=> C00161 + C00014 + C00005 + C00080	alpha-Amino acid + H2O + NADP+ <=> 2-Oxo acid + NH3 + NADPH + H+
slr0710	1.4.1.4	R00145	C05167 + C00001 + C00003 <=> C00161 + C00014 + C00004 + C00080	alpha-Amino acid + H2O + NAD+ <=> 2-Oxo acid + NH3 + NADH + H+
slr0710	1.4.1.4	R00146	C05167 + C00001 + C00006 <=> C00161 + C00014 + C00005 + C00080	alpha-Amino acid + H2O + NADP+ <=> 2-Oxo acid + NH3 + NADPH + H+
slr0782	1.4.3.4	R04908	C05638 + C00001 + C00007 <=> C05639 + C00014 + C00027 + C00001	5-Hydroxykynurenamine + H2O + Oxygen <=> 4,6-Dihydroxyquinoline + NH3 + Hydrogen peroxide + H2O
slr0782	1.4.3.4	R02613	C05332 + C00007 + C00001 <=> C00601 + C00014 + C00027	Phenethylamine + Oxygen + H2O <=> Phenylacetaldehyde + NH3 + Hydrogen peroxide
slr0782	1.4.3.4	R08348	C16609 + C00001 + C00007 <=> C16612 + C00014 + C00027	Didemethylcitalopram + H2O + Oxygen <=> Citalopram aldehyde + NH3 + Hydrogen peroxide
slr0782	1.4.3.4	R02173	C00398 + C00001 + C00007 <=> C00637 + C00014 + C00027	Tryptamine + H2O + Oxygen <=> Indole-3-acetaldehyde + NH3 + Hydrogen peroxide
slr0782	1.4.3.4	R01853	C00375 + C00001 + C00007 <=> C00071 + C00014 + C00027	Primary amine + H2O + Oxygen <=> Aldehyde + NH3 + Hydrogen peroxide
slr0782	1.4.3.4	R06133	C00706 + C00001 + C00007 <=> C00071 + C00014 + C00027	Amine + H2O + Oxygen <=> Aldehyde + NH3 + Hydrogen peroxide
slr0782	1.4.3.4	R04907	C05636 + C00007 <=> C05637 + C00014 + C00027	3-Hydroxykynurenamine + Oxygen <=> 4,8-Dihydroxyquinoline + NH3 + Hydrogen peroxide
slr0782	1.4.3.4	R04025	C02714 + C00001 + C00007 <=> C05936 + C00014 + C00027	N-Acetylputrescine + H2O + Oxygen <=> N4-Acetylaminobutanal + NH3 + Hydrogen peroxide
slr0782	1.4.3.4	R04674	C05127 + C00001 + C00007 <=> C05827 + C00014 + C00027	N-Methylhistamine + H2O + Oxygen <=> Methylimidazole acetaldehyde + NH3 + Hydrogen peroxide
slr0782	1.4.3.4	R08346	C07572 + C00007 + C00001 <=> C16612 + C00543 + C00027	Citalopram + Oxygen + H2O <=> Citalopram aldehyde + Dimethylamine + Hydrogen peroxide
slr0782	1.4.3.4	R04893	C05589 + C00001 + C00007 <=> C05583 + C00014 + C00027	L-Normetanephrine + H2O + Oxygen <=> 3-Methoxy-4-hydroxyphenylglycolaldehyde + NH3 + Hydrogen peroxide
slr0782	1.4.3.4	R04890	C05587 + C00001 + C00007 <=> C05581 + C00027 + C00014	3-Methoxytyramine + H2O + Oxygen <=> 3-Methoxy-4-hydroxyphenylacetaldehyde + Hydrogen peroxide + NH3
slr0782	1.4.3.4	R04300	C03758 + C00001 + C00007 <=> C04043 + C00014 + C00027	Dopamine + H2O + Oxygen <=> 3,4-Dihydroxyphenylacetaldehyde + NH3 + Hydrogen peroxide
slr0782	1.4.3.4	R08347	C16608 + C00007 + C00001 <=> C16612 + C00218 + C00027	Demethylcitalopram + Oxygen + H2O <=> Citalopram aldehyde + Methylamine + Hydrogen peroxide
slr0782	1.4.3.4	R04894	C05588 + C00001 + C00007 <=> C05583 + C00027 + C00218	L-Metanephrine + H2O + Oxygen <=> 3-Methoxy-4-hydroxyphenylglycolaldehyde + Hydrogen peroxide + Methylamine
slr0782	1.4.3.4	R02532	C00547 + C00001 + C00007 <=> C05577 + C00014 + C00027	L-Noradrenaline + H2O + Oxygen <=> 3,4-Dihydroxymandelaldehyde + NH3 + Hydrogen peroxide
slr0782	1.4.3.4	R02908	C00780 + C00001 + C00007 <=> C05634 + C00014 + C00027	Serotonin + H2O + Oxygen <=> 5-Hydroxyindoleacetaldehyde + NH3 + Hydrogen peroxide
slr0782	1.4.3.4	R02382	C00483 + C00001 + C00007 <=> C03765 + C00014 + C00027	Tyramine + H2O + Oxygen <=> 4-Hydroxyphenylacetaldehyde + NH3 + Hydrogen peroxide
slr0782	1.4.3.4	R02919	C00788 + C00001 + C00007 <=> C05577 + C00218 + C00027	L-Adrenaline + H2O + Oxygen <=> 3,4-Dihydroxymandelaldehyde + Methylamine + Hydrogen peroxide
slr0782	1.4.3.4	R02529	C01888 + C00001 + C00007 <=> C00546 + C00014 + C00027	Aminoacetone + H2O + Oxygen <=> Methylglyoxal + NH3 + Hydrogen peroxide
sll1440	1.4.3.5	R00277	C00647 + C00001 + C00007 <=> C00018 + C00014 + C00027	Pyridoxamine phosphate + H2O + Oxygen <=> Pyridoxal phosphate + NH3 + Hydrogen peroxide
sll1440	1.4.3.5	R01711	C00314 + C00007 <=> C00250 + C00027	Pyridoxine + Oxygen <=> Pyridoxal + Hydrogen peroxide
sll1440	1.4.3.5	R06133	C00706 + C00001 + C00007 <=> C00071 + C00014 + C00027	Amine + H2O + Oxygen <=> Aldehyde + NH3 + Hydrogen peroxide
sll1440	1.4.3.5	R01710	C00534 + C00001 + C00007 <=> C00250 + C00014 + C00027	Pyridoxamine + H2O + Oxygen <=> Pyridoxal + NH3 + Hydrogen peroxide
slr0293	1.4.4.2	R03425	C00037 + C02051 <=> C01242 + C00011	Glycine + Lipoylprotein <=> S-Aminomethyldihydrolipoylprotein + CO2
slr0661	1.5.1.2	R03291	C01157 + C00003 <=> C04281 + C00004 + C00080	trans-4-Hydroxy-L-proline + NAD+ <=> L-1-Pyrroline-3-hydroxy-5-carboxylate + NADH + H+
slr0661	1.5.1.2	R01248	C00148 + C00003 <=> C03912 + C00004 + C00080	L-Proline + NAD+ <=> (S)-1-Pyrroline-5-carboxylate + NADH + H+
slr0945	1.5.1.29	R05705	C01847 + C00003 <=> C00061 + C00004 + C00080	Reduced FMN + NAD+ <=> FMN + NADH + H+
sll1561	1.5.99.8	R01253	C00148 + C00028 <=> C03912 + C00030	L-Proline + Acceptor <=> (S)-1-Pyrroline-5-carboxylate + Reduced acceptor
sll1561	1.5.99.8	R05051	C05947 + C00004 + C00080 <=> C05938 + C00003 + C00001	L-erythro-4-Hydroxyglutamate + NADH + H+ <=> L-4-Hydroxyglutamate semialdehyde + NAD+ + H2O
sll1733	1.6.5.3	R02166	C00390 + C00028 <=> C00399 + C00030	Ubiquinol + Acceptor <=> Ubiquinone + Reduced acceptor
sll0223	1.6.5.3	R02163	C00390 + C00003 <=> C00399 + C00004 + C00080	Ubiquinol + NAD+ <=> Ubiquinone + NADH + H+
sll1221	1.6.5.3	R02166	C00390 + C00028 <=> C00399 + C00030	Ubiquinol + Acceptor <=> Ubiquinone + Reduced acceptor
slr0331	1.6.5.3	R02163	C00390 + C00003 <=> C00399 + C00004 + C00080	Ubiquinol + NAD+ <=> Ubiquinone + NADH + H+
slr1623	1.6.5.3	R02166	C00390 + C00028 <=> C00399 + C00030	Ubiquinol + Acceptor <=> Ubiquinone + Reduced acceptor
slr0261	1.6.5.3	R02163	C00390 + C00003 <=> C00399 + C00004 + C00080	Ubiquinol + NAD+ <=> Ubiquinone + NADH + H+
sll1220	1.6.5.3	R02163	C00390 + C00003 <=> C00399 + C00004 + C00080	Ubiquinol + NAD+ <=> Ubiquinone + NADH + H+
slr1279	1.6.5.3	R02163	C00390 + C00003 <=> C00399 + C00004 + C00080	Ubiquinol + NAD+ <=> Ubiquinone + NADH + H+
slr1279	1.6.5.3	R02166	C00390 + C00028 <=> C00399 + C00030	Ubiquinol + Acceptor <=> Ubiquinone + Reduced acceptor
sll1732	1.6.5.3	R02163	C00390 + C00003 <=> C00399 + C00004 + C00080	Ubiquinol + NAD+ <=> Ubiquinone + NADH + H+
slr1280	1.6.5.3	R02163	C00390 + C00003 <=> C00399 + C00004 + C00080	Ubiquinol + NAD+ <=> Ubiquinone + NADH + H+
slr2009	1.6.5.3	R02163	C00390 + C00003 <=> C00399 + C00004 + C00080	Ubiquinol + NAD+ <=> Ubiquinone + NADH + H+
sll0519	1.6.5.3	R02163	C00390 + C00003 <=> C00399 + C00004 + C00080	Ubiquinol + NAD+ <=> Ubiquinone + NADH + H+
slr0844	1.6.5.3	R02163	C00390 + C00003 <=> C00399 + C00004 + C00080	Ubiquinol + NAD+ <=> Ubiquinone + NADH + H+
slr2009	1.6.5.3	R02166	C00390 + C00028 <=> C00399 + C00030	Ubiquinol + Acceptor <=> Ubiquinone + Reduced acceptor
sll1223	1.6.5.3	R02166	C00390 + C00028 <=> C00399 + C00030	Ubiquinol + Acceptor <=> Ubiquinone + Reduced acceptor
slr1291	1.6.5.3	R02166	C00390 + C00028 <=> C00399 + C00030	Ubiquinol + Acceptor <=> Ubiquinone + Reduced acceptor
slr1291	1.6.5.3	R02163	C00390 + C00003 <=> C00399 + C00004 + C00080	Ubiquinol + NAD+ <=> Ubiquinone + NADH + H+
sll1223	1.6.5.3	R02163	C00390 + C00003 <=> C00399 + C00004 + C00080	Ubiquinol + NAD+ <=> Ubiquinone + NADH + H+
sll0522	1.6.5.3	R02166	C00390 + C00028 <=> C00399 + C00030	Ubiquinol + Acceptor <=> Ubiquinone + Reduced acceptor
slr0844	1.6.5.3	R02166	C00390 + C00028 <=> C00399 + C00030	Ubiquinol + Acceptor <=> Ubiquinone + Reduced acceptor
sll1732	1.6.5.3	R02166	C00390 + C00028 <=> C00399 + C00030	Ubiquinol + Acceptor <=> Ubiquinone + Reduced acceptor
sll0522	1.6.5.3	R02163	C00390 + C00003 <=> C00399 + C00004 + C00080	Ubiquinol + NAD+ <=> Ubiquinone + NADH + H+
slr0261	1.6.5.3	R02166	C00390 + C00028 <=> C00399 + C00030	Ubiquinol + Acceptor <=> Ubiquinone + Reduced acceptor
sll0026	1.6.5.3	R02163	C00390 + C00003 <=> C00399 + C00004 + C00080	Ubiquinol + NAD+ <=> Ubiquinone + NADH + H+
sll0521	1.6.5.3	R02166	C00390 + C00028 <=> C00399 + C00030	Ubiquinol + Acceptor <=> Ubiquinone + Reduced acceptor
ssr1386	1.6.5.3	R02166	C00390 + C00028 <=> C00399 + C00030	Ubiquinol + Acceptor <=> Ubiquinone + Reduced acceptor
sll1733	1.6.5.3	R02163	C00390 + C00003 <=> C00399 + C00004 + C00080	Ubiquinol + NAD+ <=> Ubiquinone + NADH + H+
sll0521	1.6.5.3	R02163	C00390 + C00003 <=> C00399 + C00004 + C00080	Ubiquinol + NAD+ <=> Ubiquinone + NADH + H+
sll0520	1.6.5.3	R02166	C00390 + C00028 <=> C00399 + C00030	Ubiquinol + Acceptor <=> Ubiquinone + Reduced acceptor
sll0519	1.6.5.3	R02166	C00390 + C00028 <=> C00399 + C00030	Ubiquinol + Acceptor <=> Ubiquinone + Reduced acceptor
slr2007	1.6.5.3	R02163	C00390 + C00003 <=> C00399 + C00004 + C00080	Ubiquinol + NAD+ <=> Ubiquinone + NADH + H+
sll1221	1.6.5.3	R02163	C00390 + C00003 <=> C00399 + C00004 + C00080	Ubiquinol + NAD+ <=> Ubiquinone + NADH + H+
slr1281	1.6.5.3	R02166	C00390 + C00028 <=> C00399 + C00030	Ubiquinol + Acceptor <=> Ubiquinone + Reduced acceptor
sll0520	1.6.5.3	R02163	C00390 + C00003 <=> C00399 + C00004 + C00080	Ubiquinol + NAD+ <=> Ubiquinone + NADH + H+
ssr1386	1.6.5.3	R02163	C00390 + C00003 <=> C00399 + C00004 + C00080	Ubiquinol + NAD+ <=> Ubiquinone + NADH + H+
slr1280	1.6.5.3	R02166	C00390 + C00028 <=> C00399 + C00030	Ubiquinol + Acceptor <=> Ubiquinone + Reduced acceptor
slr1281	1.6.5.3	R02163	C00390 + C00003 <=> C00399 + C00004 + C00080	Ubiquinol + NAD+ <=> Ubiquinone + NADH + H+
sll1262	1.6.5.3	R02163	C00390 + C00003 <=> C00399 + C00004 + C00080	Ubiquinol + NAD+ <=> Ubiquinone + NADH + H+
sll0026	1.6.5.3	R02166	C00390 + C00028 <=> C00399 + C00030	Ubiquinol + Acceptor <=> Ubiquinone + Reduced acceptor
sll1262	1.6.5.3	R02166	C00390 + C00028 <=> C00399 + C00030	Ubiquinol + Acceptor <=> Ubiquinone + Reduced acceptor
sll1220	1.6.5.3	R02166	C00390 + C00028 <=> C00399 + C00030	Ubiquinol + Acceptor <=> Ubiquinone + Reduced acceptor
slr2007	1.6.5.3	R02166	C00390 + C00028 <=> C00399 + C00030	Ubiquinol + Acceptor <=> Ubiquinone + Reduced acceptor
sll0027	1.6.5.3	R02166	C00390 + C00028 <=> C00399 + C00030	Ubiquinol + Acceptor <=> Ubiquinone + Reduced acceptor
slr0331	1.6.5.3	R02166	C00390 + C00028 <=> C00399 + C00030	Ubiquinol + Acceptor <=> Ubiquinone + Reduced acceptor
sll0223	1.6.5.3	R02166	C00390 + C00028 <=> C00399 + C00030	Ubiquinol + Acceptor <=> Ubiquinone + Reduced acceptor
sll0027	1.6.5.3	R02163	C00390 + C00003 <=> C00399 + C00004 + C00080	Ubiquinol + NAD+ <=> Ubiquinone + NADH + H+
slr1623	1.6.5.3	R02163	C00390 + C00003 <=> C00399 + C00004 + C00080	Ubiquinol + NAD+ <=> Ubiquinone + NADH + H+
slr0851	1.6.99.3	R00281	C00028 + C00004 + C00080 <=> C00030 + C00003	Acceptor + NADH + H+ <=> Reduced acceptor + NAD+
slr1743	1.6.99.3	R00281	C00028 + C00004 + C00080 <=> C00030 + C00003	Acceptor + NADH + H+ <=> Reduced acceptor + NAD+
sll1484	1.6.99.3	R00281	C00028 + C00004 + C00080 <=> C00030 + C00003	Acceptor + NADH + H+ <=> Reduced acceptor + NAD+
sll1221	1.6.99.5	R00281	C00028 + C00004 + C00080 <=> C00030 + C00003	Acceptor + NADH + H+ <=> Reduced acceptor + NAD+
slr0711	1.7.1.13	R07605	C16675 + 2 C00006 <=> C15996 + 2 C00005 + 2 C00080	7-Aminomethyl-7-deazaguanine + 2 NADP+ <=> 7-Cyano-7-deazaguanine + 2 NADPH + 2 H+
slr1096	1.8.1.4	R01698	C00579 + C00003 <=> C00248 + C00004 + C00080	Dihydrolipoamide + NAD+ <=> Lipoamide + NADH + H+
slr1096	1.8.1.4	R08550	C16832 + C00003 <=> C16237 + C00004 + C00080	Protein N6-(dihydrolipoyl)lysine + NAD+ <=> Protein N6-(lipoyl)lysine + NADH + H+
slr1096	1.8.1.4	R07618	C15973 + C00003 <=> C15972 + C00004 + C00080	Enzyme N6-(dihydrolipoyl)lysine + NAD+ <=> Enzyme N6-(lipoyl)lysine + NADH + H+
slr1096	1.8.1.4	R08549	C00026 + C00010 + C00003 <=> C00091 + C00011 + C00004 + C00080	2-Oxoglutarate + CoA + NAD+ <=> Succinyl-CoA + CO2 + NADH + H+
slr1096	1.8.1.4	R03815	C02972 + C00003 <=> C02051 + C00004 + C00080	Dihydrolipoylprotein + NAD+ <=> Lipoylprotein + NADH + H+
slr1096	1.8.1.4	R01933	C00322 + C00010 + C00003 <=> C00527 + C00011 + C00004 + C00080	2-Oxoadipate + CoA + NAD+ <=> Glutaryl-CoA + CO2 + NADH + H+
slr0600	1.8.1.9	R03596	C01528 + 3 C00006 + 3 C00001 <=> C05684 + 3 C00005 + 5 C00080	Selenide + 3 NADP+ + 3 H2O <=> Selenite + 3 NADPH + 5 H+
slr0600	1.8.1.9	R09372	2 C00005 + 2 C00080 + C18902 <=> 2 C00006 + 2 C00001 + C05703	2 NADPH + 2 H+ + Methylselenic acid <=> 2 NADP+ + 2 H2O + Methaneselenol
slr0600	1.8.1.9	R00900	C00097 + C00051 + C00006 <=> C05526 + C00005	L-Cysteine + Glutathione + NADP+ <=> S-Glutathionyl-L-cysteine + NADPH
slr1795	1.8.4.11	R04120	C03023 + C00343 + C00001 <=> C03895 + C00342	Peptide-L-methionine + Thioredoxin disulfide + H2O <=> Peptide-L-methionine (S)-S-oxide + Thioredoxin
slr1795	1.8.4.11	R07606	C00073 + C00343 + C00001 <=> C15999 + C00342	L-Methionine + Thioredoxin disulfide + H2O <=> L-Methionine (S)-S-oxide + Thioredoxin
sll1394	1.8.4.11	R04120	C03023 + C00343 + C00001 <=> C03895 + C00342	Peptide-L-methionine + Thioredoxin disulfide + H2O <=> Peptide-L-methionine (S)-S-oxide + Thioredoxin
sll1394	1.8.4.11	R07606	C00073 + C00343 + C00001 <=> C15999 + C00342	L-Methionine + Thioredoxin disulfide + H2O <=> L-Methionine (S)-S-oxide + Thioredoxin
sll1680	1.8.4.12	R07607	C03023 + C00343 + C00001 <=> C15653 + C00342	Peptide-L-methionine + Thioredoxin disulfide + H2O <=> Peptide-L-methionine (R)-S-oxide + Thioredoxin
slr0963	1.8.7.1	R03600	C01528 + 6 C00139 + 3 C00001 <=> C05684 + 6 C00138 + 8 C00080	Selenide + 6 Oxidized ferredoxin + 3 H2O <=> Selenite + 6 Reduced ferredoxin + 8 H+
slr0201	1.8.98.1	R09092	C04832 <=> C04628 + C03576	Coenzyme M 7-mercaptoheptanoylthreonine-phosphate heterodisulfide <=> N-(7-Mercaptoheptanoyl)threonine 3-O-phosphate + 2-Mercaptoethanesulfonate
slr0201	1.8.98.1	R04540	C04832 + C11904 <=> C04628 + C03576 + C11903	Coenzyme M 7-mercaptoheptanoylthreonine-phosphate heterodisulfide + Dihydromethanophenazine <=> N-(7-Mercaptoheptanoyl)threonine 3-O-phosphate + 2-Mercaptoethanesulfonate + Methanophenazine
sll0813	1.9.3.1	R00081	C00007 + 4 C00126 + 4 C00080 <=> 4 C00125 + 2 C00001	Oxygen + 4 Ferrocytochrome c + 4 H+ <=> 4 Ferricytochrome c + 2 H2O
slr1137	1.9.3.1	R00082	C00007 + 4 C01000 <=> 4 C00997 + 2 C00001	Oxygen + 4 Ferrocytochrome c2 <=> 4 Ferricytochrome c2 + 2 H2O
slr1138	1.9.3.1	R00081	C00007 + 4 C00126 + 4 C00080 <=> 4 C00125 + 2 C00001	Oxygen + 4 Ferrocytochrome c + 4 H+ <=> 4 Ferricytochrome c + 2 H2O
slr1137	1.9.3.1	R00081	C00007 + 4 C00126 + 4 C00080 <=> 4 C00125 + 2 C00001	Oxygen + 4 Ferrocytochrome c + 4 H+ <=> 4 Ferricytochrome c + 2 H2O
sll0813	1.9.3.1	R00082	C00007 + 4 C01000 <=> 4 C00997 + 2 C00001	Oxygen + 4 Ferrocytochrome c2 <=> 4 Ferricytochrome c2 + 2 H2O
slr1136	1.9.3.1	R00082	C00007 + 4 C01000 <=> 4 C00997 + 2 C00001	Oxygen + 4 Ferrocytochrome c2 <=> 4 Ferricytochrome c2 + 2 H2O
slr2083	1.9.3.1	R00081	C00007 + 4 C00126 + 4 C00080 <=> 4 C00125 + 2 C00001	Oxygen + 4 Ferrocytochrome c + 4 H+ <=> 4 Ferricytochrome c + 2 H2O
slr1136	1.9.3.1	R00081	C00007 + 4 C00126 + 4 C00080 <=> 4 C00125 + 2 C00001	Oxygen + 4 Ferrocytochrome c + 4 H+ <=> 4 Ferricytochrome c + 2 H2O
slr2082	1.9.3.1	R00082	C00007 + 4 C01000 <=> 4 C00997 + 2 C00001	Oxygen + 4 Ferrocytochrome c2 <=> 4 Ferricytochrome c2 + 2 H2O
slr2083	1.9.3.1	R00082	C00007 + 4 C01000 <=> 4 C00997 + 2 C00001	Oxygen + 4 Ferrocytochrome c2 <=> 4 Ferricytochrome c2 + 2 H2O
slr1138	1.9.3.1	R00082	C00007 + 4 C01000 <=> 4 C00997 + 2 C00001	Oxygen + 4 Ferrocytochrome c2 <=> 4 Ferricytochrome c2 + 2 H2O
slr2082	1.9.3.1	R00081	C00007 + 4 C00126 + 4 C00080 <=> 4 C00125 + 2 C00001	Oxygen + 4 Ferrocytochrome c + 4 H+ <=> 4 Ferricytochrome c + 2 H2O
sll1909	2.1.1.-	R06703	C12370 + C00019 <=> C12371 + C00021	Tetracenomycin E + S-Adenosyl-L-methionine <=> Tetracenomycin A2 + S-Adenosyl-L-homocysteine
slr0095	2.1.1.-	R06693	C12432 + C00019 <=> C01907 + C00021	Carminomycin + S-Adenosyl-L-methionine <=> Daunorubicin + S-Adenosyl-L-homocysteine
sll1144	2.1.1.-	R09124	C00565 + C03576 <=> C03920 + C00543	Trimethylamine + 2-Mercaptoethanesulfonate <=> 2-(Methylthio)ethanesulfonate + Dimethylamine
slr0095	2.1.1.-	R07527	C15870 + C00019 <=> C15886 + C00021	Rhodopin + S-Adenosyl-L-methionine <=> 3,4-Dihydroanhydrorhodovibrin + S-Adenosyl-L-homocysteine
sll1237	2.1.1.-	R08449	C16708 + C00019 <=> C16709 + C00021	Isoandrocymbine + S-Adenosyl-L-methionine <=> O-Methylandrocymbine + S-Adenosyl-L-homocysteine
slr0095	2.1.1.-	R09270	C10833 + C00101 <=> C05616 + C00440	Syringic acid + Tetrahydrofolate <=> 3-O-Methylgallate + 5-Methyltetrahydrofolate
sll1967	2.1.1.-	R06479	C11963 + C00019 <=> C11964 + C00021	Avermectin B1b aglycone + S-Adenosyl-L-methionine <=> Avermectin A1b aglycone + S-Adenosyl-L-homocysteine
sll0829	2.1.1.-	R09177	C14519 + C00019 <=> C18259 + C00021	1-Hydroxypyrene + S-Adenosyl-L-methionine <=> 1-Methoxypyrene + S-Adenosyl-L-homocysteine
slr0095	2.1.1.-	R03943	C02442 + C00019 <=> C06199 + C00021	N-Methyltyramine + S-Adenosyl-L-methionine <=> Hordenine + S-Adenosyl-L-homocysteine
sll1967	2.1.1.-	R08787	C02105 + C00019 <=> C17592 + C00021	(S)-Reticuline + S-Adenosyl-L-methionine <=> Laudanine + S-Adenosyl-L-homocysteine
slr0992	2.1.1.-	R07905	C16294 <=> C16295	Delphinidin-3-(p-coumaroyl)-rutinoside-5-glucoside <=> Petunidin-3-(p-coumaroyl)-rutinoside-5-glucoside
sll1653	2.1.1.-	R07533	C15892 <=> C15895	Chloroxanthin <=> 3,4-Dihydrospheroidene
sll0829	2.1.1.-	R06477	C11979 + C00019 <=> C11980 + C00021	Avermectin B1a aglycone + S-Adenosyl-L-methionine <=> Avermectin A1a aglycone + S-Adenosyl-L-homocysteine
slr0120	2.1.1.-	R08004	C16416 <=> C16417	Desmethylxanthohumol <=> Xanthohumol
slr0095	2.1.1.-	R09369	C00019 + C05703 <=> C00021 + C02535	S-Adenosyl-L-methionine + Methaneselenol <=> S-Adenosyl-L-homocysteine + Dimethyl selenide
slr0095	2.1.1.-	R07535	C15898 + C00019 <=> C15900 + C00021	Demethylspheroidene + S-Adenosyl-L-methionine <=> Spheroidene + S-Adenosyl-L-homocysteine
sll0829	2.1.1.-	R09189	C00019 + C18295 <=> C00021 + C06629	S-Adenosyl-L-methionine + Pretetramid <=> S-Adenosyl-L-homocysteine + 6-Methylpretetramide
slr0095	2.1.1.-	R08595	C18092 <=> C11919	dTDP-L-ristosamine <=> dTDP-L-megosamine
sll1909	2.1.1.-	R08595	C18092 <=> C11919	dTDP-L-ristosamine <=> dTDP-L-megosamine
slr0992	2.1.1.-	R02289	C00440 + C06021 + C00080 <=> C06020 + C00101	5-Methyltetrahydrofolate + Corrinoid + H+ <=> Methylcorrinoid + Tetrahydrofolate
sll1967	2.1.1.-	R05811	C11541 + C00019 + C00001 <=> C11542 + C00021 + C00084	Cobalt-precorrin 5 + S-Adenosyl-L-methionine + H2O <=> Cobalt-precorrin 6 + S-Adenosyl-L-homocysteine + Acetaldehyde
slr0095	2.1.1.-	R02289	C00440 + C06021 + C00080 <=> C06020 + C00101	5-Methyltetrahydrofolate + Corrinoid + H+ <=> Methylcorrinoid + Tetrahydrofolate
sll0829	2.1.1.-	R05520	C01912 + C00021 <=> C06616 + C00019	Erythromycin + S-Adenosyl-L-homocysteine <=> Erythromycin C + S-Adenosyl-L-methionine
slr0095	2.1.1.-	R09371	C00019 + C01528 <=> C00021 + C05703	S-Adenosyl-L-methionine + Selenide <=> S-Adenosyl-L-homocysteine + Methaneselenol
sll1967	2.1.1.-	R09096	C00024 + C00080 + C01217 <=> C04488 + C00237 + C00010	Acetyl-CoA + H+ + 5,6,7,8-Tetrahydromethanopterin <=> 5-Methyl-5,6,7,8-tetrahydromethanopterin + CO + CoA
slr0679	2.1.1.-	R06719	C12386 + C00019 <=> C12387 + C00021	Premithramycin A3' + S-Adenosyl-L-methionine <=> Premithramycin A3 + S-Adenosyl-L-homocysteine
slr0679	2.1.1.-	R08987	C18072 + C00019 <=> C18073 + C00021	N1,N5,N10-Tri-(hydroxyferuloyl)-spermidine + S-Adenosyl-L-methionine <=> N1,N5-Tri-di(hydroxyferuloyl)-N10-sinapoyl-spermidine + S-Adenosyl-L-homocysteine
slr0120	2.1.1.-	R08769	C17551 + C00019 <=> C17552 + C00021	2-Polyprenyl-6-hydroxyphenol + S-Adenosyl-L-methionine <=> 2-Polyprenyl-6-methoxyphenol + S-Adenosyl-L-homocysteine
slr0095	2.1.1.-	R09096	C00024 + C00080 + C01217 <=> C04488 + C00237 + C00010	Acetyl-CoA + H+ + 5,6,7,8-Tetrahydromethanopterin <=> 5-Methyl-5,6,7,8-tetrahydromethanopterin + CO + CoA
slr0095	2.1.1.-	R07906	C16295 <=> C16296	Petunidin-3-(p-coumaroyl)-rutinoside-5-glucoside <=> Malvidin-3-(p-coumaroyl)-rutinoside-5-glucoside
slr0120	2.1.1.-	R09189	C00019 + C18295 <=> C00021 + C06629	S-Adenosyl-L-methionine + Pretetramid <=> S-Adenosyl-L-homocysteine + 6-Methylpretetramide
slr0095	2.1.1.-	R08467	C16719 + C00019 <=> C01575 + C00021	(-)-Norephedrine + S-Adenosyl-L-methionine <=> Ephedrine + S-Adenosyl-L-homocysteine
sll1653	2.1.1.-	R06478	C11955 + C00019 <=> C11956 + C00021	Avermectin B2b aglycone + S-Adenosyl-L-methionine <=> Avermectin A2b aglycone + S-Adenosyl-L-homocysteine
sll1144	2.1.1.-	R09371	C00019 + C01528 <=> C00021 + C05703	S-Adenosyl-L-methionine + Selenide <=> S-Adenosyl-L-homocysteine + Methaneselenol
sll1967	2.1.1.-	R08987	C18072 + C00019 <=> C18073 + C00021	N1,N5,N10-Tri-(hydroxyferuloyl)-spermidine + S-Adenosyl-L-methionine <=> N1,N5-Tri-di(hydroxyferuloyl)-N10-sinapoyl-spermidine + S-Adenosyl-L-homocysteine
slr0095	2.1.1.-	R08804	C17748 + C00019 <=> C10462 + C00021	1-(3,4-Dihydroxyphenyl)-5-hydroxy-3-decanone + S-Adenosyl-L-methionine <=> [6]-Gingerol + S-Adenosyl-L-homocysteine
sll1967	2.1.1.-	R07901	C16292 <=> C16293	Cyanidin-3-(p-coumaroyl)-rutinoside-5-glucoside <=> Peonidin-3-(p-coumaroyl)-rutinoside-5-glucoside
sll1653	2.1.1.-	R05657	C11432 + C05694 <=> C11433 + C05693	1-Phenanthrol + CH3-R <=> 1-Methoxyphenanthrene + R
slr0095	2.1.1.-	R04939	C05693 + C05691 <=> C05694 + C05692	R + Se-Adenosylselenomethionine <=> CH3-R + Se-Adenosyl-L-selenohomocysteine
slr0955	2.1.1.-	R03955	C02470 <=> C05830	Xanthurenic acid <=> 8-Methoxykynurenate
slr0095	2.1.1.-	R06435	C11927 + C00019 <=> C11915 + C00021 + C00080	dTDP-4-oxo-2,6-dideoxy-L-mannose + S-Adenosyl-L-methionine <=> dTDP-3-methyl-4-oxo-2,6-dideoxy-L-glucose + S-Adenosyl-L-homocysteine + H+
slr0095	2.1.1.-	R01159	C00135 + C00019 <=> C01152 + C00021	L-Histidine + S-Adenosyl-L-methionine <=> N(pi)-Methyl-L-histidine + S-Adenosyl-L-homocysteine
sll1909	2.1.1.-	R07529	C15887 + C00019 <=> C15888 + C00021	3',4'-Dihydrorhodovibrin + S-Adenosyl-L-methionine <=> 3,4,3',4'-Tetrahydrospirilloxanthin + S-Adenosyl-L-homocysteine
slr0095	2.1.1.-	R09177	C14519 + C00019 <=> C18259 + C00021	1-Hydroxypyrene + S-Adenosyl-L-methionine <=> 1-Methoxypyrene + S-Adenosyl-L-homocysteine
slr0095	2.1.1.-	R06680	C12421 + C00019 <=> C12422 + C00021	Aklanonic acid + S-Adenosyl-L-methionine <=> Aklanonic acid methyl ester + S-Adenosyl-L-homocysteine
slr0095	2.1.1.-	R04983	C05803 + C00019 <=> C05804 + C00021	2-Hexaprenyl-6-methoxy-1,4-benzoquinone + S-Adenosyl-L-methionine <=> 2-Hexaprenyl-3-methyl-6-methoxy-1,4-benzoquinone + S-Adenosyl-L-homocysteine
slr0095	2.1.1.-	R07524	C15879 + C00019 <=> C15881 + C00021	Hydroxyspirilloxanthin + S-Adenosyl-L-methionine <=> Spirilloxanthin + S-Adenosyl-L-homocysteine
sll1237	2.1.1.-	R06476	C11971 + C00019 <=> C11972 + C00021	Avermectin B2a aglycone + S-Adenosyl-L-methionine <=> Avermectin A2a aglycone + S-Adenosyl-L-homocysteine
slr0095	2.1.1.-	R09124	C00565 + C03576 <=> C03920 + C00543	Trimethylamine + 2-Mercaptoethanesulfonate <=> 2-(Methylthio)ethanesulfonate + Dimethylamine
slr0955	2.1.1.-	R07533	C15892 <=> C15895	Chloroxanthin <=> 3,4-Dihydrospheroidene
slr0120	2.1.1.-	R06693	C12432 + C00019 <=> C01907 + C00021	Carminomycin + S-Adenosyl-L-methionine <=> Daunorubicin + S-Adenosyl-L-homocysteine
slr0095	2.1.1.-	R08437	C16701 <=> C16702	Norbelladine <=> 4'-O-Methylnorbelladine
slr0992	2.1.1.-	R08437	C16701 <=> C16702	Norbelladine <=> 4'-O-Methylnorbelladine
slr0722	2.1.1.-	R06715	C12382 + C00019 <=> C12383 + C00021	4-Demethylpremithramycinone + S-Adenosyl-L-methionine <=> Premithramycinone + S-Adenosyl-L-homocysteine
sll0829	2.1.1.-	R06703	C12370 + C00019 <=> C12371 + C00021	Tetracenomycin E + S-Adenosyl-L-methionine <=> Tetracenomycin A2 + S-Adenosyl-L-homocysteine
slr0992	2.1.1.-	R08932	C18033 + 2 C00019 <=> C18034 + 2 C00021	dTDP-4-amino-2,3,4,6-tetradeoxy-D-glucose + 2 S-Adenosyl-L-methionine <=> dTDP-D-forosamine + 2 S-Adenosyl-L-homocysteine
slr0722	2.1.1.-	R04939	C05693 + C05691 <=> C05694 + C05692	R + Se-Adenosylselenomethionine <=> CH3-R + Se-Adenosyl-L-selenohomocysteine
slr0722	2.1.1.-	R08449	C16708 + C00019 <=> C16709 + C00021	Isoandrocymbine + S-Adenosyl-L-methionine <=> O-Methylandrocymbine + S-Adenosyl-L-homocysteine
slr0722	2.1.1.-	R04988	C05811 + C00019 <=> C05812 + C00021	2-Octaprenyl-6-hydroxyphenol + S-Adenosyl-L-methionine <=> 2-Octaprenyl-6-methoxyphenol + S-Adenosyl-L-homocysteine
slr0722	2.1.1.-	R02912	C00780 + C00440 <=> C05659 + C00101	Serotonin + 5-Methyltetrahydrofolate <=> 5-Methoxytryptamine + Tetrahydrofolate
slr0120	2.1.1.-	R08455	C16713 + C00019 <=> C16714 + C00021	Floramultine + S-Adenosyl-L-methionine <=> Kreysigine + S-Adenosyl-L-homocysteine
slr0722	2.1.1.-	R01159	C00135 + C00019 <=> C01152 + C00021	L-Histidine + S-Adenosyl-L-methionine <=> N(pi)-Methyl-L-histidine + S-Adenosyl-L-homocysteine
slr0679	2.1.1.-	R03943	C02442 + C00019 <=> C06199 + C00021	N-Methyltyramine + S-Adenosyl-L-methionine <=> Hordenine + S-Adenosyl-L-homocysteine
slr0095	2.1.1.-	R08446	C16704 + C00019 <=> C16705 + C00021	Anhalonidine + S-Adenosyl-L-methionine <=> Anhalonine + S-Adenosyl-L-homocysteine
slr0679	2.1.1.-	R07521	C15874 + C00019 <=> C15877 + C00021	3,4-Dehydrorhodopin + S-Adenosyl-L-methionine <=> Anhydrorhodovibrin + S-Adenosyl-L-homocysteine
slr0722	2.1.1.-	R05520	C01912 + C00021 <=> C06616 + C00019	Erythromycin + S-Adenosyl-L-homocysteine <=> Erythromycin C + S-Adenosyl-L-methionine
slr0722	2.1.1.-	R04981	C05801 + C00019 <=> C05802 + C00021	2-Hexaprenyl-6-hydroxyphenol + S-Adenosyl-L-methionine <=> 2-Hexaprenyl-6-methoxyphenol + S-Adenosyl-L-homocysteine
slr0722	2.1.1.-	R08446	C16704 + C00019 <=> C16705 + C00021	Anhalonidine + S-Adenosyl-L-methionine <=> Anhalonine + S-Adenosyl-L-homocysteine
sll1967	2.1.1.-	R09063	C18160 + C00019 <=> C18161 + C00021	Bacteriochlorophyllide d + S-Adenosyl-L-methionine <=> Bacteriochlorophyllide c + S-Adenosyl-L-homocysteine
slr0722	2.1.1.-	R06693	C12432 + C00019 <=> C01907 + C00021	Carminomycin + S-Adenosyl-L-methionine <=> Daunorubicin + S-Adenosyl-L-homocysteine
slr0722	2.1.1.-	R06477	C11979 + C00019 <=> C11980 + C00021	Avermectin B1a aglycone + S-Adenosyl-L-methionine <=> Avermectin A1a aglycone + S-Adenosyl-L-homocysteine
sll0829	2.1.1.-	R06478	C11955 + C00019 <=> C11956 + C00021	Avermectin B2b aglycone + S-Adenosyl-L-methionine <=> Avermectin A2b aglycone + S-Adenosyl-L-homocysteine
sll0829	2.1.1.-	R08467	C16719 + C00019 <=> C01575 + C00021	(-)-Norephedrine + S-Adenosyl-L-methionine <=> Ephedrine + S-Adenosyl-L-homocysteine
slr0722	2.1.1.-	R05811	C11541 + C00019 + C00001 <=> C11542 + C00021 + C00084	Cobalt-precorrin 5 + S-Adenosyl-L-methionine + H2O <=> Cobalt-precorrin 6 + S-Adenosyl-L-homocysteine + Acetaldehyde
slr0722	2.1.1.-	R09270	C10833 + C00101 <=> C05616 + C00440	Syringic acid + Tetrahydrofolate <=> 3-O-Methylgallate + 5-Methyltetrahydrofolate
slr0679	2.1.1.-	R07529	C15887 + C00019 <=> C15888 + C00021	3',4'-Dihydrorhodovibrin + S-Adenosyl-L-methionine <=> 3,4,3',4'-Tetrahydrospirilloxanthin + S-Adenosyl-L-homocysteine
slr0722	2.1.1.-	R08467	C16719 + C00019 <=> C01575 + C00021	(-)-Norephedrine + S-Adenosyl-L-methionine <=> Ephedrine + S-Adenosyl-L-homocysteine
slr0722	2.1.1.-	R09063	C18160 + C00019 <=> C18161 + C00021	Bacteriochlorophyllide d + S-Adenosyl-L-methionine <=> Bacteriochlorophyllide c + S-Adenosyl-L-homocysteine
slr0722	2.1.1.-	R07905	C16294 <=> C16295	Delphinidin-3-(p-coumaroyl)-rutinoside-5-glucoside <=> Petunidin-3-(p-coumaroyl)-rutinoside-5-glucoside
sll1237	2.1.1.-	R08803	C17745 + C00019 <=> C17746 + C00021	1-(3,4-Dihydroxyphenyl)-1-decene-3,5-dione + S-Adenosyl-L-methionine <=> 1-Dehydro-[6]-gingerdione + S-Adenosyl-L-homocysteine
slr0722	2.1.1.-	R08465	C08300 + C00019 <=> C02765 + C00021	D-Cathine + S-Adenosyl-L-methionine <=> (+)-Pseudoephedrine + S-Adenosyl-L-homocysteine
slr0722	2.1.1.-	R08769	C17551 + C00019 <=> C17552 + C00021	2-Polyprenyl-6-hydroxyphenol + S-Adenosyl-L-methionine <=> 2-Polyprenyl-6-methoxyphenol + S-Adenosyl-L-homocysteine
slr0722	2.1.1.-	R08973	C00019 + C18062 <=> C00021 + C04831	S-Adenosyl-L-methionine + TRIBOA-glucoside <=> S-Adenosyl-L-homocysteine + DIMBOA-glucoside
slr0722	2.1.1.-	R02289	C00440 + C06021 + C00080 <=> C06020 + C00101	5-Methyltetrahydrofolate + Corrinoid + H+ <=> Methylcorrinoid + Tetrahydrofolate
slr0722	2.1.1.-	R08441	C12173 + C00019 <=> C08526 + C00021	Norgalanthamine + S-Adenosyl-L-methionine <=> Galanthamine + S-Adenosyl-L-homocysteine
slr0722	2.1.1.-	R08788	C05178 + C00019 <=> C17592 + C00021	(R)-Reticuline + S-Adenosyl-L-methionine <=> Laudanine + S-Adenosyl-L-homocysteine
slr0722	2.1.1.-	R06476	C11971 + C00019 <=> C11972 + C00021	Avermectin B2a aglycone + S-Adenosyl-L-methionine <=> Avermectin A2a aglycone + S-Adenosyl-L-homocysteine
slr0722	2.1.1.-	R08437	C16701 <=> C16702	Norbelladine <=> 4'-O-Methylnorbelladine
slr0722	2.1.1.-	R09371	C00019 + C01528 <=> C00021 + C05703	S-Adenosyl-L-methionine + Selenide <=> S-Adenosyl-L-homocysteine + Methaneselenol
slr0722	2.1.1.-	R08791	C17591 + C00019 <=> C09581 + C00021	(S)-Corytuberine + S-Adenosyl-L-methionine <=> Magnoflorine + S-Adenosyl-L-homocysteine
slr0722	2.1.1.-	R08774	C17560 + C00019 <=> C17561 + C00021	2-Polyprenyl-6-methoxy-1,4-benzoquinone + S-Adenosyl-L-methionine <=> 2-Polyprenyl-3-methyl-6-methoxy-1,4-benzoquinone + S-Adenosyl-L-homocysteine
slr0095	2.1.1.-	R08004	C16416 <=> C16417	Desmethylxanthohumol <=> Xanthohumol
slr0095	2.1.1.-	R02671	C00632 + C10905 <=> C05831	3-Hydroxyanthranilate + Activated methyl group <=> 3-Methoxyanthranilate
sll1909	2.1.1.-	R09200	C18299 + 2 C00019 <=> C18297 + 2 C00021	4-Aminoanhydrochlortetracycline + 2 S-Adenosyl-L-methionine <=> Anhydrochlortetracycline + 2 S-Adenosyl-L-homocysteine
slr0095	2.1.1.-	R09098	C00132 + C03576 <=> C03920 + C00001	Methanol + 2-Mercaptoethanesulfonate <=> 2-(Methylthio)ethanesulfonate + H2O
slr0095	2.1.1.-	R07529	C15887 + C00019 <=> C15888 + C00021	3',4'-Dihydrorhodovibrin + S-Adenosyl-L-methionine <=> 3,4,3',4'-Tetrahydrospirilloxanthin + S-Adenosyl-L-homocysteine
slr0095	2.1.1.-	R09271	C05616 + C00101 <=> C01424 + C00440	3-O-Methylgallate + Tetrahydrofolate <=> Gallate + 5-Methyltetrahydrofolate
slr0095	2.1.1.-	R07521	C15874 + C00019 <=> C15877 + C00021	3,4-Dehydrorhodopin + S-Adenosyl-L-methionine <=> Anhydrorhodovibrin + S-Adenosyl-L-homocysteine
sll0708	2.1.1.-	R05532	C06653 + C00021 <=> C06633 + C00019	Erythromycin B + S-Adenosyl-L-homocysteine <=> Erythromycin D + S-Adenosyl-L-methionine
slr0095	2.1.1.-	R08985	C18070 <=> C18071	N1,N5,N10-Tricaffeoyl spermidine <=> N1,N5,N10-Triferuloyl spermidine
sll0098	2.1.1.-	R07521	C15874 + C00019 <=> C15877 + C00021	3,4-Dehydrorhodopin + S-Adenosyl-L-methionine <=> Anhydrorhodovibrin + S-Adenosyl-L-homocysteine
slr0095	2.1.1.-	R08987	C18072 + C00019 <=> C18073 + C00021	N1,N5,N10-Tri-(hydroxyferuloyl)-spermidine + S-Adenosyl-L-methionine <=> N1,N5-Tri-di(hydroxyferuloyl)-N10-sinapoyl-spermidine + S-Adenosyl-L-homocysteine
slr0722	2.1.1.-	R08787	C02105 + C00019 <=> C17592 + C00021	(S)-Reticuline + S-Adenosyl-L-methionine <=> Laudanine + S-Adenosyl-L-homocysteine
sll0098	2.1.1.-	R06680	C12421 + C00019 <=> C12422 + C00021	Aklanonic acid + S-Adenosyl-L-methionine <=> Aklanonic acid methyl ester + S-Adenosyl-L-homocysteine
slr0095	2.1.1.-	R03955	C02470 <=> C05830	Xanthurenic acid <=> 8-Methoxykynurenate
slr0095	2.1.1.-	R05520	C01912 + C00021 <=> C06616 + C00019	Erythromycin + S-Adenosyl-L-homocysteine <=> Erythromycin C + S-Adenosyl-L-methionine
slr0722	2.1.1.-	R06687	C12428 + C00019 <=> C12429 + C00021	13-Deoxycarminomycin + S-Adenosyl-L-methionine <=> 13-Deoxydaunorubicin + S-Adenosyl-L-homocysteine
slr0722	2.1.1.-	R07533	C15892 <=> C15895	Chloroxanthin <=> 3,4-Dihydrospheroidene
slr0679	2.1.1.-	R06715	C12382 + C00019 <=> C12383 + C00021	4-Demethylpremithramycinone + S-Adenosyl-L-methionine <=> Premithramycinone + S-Adenosyl-L-homocysteine
slr0722	2.1.1.-	R08803	C17745 + C00019 <=> C17746 + C00021	1-(3,4-Dihydroxyphenyl)-1-decene-3,5-dione + S-Adenosyl-L-methionine <=> 1-Dehydro-[6]-gingerdione + S-Adenosyl-L-homocysteine
slr0095	2.1.1.-	R06675	C12416 + C00019 <=> C12415 + C00021	Nogalonic acid + S-Adenosyl-L-methionine <=> Nogalonic acid methyl ester + S-Adenosyl-L-homocysteine
slr0722	2.1.1.-	R05532	C06653 + C00021 <=> C06633 + C00019	Erythromycin B + S-Adenosyl-L-homocysteine <=> Erythromycin D + S-Adenosyl-L-methionine
sll1909	2.1.1.-	R08465	C08300 + C00019 <=> C02765 + C00021	D-Cathine + S-Adenosyl-L-methionine <=> (+)-Pseudoephedrine + S-Adenosyl-L-homocysteine
slr0722	2.1.1.-	R08004	C16416 <=> C16417	Desmethylxanthohumol <=> Xanthohumol
slr0722	2.1.1.-	R08151	C16504 + C00019 <=> C09694 + C00021	Juvenile hormone III acid + S-Adenosyl-L-methionine <=> Juvenile hormone III + S-Adenosyl-L-homocysteine
sll1909	2.1.1.-	R09177	C14519 + C00019 <=> C18259 + C00021	1-Hydroxypyrene + S-Adenosyl-L-methionine <=> 1-Methoxypyrene + S-Adenosyl-L-homocysteine
slr0095	2.1.1.-	R09191	C06654 + 2 C00019 <=> C02811 + 2 C00021	4-Amino-anhydrotetracycline + 2 S-Adenosyl-L-methionine <=> Anhydrotetracycline + 2 S-Adenosyl-L-homocysteine
sll0098	2.1.1.-	R09124	C00565 + C03576 <=> C03920 + C00543	Trimethylamine + 2-Mercaptoethanesulfonate <=> 2-(Methylthio)ethanesulfonate + Dimethylamine
slr0095	2.1.1.-	R06715	C12382 + C00019 <=> C12383 + C00021	4-Demethylpremithramycinone + S-Adenosyl-L-methionine <=> Premithramycinone + S-Adenosyl-L-homocysteine
slr0095	2.1.1.-	R02912	C00780 + C00440 <=> C05659 + C00101	Serotonin + 5-Methyltetrahydrofolate <=> 5-Methoxytryptamine + Tetrahydrofolate
slr0095	2.1.1.-	R07901	C16292 <=> C16293	Cyanidin-3-(p-coumaroyl)-rutinoside-5-glucoside <=> Peonidin-3-(p-coumaroyl)-rutinoside-5-glucoside
slr0095	2.1.1.-	R06703	C12370 + C00019 <=> C12371 + C00021	Tetracenomycin E + S-Adenosyl-L-methionine <=> Tetracenomycin A2 + S-Adenosyl-L-homocysteine
slr0095	2.1.1.-	R08787	C02105 + C00019 <=> C17592 + C00021	(S)-Reticuline + S-Adenosyl-L-methionine <=> Laudanine + S-Adenosyl-L-homocysteine
slr0992	2.1.1.-	R02671	C00632 + C10905 <=> C05831	3-Hydroxyanthranilate + Activated methyl group <=> 3-Methoxyanthranilate
slr0095	2.1.1.-	R06687	C12428 + C00019 <=> C12429 + C00021	13-Deoxycarminomycin + S-Adenosyl-L-methionine <=> 13-Deoxydaunorubicin + S-Adenosyl-L-homocysteine
sll1237	2.1.1.-	R03955	C02470 <=> C05830	Xanthurenic acid <=> 8-Methoxykynurenate
sll0098	2.1.1.-	R08437	C16701 <=> C16702	Norbelladine <=> 4'-O-Methylnorbelladine
sll1237	2.1.1.-	R07527	C15870 + C00019 <=> C15886 + C00021	Rhodopin + S-Adenosyl-L-methionine <=> 3,4-Dihydroanhydrorhodovibrin + S-Adenosyl-L-homocysteine
sll1237	2.1.1.-	R04988	C05811 + C00019 <=> C05812 + C00021	2-Octaprenyl-6-hydroxyphenol + S-Adenosyl-L-methionine <=> 2-Octaprenyl-6-methoxyphenol + S-Adenosyl-L-homocysteine
sll1237	2.1.1.-	R05520	C01912 + C00021 <=> C06616 + C00019	Erythromycin + S-Adenosyl-L-homocysteine <=> Erythromycin C + S-Adenosyl-L-methionine
sll1237	2.1.1.-	R08985	C18070 <=> C18071	N1,N5,N10-Tricaffeoyl spermidine <=> N1,N5,N10-Triferuloyl spermidine
sll1237	2.1.1.-	R08595	C18092 <=> C11919	dTDP-L-ristosamine <=> dTDP-L-megosamine
sll1237	2.1.1.-	R04983	C05803 + C00019 <=> C05804 + C00021	2-Hexaprenyl-6-methoxy-1,4-benzoquinone + S-Adenosyl-L-methionine <=> 2-Hexaprenyl-3-methyl-6-methoxy-1,4-benzoquinone + S-Adenosyl-L-homocysteine
sll1237	2.1.1.-	R06435	C11927 + C00019 <=> C11915 + C00021 + C00080	dTDP-4-oxo-2,6-dideoxy-L-mannose + S-Adenosyl-L-methionine <=> dTDP-3-methyl-4-oxo-2,6-dideoxy-L-glucose + S-Adenosyl-L-homocysteine + H+
sll1237	2.1.1.-	R09191	C06654 + 2 C00019 <=> C02811 + 2 C00021	4-Amino-anhydrotetracycline + 2 S-Adenosyl-L-methionine <=> Anhydrotetracycline + 2 S-Adenosyl-L-homocysteine
sll1653	2.1.1.-	R07907	C16294 <=> C16296	Delphinidin-3-(p-coumaroyl)-rutinoside-5-glucoside <=> Malvidin-3-(p-coumaroyl)-rutinoside-5-glucoside
sll1237	2.1.1.-	R06680	C12421 + C00019 <=> C12422 + C00021	Aklanonic acid + S-Adenosyl-L-methionine <=> Aklanonic acid methyl ester + S-Adenosyl-L-homocysteine
sll1237	2.1.1.-	R04939	C05693 + C05691 <=> C05694 + C05692	R + Se-Adenosylselenomethionine <=> CH3-R + Se-Adenosyl-L-selenohomocysteine
sll1653	2.1.1.-	R09369	C00019 + C05703 <=> C00021 + C02535	S-Adenosyl-L-methionine + Methaneselenol <=> S-Adenosyl-L-homocysteine + Dimethyl selenide
slr0955	2.1.1.-	R08441	C12173 + C00019 <=> C08526 + C00021	Norgalanthamine + S-Adenosyl-L-methionine <=> Galanthamine + S-Adenosyl-L-homocysteine
sll1237	2.1.1.-	R06715	C12382 + C00019 <=> C12383 + C00021	4-Demethylpremithramycinone + S-Adenosyl-L-methionine <=> Premithramycinone + S-Adenosyl-L-homocysteine
sll1967	2.1.1.-	R09177	C14519 + C00019 <=> C18259 + C00021	1-Hydroxypyrene + S-Adenosyl-L-methionine <=> 1-Methoxypyrene + S-Adenosyl-L-homocysteine
sll1237	2.1.1.-	R06719	C12386 + C00019 <=> C12387 + C00021	Premithramycin A3' + S-Adenosyl-L-methionine <=> Premithramycin A3 + S-Adenosyl-L-homocysteine
sll1237	2.1.1.-	R06703	C12370 + C00019 <=> C12371 + C00021	Tetracenomycin E + S-Adenosyl-L-methionine <=> Tetracenomycin A2 + S-Adenosyl-L-homocysteine
sll1237	2.1.1.-	R06687	C12428 + C00019 <=> C12429 + C00021	13-Deoxycarminomycin + S-Adenosyl-L-methionine <=> 13-Deoxydaunorubicin + S-Adenosyl-L-homocysteine
sll1237	2.1.1.-	R08774	C17560 + C00019 <=> C17561 + C00021	2-Polyprenyl-6-methoxy-1,4-benzoquinone + S-Adenosyl-L-methionine <=> 2-Polyprenyl-3-methyl-6-methoxy-1,4-benzoquinone + S-Adenosyl-L-homocysteine
sll1237	2.1.1.-	R09098	C00132 + C03576 <=> C03920 + C00001	Methanol + 2-Mercaptoethanesulfonate <=> 2-(Methylthio)ethanesulfonate + H2O
sll1237	2.1.1.-	R09200	C18299 + 2 C00019 <=> C18297 + 2 C00021	4-Aminoanhydrochlortetracycline + 2 S-Adenosyl-L-methionine <=> Anhydrochlortetracycline + 2 S-Adenosyl-L-homocysteine
sll1237	2.1.1.-	R02671	C00632 + C10905 <=> C05831	3-Hydroxyanthranilate + Activated methyl group <=> 3-Methoxyanthranilate
sll1237	2.1.1.-	R08446	C16704 + C00019 <=> C16705 + C00021	Anhalonidine + S-Adenosyl-L-methionine <=> Anhalonine + S-Adenosyl-L-homocysteine
sll1237	2.1.1.-	R07521	C15874 + C00019 <=> C15877 + C00021	3,4-Dehydrorhodopin + S-Adenosyl-L-methionine <=> Anhydrorhodovibrin + S-Adenosyl-L-homocysteine
sll1237	2.1.1.-	R09271	C05616 + C00101 <=> C01424 + C00440	3-O-Methylgallate + Tetrahydrofolate <=> Gallate + 5-Methyltetrahydrofolate
sll1237	2.1.1.-	R08004	C16416 <=> C16417	Desmethylxanthohumol <=> Xanthohumol
sll1237	2.1.1.-	R08973	C00019 + C18062 <=> C00021 + C04831	S-Adenosyl-L-methionine + TRIBOA-glucoside <=> S-Adenosyl-L-homocysteine + DIMBOA-glucoside
sll1237	2.1.1.-	R08788	C05178 + C00019 <=> C17592 + C00021	(R)-Reticuline + S-Adenosyl-L-methionine <=> Laudanine + S-Adenosyl-L-homocysteine
sll1237	2.1.1.-	R06479	C11963 + C00019 <=> C11964 + C00021	Avermectin B1b aglycone + S-Adenosyl-L-methionine <=> Avermectin A1b aglycone + S-Adenosyl-L-homocysteine
sll1237	2.1.1.-	R08465	C08300 + C00019 <=> C02765 + C00021	D-Cathine + S-Adenosyl-L-methionine <=> (+)-Pseudoephedrine + S-Adenosyl-L-homocysteine
sll1237	2.1.1.-	R08791	C17591 + C00019 <=> C09581 + C00021	(S)-Corytuberine + S-Adenosyl-L-methionine <=> Magnoflorine + S-Adenosyl-L-homocysteine
sll1237	2.1.1.-	R06427	C11910 + 2 C00019 <=> C11911 + 2 C00021	dTDP-3-amino-3,4,6-trideoxy-D-glucose + 2 S-Adenosyl-L-methionine <=> dTDP-D-desosamine + 2 S-Adenosyl-L-homocysteine
sll1967	2.1.1.-	R06427	C11910 + 2 C00019 <=> C11911 + 2 C00021	dTDP-3-amino-3,4,6-trideoxy-D-glucose + 2 S-Adenosyl-L-methionine <=> dTDP-D-desosamine + 2 S-Adenosyl-L-homocysteine
sll1967	2.1.1.-	R03943	C02442 + C00019 <=> C06199 + C00021	N-Methyltyramine + S-Adenosyl-L-methionine <=> Hordenine + S-Adenosyl-L-homocysteine
sll1237	2.1.1.-	R06693	C12432 + C00019 <=> C01907 + C00021	Carminomycin + S-Adenosyl-L-methionine <=> Daunorubicin + S-Adenosyl-L-homocysteine
sll1967	2.1.1.-	R09270	C10833 + C00101 <=> C05616 + C00440	Syringic acid + Tetrahydrofolate <=> 3-O-Methylgallate + 5-Methyltetrahydrofolate
sll1967	2.1.1.-	R08791	C17591 + C00019 <=> C09581 + C00021	(S)-Corytuberine + S-Adenosyl-L-methionine <=> Magnoflorine + S-Adenosyl-L-homocysteine
sll1967	2.1.1.-	R05657	C11432 + C05694 <=> C11433 + C05693	1-Phenanthrol + CH3-R <=> 1-Methoxyphenanthrene + R
slr0722	2.1.1.-	R08595	C18092 <=> C11919	dTDP-L-ristosamine <=> dTDP-L-megosamine
sll1237	2.1.1.-	R08932	C18033 + 2 C00019 <=> C18034 + 2 C00021	dTDP-4-amino-2,3,4,6-tetradeoxy-D-glucose + 2 S-Adenosyl-L-methionine <=> dTDP-D-forosamine + 2 S-Adenosyl-L-homocysteine
sll1237	2.1.1.-	R09096	C00024 + C00080 + C01217 <=> C04488 + C00237 + C00010	Acetyl-CoA + H+ + 5,6,7,8-Tetrahydromethanopterin <=> 5-Methyl-5,6,7,8-tetrahydromethanopterin + CO + CoA
sll1967	2.1.1.-	R08449	C16708 + C00019 <=> C16709 + C00021	Isoandrocymbine + S-Adenosyl-L-methionine <=> O-Methylandrocymbine + S-Adenosyl-L-homocysteine
sll1237	2.1.1.-	R08804	C17748 + C00019 <=> C10462 + C00021	1-(3,4-Dihydroxyphenyl)-5-hydroxy-3-decanone + S-Adenosyl-L-methionine <=> [6]-Gingerol + S-Adenosyl-L-homocysteine
sll1237	2.1.1.-	R02912	C00780 + C00440 <=> C05659 + C00101	Serotonin + 5-Methyltetrahydrofolate <=> 5-Methoxytryptamine + Tetrahydrofolate
sll1237	2.1.1.-	R07524	C15879 + C00019 <=> C15881 + C00021	Hydroxyspirilloxanthin + S-Adenosyl-L-methionine <=> Spirilloxanthin + S-Adenosyl-L-homocysteine
sll1237	2.1.1.-	R07907	C16294 <=> C16296	Delphinidin-3-(p-coumaroyl)-rutinoside-5-glucoside <=> Malvidin-3-(p-coumaroyl)-rutinoside-5-glucoside
sll1237	2.1.1.-	R08437	C16701 <=> C16702	Norbelladine <=> 4'-O-Methylnorbelladine
sll1237	2.1.1.-	R09270	C10833 + C00101 <=> C05616 + C00440	Syringic acid + Tetrahydrofolate <=> 3-O-Methylgallate + 5-Methyltetrahydrofolate
sll1237	2.1.1.-	R03943	C02442 + C00019 <=> C06199 + C00021	N-Methyltyramine + S-Adenosyl-L-methionine <=> Hordenine + S-Adenosyl-L-homocysteine
sll1237	2.1.1.-	R09180	C18261 + C05694 <=> C18260 + C05693	1-Hydroxy-6-methoxypyrene + CH3-R <=> 1,6-Dimethoxypyrene + R
sll1237	2.1.1.-	R07535	C15898 + C00019 <=> C15900 + C00021	Demethylspheroidene + S-Adenosyl-L-methionine <=> Spheroidene + S-Adenosyl-L-homocysteine
sll1237	2.1.1.-	R09369	C00019 + C05703 <=> C00021 + C02535	S-Adenosyl-L-methionine + Methaneselenol <=> S-Adenosyl-L-homocysteine + Dimethyl selenide
sll1237	2.1.1.-	R05811	C11541 + C00019 + C00001 <=> C11542 + C00021 + C00084	Cobalt-precorrin 5 + S-Adenosyl-L-methionine + H2O <=> Cobalt-precorrin 6 + S-Adenosyl-L-homocysteine + Acetaldehyde
sll1237	2.1.1.-	R05657	C11432 + C05694 <=> C11433 + C05693	1-Phenanthrol + CH3-R <=> 1-Methoxyphenanthrene + R
sll0708	2.1.1.-	R08804	C17748 + C00019 <=> C10462 + C00021	1-(3,4-Dihydroxyphenyl)-5-hydroxy-3-decanone + S-Adenosyl-L-methionine <=> [6]-Gingerol + S-Adenosyl-L-homocysteine
slr0722	2.1.1.-	R07535	C15898 + C00019 <=> C15900 + C00021	Demethylspheroidene + S-Adenosyl-L-methionine <=> Spheroidene + S-Adenosyl-L-homocysteine
slr0095	2.1.1.-	R07907	C16294 <=> C16296	Delphinidin-3-(p-coumaroyl)-rutinoside-5-glucoside <=> Malvidin-3-(p-coumaroyl)-rutinoside-5-glucoside
sll1653	2.1.1.-	R06435	C11927 + C00019 <=> C11915 + C00021 + C00080	dTDP-4-oxo-2,6-dideoxy-L-mannose + S-Adenosyl-L-methionine <=> dTDP-3-methyl-4-oxo-2,6-dideoxy-L-glucose + S-Adenosyl-L-homocysteine + H+
sll1653	2.1.1.-	R03955	C02470 <=> C05830	Xanthurenic acid <=> 8-Methoxykynurenate
slr0120	2.1.1.-	R08446	C16704 + C00019 <=> C16705 + C00021	Anhalonidine + S-Adenosyl-L-methionine <=> Anhalonine + S-Adenosyl-L-homocysteine
sll0098	2.1.1.-	R02289	C00440 + C06021 + C00080 <=> C06020 + C00101	5-Methyltetrahydrofolate + Corrinoid + H+ <=> Methylcorrinoid + Tetrahydrofolate
sll1144	2.1.1.-	R02912	C00780 + C00440 <=> C05659 + C00101	Serotonin + 5-Methyltetrahydrofolate <=> 5-Methoxytryptamine + Tetrahydrofolate
sll1909	2.1.1.-	R07533	C15892 <=> C15895	Chloroxanthin <=> 3,4-Dihydrospheroidene
slr0095	2.1.1.-	R05811	C11541 + C00019 + C00001 <=> C11542 + C00021 + C00084	Cobalt-precorrin 5 + S-Adenosyl-L-methionine + H2O <=> Cobalt-precorrin 6 + S-Adenosyl-L-homocysteine + Acetaldehyde
sll1967	2.1.1.-	R08465	C08300 + C00019 <=> C02765 + C00021	D-Cathine + S-Adenosyl-L-methionine <=> (+)-Pseudoephedrine + S-Adenosyl-L-homocysteine
sll1144	2.1.1.-	R07901	C16292 <=> C16293	Cyanidin-3-(p-coumaroyl)-rutinoside-5-glucoside <=> Peonidin-3-(p-coumaroyl)-rutinoside-5-glucoside
slr0722	2.1.1.-	R08932	C18033 + 2 C00019 <=> C18034 + 2 C00021	dTDP-4-amino-2,3,4,6-tetradeoxy-D-glucose + 2 S-Adenosyl-L-methionine <=> dTDP-D-forosamine + 2 S-Adenosyl-L-homocysteine
sll0829	2.1.1.-	R08804	C17748 + C00019 <=> C10462 + C00021	1-(3,4-Dihydroxyphenyl)-5-hydroxy-3-decanone + S-Adenosyl-L-methionine <=> [6]-Gingerol + S-Adenosyl-L-homocysteine
slr0955	2.1.1.-	R07524	C15879 + C00019 <=> C15881 + C00021	Hydroxyspirilloxanthin + S-Adenosyl-L-methionine <=> Spirilloxanthin + S-Adenosyl-L-homocysteine
sll0708	2.1.1.-	R06680	C12421 + C00019 <=> C12422 + C00021	Aklanonic acid + S-Adenosyl-L-methionine <=> Aklanonic acid methyl ester + S-Adenosyl-L-homocysteine
sll1967	2.1.1.-	R06675	C12416 + C00019 <=> C12415 + C00021	Nogalonic acid + S-Adenosyl-L-methionine <=> Nogalonic acid methyl ester + S-Adenosyl-L-homocysteine
slr0722	2.1.1.-	R09124	C00565 + C03576 <=> C03920 + C00543	Trimethylamine + 2-Mercaptoethanesulfonate <=> 2-(Methylthio)ethanesulfonate + Dimethylamine
slr0120	2.1.1.-	R08791	C17591 + C00019 <=> C09581 + C00021	(S)-Corytuberine + S-Adenosyl-L-methionine <=> Magnoflorine + S-Adenosyl-L-homocysteine
sll1237	2.1.1.-	R06478	C11955 + C00019 <=> C11956 + C00021	Avermectin B2b aglycone + S-Adenosyl-L-methionine <=> Avermectin A2b aglycone + S-Adenosyl-L-homocysteine
sll1653	2.1.1.-	R06427	C11910 + 2 C00019 <=> C11911 + 2 C00021	dTDP-3-amino-3,4,6-trideoxy-D-glucose + 2 S-Adenosyl-L-methionine <=> dTDP-D-desosamine + 2 S-Adenosyl-L-homocysteine
slr0955	2.1.1.-	R09369	C00019 + C05703 <=> C00021 + C02535	S-Adenosyl-L-methionine + Methaneselenol <=> S-Adenosyl-L-homocysteine + Dimethyl selenide
sll1653	2.1.1.-	R08985	C18070 <=> C18071	N1,N5,N10-Tricaffeoyl spermidine <=> N1,N5,N10-Triferuloyl spermidine
slr0992	2.1.1.-	R08987	C18072 + C00019 <=> C18073 + C00021	N1,N5,N10-Tri-(hydroxyferuloyl)-spermidine + S-Adenosyl-L-methionine <=> N1,N5-Tri-di(hydroxyferuloyl)-N10-sinapoyl-spermidine + S-Adenosyl-L-homocysteine
sll1237	2.1.1.-	R04981	C05801 + C00019 <=> C05802 + C00021	2-Hexaprenyl-6-hydroxyphenol + S-Adenosyl-L-methionine <=> 2-Hexaprenyl-6-methoxyphenol + S-Adenosyl-L-homocysteine
sll1909	2.1.1.-	R06715	C12382 + C00019 <=> C12383 + C00021	4-Demethylpremithramycinone + S-Adenosyl-L-methionine <=> Premithramycinone + S-Adenosyl-L-homocysteine
sll1909	2.1.1.-	R03955	C02470 <=> C05830	Xanthurenic acid <=> 8-Methoxykynurenate
slr0679	2.1.1.-	R07524	C15879 + C00019 <=> C15881 + C00021	Hydroxyspirilloxanthin + S-Adenosyl-L-methionine <=> Spirilloxanthin + S-Adenosyl-L-homocysteine
slr0722	2.1.1.-	R09191	C06654 + 2 C00019 <=> C02811 + 2 C00021	4-Amino-anhydrotetracycline + 2 S-Adenosyl-L-methionine <=> Anhydrotetracycline + 2 S-Adenosyl-L-homocysteine
sll1967	2.1.1.-	R07905	C16294 <=> C16295	Delphinidin-3-(p-coumaroyl)-rutinoside-5-glucoside <=> Petunidin-3-(p-coumaroyl)-rutinoside-5-glucoside
sll0098	2.1.1.-	R08455	C16713 + C00019 <=> C16714 + C00021	Floramultine + S-Adenosyl-L-methionine <=> Kreysigine + S-Adenosyl-L-homocysteine
sll1967	2.1.1.-	R02671	C00632 + C10905 <=> C05831	3-Hydroxyanthranilate + Activated methyl group <=> 3-Methoxyanthranilate
sll0708	2.1.1.-	R06675	C12416 + C00019 <=> C12415 + C00021	Nogalonic acid + S-Adenosyl-L-methionine <=> Nogalonic acid methyl ester + S-Adenosyl-L-homocysteine
sll1967	2.1.1.-	R08455	C16713 + C00019 <=> C16714 + C00021	Floramultine + S-Adenosyl-L-methionine <=> Kreysigine + S-Adenosyl-L-homocysteine
sll1237	2.1.1.-	R06675	C12416 + C00019 <=> C12415 + C00021	Nogalonic acid + S-Adenosyl-L-methionine <=> Nogalonic acid methyl ester + S-Adenosyl-L-homocysteine
sll1237	2.1.1.-	R08787	C02105 + C00019 <=> C17592 + C00021	(S)-Reticuline + S-Adenosyl-L-methionine <=> Laudanine + S-Adenosyl-L-homocysteine
slr0955	2.1.1.-	R08437	C16701 <=> C16702	Norbelladine <=> 4'-O-Methylnorbelladine
sll1144	2.1.1.-	R02289	C00440 + C06021 + C00080 <=> C06020 + C00101	5-Methyltetrahydrofolate + Corrinoid + H+ <=> Methylcorrinoid + Tetrahydrofolate
slr0679	2.1.1.-	R09096	C00024 + C00080 + C01217 <=> C04488 + C00237 + C00010	Acetyl-CoA + H+ + 5,6,7,8-Tetrahydromethanopterin <=> 5-Methyl-5,6,7,8-tetrahydromethanopterin + CO + CoA
slr0679	2.1.1.-	R08004	C16416 <=> C16417	Desmethylxanthohumol <=> Xanthohumol
slr0955	2.1.1.-	R09200	C18299 + 2 C00019 <=> C18297 + 2 C00021	4-Aminoanhydrochlortetracycline + 2 S-Adenosyl-L-methionine <=> Anhydrochlortetracycline + 2 S-Adenosyl-L-homocysteine
sll1967	2.1.1.-	R07535	C15898 + C00019 <=> C15900 + C00021	Demethylspheroidene + S-Adenosyl-L-methionine <=> Spheroidene + S-Adenosyl-L-homocysteine
sll0708	2.1.1.-	R07907	C16294 <=> C16296	Delphinidin-3-(p-coumaroyl)-rutinoside-5-glucoside <=> Malvidin-3-(p-coumaroyl)-rutinoside-5-glucoside
sll1237	2.1.1.-	R07906	C16295 <=> C16296	Petunidin-3-(p-coumaroyl)-rutinoside-5-glucoside <=> Malvidin-3-(p-coumaroyl)-rutinoside-5-glucoside
slr0120	2.1.1.-	R09098	C00132 + C03576 <=> C03920 + C00001	Methanol + 2-Mercaptoethanesulfonate <=> 2-(Methylthio)ethanesulfonate + H2O
slr0120	2.1.1.-	R04981	C05801 + C00019 <=> C05802 + C00021	2-Hexaprenyl-6-hydroxyphenol + S-Adenosyl-L-methionine <=> 2-Hexaprenyl-6-methoxyphenol + S-Adenosyl-L-homocysteine
slr0722	2.1.1.-	R06479	C11963 + C00019 <=> C11964 + C00021	Avermectin B1b aglycone + S-Adenosyl-L-methionine <=> Avermectin A1b aglycone + S-Adenosyl-L-homocysteine
sll0098	2.1.1.-	R07524	C15879 + C00019 <=> C15881 + C00021	Hydroxyspirilloxanthin + S-Adenosyl-L-methionine <=> Spirilloxanthin + S-Adenosyl-L-homocysteine
sll1909	2.1.1.-	R05520	C01912 + C00021 <=> C06616 + C00019	Erythromycin + S-Adenosyl-L-homocysteine <=> Erythromycin C + S-Adenosyl-L-methionine
sll1653	2.1.1.-	R07521	C15874 + C00019 <=> C15877 + C00021	3,4-Dehydrorhodopin + S-Adenosyl-L-methionine <=> Anhydrorhodovibrin + S-Adenosyl-L-homocysteine
slr0722	2.1.1.-	R09096	C00024 + C00080 + C01217 <=> C04488 + C00237 + C00010	Acetyl-CoA + H+ + 5,6,7,8-Tetrahydromethanopterin <=> 5-Methyl-5,6,7,8-tetrahydromethanopterin + CO + CoA
slr0095	2.1.1.-	R06719	C12386 + C00019 <=> C12387 + C00021	Premithramycin A3' + S-Adenosyl-L-methionine <=> Premithramycin A3 + S-Adenosyl-L-homocysteine
slr0679	2.1.1.-	R04988	C05811 + C00019 <=> C05812 + C00021	2-Octaprenyl-6-hydroxyphenol + S-Adenosyl-L-methionine <=> 2-Octaprenyl-6-methoxyphenol + S-Adenosyl-L-homocysteine
sll1653	2.1.1.-	R06693	C12432 + C00019 <=> C01907 + C00021	Carminomycin + S-Adenosyl-L-methionine <=> Daunorubicin + S-Adenosyl-L-homocysteine
sll1653	2.1.1.-	R09189	C00019 + C18295 <=> C00021 + C06629	S-Adenosyl-L-methionine + Pretetramid <=> S-Adenosyl-L-homocysteine + 6-Methylpretetramide
sll1653	2.1.1.-	R04939	C05693 + C05691 <=> C05694 + C05692	R + Se-Adenosylselenomethionine <=> CH3-R + Se-Adenosyl-L-selenohomocysteine
sll1653	2.1.1.-	R01159	C00135 + C00019 <=> C01152 + C00021	L-Histidine + S-Adenosyl-L-methionine <=> N(pi)-Methyl-L-histidine + S-Adenosyl-L-homocysteine
sll1653	2.1.1.-	R08449	C16708 + C00019 <=> C16709 + C00021	Isoandrocymbine + S-Adenosyl-L-methionine <=> O-Methylandrocymbine + S-Adenosyl-L-homocysteine
sll1653	2.1.1.-	R04988	C05811 + C00019 <=> C05812 + C00021	2-Octaprenyl-6-hydroxyphenol + S-Adenosyl-L-methionine <=> 2-Octaprenyl-6-methoxyphenol + S-Adenosyl-L-homocysteine
sll1653	2.1.1.-	R04983	C05803 + C00019 <=> C05804 + C00021	2-Hexaprenyl-6-methoxy-1,4-benzoquinone + S-Adenosyl-L-methionine <=> 2-Hexaprenyl-3-methyl-6-methoxy-1,4-benzoquinone + S-Adenosyl-L-homocysteine
sll1653	2.1.1.-	R08932	C18033 + 2 C00019 <=> C18034 + 2 C00021	dTDP-4-amino-2,3,4,6-tetradeoxy-D-glucose + 2 S-Adenosyl-L-methionine <=> dTDP-D-forosamine + 2 S-Adenosyl-L-homocysteine
sll1653	2.1.1.-	R08441	C12173 + C00019 <=> C08526 + C00021	Norgalanthamine + S-Adenosyl-L-methionine <=> Galanthamine + S-Adenosyl-L-homocysteine
sll1653	2.1.1.-	R02289	C00440 + C06021 + C00080 <=> C06020 + C00101	5-Methyltetrahydrofolate + Corrinoid + H+ <=> Methylcorrinoid + Tetrahydrofolate
sll1653	2.1.1.-	R08791	C17591 + C00019 <=> C09581 + C00021	(S)-Corytuberine + S-Adenosyl-L-methionine <=> Magnoflorine + S-Adenosyl-L-homocysteine
sll1653	2.1.1.-	R02912	C00780 + C00440 <=> C05659 + C00101	Serotonin + 5-Methyltetrahydrofolate <=> 5-Methoxytryptamine + Tetrahydrofolate
sll1653	2.1.1.-	R08769	C17551 + C00019 <=> C17552 + C00021	2-Polyprenyl-6-hydroxyphenol + S-Adenosyl-L-methionine <=> 2-Polyprenyl-6-methoxyphenol + S-Adenosyl-L-homocysteine
slr0095	2.1.1.-	R08803	C17745 + C00019 <=> C17746 + C00021	1-(3,4-Dihydroxyphenyl)-1-decene-3,5-dione + S-Adenosyl-L-methionine <=> 1-Dehydro-[6]-gingerdione + S-Adenosyl-L-homocysteine
sll1967	2.1.1.-	R06435	C11927 + C00019 <=> C11915 + C00021 + C00080	dTDP-4-oxo-2,6-dideoxy-L-mannose + S-Adenosyl-L-methionine <=> dTDP-3-methyl-4-oxo-2,6-dideoxy-L-glucose + S-Adenosyl-L-homocysteine + H+
sll1653	2.1.1.-	R09098	C00132 + C03576 <=> C03920 + C00001	Methanol + 2-Mercaptoethanesulfonate <=> 2-(Methylthio)ethanesulfonate + H2O
sll1653	2.1.1.-	R09271	C05616 + C00101 <=> C01424 + C00440	3-O-Methylgallate + Tetrahydrofolate <=> Gallate + 5-Methyltetrahydrofolate
sll1653	2.1.1.-	R08004	C16416 <=> C16417	Desmethylxanthohumol <=> Xanthohumol
sll1653	2.1.1.-	R07901	C16292 <=> C16293	Cyanidin-3-(p-coumaroyl)-rutinoside-5-glucoside <=> Peonidin-3-(p-coumaroyl)-rutinoside-5-glucoside
sll1653	2.1.1.-	R08803	C17745 + C00019 <=> C17746 + C00021	1-(3,4-Dihydroxyphenyl)-1-decene-3,5-dione + S-Adenosyl-L-methionine <=> 1-Dehydro-[6]-gingerdione + S-Adenosyl-L-homocysteine
sll1653	2.1.1.-	R07529	C15887 + C00019 <=> C15888 + C00021	3',4'-Dihydrorhodovibrin + S-Adenosyl-L-methionine <=> 3,4,3',4'-Tetrahydrospirilloxanthin + S-Adenosyl-L-homocysteine
sll1653	2.1.1.-	R04981	C05801 + C00019 <=> C05802 + C00021	2-Hexaprenyl-6-hydroxyphenol + S-Adenosyl-L-methionine <=> 2-Hexaprenyl-6-methoxyphenol + S-Adenosyl-L-homocysteine
slr0120	2.1.1.-	R08787	C02105 + C00019 <=> C17592 + C00021	(S)-Reticuline + S-Adenosyl-L-methionine <=> Laudanine + S-Adenosyl-L-homocysteine
sll1653	2.1.1.-	R06477	C11979 + C00019 <=> C11980 + C00021	Avermectin B1a aglycone + S-Adenosyl-L-methionine <=> Avermectin A1a aglycone + S-Adenosyl-L-homocysteine
sll1653	2.1.1.-	R08595	C18092 <=> C11919	dTDP-L-ristosamine <=> dTDP-L-megosamine
sll1653	2.1.1.-	R08446	C16704 + C00019 <=> C16705 + C00021	Anhalonidine + S-Adenosyl-L-methionine <=> Anhalonine + S-Adenosyl-L-homocysteine
slr0955	2.1.1.-	R09180	C18261 + C05694 <=> C18260 + C05693	1-Hydroxy-6-methoxypyrene + CH3-R <=> 1,6-Dimethoxypyrene + R
sll0708	2.1.1.-	R08987	C18072 + C00019 <=> C18073 + C00021	N1,N5,N10-Tri-(hydroxyferuloyl)-spermidine + S-Adenosyl-L-methionine <=> N1,N5-Tri-di(hydroxyferuloyl)-N10-sinapoyl-spermidine + S-Adenosyl-L-homocysteine
sll1653	2.1.1.-	R08788	C05178 + C00019 <=> C17592 + C00021	(R)-Reticuline + S-Adenosyl-L-methionine <=> Laudanine + S-Adenosyl-L-homocysteine
sll0098	2.1.1.-	R07906	C16295 <=> C16296	Petunidin-3-(p-coumaroyl)-rutinoside-5-glucoside <=> Malvidin-3-(p-coumaroyl)-rutinoside-5-glucoside
slr0095	2.1.1.-	R08449	C16708 + C00019 <=> C16709 + C00021	Isoandrocymbine + S-Adenosyl-L-methionine <=> O-Methylandrocymbine + S-Adenosyl-L-homocysteine
sll1967	2.1.1.-	R07533	C15892 <=> C15895	Chloroxanthin <=> 3,4-Dihydrospheroidene
sll1653	2.1.1.-	R08455	C16713 + C00019 <=> C16714 + C00021	Floramultine + S-Adenosyl-L-methionine <=> Kreysigine + S-Adenosyl-L-homocysteine
sll1653	2.1.1.-	R08973	C00019 + C18062 <=> C00021 + C04831	S-Adenosyl-L-methionine + TRIBOA-glucoside <=> S-Adenosyl-L-homocysteine + DIMBOA-glucoside
sll0708	2.1.1.-	R03955	C02470 <=> C05830	Xanthurenic acid <=> 8-Methoxykynurenate
slr0679	2.1.1.-	R06427	C11910 + 2 C00019 <=> C11911 + 2 C00021	dTDP-3-amino-3,4,6-trideoxy-D-glucose + 2 S-Adenosyl-L-methionine <=> dTDP-D-desosamine + 2 S-Adenosyl-L-homocysteine
slr0095	2.1.1.-	R08151	C16504 + C00019 <=> C09694 + C00021	Juvenile hormone III acid + S-Adenosyl-L-methionine <=> Juvenile hormone III + S-Adenosyl-L-homocysteine
sll1967	2.1.1.-	R07906	C16295 <=> C16296	Petunidin-3-(p-coumaroyl)-rutinoside-5-glucoside <=> Malvidin-3-(p-coumaroyl)-rutinoside-5-glucoside
slr0120	2.1.1.-	R08437	C16701 <=> C16702	Norbelladine <=> 4'-O-Methylnorbelladine
sll1967	2.1.1.-	R06715	C12382 + C00019 <=> C12383 + C00021	4-Demethylpremithramycinone + S-Adenosyl-L-methionine <=> Premithramycinone + S-Adenosyl-L-homocysteine
sll1967	2.1.1.-	R08774	C17560 + C00019 <=> C17561 + C00021	2-Polyprenyl-6-methoxy-1,4-benzoquinone + S-Adenosyl-L-methionine <=> 2-Polyprenyl-3-methyl-6-methoxy-1,4-benzoquinone + S-Adenosyl-L-homocysteine
sll1653	2.1.1.-	R09371	C00019 + C01528 <=> C00021 + C05703	S-Adenosyl-L-methionine + Selenide <=> S-Adenosyl-L-homocysteine + Methaneselenol
sll1237	2.1.1.-	R01159	C00135 + C00019 <=> C01152 + C00021	L-Histidine + S-Adenosyl-L-methionine <=> N(pi)-Methyl-L-histidine + S-Adenosyl-L-homocysteine
sll1653	2.1.1.-	R08467	C16719 + C00019 <=> C01575 + C00021	(-)-Norephedrine + S-Adenosyl-L-methionine <=> Ephedrine + S-Adenosyl-L-homocysteine
sll1653	2.1.1.-	R05811	C11541 + C00019 + C00001 <=> C11542 + C00021 + C00084	Cobalt-precorrin 5 + S-Adenosyl-L-methionine + H2O <=> Cobalt-precorrin 6 + S-Adenosyl-L-homocysteine + Acetaldehyde
sll1653	2.1.1.-	R06476	C11971 + C00019 <=> C11972 + C00021	Avermectin B2a aglycone + S-Adenosyl-L-methionine <=> Avermectin A2a aglycone + S-Adenosyl-L-homocysteine
sll1653	2.1.1.-	R08437	C16701 <=> C16702	Norbelladine <=> 4'-O-Methylnorbelladine
sll1653	2.1.1.-	R07535	C15898 + C00019 <=> C15900 + C00021	Demethylspheroidene + S-Adenosyl-L-methionine <=> Spheroidene + S-Adenosyl-L-homocysteine
sll1653	2.1.1.-	R09270	C10833 + C00101 <=> C05616 + C00440	Syringic acid + Tetrahydrofolate <=> 3-O-Methylgallate + 5-Methyltetrahydrofolate
sll1653	2.1.1.-	R07905	C16294 <=> C16295	Delphinidin-3-(p-coumaroyl)-rutinoside-5-glucoside <=> Petunidin-3-(p-coumaroyl)-rutinoside-5-glucoside
sll0708	2.1.1.-	R08932	C18033 + 2 C00019 <=> C18034 + 2 C00021	dTDP-4-amino-2,3,4,6-tetradeoxy-D-glucose + 2 S-Adenosyl-L-methionine <=> dTDP-D-forosamine + 2 S-Adenosyl-L-homocysteine
sll1653	2.1.1.-	R08465	C08300 + C00019 <=> C02765 + C00021	D-Cathine + S-Adenosyl-L-methionine <=> (+)-Pseudoephedrine + S-Adenosyl-L-homocysteine
sll0829	2.1.1.-	R08973	C00019 + C18062 <=> C00021 + C04831	S-Adenosyl-L-methionine + TRIBOA-glucoside <=> S-Adenosyl-L-homocysteine + DIMBOA-glucoside
sll1653	2.1.1.-	R09177	C14519 + C00019 <=> C18259 + C00021	1-Hydroxypyrene + S-Adenosyl-L-methionine <=> 1-Methoxypyrene + S-Adenosyl-L-homocysteine
sll1653	2.1.1.-	R09063	C18160 + C00019 <=> C18161 + C00021	Bacteriochlorophyllide d + S-Adenosyl-L-methionine <=> Bacteriochlorophyllide c + S-Adenosyl-L-homocysteine
sll1967	2.1.1.-	R06680	C12421 + C00019 <=> C12422 + C00021	Aklanonic acid + S-Adenosyl-L-methionine <=> Aklanonic acid methyl ester + S-Adenosyl-L-homocysteine
sll1909	2.1.1.-	R04988	C05811 + C00019 <=> C05812 + C00021	2-Octaprenyl-6-hydroxyphenol + S-Adenosyl-L-methionine <=> 2-Octaprenyl-6-methoxyphenol + S-Adenosyl-L-homocysteine
sll1237	2.1.1.-	R08441	C12173 + C00019 <=> C08526 + C00021	Norgalanthamine + S-Adenosyl-L-methionine <=> Galanthamine + S-Adenosyl-L-homocysteine
sll1237	2.1.1.-	R09177	C14519 + C00019 <=> C18259 + C00021	1-Hydroxypyrene + S-Adenosyl-L-methionine <=> 1-Methoxypyrene + S-Adenosyl-L-homocysteine
sll1967	2.1.1.-	R01159	C00135 + C00019 <=> C01152 + C00021	L-Histidine + S-Adenosyl-L-methionine <=> N(pi)-Methyl-L-histidine + S-Adenosyl-L-homocysteine
sll1967	2.1.1.-	R09189	C00019 + C18295 <=> C00021 + C06629	S-Adenosyl-L-methionine + Pretetramid <=> S-Adenosyl-L-homocysteine + 6-Methylpretetramide
sll1967	2.1.1.-	R06693	C12432 + C00019 <=> C01907 + C00021	Carminomycin + S-Adenosyl-L-methionine <=> Daunorubicin + S-Adenosyl-L-homocysteine
sll1653	2.1.1.-	R07524	C15879 + C00019 <=> C15881 + C00021	Hydroxyspirilloxanthin + S-Adenosyl-L-methionine <=> Spirilloxanthin + S-Adenosyl-L-homocysteine
sll1967	2.1.1.-	R06478	C11955 + C00019 <=> C11956 + C00021	Avermectin B2b aglycone + S-Adenosyl-L-methionine <=> Avermectin A2b aglycone + S-Adenosyl-L-homocysteine
slr0120	2.1.1.-	R06715	C12382 + C00019 <=> C12383 + C00021	4-Demethylpremithramycinone + S-Adenosyl-L-methionine <=> Premithramycinone + S-Adenosyl-L-homocysteine
slr0955	2.1.1.-	R07521	C15874 + C00019 <=> C15877 + C00021	3,4-Dehydrorhodopin + S-Adenosyl-L-methionine <=> Anhydrorhodovibrin + S-Adenosyl-L-homocysteine
sll1967	2.1.1.-	R06477	C11979 + C00019 <=> C11980 + C00021	Avermectin B1a aglycone + S-Adenosyl-L-methionine <=> Avermectin A1a aglycone + S-Adenosyl-L-homocysteine
sll1909	2.1.1.-	R09124	C00565 + C03576 <=> C03920 + C00543	Trimethylamine + 2-Mercaptoethanesulfonate <=> 2-(Methylthio)ethanesulfonate + Dimethylamine
sll0829	2.1.1.-	R08449	C16708 + C00019 <=> C16709 + C00021	Isoandrocymbine + S-Adenosyl-L-methionine <=> O-Methylandrocymbine + S-Adenosyl-L-homocysteine
sll1967	2.1.1.-	R08804	C17748 + C00019 <=> C10462 + C00021	1-(3,4-Dihydroxyphenyl)-5-hydroxy-3-decanone + S-Adenosyl-L-methionine <=> [6]-Gingerol + S-Adenosyl-L-homocysteine
sll1967	2.1.1.-	R09371	C00019 + C01528 <=> C00021 + C05703	S-Adenosyl-L-methionine + Selenide <=> S-Adenosyl-L-homocysteine + Methaneselenol
sll1967	2.1.1.-	R09369	C00019 + C05703 <=> C00021 + C02535	S-Adenosyl-L-methionine + Methaneselenol <=> S-Adenosyl-L-homocysteine + Dimethyl selenide
sll1967	2.1.1.-	R08467	C16719 + C00019 <=> C01575 + C00021	(-)-Norephedrine + S-Adenosyl-L-methionine <=> Ephedrine + S-Adenosyl-L-homocysteine
slr0120	2.1.1.-	R07907	C16294 <=> C16296	Delphinidin-3-(p-coumaroyl)-rutinoside-5-glucoside <=> Malvidin-3-(p-coumaroyl)-rutinoside-5-glucoside
sll1967	2.1.1.-	R06476	C11971 + C00019 <=> C11972 + C00021	Avermectin B2a aglycone + S-Adenosyl-L-methionine <=> Avermectin A2a aglycone + S-Adenosyl-L-homocysteine
slr0992	2.1.1.-	R08595	C18092 <=> C11919	dTDP-L-ristosamine <=> dTDP-L-megosamine
sll1967	2.1.1.-	R02912	C00780 + C00440 <=> C05659 + C00101	Serotonin + 5-Methyltetrahydrofolate <=> 5-Methoxytryptamine + Tetrahydrofolate
sll0829	2.1.1.-	R09180	C18261 + C05694 <=> C18260 + C05693	1-Hydroxy-6-methoxypyrene + CH3-R <=> 1,6-Dimethoxypyrene + R
sll1967	2.1.1.-	R06719	C12386 + C00019 <=> C12387 + C00021	Premithramycin A3' + S-Adenosyl-L-methionine <=> Premithramycin A3 + S-Adenosyl-L-homocysteine
sll1237	2.1.1.-	R08769	C17551 + C00019 <=> C17552 + C00021	2-Polyprenyl-6-hydroxyphenol + S-Adenosyl-L-methionine <=> 2-Polyprenyl-6-methoxyphenol + S-Adenosyl-L-homocysteine
sll1967	2.1.1.-	R08769	C17551 + C00019 <=> C17552 + C00021	2-Polyprenyl-6-hydroxyphenol + S-Adenosyl-L-methionine <=> 2-Polyprenyl-6-methoxyphenol + S-Adenosyl-L-homocysteine
sll1967	2.1.1.-	R07524	C15879 + C00019 <=> C15881 + C00021	Hydroxyspirilloxanthin + S-Adenosyl-L-methionine <=> Spirilloxanthin + S-Adenosyl-L-homocysteine
slr0992	2.1.1.-	R06477	C11979 + C00019 <=> C11980 + C00021	Avermectin B1a aglycone + S-Adenosyl-L-methionine <=> Avermectin A1a aglycone + S-Adenosyl-L-homocysteine
sll1144	2.1.1.-	R05532	C06653 + C00021 <=> C06633 + C00019	Erythromycin B + S-Adenosyl-L-homocysteine <=> Erythromycin D + S-Adenosyl-L-methionine
sll1967	2.1.1.-	R07907	C16294 <=> C16296	Delphinidin-3-(p-coumaroyl)-rutinoside-5-glucoside <=> Malvidin-3-(p-coumaroyl)-rutinoside-5-glucoside
sll1967	2.1.1.-	R09191	C06654 + 2 C00019 <=> C02811 + 2 C00021	4-Amino-anhydrotetracycline + 2 S-Adenosyl-L-methionine <=> Anhydrotetracycline + 2 S-Adenosyl-L-homocysteine
sll1237	2.1.1.-	R08455	C16713 + C00019 <=> C16714 + C00021	Floramultine + S-Adenosyl-L-methionine <=> Kreysigine + S-Adenosyl-L-homocysteine
slr0722	2.1.1.-	R06435	C11927 + C00019 <=> C11915 + C00021 + C00080	dTDP-4-oxo-2,6-dideoxy-L-mannose + S-Adenosyl-L-methionine <=> dTDP-3-methyl-4-oxo-2,6-dideoxy-L-glucose + S-Adenosyl-L-homocysteine + H+
sll1653	2.1.1.-	R06675	C12416 + C00019 <=> C12415 + C00021	Nogalonic acid + S-Adenosyl-L-methionine <=> Nogalonic acid methyl ester + S-Adenosyl-L-homocysteine
sll1653	2.1.1.-	R06687	C12428 + C00019 <=> C12429 + C00021	13-Deoxycarminomycin + S-Adenosyl-L-methionine <=> 13-Deoxydaunorubicin + S-Adenosyl-L-homocysteine
sll1653	2.1.1.-	R08774	C17560 + C00019 <=> C17561 + C00021	2-Polyprenyl-6-methoxy-1,4-benzoquinone + S-Adenosyl-L-methionine <=> 2-Polyprenyl-3-methyl-6-methoxy-1,4-benzoquinone + S-Adenosyl-L-homocysteine
sll1653	2.1.1.-	R05532	C06653 + C00021 <=> C06633 + C00019	Erythromycin B + S-Adenosyl-L-homocysteine <=> Erythromycin D + S-Adenosyl-L-methionine
sll1653	2.1.1.-	R08787	C02105 + C00019 <=> C17592 + C00021	(S)-Reticuline + S-Adenosyl-L-methionine <=> Laudanine + S-Adenosyl-L-homocysteine
sll1967	2.1.1.-	R04981	C05801 + C00019 <=> C05802 + C00021	2-Hexaprenyl-6-hydroxyphenol + S-Adenosyl-L-methionine <=> 2-Hexaprenyl-6-methoxyphenol + S-Adenosyl-L-homocysteine
sll1653	2.1.1.-	R07906	C16295 <=> C16296	Petunidin-3-(p-coumaroyl)-rutinoside-5-glucoside <=> Malvidin-3-(p-coumaroyl)-rutinoside-5-glucoside
sll1967	2.1.1.-	R03955	C02470 <=> C05830	Xanthurenic acid <=> 8-Methoxykynurenate
sll1967	2.1.1.-	R09200	C18299 + 2 C00019 <=> C18297 + 2 C00021	4-Aminoanhydrochlortetracycline + 2 S-Adenosyl-L-methionine <=> Anhydrochlortetracycline + 2 S-Adenosyl-L-homocysteine
sll1967	2.1.1.-	R08004	C16416 <=> C16417	Desmethylxanthohumol <=> Xanthohumol
sll1909	2.1.1.-	R06675	C12416 + C00019 <=> C12415 + C00021	Nogalonic acid + S-Adenosyl-L-methionine <=> Nogalonic acid methyl ester + S-Adenosyl-L-homocysteine
sll1237	2.1.1.-	R08987	C18072 + C00019 <=> C18073 + C00021	N1,N5,N10-Tri-(hydroxyferuloyl)-spermidine + S-Adenosyl-L-methionine <=> N1,N5-Tri-di(hydroxyferuloyl)-N10-sinapoyl-spermidine + S-Adenosyl-L-homocysteine
sll1967	2.1.1.-	R08446	C16704 + C00019 <=> C16705 + C00021	Anhalonidine + S-Adenosyl-L-methionine <=> Anhalonine + S-Adenosyl-L-homocysteine
sll1653	2.1.1.-	R06703	C12370 + C00019 <=> C12371 + C00021	Tetracenomycin E + S-Adenosyl-L-methionine <=> Tetracenomycin A2 + S-Adenosyl-L-homocysteine
sll1967	2.1.1.-	R08151	C16504 + C00019 <=> C09694 + C00021	Juvenile hormone III acid + S-Adenosyl-L-methionine <=> Juvenile hormone III + S-Adenosyl-L-homocysteine
sll0708	2.1.1.-	R09271	C05616 + C00101 <=> C01424 + C00440	3-O-Methylgallate + Tetrahydrofolate <=> Gallate + 5-Methyltetrahydrofolate
sll1967	2.1.1.-	R08803	C17745 + C00019 <=> C17746 + C00021	1-(3,4-Dihydroxyphenyl)-1-decene-3,5-dione + S-Adenosyl-L-methionine <=> 1-Dehydro-[6]-gingerdione + S-Adenosyl-L-homocysteine
sll0098	2.1.1.-	R02671	C00632 + C10905 <=> C05831	3-Hydroxyanthranilate + Activated methyl group <=> 3-Methoxyanthranilate
sll1967	2.1.1.-	R07521	C15874 + C00019 <=> C15877 + C00021	3,4-Dehydrorhodopin + S-Adenosyl-L-methionine <=> Anhydrorhodovibrin + S-Adenosyl-L-homocysteine
sll1967	2.1.1.-	R09098	C00132 + C03576 <=> C03920 + C00001	Methanol + 2-Mercaptoethanesulfonate <=> 2-(Methylthio)ethanesulfonate + H2O
sll0829	2.1.1.-	R08932	C18033 + 2 C00019 <=> C18034 + 2 C00021	dTDP-4-amino-2,3,4,6-tetradeoxy-D-glucose + 2 S-Adenosyl-L-methionine <=> dTDP-D-forosamine + 2 S-Adenosyl-L-homocysteine
sll0708	2.1.1.-	R09200	C18299 + 2 C00019 <=> C18297 + 2 C00021	4-Aminoanhydrochlortetracycline + 2 S-Adenosyl-L-methionine <=> Anhydrochlortetracycline + 2 S-Adenosyl-L-homocysteine
sll1144	2.1.1.-	R09369	C00019 + C05703 <=> C00021 + C02535	S-Adenosyl-L-methionine + Methaneselenol <=> S-Adenosyl-L-homocysteine + Dimethyl selenide
sll1144	2.1.1.-	R08467	C16719 + C00019 <=> C01575 + C00021	(-)-Norephedrine + S-Adenosyl-L-methionine <=> Ephedrine + S-Adenosyl-L-homocysteine
sll1144	2.1.1.-	R08441	C12173 + C00019 <=> C08526 + C00021	Norgalanthamine + S-Adenosyl-L-methionine <=> Galanthamine + S-Adenosyl-L-homocysteine
sll1144	2.1.1.-	R08804	C17748 + C00019 <=> C10462 + C00021	1-(3,4-Dihydroxyphenyl)-5-hydroxy-3-decanone + S-Adenosyl-L-methionine <=> [6]-Gingerol + S-Adenosyl-L-homocysteine
sll1144	2.1.1.-	R06476	C11971 + C00019 <=> C11972 + C00021	Avermectin B2a aglycone + S-Adenosyl-L-methionine <=> Avermectin A2a aglycone + S-Adenosyl-L-homocysteine
sll1144	2.1.1.-	R09177	C14519 + C00019 <=> C18259 + C00021	1-Hydroxypyrene + S-Adenosyl-L-methionine <=> 1-Methoxypyrene + S-Adenosyl-L-homocysteine
sll1144	2.1.1.-	R09180	C18261 + C05694 <=> C18260 + C05693	1-Hydroxy-6-methoxypyrene + CH3-R <=> 1,6-Dimethoxypyrene + R
sll1144	2.1.1.-	R05657	C11432 + C05694 <=> C11433 + C05693	1-Phenanthrol + CH3-R <=> 1-Methoxyphenanthrene + R
sll1144	2.1.1.-	R05811	C11541 + C00019 + C00001 <=> C11542 + C00021 + C00084	Cobalt-precorrin 5 + S-Adenosyl-L-methionine + H2O <=> Cobalt-precorrin 6 + S-Adenosyl-L-homocysteine + Acetaldehyde
sll1144	2.1.1.-	R06427	C11910 + 2 C00019 <=> C11911 + 2 C00021	dTDP-3-amino-3,4,6-trideoxy-D-glucose + 2 S-Adenosyl-L-methionine <=> dTDP-D-desosamine + 2 S-Adenosyl-L-homocysteine
sll1144	2.1.1.-	R03943	C02442 + C00019 <=> C06199 + C00021	N-Methyltyramine + S-Adenosyl-L-methionine <=> Hordenine + S-Adenosyl-L-homocysteine
sll1909	2.1.1.-	R06693	C12432 + C00019 <=> C01907 + C00021	Carminomycin + S-Adenosyl-L-methionine <=> Daunorubicin + S-Adenosyl-L-homocysteine
sll1144	2.1.1.-	R08449	C16708 + C00019 <=> C16709 + C00021	Isoandrocymbine + S-Adenosyl-L-methionine <=> O-Methylandrocymbine + S-Adenosyl-L-homocysteine
slr0992	2.1.1.-	R05811	C11541 + C00019 + C00001 <=> C11542 + C00021 + C00084	Cobalt-precorrin 5 + S-Adenosyl-L-methionine + H2O <=> Cobalt-precorrin 6 + S-Adenosyl-L-homocysteine + Acetaldehyde
sll1144	2.1.1.-	R06680	C12421 + C00019 <=> C12422 + C00021	Aklanonic acid + S-Adenosyl-L-methionine <=> Aklanonic acid methyl ester + S-Adenosyl-L-homocysteine
sll1144	2.1.1.-	R08987	C18072 + C00019 <=> C18073 + C00021	N1,N5,N10-Tri-(hydroxyferuloyl)-spermidine + S-Adenosyl-L-methionine <=> N1,N5-Tri-di(hydroxyferuloyl)-N10-sinapoyl-spermidine + S-Adenosyl-L-homocysteine
sll1144	2.1.1.-	R06477	C11979 + C00019 <=> C11980 + C00021	Avermectin B1a aglycone + S-Adenosyl-L-methionine <=> Avermectin A1a aglycone + S-Adenosyl-L-homocysteine
sll1144	2.1.1.-	R08595	C18092 <=> C11919	dTDP-L-ristosamine <=> dTDP-L-megosamine
sll1144	2.1.1.-	R06719	C12386 + C00019 <=> C12387 + C00021	Premithramycin A3' + S-Adenosyl-L-methionine <=> Premithramycin A3 + S-Adenosyl-L-homocysteine
sll1144	2.1.1.-	R07524	C15879 + C00019 <=> C15881 + C00021	Hydroxyspirilloxanthin + S-Adenosyl-L-methionine <=> Spirilloxanthin + S-Adenosyl-L-homocysteine
sll1144	2.1.1.-	R08769	C17551 + C00019 <=> C17552 + C00021	2-Polyprenyl-6-hydroxyphenol + S-Adenosyl-L-methionine <=> 2-Polyprenyl-6-methoxyphenol + S-Adenosyl-L-homocysteine
sll1144	2.1.1.-	R09189	C00019 + C18295 <=> C00021 + C06629	S-Adenosyl-L-methionine + Pretetramid <=> S-Adenosyl-L-homocysteine + 6-Methylpretetramide
sll1144	2.1.1.-	R04939	C05693 + C05691 <=> C05694 + C05692	R + Se-Adenosylselenomethionine <=> CH3-R + Se-Adenosyl-L-selenohomocysteine
sll1144	2.1.1.-	R06435	C11927 + C00019 <=> C11915 + C00021 + C00080	dTDP-4-oxo-2,6-dideoxy-L-mannose + S-Adenosyl-L-methionine <=> dTDP-3-methyl-4-oxo-2,6-dideoxy-L-glucose + S-Adenosyl-L-homocysteine + H+
slr0120	2.1.1.-	R08803	C17745 + C00019 <=> C17746 + C00021	1-(3,4-Dihydroxyphenyl)-1-decene-3,5-dione + S-Adenosyl-L-methionine <=> 1-Dehydro-[6]-gingerdione + S-Adenosyl-L-homocysteine
slr0120	2.1.1.-	R09200	C18299 + 2 C00019 <=> C18297 + 2 C00021	4-Aminoanhydrochlortetracycline + 2 S-Adenosyl-L-methionine <=> Anhydrochlortetracycline + 2 S-Adenosyl-L-homocysteine
slr0120	2.1.1.-	R02671	C00632 + C10905 <=> C05831	3-Hydroxyanthranilate + Activated methyl group <=> 3-Methoxyanthranilate
sll1909	2.1.1.-	R06478	C11955 + C00019 <=> C11956 + C00021	Avermectin B2b aglycone + S-Adenosyl-L-methionine <=> Avermectin A2b aglycone + S-Adenosyl-L-homocysteine
slr0120	2.1.1.-	R07529	C15887 + C00019 <=> C15888 + C00021	3',4'-Dihydrorhodovibrin + S-Adenosyl-L-methionine <=> 3,4,3',4'-Tetrahydrospirilloxanthin + S-Adenosyl-L-homocysteine
slr0955	2.1.1.-	R06435	C11927 + C00019 <=> C11915 + C00021 + C00080	dTDP-4-oxo-2,6-dideoxy-L-mannose + S-Adenosyl-L-methionine <=> dTDP-3-methyl-4-oxo-2,6-dideoxy-L-glucose + S-Adenosyl-L-homocysteine + H+
slr0120	2.1.1.-	R09271	C05616 + C00101 <=> C01424 + C00440	3-O-Methylgallate + Tetrahydrofolate <=> Gallate + 5-Methyltetrahydrofolate
slr0120	2.1.1.-	R08987	C18072 + C00019 <=> C18073 + C00021	N1,N5,N10-Tri-(hydroxyferuloyl)-spermidine + S-Adenosyl-L-methionine <=> N1,N5-Tri-di(hydroxyferuloyl)-N10-sinapoyl-spermidine + S-Adenosyl-L-homocysteine
slr0120	2.1.1.-	R06477	C11979 + C00019 <=> C11980 + C00021	Avermectin B1a aglycone + S-Adenosyl-L-methionine <=> Avermectin A1a aglycone + S-Adenosyl-L-homocysteine
slr0120	2.1.1.-	R08595	C18092 <=> C11919	dTDP-L-ristosamine <=> dTDP-L-megosamine
slr0120	2.1.1.-	R03955	C02470 <=> C05830	Xanthurenic acid <=> 8-Methoxykynurenate
slr0120	2.1.1.-	R06478	C11955 + C00019 <=> C11956 + C00021	Avermectin B2b aglycone + S-Adenosyl-L-methionine <=> Avermectin A2b aglycone + S-Adenosyl-L-homocysteine
slr0679	2.1.1.-	R08788	C05178 + C00019 <=> C17592 + C00021	(R)-Reticuline + S-Adenosyl-L-methionine <=> Laudanine + S-Adenosyl-L-homocysteine
sll1144	2.1.1.-	R08465	C08300 + C00019 <=> C02765 + C00021	D-Cathine + S-Adenosyl-L-methionine <=> (+)-Pseudoephedrine + S-Adenosyl-L-homocysteine
sll0708	2.1.1.-	R06479	C11963 + C00019 <=> C11964 + C00021	Avermectin B1b aglycone + S-Adenosyl-L-methionine <=> Avermectin A1b aglycone + S-Adenosyl-L-homocysteine
sll1144	2.1.1.-	R06479	C11963 + C00019 <=> C11964 + C00021	Avermectin B1b aglycone + S-Adenosyl-L-methionine <=> Avermectin A1b aglycone + S-Adenosyl-L-homocysteine
slr0120	2.1.1.-	R06675	C12416 + C00019 <=> C12415 + C00021	Nogalonic acid + S-Adenosyl-L-methionine <=> Nogalonic acid methyl ester + S-Adenosyl-L-homocysteine
sll0098	2.1.1.-	R09098	C00132 + C03576 <=> C03920 + C00001	Methanol + 2-Mercaptoethanesulfonate <=> 2-(Methylthio)ethanesulfonate + H2O
sll1144	2.1.1.-	R09270	C10833 + C00101 <=> C05616 + C00440	Syringic acid + Tetrahydrofolate <=> 3-O-Methylgallate + 5-Methyltetrahydrofolate
sll1144	2.1.1.-	R08455	C16713 + C00019 <=> C16714 + C00021	Floramultine + S-Adenosyl-L-methionine <=> Kreysigine + S-Adenosyl-L-homocysteine
sll0098	2.1.1.-	R06687	C12428 + C00019 <=> C12429 + C00021	13-Deoxycarminomycin + S-Adenosyl-L-methionine <=> 13-Deoxydaunorubicin + S-Adenosyl-L-homocysteine
sll1909	2.1.1.-	R07906	C16295 <=> C16296	Petunidin-3-(p-coumaroyl)-rutinoside-5-glucoside <=> Malvidin-3-(p-coumaroyl)-rutinoside-5-glucoside
slr0120	2.1.1.-	R09191	C06654 + 2 C00019 <=> C02811 + 2 C00021	4-Amino-anhydrotetracycline + 2 S-Adenosyl-L-methionine <=> Anhydrotetracycline + 2 S-Adenosyl-L-homocysteine
slr0120	2.1.1.-	R06703	C12370 + C00019 <=> C12371 + C00021	Tetracenomycin E + S-Adenosyl-L-methionine <=> Tetracenomycin A2 + S-Adenosyl-L-homocysteine
slr0120	2.1.1.-	R07906	C16295 <=> C16296	Petunidin-3-(p-coumaroyl)-rutinoside-5-glucoside <=> Malvidin-3-(p-coumaroyl)-rutinoside-5-glucoside
slr0120	2.1.1.-	R06687	C12428 + C00019 <=> C12429 + C00021	13-Deoxycarminomycin + S-Adenosyl-L-methionine <=> 13-Deoxydaunorubicin + S-Adenosyl-L-homocysteine
slr0955	2.1.1.-	R06427	C11910 + 2 C00019 <=> C11911 + 2 C00021	dTDP-3-amino-3,4,6-trideoxy-D-glucose + 2 S-Adenosyl-L-methionine <=> dTDP-D-desosamine + 2 S-Adenosyl-L-homocysteine
slr0120	2.1.1.-	R07901	C16292 <=> C16293	Cyanidin-3-(p-coumaroyl)-rutinoside-5-glucoside <=> Peonidin-3-(p-coumaroyl)-rutinoside-5-glucoside
sll1144	2.1.1.-	R07527	C15870 + C00019 <=> C15886 + C00021	Rhodopin + S-Adenosyl-L-methionine <=> 3,4-Dihydroanhydrorhodovibrin + S-Adenosyl-L-homocysteine
sll0098	2.1.1.-	R04939	C05693 + C05691 <=> C05694 + C05692	R + Se-Adenosylselenomethionine <=> CH3-R + Se-Adenosyl-L-selenohomocysteine
sll1967	2.1.1.-	R08788	C05178 + C00019 <=> C17592 + C00021	(R)-Reticuline + S-Adenosyl-L-methionine <=> Laudanine + S-Adenosyl-L-homocysteine
slr0722	2.1.1.-	R07527	C15870 + C00019 <=> C15886 + C00021	Rhodopin + S-Adenosyl-L-methionine <=> 3,4-Dihydroanhydrorhodovibrin + S-Adenosyl-L-homocysteine
sll1909	2.1.1.-	R06477	C11979 + C00019 <=> C11980 + C00021	Avermectin B1a aglycone + S-Adenosyl-L-methionine <=> Avermectin A1a aglycone + S-Adenosyl-L-homocysteine
sll1237	2.1.1.-	R09189	C00019 + C18295 <=> C00021 + C06629	S-Adenosyl-L-methionine + Pretetramid <=> S-Adenosyl-L-homocysteine + 6-Methylpretetramide
sll1909	2.1.1.-	R08987	C18072 + C00019 <=> C18073 + C00021	N1,N5,N10-Tri-(hydroxyferuloyl)-spermidine + S-Adenosyl-L-methionine <=> N1,N5-Tri-di(hydroxyferuloyl)-N10-sinapoyl-spermidine + S-Adenosyl-L-homocysteine
sll1653	2.1.1.-	R06715	C12382 + C00019 <=> C12383 + C00021	4-Demethylpremithramycinone + S-Adenosyl-L-methionine <=> Premithramycinone + S-Adenosyl-L-homocysteine
sll1967	2.1.1.-	R06687	C12428 + C00019 <=> C12429 + C00021	13-Deoxycarminomycin + S-Adenosyl-L-methionine <=> 13-Deoxydaunorubicin + S-Adenosyl-L-homocysteine
sll1909	2.1.1.-	R02671	C00632 + C10905 <=> C05831	3-Hydroxyanthranilate + Activated methyl group <=> 3-Methoxyanthranilate
sll0829	2.1.1.-	R01159	C00135 + C00019 <=> C01152 + C00021	L-Histidine + S-Adenosyl-L-methionine <=> N(pi)-Methyl-L-histidine + S-Adenosyl-L-homocysteine
sll1909	2.1.1.-	R01159	C00135 + C00019 <=> C01152 + C00021	L-Histidine + S-Adenosyl-L-methionine <=> N(pi)-Methyl-L-histidine + S-Adenosyl-L-homocysteine
slr0120	2.1.1.-	R08973	C00019 + C18062 <=> C00021 + C04831	S-Adenosyl-L-methionine + TRIBOA-glucoside <=> S-Adenosyl-L-homocysteine + DIMBOA-glucoside
sll1144	2.1.1.-	R07905	C16294 <=> C16295	Delphinidin-3-(p-coumaroyl)-rutinoside-5-glucoside <=> Petunidin-3-(p-coumaroyl)-rutinoside-5-glucoside
sll0708	2.1.1.-	R09369	C00019 + C05703 <=> C00021 + C02535	S-Adenosyl-L-methionine + Methaneselenol <=> S-Adenosyl-L-homocysteine + Dimethyl selenide
slr0992	2.1.1.-	R09189	C00019 + C18295 <=> C00021 + C06629	S-Adenosyl-L-methionine + Pretetramid <=> S-Adenosyl-L-homocysteine + 6-Methylpretetramide
sll1909	2.1.1.-	R06435	C11927 + C00019 <=> C11915 + C00021 + C00080	dTDP-4-oxo-2,6-dideoxy-L-mannose + S-Adenosyl-L-methionine <=> dTDP-3-methyl-4-oxo-2,6-dideoxy-L-glucose + S-Adenosyl-L-homocysteine + H+
slr0722	2.1.1.-	R07901	C16292 <=> C16293	Cyanidin-3-(p-coumaroyl)-rutinoside-5-glucoside <=> Peonidin-3-(p-coumaroyl)-rutinoside-5-glucoside
sll1909	2.1.1.-	R08449	C16708 + C00019 <=> C16709 + C00021	Isoandrocymbine + S-Adenosyl-L-methionine <=> O-Methylandrocymbine + S-Adenosyl-L-homocysteine
sll1909	2.1.1.-	R07527	C15870 + C00019 <=> C15886 + C00021	Rhodopin + S-Adenosyl-L-methionine <=> 3,4-Dihydroanhydrorhodovibrin + S-Adenosyl-L-homocysteine
sll1909	2.1.1.-	R09189	C00019 + C18295 <=> C00021 + C06629	S-Adenosyl-L-methionine + Pretetramid <=> S-Adenosyl-L-homocysteine + 6-Methylpretetramide
sll1909	2.1.1.-	R06680	C12421 + C00019 <=> C12422 + C00021	Aklanonic acid + S-Adenosyl-L-methionine <=> Aklanonic acid methyl ester + S-Adenosyl-L-homocysteine
sll1909	2.1.1.-	R04983	C05803 + C00019 <=> C05804 + C00021	2-Hexaprenyl-6-methoxy-1,4-benzoquinone + S-Adenosyl-L-methionine <=> 2-Hexaprenyl-3-methyl-6-methoxy-1,4-benzoquinone + S-Adenosyl-L-homocysteine
sll0829	2.1.1.-	R02289	C00440 + C06021 + C00080 <=> C06020 + C00101	5-Methyltetrahydrofolate + Corrinoid + H+ <=> Methylcorrinoid + Tetrahydrofolate
sll0708	2.1.1.-	R08467	C16719 + C00019 <=> C01575 + C00021	(-)-Norephedrine + S-Adenosyl-L-methionine <=> Ephedrine + S-Adenosyl-L-homocysteine
sll1144	2.1.1.-	R07521	C15874 + C00019 <=> C15877 + C00021	3,4-Dehydrorhodopin + S-Adenosyl-L-methionine <=> Anhydrorhodovibrin + S-Adenosyl-L-homocysteine
sll1144	2.1.1.-	R08151	C16504 + C00019 <=> C09694 + C00021	Juvenile hormone III acid + S-Adenosyl-L-methionine <=> Juvenile hormone III + S-Adenosyl-L-homocysteine
slr0955	2.1.1.-	R06479	C11963 + C00019 <=> C11964 + C00021	Avermectin B1b aglycone + S-Adenosyl-L-methionine <=> Avermectin A1b aglycone + S-Adenosyl-L-homocysteine
sll1144	2.1.1.-	R08803	C17745 + C00019 <=> C17746 + C00021	1-(3,4-Dihydroxyphenyl)-1-decene-3,5-dione + S-Adenosyl-L-methionine <=> 1-Dehydro-[6]-gingerdione + S-Adenosyl-L-homocysteine
sll1144	2.1.1.-	R07529	C15887 + C00019 <=> C15888 + C00021	3',4'-Dihydrorhodovibrin + S-Adenosyl-L-methionine <=> 3,4,3',4'-Tetrahydrospirilloxanthin + S-Adenosyl-L-homocysteine
sll1144	2.1.1.-	R03955	C02470 <=> C05830	Xanthurenic acid <=> 8-Methoxykynurenate
sll1144	2.1.1.-	R06478	C11955 + C00019 <=> C11956 + C00021	Avermectin B2b aglycone + S-Adenosyl-L-methionine <=> Avermectin A2b aglycone + S-Adenosyl-L-homocysteine
sll1144	2.1.1.-	R05520	C01912 + C00021 <=> C06616 + C00019	Erythromycin + S-Adenosyl-L-homocysteine <=> Erythromycin C + S-Adenosyl-L-methionine
sll1144	2.1.1.-	R09271	C05616 + C00101 <=> C01424 + C00440	3-O-Methylgallate + Tetrahydrofolate <=> Gallate + 5-Methyltetrahydrofolate
sll1144	2.1.1.-	R09200	C18299 + 2 C00019 <=> C18297 + 2 C00021	4-Aminoanhydrochlortetracycline + 2 S-Adenosyl-L-methionine <=> Anhydrochlortetracycline + 2 S-Adenosyl-L-homocysteine
sll1144	2.1.1.-	R04981	C05801 + C00019 <=> C05802 + C00021	2-Hexaprenyl-6-hydroxyphenol + S-Adenosyl-L-methionine <=> 2-Hexaprenyl-6-methoxyphenol + S-Adenosyl-L-homocysteine
sll1909	2.1.1.-	R08985	C18070 <=> C18071	N1,N5,N10-Tricaffeoyl spermidine <=> N1,N5,N10-Triferuloyl spermidine
slr0992	2.1.1.-	R08985	C18070 <=> C18071	N1,N5,N10-Tricaffeoyl spermidine <=> N1,N5,N10-Triferuloyl spermidine
sll1144	2.1.1.-	R06675	C12416 + C00019 <=> C12415 + C00021	Nogalonic acid + S-Adenosyl-L-methionine <=> Nogalonic acid methyl ester + S-Adenosyl-L-homocysteine
slr0992	2.1.1.-	R09369	C00019 + C05703 <=> C00021 + C02535	S-Adenosyl-L-methionine + Methaneselenol <=> S-Adenosyl-L-homocysteine + Dimethyl selenide
sll1144	2.1.1.-	R09096	C00024 + C00080 + C01217 <=> C04488 + C00237 + C00010	Acetyl-CoA + H+ + 5,6,7,8-Tetrahydromethanopterin <=> 5-Methyl-5,6,7,8-tetrahydromethanopterin + CO + CoA
sll1967	2.1.1.-	R05520	C01912 + C00021 <=> C06616 + C00019	Erythromycin + S-Adenosyl-L-homocysteine <=> Erythromycin C + S-Adenosyl-L-methionine
slr0679	2.1.1.-	R07905	C16294 <=> C16295	Delphinidin-3-(p-coumaroyl)-rutinoside-5-glucoside <=> Petunidin-3-(p-coumaroyl)-rutinoside-5-glucoside
slr0955	2.1.1.-	R08774	C17560 + C00019 <=> C17561 + C00021	2-Polyprenyl-6-methoxy-1,4-benzoquinone + S-Adenosyl-L-methionine <=> 2-Polyprenyl-3-methyl-6-methoxy-1,4-benzoquinone + S-Adenosyl-L-homocysteine
sll1144	2.1.1.-	R06715	C12382 + C00019 <=> C12383 + C00021	4-Demethylpremithramycinone + S-Adenosyl-L-methionine <=> Premithramycinone + S-Adenosyl-L-homocysteine
sll1144	2.1.1.-	R07533	C15892 <=> C15895	Chloroxanthin <=> 3,4-Dihydrospheroidene
sll1144	2.1.1.-	R06703	C12370 + C00019 <=> C12371 + C00021	Tetracenomycin E + S-Adenosyl-L-methionine <=> Tetracenomycin A2 + S-Adenosyl-L-homocysteine
sll1144	2.1.1.-	R07906	C16295 <=> C16296	Petunidin-3-(p-coumaroyl)-rutinoside-5-glucoside <=> Malvidin-3-(p-coumaroyl)-rutinoside-5-glucoside
sll1144	2.1.1.-	R06687	C12428 + C00019 <=> C12429 + C00021	13-Deoxycarminomycin + S-Adenosyl-L-methionine <=> 13-Deoxydaunorubicin + S-Adenosyl-L-homocysteine
slr0679	2.1.1.-	R09124	C00565 + C03576 <=> C03920 + C00543	Trimethylamine + 2-Mercaptoethanesulfonate <=> 2-(Methylthio)ethanesulfonate + Dimethylamine
slr0120	2.1.1.-	R04983	C05803 + C00019 <=> C05804 + C00021	2-Hexaprenyl-6-methoxy-1,4-benzoquinone + S-Adenosyl-L-methionine <=> 2-Hexaprenyl-3-methyl-6-methoxy-1,4-benzoquinone + S-Adenosyl-L-homocysteine
slr0679	2.1.1.-	R06476	C11971 + C00019 <=> C11972 + C00021	Avermectin B2a aglycone + S-Adenosyl-L-methionine <=> Avermectin A2a aglycone + S-Adenosyl-L-homocysteine
slr0679	2.1.1.-	R08437	C16701 <=> C16702	Norbelladine <=> 4'-O-Methylnorbelladine
slr0679	2.1.1.-	R07907	C16294 <=> C16296	Delphinidin-3-(p-coumaroyl)-rutinoside-5-glucoside <=> Malvidin-3-(p-coumaroyl)-rutinoside-5-glucoside
slr0679	2.1.1.-	R08441	C12173 + C00019 <=> C08526 + C00021	Norgalanthamine + S-Adenosyl-L-methionine <=> Galanthamine + S-Adenosyl-L-homocysteine
slr0679	2.1.1.-	R02289	C00440 + C06021 + C00080 <=> C06020 + C00101	5-Methyltetrahydrofolate + Corrinoid + H+ <=> Methylcorrinoid + Tetrahydrofolate
slr0679	2.1.1.-	R05811	C11541 + C00019 + C00001 <=> C11542 + C00021 + C00084	Cobalt-precorrin 5 + S-Adenosyl-L-methionine + H2O <=> Cobalt-precorrin 6 + S-Adenosyl-L-homocysteine + Acetaldehyde
slr0679	2.1.1.-	R09270	C10833 + C00101 <=> C05616 + C00440	Syringic acid + Tetrahydrofolate <=> 3-O-Methylgallate + 5-Methyltetrahydrofolate
slr0722	2.1.1.-	R06719	C12386 + C00019 <=> C12387 + C00021	Premithramycin A3' + S-Adenosyl-L-methionine <=> Premithramycin A3 + S-Adenosyl-L-homocysteine
slr0679	2.1.1.-	R07535	C15898 + C00019 <=> C15900 + C00021	Demethylspheroidene + S-Adenosyl-L-methionine <=> Spheroidene + S-Adenosyl-L-homocysteine
slr0955	2.1.1.-	R08791	C17591 + C00019 <=> C09581 + C00021	(S)-Corytuberine + S-Adenosyl-L-methionine <=> Magnoflorine + S-Adenosyl-L-homocysteine
slr0679	2.1.1.-	R08467	C16719 + C00019 <=> C01575 + C00021	(-)-Norephedrine + S-Adenosyl-L-methionine <=> Ephedrine + S-Adenosyl-L-homocysteine
slr0120	2.1.1.-	R08804	C17748 + C00019 <=> C10462 + C00021	1-(3,4-Dihydroxyphenyl)-5-hydroxy-3-decanone + S-Adenosyl-L-methionine <=> [6]-Gingerol + S-Adenosyl-L-homocysteine
slr0679	2.1.1.-	R06693	C12432 + C00019 <=> C01907 + C00021	Carminomycin + S-Adenosyl-L-methionine <=> Daunorubicin + S-Adenosyl-L-homocysteine
slr0679	2.1.1.-	R08449	C16708 + C00019 <=> C16709 + C00021	Isoandrocymbine + S-Adenosyl-L-methionine <=> O-Methylandrocymbine + S-Adenosyl-L-homocysteine
slr0679	2.1.1.-	R04983	C05803 + C00019 <=> C05804 + C00021	2-Hexaprenyl-6-methoxy-1,4-benzoquinone + S-Adenosyl-L-methionine <=> 2-Hexaprenyl-3-methyl-6-methoxy-1,4-benzoquinone + S-Adenosyl-L-homocysteine
slr0679	2.1.1.-	R05520	C01912 + C00021 <=> C06616 + C00019	Erythromycin + S-Adenosyl-L-homocysteine <=> Erythromycin C + S-Adenosyl-L-methionine
slr0679	2.1.1.-	R08985	C18070 <=> C18071	N1,N5,N10-Tricaffeoyl spermidine <=> N1,N5,N10-Triferuloyl spermidine
slr0679	2.1.1.-	R06477	C11979 + C00019 <=> C11980 + C00021	Avermectin B1a aglycone + S-Adenosyl-L-methionine <=> Avermectin A1a aglycone + S-Adenosyl-L-homocysteine
sll1909	2.1.1.-	R08803	C17745 + C00019 <=> C17746 + C00021	1-(3,4-Dihydroxyphenyl)-1-decene-3,5-dione + S-Adenosyl-L-methionine <=> 1-Dehydro-[6]-gingerdione + S-Adenosyl-L-homocysteine
sll1967	2.1.1.-	R04988	C05811 + C00019 <=> C05812 + C00021	2-Octaprenyl-6-hydroxyphenol + S-Adenosyl-L-methionine <=> 2-Octaprenyl-6-methoxyphenol + S-Adenosyl-L-homocysteine
slr0679	2.1.1.-	R08932	C18033 + 2 C00019 <=> C18034 + 2 C00021	dTDP-4-amino-2,3,4,6-tetradeoxy-D-glucose + 2 S-Adenosyl-L-methionine <=> dTDP-D-forosamine + 2 S-Adenosyl-L-homocysteine
slr0679	2.1.1.-	R09189	C00019 + C18295 <=> C00021 + C06629	S-Adenosyl-L-methionine + Pretetramid <=> S-Adenosyl-L-homocysteine + 6-Methylpretetramide
slr0679	2.1.1.-	R04939	C05693 + C05691 <=> C05694 + C05692	R + Se-Adenosylselenomethionine <=> CH3-R + Se-Adenosyl-L-selenohomocysteine
slr0679	2.1.1.-	R06703	C12370 + C00019 <=> C12371 + C00021	Tetracenomycin E + S-Adenosyl-L-methionine <=> Tetracenomycin A2 + S-Adenosyl-L-homocysteine
slr0120	2.1.1.-	R05811	C11541 + C00019 + C00001 <=> C11542 + C00021 + C00084	Cobalt-precorrin 5 + S-Adenosyl-L-methionine + H2O <=> Cobalt-precorrin 6 + S-Adenosyl-L-homocysteine + Acetaldehyde
sll1909	2.1.1.-	R08774	C17560 + C00019 <=> C17561 + C00021	2-Polyprenyl-6-methoxy-1,4-benzoquinone + S-Adenosyl-L-methionine <=> 2-Polyprenyl-3-methyl-6-methoxy-1,4-benzoquinone + S-Adenosyl-L-homocysteine
slr0095	2.1.1.-	R09189	C00019 + C18295 <=> C00021 + C06629	S-Adenosyl-L-methionine + Pretetramid <=> S-Adenosyl-L-homocysteine + 6-Methylpretetramide
sll1909	2.1.1.-	R08932	C18033 + 2 C00019 <=> C18034 + 2 C00021	dTDP-4-amino-2,3,4,6-tetradeoxy-D-glucose + 2 S-Adenosyl-L-methionine <=> dTDP-D-forosamine + 2 S-Adenosyl-L-homocysteine
sll1909	2.1.1.-	R09063	C18160 + C00019 <=> C18161 + C00021	Bacteriochlorophyllide d + S-Adenosyl-L-methionine <=> Bacteriochlorophyllide c + S-Adenosyl-L-homocysteine
sll1653	2.1.1.-	R08151	C16504 + C00019 <=> C09694 + C00021	Juvenile hormone III acid + S-Adenosyl-L-methionine <=> Juvenile hormone III + S-Adenosyl-L-homocysteine
sll1144	2.1.1.-	R07907	C16294 <=> C16296	Delphinidin-3-(p-coumaroyl)-rutinoside-5-glucoside <=> Malvidin-3-(p-coumaroyl)-rutinoside-5-glucoside
sll1909	2.1.1.-	R06687	C12428 + C00019 <=> C12429 + C00021	13-Deoxycarminomycin + S-Adenosyl-L-methionine <=> 13-Deoxydaunorubicin + S-Adenosyl-L-homocysteine
sll1909	2.1.1.-	R08787	C02105 + C00019 <=> C17592 + C00021	(S)-Reticuline + S-Adenosyl-L-methionine <=> Laudanine + S-Adenosyl-L-homocysteine
slr0679	2.1.1.-	R06435	C11927 + C00019 <=> C11915 + C00021 + C00080	dTDP-4-oxo-2,6-dideoxy-L-mannose + S-Adenosyl-L-methionine <=> dTDP-3-methyl-4-oxo-2,6-dideoxy-L-glucose + S-Adenosyl-L-homocysteine + H+
sll1967	2.1.1.-	R09271	C05616 + C00101 <=> C01424 + C00440	3-O-Methylgallate + Tetrahydrofolate <=> Gallate + 5-Methyltetrahydrofolate
sll1144	2.1.1.-	R08932	C18033 + 2 C00019 <=> C18034 + 2 C00021	dTDP-4-amino-2,3,4,6-tetradeoxy-D-glucose + 2 S-Adenosyl-L-methionine <=> dTDP-D-forosamine + 2 S-Adenosyl-L-homocysteine
slr0992	2.1.1.-	R07535	C15898 + C00019 <=> C15900 + C00021	Demethylspheroidene + S-Adenosyl-L-methionine <=> Spheroidene + S-Adenosyl-L-homocysteine
sll1909	2.1.1.-	R09191	C06654 + 2 C00019 <=> C02811 + 2 C00021	4-Amino-anhydrotetracycline + 2 S-Adenosyl-L-methionine <=> Anhydrotetracycline + 2 S-Adenosyl-L-homocysteine
slr0679	2.1.1.-	R08791	C17591 + C00019 <=> C09581 + C00021	(S)-Corytuberine + S-Adenosyl-L-methionine <=> Magnoflorine + S-Adenosyl-L-homocysteine
slr0679	2.1.1.-	R08455	C16713 + C00019 <=> C16714 + C00021	Floramultine + S-Adenosyl-L-methionine <=> Kreysigine + S-Adenosyl-L-homocysteine
slr0679	2.1.1.-	R08973	C00019 + C18062 <=> C00021 + C04831	S-Adenosyl-L-methionine + TRIBOA-glucoside <=> S-Adenosyl-L-homocysteine + DIMBOA-glucoside
slr0679	2.1.1.-	R09063	C18160 + C00019 <=> C18161 + C00021	Bacteriochlorophyllide d + S-Adenosyl-L-methionine <=> Bacteriochlorophyllide c + S-Adenosyl-L-homocysteine
slr0679	2.1.1.-	R05657	C11432 + C05694 <=> C11433 + C05693	1-Phenanthrol + CH3-R <=> 1-Methoxyphenanthrene + R
slr0679	2.1.1.-	R08465	C08300 + C00019 <=> C02765 + C00021	D-Cathine + S-Adenosyl-L-methionine <=> (+)-Pseudoephedrine + S-Adenosyl-L-homocysteine
slr0722	2.1.1.-	R09180	C18261 + C05694 <=> C18260 + C05693	1-Hydroxy-6-methoxypyrene + CH3-R <=> 1,6-Dimethoxypyrene + R
slr0679	2.1.1.-	R06680	C12421 + C00019 <=> C12422 + C00021	Aklanonic acid + S-Adenosyl-L-methionine <=> Aklanonic acid methyl ester + S-Adenosyl-L-homocysteine
sll1237	2.1.1.-	R09063	C18160 + C00019 <=> C18161 + C00021	Bacteriochlorophyllide d + S-Adenosyl-L-methionine <=> Bacteriochlorophyllide c + S-Adenosyl-L-homocysteine
slr0120	2.1.1.-	R08985	C18070 <=> C18071	N1,N5,N10-Tricaffeoyl spermidine <=> N1,N5,N10-Triferuloyl spermidine
sll1909	2.1.1.-	R07901	C16292 <=> C16293	Cyanidin-3-(p-coumaroyl)-rutinoside-5-glucoside <=> Peonidin-3-(p-coumaroyl)-rutinoside-5-glucoside
sll0708	2.1.1.-	R08446	C16704 + C00019 <=> C16705 + C00021	Anhalonidine + S-Adenosyl-L-methionine <=> Anhalonine + S-Adenosyl-L-homocysteine
sll1909	2.1.1.-	R04981	C05801 + C00019 <=> C05802 + C00021	2-Hexaprenyl-6-hydroxyphenol + S-Adenosyl-L-methionine <=> 2-Hexaprenyl-6-methoxyphenol + S-Adenosyl-L-homocysteine
slr0120	2.1.1.-	R03943	C02442 + C00019 <=> C06199 + C00021	N-Methyltyramine + S-Adenosyl-L-methionine <=> Hordenine + S-Adenosyl-L-homocysteine
slr0095	2.1.1.-	R04981	C05801 + C00019 <=> C05802 + C00021	2-Hexaprenyl-6-hydroxyphenol + S-Adenosyl-L-methionine <=> 2-Hexaprenyl-6-methoxyphenol + S-Adenosyl-L-homocysteine
slr0120	2.1.1.-	R06476	C11971 + C00019 <=> C11972 + C00021	Avermectin B2a aglycone + S-Adenosyl-L-methionine <=> Avermectin A2a aglycone + S-Adenosyl-L-homocysteine
slr0120	2.1.1.-	R09369	C00019 + C05703 <=> C00021 + C02535	S-Adenosyl-L-methionine + Methaneselenol <=> S-Adenosyl-L-homocysteine + Dimethyl selenide
slr0120	2.1.1.-	R08467	C16719 + C00019 <=> C01575 + C00021	(-)-Norephedrine + S-Adenosyl-L-methionine <=> Ephedrine + S-Adenosyl-L-homocysteine
slr0120	2.1.1.-	R08465	C08300 + C00019 <=> C02765 + C00021	D-Cathine + S-Adenosyl-L-methionine <=> (+)-Pseudoephedrine + S-Adenosyl-L-homocysteine
slr0120	2.1.1.-	R06427	C11910 + 2 C00019 <=> C11911 + 2 C00021	dTDP-3-amino-3,4,6-trideoxy-D-glucose + 2 S-Adenosyl-L-methionine <=> dTDP-D-desosamine + 2 S-Adenosyl-L-homocysteine
slr0120	2.1.1.-	R06479	C11963 + C00019 <=> C11964 + C00021	Avermectin B1b aglycone + S-Adenosyl-L-methionine <=> Avermectin A1b aglycone + S-Adenosyl-L-homocysteine
slr0120	2.1.1.-	R09063	C18160 + C00019 <=> C18161 + C00021	Bacteriochlorophyllide d + S-Adenosyl-L-methionine <=> Bacteriochlorophyllide c + S-Adenosyl-L-homocysteine
sll0708	2.1.1.-	R06427	C11910 + 2 C00019 <=> C11911 + 2 C00021	dTDP-3-amino-3,4,6-trideoxy-D-glucose + 2 S-Adenosyl-L-methionine <=> dTDP-D-desosamine + 2 S-Adenosyl-L-homocysteine
sll1909	2.1.1.-	R08004	C16416 <=> C16417	Desmethylxanthohumol <=> Xanthohumol
sll1909	2.1.1.-	R08446	C16704 + C00019 <=> C16705 + C00021	Anhalonidine + S-Adenosyl-L-methionine <=> Anhalonine + S-Adenosyl-L-homocysteine
sll0829	2.1.1.-	R08465	C08300 + C00019 <=> C02765 + C00021	D-Cathine + S-Adenosyl-L-methionine <=> (+)-Pseudoephedrine + S-Adenosyl-L-homocysteine
slr0120	2.1.1.-	R06680	C12421 + C00019 <=> C12422 + C00021	Aklanonic acid + S-Adenosyl-L-methionine <=> Aklanonic acid methyl ester + S-Adenosyl-L-homocysteine
slr0120	2.1.1.-	R06435	C11927 + C00019 <=> C11915 + C00021 + C00080	dTDP-4-oxo-2,6-dideoxy-L-mannose + S-Adenosyl-L-methionine <=> dTDP-3-methyl-4-oxo-2,6-dideoxy-L-glucose + S-Adenosyl-L-homocysteine + H+
slr0120	2.1.1.-	R07527	C15870 + C00019 <=> C15886 + C00021	Rhodopin + S-Adenosyl-L-methionine <=> 3,4-Dihydroanhydrorhodovibrin + S-Adenosyl-L-homocysteine
slr0120	2.1.1.-	R08449	C16708 + C00019 <=> C16709 + C00021	Isoandrocymbine + S-Adenosyl-L-methionine <=> O-Methylandrocymbine + S-Adenosyl-L-homocysteine
slr0120	2.1.1.-	R04988	C05811 + C00019 <=> C05812 + C00021	2-Octaprenyl-6-hydroxyphenol + S-Adenosyl-L-methionine <=> 2-Octaprenyl-6-methoxyphenol + S-Adenosyl-L-homocysteine
slr0120	2.1.1.-	R09124	C00565 + C03576 <=> C03920 + C00543	Trimethylamine + 2-Mercaptoethanesulfonate <=> 2-(Methylthio)ethanesulfonate + Dimethylamine
slr0120	2.1.1.-	R09096	C00024 + C00080 + C01217 <=> C04488 + C00237 + C00010	Acetyl-CoA + H+ + 5,6,7,8-Tetrahydromethanopterin <=> 5-Methyl-5,6,7,8-tetrahydromethanopterin + CO + CoA
slr0120	2.1.1.-	R08441	C12173 + C00019 <=> C08526 + C00021	Norgalanthamine + S-Adenosyl-L-methionine <=> Galanthamine + S-Adenosyl-L-homocysteine
slr0120	2.1.1.-	R06719	C12386 + C00019 <=> C12387 + C00021	Premithramycin A3' + S-Adenosyl-L-methionine <=> Premithramycin A3 + S-Adenosyl-L-homocysteine
slr0120	2.1.1.-	R08932	C18033 + 2 C00019 <=> C18034 + 2 C00021	dTDP-4-amino-2,3,4,6-tetradeoxy-D-glucose + 2 S-Adenosyl-L-methionine <=> dTDP-D-forosamine + 2 S-Adenosyl-L-homocysteine
slr0120	2.1.1.-	R07524	C15879 + C00019 <=> C15881 + C00021	Hydroxyspirilloxanthin + S-Adenosyl-L-methionine <=> Spirilloxanthin + S-Adenosyl-L-homocysteine
slr0679	2.1.1.-	R07533	C15892 <=> C15895	Chloroxanthin <=> 3,4-Dihydrospheroidene
slr0679	2.1.1.-	R09098	C00132 + C03576 <=> C03920 + C00001	Methanol + 2-Mercaptoethanesulfonate <=> 2-(Methylthio)ethanesulfonate + H2O
slr0722	2.1.1.-	R06478	C11955 + C00019 <=> C11956 + C00021	Avermectin B2b aglycone + S-Adenosyl-L-methionine <=> Avermectin A2b aglycone + S-Adenosyl-L-homocysteine
slr0095	2.1.1.-	R04988	C05811 + C00019 <=> C05812 + C00021	2-Octaprenyl-6-hydroxyphenol + S-Adenosyl-L-methionine <=> 2-Octaprenyl-6-methoxyphenol + S-Adenosyl-L-homocysteine
slr0679	2.1.1.-	R07901	C16292 <=> C16293	Cyanidin-3-(p-coumaroyl)-rutinoside-5-glucoside <=> Peonidin-3-(p-coumaroyl)-rutinoside-5-glucoside
slr0679	2.1.1.-	R08803	C17745 + C00019 <=> C17746 + C00021	1-(3,4-Dihydroxyphenyl)-1-decene-3,5-dione + S-Adenosyl-L-methionine <=> 1-Dehydro-[6]-gingerdione + S-Adenosyl-L-homocysteine
slr0722	2.1.1.-	R09369	C00019 + C05703 <=> C00021 + C02535	S-Adenosyl-L-methionine + Methaneselenol <=> S-Adenosyl-L-homocysteine + Dimethyl selenide
slr0679	2.1.1.-	R02671	C00632 + C10905 <=> C05831	3-Hydroxyanthranilate + Activated methyl group <=> 3-Methoxyanthranilate
slr0679	2.1.1.-	R08446	C16704 + C00019 <=> C16705 + C00021	Anhalonidine + S-Adenosyl-L-methionine <=> Anhalonine + S-Adenosyl-L-homocysteine
slr0679	2.1.1.-	R06478	C11955 + C00019 <=> C11956 + C00021	Avermectin B2b aglycone + S-Adenosyl-L-methionine <=> Avermectin A2b aglycone + S-Adenosyl-L-homocysteine
slr0955	2.1.1.-	R08804	C17748 + C00019 <=> C10462 + C00021	1-(3,4-Dihydroxyphenyl)-5-hydroxy-3-decanone + S-Adenosyl-L-methionine <=> [6]-Gingerol + S-Adenosyl-L-homocysteine
sll0829	2.1.1.-	R04988	C05811 + C00019 <=> C05812 + C00021	2-Octaprenyl-6-hydroxyphenol + S-Adenosyl-L-methionine <=> 2-Octaprenyl-6-methoxyphenol + S-Adenosyl-L-homocysteine
slr0955	2.1.1.-	R06680	C12421 + C00019 <=> C12422 + C00021	Aklanonic acid + S-Adenosyl-L-methionine <=> Aklanonic acid methyl ester + S-Adenosyl-L-homocysteine
sll1653	2.1.1.-	R09124	C00565 + C03576 <=> C03920 + C00543	Trimethylamine + 2-Mercaptoethanesulfonate <=> 2-(Methylthio)ethanesulfonate + Dimethylamine
sll0098	2.1.1.-	R09189	C00019 + C18295 <=> C00021 + C06629	S-Adenosyl-L-methionine + Pretetramid <=> S-Adenosyl-L-homocysteine + 6-Methylpretetramide
sll1909	2.1.1.-	R07521	C15874 + C00019 <=> C15877 + C00021	3,4-Dehydrorhodopin + S-Adenosyl-L-methionine <=> Anhydrorhodovibrin + S-Adenosyl-L-homocysteine
sll1909	2.1.1.-	R09098	C00132 + C03576 <=> C03920 + C00001	Methanol + 2-Mercaptoethanesulfonate <=> 2-(Methylthio)ethanesulfonate + H2O
slr0955	2.1.1.-	R09191	C06654 + 2 C00019 <=> C02811 + 2 C00021	4-Amino-anhydrotetracycline + 2 S-Adenosyl-L-methionine <=> Anhydrotetracycline + 2 S-Adenosyl-L-homocysteine
sll0098	2.1.1.-	R05532	C06653 + C00021 <=> C06633 + C00019	Erythromycin B + S-Adenosyl-L-homocysteine <=> Erythromycin D + S-Adenosyl-L-methionine
sll0829	2.1.1.-	R07906	C16295 <=> C16296	Petunidin-3-(p-coumaroyl)-rutinoside-5-glucoside <=> Malvidin-3-(p-coumaroyl)-rutinoside-5-glucoside
slr0679	2.1.1.-	R07906	C16295 <=> C16296	Petunidin-3-(p-coumaroyl)-rutinoside-5-glucoside <=> Malvidin-3-(p-coumaroyl)-rutinoside-5-glucoside
slr0679	2.1.1.-	R06687	C12428 + C00019 <=> C12429 + C00021	13-Deoxycarminomycin + S-Adenosyl-L-methionine <=> 13-Deoxydaunorubicin + S-Adenosyl-L-homocysteine
slr0679	2.1.1.-	R08774	C17560 + C00019 <=> C17561 + C00021	2-Polyprenyl-6-methoxy-1,4-benzoquinone + S-Adenosyl-L-methionine <=> 2-Polyprenyl-3-methyl-6-methoxy-1,4-benzoquinone + S-Adenosyl-L-homocysteine
slr0679	2.1.1.-	R08595	C18092 <=> C11919	dTDP-L-ristosamine <=> dTDP-L-megosamine
slr0679	2.1.1.-	R06675	C12416 + C00019 <=> C12415 + C00021	Nogalonic acid + S-Adenosyl-L-methionine <=> Nogalonic acid methyl ester + S-Adenosyl-L-homocysteine
slr0679	2.1.1.-	R01159	C00135 + C00019 <=> C01152 + C00021	L-Histidine + S-Adenosyl-L-methionine <=> N(pi)-Methyl-L-histidine + S-Adenosyl-L-homocysteine
sll0829	2.1.1.-	R07524	C15879 + C00019 <=> C15881 + C00021	Hydroxyspirilloxanthin + S-Adenosyl-L-methionine <=> Spirilloxanthin + S-Adenosyl-L-homocysteine
sll0829	2.1.1.-	R09124	C00565 + C03576 <=> C03920 + C00543	Trimethylamine + 2-Mercaptoethanesulfonate <=> 2-(Methylthio)ethanesulfonate + Dimethylamine
sll0829	2.1.1.-	R07907	C16294 <=> C16296	Delphinidin-3-(p-coumaroyl)-rutinoside-5-glucoside <=> Malvidin-3-(p-coumaroyl)-rutinoside-5-glucoside
sll0829	2.1.1.-	R06435	C11927 + C00019 <=> C11915 + C00021 + C00080	dTDP-4-oxo-2,6-dideoxy-L-mannose + S-Adenosyl-L-methionine <=> dTDP-3-methyl-4-oxo-2,6-dideoxy-L-glucose + S-Adenosyl-L-homocysteine + H+
sll1967	2.1.1.-	R07529	C15887 + C00019 <=> C15888 + C00021	3',4'-Dihydrorhodovibrin + S-Adenosyl-L-methionine <=> 3,4,3',4'-Tetrahydrospirilloxanthin + S-Adenosyl-L-homocysteine
sll0829	2.1.1.-	R02912	C00780 + C00440 <=> C05659 + C00101	Serotonin + 5-Methyltetrahydrofolate <=> 5-Methoxytryptamine + Tetrahydrofolate
sll0829	2.1.1.-	R08437	C16701 <=> C16702	Norbelladine <=> 4'-O-Methylnorbelladine
sll0829	2.1.1.-	R07535	C15898 + C00019 <=> C15900 + C00021	Demethylspheroidene + S-Adenosyl-L-methionine <=> Spheroidene + S-Adenosyl-L-homocysteine
sll0829	2.1.1.-	R09369	C00019 + C05703 <=> C00021 + C02535	S-Adenosyl-L-methionine + Methaneselenol <=> S-Adenosyl-L-homocysteine + Dimethyl selenide
sll0829	2.1.1.-	R09096	C00024 + C00080 + C01217 <=> C04488 + C00237 + C00010	Acetyl-CoA + H+ + 5,6,7,8-Tetrahydromethanopterin <=> 5-Methyl-5,6,7,8-tetrahydromethanopterin + CO + CoA
sll0829	2.1.1.-	R09371	C00019 + C01528 <=> C00021 + C05703	S-Adenosyl-L-methionine + Selenide <=> S-Adenosyl-L-homocysteine + Methaneselenol
slr0992	2.1.1.-	R06715	C12382 + C00019 <=> C12383 + C00021	4-Demethylpremithramycinone + S-Adenosyl-L-methionine <=> Premithramycinone + S-Adenosyl-L-homocysteine
sll1237	2.1.1.-	R08151	C16504 + C00019 <=> C09694 + C00021	Juvenile hormone III acid + S-Adenosyl-L-methionine <=> Juvenile hormone III + S-Adenosyl-L-homocysteine
sll0829	2.1.1.-	R03955	C02470 <=> C05830	Xanthurenic acid <=> 8-Methoxykynurenate
sll0829	2.1.1.-	R08985	C18070 <=> C18071	N1,N5,N10-Tricaffeoyl spermidine <=> N1,N5,N10-Triferuloyl spermidine
sll0829	2.1.1.-	R08987	C18072 + C00019 <=> C18073 + C00021	N1,N5,N10-Tri-(hydroxyferuloyl)-spermidine + S-Adenosyl-L-methionine <=> N1,N5-Tri-di(hydroxyferuloyl)-N10-sinapoyl-spermidine + S-Adenosyl-L-homocysteine
sll0829	2.1.1.-	R09200	C18299 + 2 C00019 <=> C18297 + 2 C00021	4-Aminoanhydrochlortetracycline + 2 S-Adenosyl-L-methionine <=> Anhydrochlortetracycline + 2 S-Adenosyl-L-homocysteine
sll0829	2.1.1.-	R02671	C00632 + C10905 <=> C05831	3-Hydroxyanthranilate + Activated methyl group <=> 3-Methoxyanthranilate
sll0829	2.1.1.-	R08446	C16704 + C00019 <=> C16705 + C00021	Anhalonidine + S-Adenosyl-L-methionine <=> Anhalonine + S-Adenosyl-L-homocysteine
sll0829	2.1.1.-	R04983	C05803 + C00019 <=> C05804 + C00021	2-Hexaprenyl-6-methoxy-1,4-benzoquinone + S-Adenosyl-L-methionine <=> 2-Hexaprenyl-3-methyl-6-methoxy-1,4-benzoquinone + S-Adenosyl-L-homocysteine
sll0829	2.1.1.-	R06680	C12421 + C00019 <=> C12422 + C00021	Aklanonic acid + S-Adenosyl-L-methionine <=> Aklanonic acid methyl ester + S-Adenosyl-L-homocysteine
sll0829	2.1.1.-	R04939	C05693 + C05691 <=> C05694 + C05692	R + Se-Adenosylselenomethionine <=> CH3-R + Se-Adenosyl-L-selenohomocysteine
sll0829	2.1.1.-	R08595	C18092 <=> C11919	dTDP-L-ristosamine <=> dTDP-L-megosamine
sll0829	2.1.1.-	R06693	C12432 + C00019 <=> C01907 + C00021	Carminomycin + S-Adenosyl-L-methionine <=> Daunorubicin + S-Adenosyl-L-homocysteine
sll0829	2.1.1.-	R07527	C15870 + C00019 <=> C15886 + C00021	Rhodopin + S-Adenosyl-L-methionine <=> 3,4-Dihydroanhydrorhodovibrin + S-Adenosyl-L-homocysteine
sll0708	2.1.1.-	R06715	C12382 + C00019 <=> C12383 + C00021	4-Demethylpremithramycinone + S-Adenosyl-L-methionine <=> Premithramycinone + S-Adenosyl-L-homocysteine
slr0955	2.1.1.-	R09063	C18160 + C00019 <=> C18161 + C00021	Bacteriochlorophyllide d + S-Adenosyl-L-methionine <=> Bacteriochlorophyllide c + S-Adenosyl-L-homocysteine
slr0722	2.1.1.-	R06675	C12416 + C00019 <=> C12415 + C00021	Nogalonic acid + S-Adenosyl-L-methionine <=> Nogalonic acid methyl ester + S-Adenosyl-L-homocysteine
slr0992	2.1.1.-	R06687	C12428 + C00019 <=> C12429 + C00021	13-Deoxycarminomycin + S-Adenosyl-L-methionine <=> 13-Deoxydaunorubicin + S-Adenosyl-L-homocysteine
slr0955	2.1.1.-	R09096	C00024 + C00080 + C01217 <=> C04488 + C00237 + C00010	Acetyl-CoA + H+ + 5,6,7,8-Tetrahydromethanopterin <=> 5-Methyl-5,6,7,8-tetrahydromethanopterin + CO + CoA
slr0955	2.1.1.-	R07905	C16294 <=> C16295	Delphinidin-3-(p-coumaroyl)-rutinoside-5-glucoside <=> Petunidin-3-(p-coumaroyl)-rutinoside-5-glucoside
sll1237	2.1.1.-	R05532	C06653 + C00021 <=> C06633 + C00019	Erythromycin B + S-Adenosyl-L-homocysteine <=> Erythromycin D + S-Adenosyl-L-methionine
slr0095	2.1.1.-	R08455	C16713 + C00019 <=> C16714 + C00021	Floramultine + S-Adenosyl-L-methionine <=> Kreysigine + S-Adenosyl-L-homocysteine
slr0679	2.1.1.-	R09191	C06654 + 2 C00019 <=> C02811 + 2 C00021	4-Amino-anhydrotetracycline + 2 S-Adenosyl-L-methionine <=> Anhydrotetracycline + 2 S-Adenosyl-L-homocysteine
slr0955	2.1.1.-	R09270	C10833 + C00101 <=> C05616 + C00440	Syringic acid + Tetrahydrofolate <=> 3-O-Methylgallate + 5-Methyltetrahydrofolate
slr0120	2.1.1.-	R09180	C18261 + C05694 <=> C18260 + C05693	1-Hydroxy-6-methoxypyrene + CH3-R <=> 1,6-Dimethoxypyrene + R
slr0955	2.1.1.-	R09177	C14519 + C00019 <=> C18259 + C00021	1-Hydroxypyrene + S-Adenosyl-L-methionine <=> 1-Methoxypyrene + S-Adenosyl-L-homocysteine
sll0829	2.1.1.-	R07521	C15874 + C00019 <=> C15877 + C00021	3,4-Dehydrorhodopin + S-Adenosyl-L-methionine <=> Anhydrorhodovibrin + S-Adenosyl-L-homocysteine
sll0829	2.1.1.-	R05811	C11541 + C00019 + C00001 <=> C11542 + C00021 + C00084	Cobalt-precorrin 5 + S-Adenosyl-L-methionine + H2O <=> Cobalt-precorrin 6 + S-Adenosyl-L-homocysteine + Acetaldehyde
sll0829	2.1.1.-	R07905	C16294 <=> C16295	Delphinidin-3-(p-coumaroyl)-rutinoside-5-glucoside <=> Petunidin-3-(p-coumaroyl)-rutinoside-5-glucoside
sll1967	2.1.1.-	R08932	C18033 + 2 C00019 <=> C18034 + 2 C00021	dTDP-4-amino-2,3,4,6-tetradeoxy-D-glucose + 2 S-Adenosyl-L-methionine <=> dTDP-D-forosamine + 2 S-Adenosyl-L-homocysteine
sll0708	2.1.1.-	R09096	C00024 + C00080 + C01217 <=> C04488 + C00237 + C00010	Acetyl-CoA + H+ + 5,6,7,8-Tetrahydromethanopterin <=> 5-Methyl-5,6,7,8-tetrahydromethanopterin + CO + CoA
sll0829	2.1.1.-	R09270	C10833 + C00101 <=> C05616 + C00440	Syringic acid + Tetrahydrofolate <=> 3-O-Methylgallate + 5-Methyltetrahydrofolate
sll0829	2.1.1.-	R03943	C02442 + C00019 <=> C06199 + C00021	N-Methyltyramine + S-Adenosyl-L-methionine <=> Hordenine + S-Adenosyl-L-homocysteine
sll0829	2.1.1.-	R09063	C18160 + C00019 <=> C18161 + C00021	Bacteriochlorophyllide d + S-Adenosyl-L-methionine <=> Bacteriochlorophyllide c + S-Adenosyl-L-homocysteine
sll1653	2.1.1.-	R03943	C02442 + C00019 <=> C06199 + C00021	N-Methyltyramine + S-Adenosyl-L-methionine <=> Hordenine + S-Adenosyl-L-homocysteine
sll0829	2.1.1.-	R08788	C05178 + C00019 <=> C17592 + C00021	(R)-Reticuline + S-Adenosyl-L-methionine <=> Laudanine + S-Adenosyl-L-homocysteine
sll0829	2.1.1.-	R06479	C11963 + C00019 <=> C11964 + C00021	Avermectin B1b aglycone + S-Adenosyl-L-methionine <=> Avermectin A1b aglycone + S-Adenosyl-L-homocysteine
slr0679	2.1.1.-	R08804	C17748 + C00019 <=> C10462 + C00021	1-(3,4-Dihydroxyphenyl)-5-hydroxy-3-decanone + S-Adenosyl-L-methionine <=> [6]-Gingerol + S-Adenosyl-L-homocysteine
sll0829	2.1.1.-	R08791	C17591 + C00019 <=> C09581 + C00021	(S)-Corytuberine + S-Adenosyl-L-methionine <=> Magnoflorine + S-Adenosyl-L-homocysteine
sll0829	2.1.1.-	R06427	C11910 + 2 C00019 <=> C11911 + 2 C00021	dTDP-3-amino-3,4,6-trideoxy-D-glucose + 2 S-Adenosyl-L-methionine <=> dTDP-D-desosamine + 2 S-Adenosyl-L-homocysteine
slr0955	2.1.1.-	R05657	C11432 + C05694 <=> C11433 + C05693	1-Phenanthrol + CH3-R <=> 1-Methoxyphenanthrene + R
slr0955	2.1.1.-	R04981	C05801 + C00019 <=> C05802 + C00021	2-Hexaprenyl-6-hydroxyphenol + S-Adenosyl-L-methionine <=> 2-Hexaprenyl-6-methoxyphenol + S-Adenosyl-L-homocysteine
slr0095	2.1.1.-	R05532	C06653 + C00021 <=> C06633 + C00019	Erythromycin B + S-Adenosyl-L-homocysteine <=> Erythromycin D + S-Adenosyl-L-methionine
sll1909	2.1.1.-	R08437	C16701 <=> C16702	Norbelladine <=> 4'-O-Methylnorbelladine
slr0722	2.1.1.-	R06427	C11910 + 2 C00019 <=> C11911 + 2 C00021	dTDP-3-amino-3,4,6-trideoxy-D-glucose + 2 S-Adenosyl-L-methionine <=> dTDP-D-desosamine + 2 S-Adenosyl-L-homocysteine
sll1909	2.1.1.-	R07524	C15879 + C00019 <=> C15881 + C00021	Hydroxyspirilloxanthin + S-Adenosyl-L-methionine <=> Spirilloxanthin + S-Adenosyl-L-homocysteine
slr0955	2.1.1.-	R08973	C00019 + C18062 <=> C00021 + C04831	S-Adenosyl-L-methionine + TRIBOA-glucoside <=> S-Adenosyl-L-homocysteine + DIMBOA-glucoside
sll0098	2.1.1.-	R08004	C16416 <=> C16417	Desmethylxanthohumol <=> Xanthohumol
slr0955	2.1.1.-	R08455	C16713 + C00019 <=> C16714 + C00021	Floramultine + S-Adenosyl-L-methionine <=> Kreysigine + S-Adenosyl-L-homocysteine
sll1967	2.1.1.-	R04939	C05693 + C05691 <=> C05694 + C05692	R + Se-Adenosylselenomethionine <=> CH3-R + Se-Adenosyl-L-selenohomocysteine
slr0722	2.1.1.-	R08804	C17748 + C00019 <=> C10462 + C00021	1-(3,4-Dihydroxyphenyl)-5-hydroxy-3-decanone + S-Adenosyl-L-methionine <=> [6]-Gingerol + S-Adenosyl-L-homocysteine
sll1653	2.1.1.-	R09191	C06654 + 2 C00019 <=> C02811 + 2 C00021	4-Amino-anhydrotetracycline + 2 S-Adenosyl-L-methionine <=> Anhydrotetracycline + 2 S-Adenosyl-L-homocysteine
slr0095	2.1.1.-	R09063	C18160 + C00019 <=> C18161 + C00021	Bacteriochlorophyllide d + S-Adenosyl-L-methionine <=> Bacteriochlorophyllide c + S-Adenosyl-L-homocysteine
slr0095	2.1.1.-	R08791	C17591 + C00019 <=> C09581 + C00021	(S)-Corytuberine + S-Adenosyl-L-methionine <=> Magnoflorine + S-Adenosyl-L-homocysteine
sll1237	2.1.1.-	R08467	C16719 + C00019 <=> C01575 + C00021	(-)-Norephedrine + S-Adenosyl-L-methionine <=> Ephedrine + S-Adenosyl-L-homocysteine
slr0095	2.1.1.-	R08973	C00019 + C18062 <=> C00021 + C04831	S-Adenosyl-L-methionine + TRIBOA-glucoside <=> S-Adenosyl-L-homocysteine + DIMBOA-glucoside
slr0095	2.1.1.-	R09180	C18261 + C05694 <=> C18260 + C05693	1-Hydroxy-6-methoxypyrene + CH3-R <=> 1,6-Dimethoxypyrene + R
slr0722	2.1.1.-	R07521	C15874 + C00019 <=> C15877 + C00021	3,4-Dehydrorhodopin + S-Adenosyl-L-methionine <=> Anhydrorhodovibrin + S-Adenosyl-L-homocysteine
slr0095	2.1.1.-	R08465	C08300 + C00019 <=> C02765 + C00021	D-Cathine + S-Adenosyl-L-methionine <=> (+)-Pseudoephedrine + S-Adenosyl-L-homocysteine
sll1653	2.1.1.-	R09200	C18299 + 2 C00019 <=> C18297 + 2 C00021	4-Aminoanhydrochlortetracycline + 2 S-Adenosyl-L-methionine <=> Anhydrochlortetracycline + 2 S-Adenosyl-L-homocysteine
slr0722	2.1.1.-	R09200	C18299 + 2 C00019 <=> C18297 + 2 C00021	4-Aminoanhydrochlortetracycline + 2 S-Adenosyl-L-methionine <=> Anhydrochlortetracycline + 2 S-Adenosyl-L-homocysteine
sll0708	2.1.1.-	R07906	C16295 <=> C16296	Petunidin-3-(p-coumaroyl)-rutinoside-5-glucoside <=> Malvidin-3-(p-coumaroyl)-rutinoside-5-glucoside
slr0095	2.1.1.-	R08788	C05178 + C00019 <=> C17592 + C00021	(R)-Reticuline + S-Adenosyl-L-methionine <=> Laudanine + S-Adenosyl-L-homocysteine
slr0095	2.1.1.-	R06479	C11963 + C00019 <=> C11964 + C00021	Avermectin B1b aglycone + S-Adenosyl-L-methionine <=> Avermectin A1b aglycone + S-Adenosyl-L-homocysteine
sll1967	2.1.1.-	R08973	C00019 + C18062 <=> C00021 + C04831	S-Adenosyl-L-methionine + TRIBOA-glucoside <=> S-Adenosyl-L-homocysteine + DIMBOA-glucoside
sll0829	2.1.1.-	R06675	C12416 + C00019 <=> C12415 + C00021	Nogalonic acid + S-Adenosyl-L-methionine <=> Nogalonic acid methyl ester + S-Adenosyl-L-homocysteine
sll0829	2.1.1.-	R06715	C12382 + C00019 <=> C12383 + C00021	4-Demethylpremithramycinone + S-Adenosyl-L-methionine <=> Premithramycinone + S-Adenosyl-L-homocysteine
sll0829	2.1.1.-	R08803	C17745 + C00019 <=> C17746 + C00021	1-(3,4-Dihydroxyphenyl)-1-decene-3,5-dione + S-Adenosyl-L-methionine <=> 1-Dehydro-[6]-gingerdione + S-Adenosyl-L-homocysteine
sll0829	2.1.1.-	R05532	C06653 + C00021 <=> C06633 + C00019	Erythromycin B + S-Adenosyl-L-homocysteine <=> Erythromycin D + S-Adenosyl-L-methionine
sll0829	2.1.1.-	R08787	C02105 + C00019 <=> C17592 + C00021	(S)-Reticuline + S-Adenosyl-L-methionine <=> Laudanine + S-Adenosyl-L-homocysteine
sll0829	2.1.1.-	R06687	C12428 + C00019 <=> C12429 + C00021	13-Deoxycarminomycin + S-Adenosyl-L-methionine <=> 13-Deoxydaunorubicin + S-Adenosyl-L-homocysteine
sll0829	2.1.1.-	R08774	C17560 + C00019 <=> C17561 + C00021	2-Polyprenyl-6-methoxy-1,4-benzoquinone + S-Adenosyl-L-methionine <=> 2-Polyprenyl-3-methyl-6-methoxy-1,4-benzoquinone + S-Adenosyl-L-homocysteine
sll0829	2.1.1.-	R09098	C00132 + C03576 <=> C03920 + C00001	Methanol + 2-Mercaptoethanesulfonate <=> 2-(Methylthio)ethanesulfonate + H2O
sll0829	2.1.1.-	R09271	C05616 + C00101 <=> C01424 + C00440	3-O-Methylgallate + Tetrahydrofolate <=> Gallate + 5-Methyltetrahydrofolate
sll0829	2.1.1.-	R08004	C16416 <=> C16417	Desmethylxanthohumol <=> Xanthohumol
sll0829	2.1.1.-	R07901	C16292 <=> C16293	Cyanidin-3-(p-coumaroyl)-rutinoside-5-glucoside <=> Peonidin-3-(p-coumaroyl)-rutinoside-5-glucoside
sll0829	2.1.1.-	R09191	C06654 + 2 C00019 <=> C02811 + 2 C00021	4-Amino-anhydrotetracycline + 2 S-Adenosyl-L-methionine <=> Anhydrotetracycline + 2 S-Adenosyl-L-homocysteine
sll0829	2.1.1.-	R07529	C15887 + C00019 <=> C15888 + C00021	3',4'-Dihydrorhodovibrin + S-Adenosyl-L-methionine <=> 3,4,3',4'-Tetrahydrospirilloxanthin + S-Adenosyl-L-homocysteine
slr0120	2.1.1.-	R08774	C17560 + C00019 <=> C17561 + C00021	2-Polyprenyl-6-methoxy-1,4-benzoquinone + S-Adenosyl-L-methionine <=> 2-Polyprenyl-3-methyl-6-methoxy-1,4-benzoquinone + S-Adenosyl-L-homocysteine
sll0829	2.1.1.-	R08769	C17551 + C00019 <=> C17552 + C00021	2-Polyprenyl-6-hydroxyphenol + S-Adenosyl-L-methionine <=> 2-Polyprenyl-6-methoxyphenol + S-Adenosyl-L-homocysteine
slr0120	2.1.1.-	R05657	C11432 + C05694 <=> C11433 + C05693	1-Phenanthrol + CH3-R <=> 1-Methoxyphenanthrene + R
sll1144	2.1.1.-	R09063	C18160 + C00019 <=> C18161 + C00021	Bacteriochlorophyllide d + S-Adenosyl-L-methionine <=> Bacteriochlorophyllide c + S-Adenosyl-L-homocysteine
sll0708	2.1.1.-	R06703	C12370 + C00019 <=> C12371 + C00021	Tetracenomycin E + S-Adenosyl-L-methionine <=> Tetracenomycin A2 + S-Adenosyl-L-homocysteine
slr0992	2.1.1.-	R07901	C16292 <=> C16293	Cyanidin-3-(p-coumaroyl)-rutinoside-5-glucoside <=> Peonidin-3-(p-coumaroyl)-rutinoside-5-glucoside
sll0098	2.1.1.-	R08973	C00019 + C18062 <=> C00021 + C04831	S-Adenosyl-L-methionine + TRIBOA-glucoside <=> S-Adenosyl-L-homocysteine + DIMBOA-glucoside
sll1144	2.1.1.-	R09191	C06654 + 2 C00019 <=> C02811 + 2 C00021	4-Amino-anhydrotetracycline + 2 S-Adenosyl-L-methionine <=> Anhydrotetracycline + 2 S-Adenosyl-L-homocysteine
sll1909	2.1.1.-	R09271	C05616 + C00101 <=> C01424 + C00440	3-O-Methylgallate + Tetrahydrofolate <=> Gallate + 5-Methyltetrahydrofolate
slr0955	2.1.1.-	R08465	C08300 + C00019 <=> C02765 + C00021	D-Cathine + S-Adenosyl-L-methionine <=> (+)-Pseudoephedrine + S-Adenosyl-L-homocysteine
slr0955	2.1.1.-	R08788	C05178 + C00019 <=> C17592 + C00021	(R)-Reticuline + S-Adenosyl-L-methionine <=> Laudanine + S-Adenosyl-L-homocysteine
slr0992	2.1.1.-	R05532	C06653 + C00021 <=> C06633 + C00019	Erythromycin B + S-Adenosyl-L-homocysteine <=> Erythromycin D + S-Adenosyl-L-methionine
slr0120	2.1.1.-	R08788	C05178 + C00019 <=> C17592 + C00021	(R)-Reticuline + S-Adenosyl-L-methionine <=> Laudanine + S-Adenosyl-L-homocysteine
slr0955	2.1.1.-	R06687	C12428 + C00019 <=> C12429 + C00021	13-Deoxycarminomycin + S-Adenosyl-L-methionine <=> 13-Deoxydaunorubicin + S-Adenosyl-L-homocysteine
slr0955	2.1.1.-	R06675	C12416 + C00019 <=> C12415 + C00021	Nogalonic acid + S-Adenosyl-L-methionine <=> Nogalonic acid methyl ester + S-Adenosyl-L-homocysteine
slr0679	2.1.1.-	R08151	C16504 + C00019 <=> C09694 + C00021	Juvenile hormone III acid + S-Adenosyl-L-methionine <=> Juvenile hormone III + S-Adenosyl-L-homocysteine
sll1909	2.1.1.-	R06479	C11963 + C00019 <=> C11964 + C00021	Avermectin B1b aglycone + S-Adenosyl-L-methionine <=> Avermectin A1b aglycone + S-Adenosyl-L-homocysteine
slr0955	2.1.1.-	R07906	C16295 <=> C16296	Petunidin-3-(p-coumaroyl)-rutinoside-5-glucoside <=> Malvidin-3-(p-coumaroyl)-rutinoside-5-glucoside
slr0095	2.1.1.-	R05657	C11432 + C05694 <=> C11433 + C05693	1-Phenanthrol + CH3-R <=> 1-Methoxyphenanthrene + R
slr0955	2.1.1.-	R08787	C02105 + C00019 <=> C17592 + C00021	(S)-Reticuline + S-Adenosyl-L-methionine <=> Laudanine + S-Adenosyl-L-homocysteine
sll1237	2.1.1.-	R02289	C00440 + C06021 + C00080 <=> C06020 + C00101	5-Methyltetrahydrofolate + Corrinoid + H+ <=> Methylcorrinoid + Tetrahydrofolate
slr0722	2.1.1.-	R09271	C05616 + C00101 <=> C01424 + C00440	3-O-Methylgallate + Tetrahydrofolate <=> Gallate + 5-Methyltetrahydrofolate
sll1909	2.1.1.-	R05657	C11432 + C05694 <=> C11433 + C05693	1-Phenanthrol + CH3-R <=> 1-Methoxyphenanthrene + R
sll1909	2.1.1.-	R08455	C16713 + C00019 <=> C16714 + C00021	Floramultine + S-Adenosyl-L-methionine <=> Kreysigine + S-Adenosyl-L-homocysteine
sll1909	2.1.1.-	R06427	C11910 + 2 C00019 <=> C11911 + 2 C00021	dTDP-3-amino-3,4,6-trideoxy-D-glucose + 2 S-Adenosyl-L-methionine <=> dTDP-D-desosamine + 2 S-Adenosyl-L-homocysteine
sll1909	2.1.1.-	R08791	C17591 + C00019 <=> C09581 + C00021	(S)-Corytuberine + S-Adenosyl-L-methionine <=> Magnoflorine + S-Adenosyl-L-homocysteine
slr0955	2.1.1.-	R06476	C11971 + C00019 <=> C11972 + C00021	Avermectin B2a aglycone + S-Adenosyl-L-methionine <=> Avermectin A2a aglycone + S-Adenosyl-L-homocysteine
sll1144	2.1.1.-	R08788	C05178 + C00019 <=> C17592 + C00021	(R)-Reticuline + S-Adenosyl-L-methionine <=> Laudanine + S-Adenosyl-L-homocysteine
slr0955	2.1.1.-	R08151	C16504 + C00019 <=> C09694 + C00021	Juvenile hormone III acid + S-Adenosyl-L-methionine <=> Juvenile hormone III + S-Adenosyl-L-homocysteine
sll0708	2.1.1.-	R08595	C18092 <=> C11919	dTDP-L-ristosamine <=> dTDP-L-megosamine
sll1653	2.1.1.-	R08804	C17748 + C00019 <=> C10462 + C00021	1-(3,4-Dihydroxyphenyl)-5-hydroxy-3-decanone + S-Adenosyl-L-methionine <=> [6]-Gingerol + S-Adenosyl-L-homocysteine
slr0955	2.1.1.-	R08004	C16416 <=> C16417	Desmethylxanthohumol <=> Xanthohumol
sll0708	2.1.1.-	R09124	C00565 + C03576 <=> C03920 + C00543	Trimethylamine + 2-Mercaptoethanesulfonate <=> 2-(Methylthio)ethanesulfonate + Dimethylamine
slr0955	2.1.1.-	R07901	C16292 <=> C16293	Cyanidin-3-(p-coumaroyl)-rutinoside-5-glucoside <=> Peonidin-3-(p-coumaroyl)-rutinoside-5-glucoside
slr0955	2.1.1.-	R05532	C06653 + C00021 <=> C06633 + C00019	Erythromycin B + S-Adenosyl-L-homocysteine <=> Erythromycin D + S-Adenosyl-L-methionine
slr0992	2.1.1.-	R09271	C05616 + C00101 <=> C01424 + C00440	3-O-Methylgallate + Tetrahydrofolate <=> Gallate + 5-Methyltetrahydrofolate
slr0955	2.1.1.-	R09098	C00132 + C03576 <=> C03920 + C00001	Methanol + 2-Mercaptoethanesulfonate <=> 2-(Methylthio)ethanesulfonate + H2O
slr0955	2.1.1.-	R07529	C15887 + C00019 <=> C15888 + C00021	3',4'-Dihydrorhodovibrin + S-Adenosyl-L-methionine <=> 3,4,3',4'-Tetrahydrospirilloxanthin + S-Adenosyl-L-homocysteine
slr0955	2.1.1.-	R08803	C17745 + C00019 <=> C17746 + C00021	1-(3,4-Dihydroxyphenyl)-1-decene-3,5-dione + S-Adenosyl-L-methionine <=> 1-Dehydro-[6]-gingerdione + S-Adenosyl-L-homocysteine
sll0098	2.1.1.-	R04988	C05811 + C00019 <=> C05812 + C00021	2-Octaprenyl-6-hydroxyphenol + S-Adenosyl-L-methionine <=> 2-Octaprenyl-6-methoxyphenol + S-Adenosyl-L-homocysteine
sll1967	2.1.1.-	R08985	C18070 <=> C18071	N1,N5,N10-Tricaffeoyl spermidine <=> N1,N5,N10-Triferuloyl spermidine
sll1909	2.1.1.-	R08769	C17551 + C00019 <=> C17552 + C00021	2-Polyprenyl-6-hydroxyphenol + S-Adenosyl-L-methionine <=> 2-Polyprenyl-6-methoxyphenol + S-Adenosyl-L-homocysteine
slr0955	2.1.1.-	R07527	C15870 + C00019 <=> C15886 + C00021	Rhodopin + S-Adenosyl-L-methionine <=> 3,4-Dihydroanhydrorhodovibrin + S-Adenosyl-L-homocysteine
sll1909	2.1.1.-	R08441	C12173 + C00019 <=> C08526 + C00021	Norgalanthamine + S-Adenosyl-L-methionine <=> Galanthamine + S-Adenosyl-L-homocysteine
sll1909	2.1.1.-	R09096	C00024 + C00080 + C01217 <=> C04488 + C00237 + C00010	Acetyl-CoA + H+ + 5,6,7,8-Tetrahydromethanopterin <=> 5-Methyl-5,6,7,8-tetrahydromethanopterin + CO + CoA
sll1909	2.1.1.-	R07907	C16294 <=> C16296	Delphinidin-3-(p-coumaroyl)-rutinoside-5-glucoside <=> Malvidin-3-(p-coumaroyl)-rutinoside-5-glucoside
slr0722	2.1.1.-	R09189	C00019 + C18295 <=> C00021 + C06629	S-Adenosyl-L-methionine + Pretetramid <=> S-Adenosyl-L-homocysteine + 6-Methylpretetramide
sll1653	2.1.1.-	R07527	C15870 + C00019 <=> C15886 + C00021	Rhodopin + S-Adenosyl-L-methionine <=> 3,4-Dihydroanhydrorhodovibrin + S-Adenosyl-L-homocysteine
sll0708	2.1.1.-	R09180	C18261 + C05694 <=> C18260 + C05693	1-Hydroxy-6-methoxypyrene + CH3-R <=> 1,6-Dimethoxypyrene + R
slr0120	2.1.1.-	R05520	C01912 + C00021 <=> C06616 + C00019	Erythromycin + S-Adenosyl-L-homocysteine <=> Erythromycin C + S-Adenosyl-L-methionine
sll1909	2.1.1.-	R02912	C00780 + C00440 <=> C05659 + C00101	Serotonin + 5-Methyltetrahydrofolate <=> 5-Methoxytryptamine + Tetrahydrofolate
sll1909	2.1.1.-	R06719	C12386 + C00019 <=> C12387 + C00021	Premithramycin A3' + S-Adenosyl-L-methionine <=> Premithramycin A3 + S-Adenosyl-L-homocysteine
sll1909	2.1.1.-	R09180	C18261 + C05694 <=> C18260 + C05693	1-Hydroxy-6-methoxypyrene + CH3-R <=> 1,6-Dimethoxypyrene + R
sll0708	2.1.1.-	R08787	C02105 + C00019 <=> C17592 + C00021	(S)-Reticuline + S-Adenosyl-L-methionine <=> Laudanine + S-Adenosyl-L-homocysteine
sll1909	2.1.1.-	R08467	C16719 + C00019 <=> C01575 + C00021	(-)-Norephedrine + S-Adenosyl-L-methionine <=> Ephedrine + S-Adenosyl-L-homocysteine
sll1909	2.1.1.-	R09369	C00019 + C05703 <=> C00021 + C02535	S-Adenosyl-L-methionine + Methaneselenol <=> S-Adenosyl-L-homocysteine + Dimethyl selenide
sll1909	2.1.1.-	R07905	C16294 <=> C16295	Delphinidin-3-(p-coumaroyl)-rutinoside-5-glucoside <=> Petunidin-3-(p-coumaroyl)-rutinoside-5-glucoside
sll1909	2.1.1.-	R03943	C02442 + C00019 <=> C06199 + C00021	N-Methyltyramine + S-Adenosyl-L-methionine <=> Hordenine + S-Adenosyl-L-homocysteine
sll1909	2.1.1.-	R09270	C10833 + C00101 <=> C05616 + C00440	Syringic acid + Tetrahydrofolate <=> 3-O-Methylgallate + 5-Methyltetrahydrofolate
sll1909	2.1.1.-	R06476	C11971 + C00019 <=> C11972 + C00021	Avermectin B2a aglycone + S-Adenosyl-L-methionine <=> Avermectin A2a aglycone + S-Adenosyl-L-homocysteine
sll1909	2.1.1.-	R08804	C17748 + C00019 <=> C10462 + C00021	1-(3,4-Dihydroxyphenyl)-5-hydroxy-3-decanone + S-Adenosyl-L-methionine <=> [6]-Gingerol + S-Adenosyl-L-homocysteine
sll1909	2.1.1.-	R09371	C00019 + C01528 <=> C00021 + C05703	S-Adenosyl-L-methionine + Selenide <=> S-Adenosyl-L-homocysteine + Methaneselenol
sll1909	2.1.1.-	R07535	C15898 + C00019 <=> C15900 + C00021	Demethylspheroidene + S-Adenosyl-L-methionine <=> Spheroidene + S-Adenosyl-L-homocysteine
sll0829	2.1.1.-	R05657	C11432 + C05694 <=> C11433 + C05693	1-Phenanthrol + CH3-R <=> 1-Methoxyphenanthrene + R
slr0722	2.1.1.-	R03943	C02442 + C00019 <=> C06199 + C00021	N-Methyltyramine + S-Adenosyl-L-methionine <=> Hordenine + S-Adenosyl-L-homocysteine
slr0955	2.1.1.-	R07907	C16294 <=> C16296	Delphinidin-3-(p-coumaroyl)-rutinoside-5-glucoside <=> Malvidin-3-(p-coumaroyl)-rutinoside-5-glucoside
slr0679	2.1.1.-	R09177	C14519 + C00019 <=> C18259 + C00021	1-Hydroxypyrene + S-Adenosyl-L-methionine <=> 1-Methoxypyrene + S-Adenosyl-L-homocysteine
slr0955	2.1.1.-	R09124	C00565 + C03576 <=> C03920 + C00543	Trimethylamine + 2-Mercaptoethanesulfonate <=> 2-(Methylthio)ethanesulfonate + Dimethylamine
slr0679	2.1.1.-	R09271	C05616 + C00101 <=> C01424 + C00440	3-O-Methylgallate + Tetrahydrofolate <=> Gallate + 5-Methyltetrahydrofolate
slr0955	2.1.1.-	R09371	C00019 + C01528 <=> C00021 + C05703	S-Adenosyl-L-methionine + Selenide <=> S-Adenosyl-L-homocysteine + Methaneselenol
slr0955	2.1.1.-	R02289	C00440 + C06021 + C00080 <=> C06020 + C00101	5-Methyltetrahydrofolate + Corrinoid + H+ <=> Methylcorrinoid + Tetrahydrofolate
slr0955	2.1.1.-	R08932	C18033 + 2 C00019 <=> C18034 + 2 C00021	dTDP-4-amino-2,3,4,6-tetradeoxy-D-glucose + 2 S-Adenosyl-L-methionine <=> dTDP-D-forosamine + 2 S-Adenosyl-L-homocysteine
slr0955	2.1.1.-	R06719	C12386 + C00019 <=> C12387 + C00021	Premithramycin A3' + S-Adenosyl-L-methionine <=> Premithramycin A3 + S-Adenosyl-L-homocysteine
sll0708	2.1.1.-	R07524	C15879 + C00019 <=> C15881 + C00021	Hydroxyspirilloxanthin + S-Adenosyl-L-methionine <=> Spirilloxanthin + S-Adenosyl-L-homocysteine
slr0955	2.1.1.-	R08769	C17551 + C00019 <=> C17552 + C00021	2-Polyprenyl-6-hydroxyphenol + S-Adenosyl-L-methionine <=> 2-Polyprenyl-6-methoxyphenol + S-Adenosyl-L-homocysteine
slr0955	2.1.1.-	R02912	C00780 + C00440 <=> C05659 + C00101	Serotonin + 5-Methyltetrahydrofolate <=> 5-Methoxytryptamine + Tetrahydrofolate
sll1237	2.1.1.-	R07905	C16294 <=> C16295	Delphinidin-3-(p-coumaroyl)-rutinoside-5-glucoside <=> Petunidin-3-(p-coumaroyl)-rutinoside-5-glucoside
slr0955	2.1.1.-	R05811	C11541 + C00019 + C00001 <=> C11542 + C00021 + C00084	Cobalt-precorrin 5 + S-Adenosyl-L-methionine + H2O <=> Cobalt-precorrin 6 + S-Adenosyl-L-homocysteine + Acetaldehyde
slr0095	2.1.1.-	R06427	C11910 + 2 C00019 <=> C11911 + 2 C00021	dTDP-3-amino-3,4,6-trideoxy-D-glucose + 2 S-Adenosyl-L-methionine <=> dTDP-D-desosamine + 2 S-Adenosyl-L-homocysteine
sll1144	2.1.1.-	R08985	C18070 <=> C18071	N1,N5,N10-Tricaffeoyl spermidine <=> N1,N5,N10-Triferuloyl spermidine
sll0098	2.1.1.-	R05520	C01912 + C00021 <=> C06616 + C00019	Erythromycin + S-Adenosyl-L-homocysteine <=> Erythromycin C + S-Adenosyl-L-methionine
slr0955	2.1.1.-	R08467	C16719 + C00019 <=> C01575 + C00021	(-)-Norephedrine + S-Adenosyl-L-methionine <=> Ephedrine + S-Adenosyl-L-homocysteine
slr0992	2.1.1.-	R04988	C05811 + C00019 <=> C05812 + C00021	2-Octaprenyl-6-hydroxyphenol + S-Adenosyl-L-methionine <=> 2-Octaprenyl-6-methoxyphenol + S-Adenosyl-L-homocysteine
slr0120	2.1.1.-	R05532	C06653 + C00021 <=> C06633 + C00019	Erythromycin B + S-Adenosyl-L-homocysteine <=> Erythromycin D + S-Adenosyl-L-methionine
sll1967	2.1.1.-	R02289	C00440 + C06021 + C00080 <=> C06020 + C00101	5-Methyltetrahydrofolate + Corrinoid + H+ <=> Methylcorrinoid + Tetrahydrofolate
sll0829	2.1.1.-	R04981	C05801 + C00019 <=> C05802 + C00021	2-Hexaprenyl-6-hydroxyphenol + S-Adenosyl-L-methionine <=> 2-Hexaprenyl-6-methoxyphenol + S-Adenosyl-L-homocysteine
slr0120	2.1.1.-	R02289	C00440 + C06021 + C00080 <=> C06020 + C00101	5-Methyltetrahydrofolate + Corrinoid + H+ <=> Methylcorrinoid + Tetrahydrofolate
slr0955	2.1.1.-	R07535	C15898 + C00019 <=> C15900 + C00021	Demethylspheroidene + S-Adenosyl-L-methionine <=> Spheroidene + S-Adenosyl-L-homocysteine
slr0992	2.1.1.-	R06703	C12370 + C00019 <=> C12371 + C00021	Tetracenomycin E + S-Adenosyl-L-methionine <=> Tetracenomycin A2 + S-Adenosyl-L-homocysteine
sll0098	2.1.1.-	R08595	C18092 <=> C11919	dTDP-L-ristosamine <=> dTDP-L-megosamine
sll1967	2.1.1.-	R08595	C18092 <=> C11919	dTDP-L-ristosamine <=> dTDP-L-megosamine
sll1144	2.1.1.-	R08787	C02105 + C00019 <=> C17592 + C00021	(S)-Reticuline + S-Adenosyl-L-methionine <=> Laudanine + S-Adenosyl-L-homocysteine
slr0955	2.1.1.-	R08985	C18070 <=> C18071	N1,N5,N10-Tricaffeoyl spermidine <=> N1,N5,N10-Triferuloyl spermidine
slr0955	2.1.1.-	R05520	C01912 + C00021 <=> C06616 + C00019	Erythromycin + S-Adenosyl-L-homocysteine <=> Erythromycin C + S-Adenosyl-L-methionine
slr0679	2.1.1.-	R06479	C11963 + C00019 <=> C11964 + C00021	Avermectin B1b aglycone + S-Adenosyl-L-methionine <=> Avermectin A1b aglycone + S-Adenosyl-L-homocysteine
slr0955	2.1.1.-	R08595	C18092 <=> C11919	dTDP-L-ristosamine <=> dTDP-L-megosamine
slr0955	2.1.1.-	R06477	C11979 + C00019 <=> C11980 + C00021	Avermectin B1a aglycone + S-Adenosyl-L-methionine <=> Avermectin A1a aglycone + S-Adenosyl-L-homocysteine
slr0955	2.1.1.-	R08446	C16704 + C00019 <=> C16705 + C00021	Anhalonidine + S-Adenosyl-L-methionine <=> Anhalonine + S-Adenosyl-L-homocysteine
slr0955	2.1.1.-	R02671	C00632 + C10905 <=> C05831	3-Hydroxyanthranilate + Activated methyl group <=> 3-Methoxyanthranilate
sll1967	2.1.1.-	R05532	C06653 + C00021 <=> C06633 + C00019	Erythromycin B + S-Adenosyl-L-homocysteine <=> Erythromycin D + S-Adenosyl-L-methionine
slr0955	2.1.1.-	R06478	C11955 + C00019 <=> C11956 + C00021	Avermectin B2b aglycone + S-Adenosyl-L-methionine <=> Avermectin A2b aglycone + S-Adenosyl-L-homocysteine
slr0120	2.1.1.-	R09270	C10833 + C00101 <=> C05616 + C00440	Syringic acid + Tetrahydrofolate <=> 3-O-Methylgallate + 5-Methyltetrahydrofolate
sll1237	2.1.1.-	R07529	C15887 + C00019 <=> C15888 + C00021	3',4'-Dihydrorhodovibrin + S-Adenosyl-L-methionine <=> 3,4,3',4'-Tetrahydrospirilloxanthin + S-Adenosyl-L-homocysteine
slr0679	2.1.1.-	R05532	C06653 + C00021 <=> C06633 + C00019	Erythromycin B + S-Adenosyl-L-homocysteine <=> Erythromycin D + S-Adenosyl-L-methionine
slr0955	2.1.1.-	R09189	C00019 + C18295 <=> C00021 + C06629	S-Adenosyl-L-methionine + Pretetramid <=> S-Adenosyl-L-homocysteine + 6-Methylpretetramide
slr0095	2.1.1.-	R06476	C11971 + C00019 <=> C11972 + C00021	Avermectin B2a aglycone + S-Adenosyl-L-methionine <=> Avermectin A2a aglycone + S-Adenosyl-L-homocysteine
slr0955	2.1.1.-	R04983	C05803 + C00019 <=> C05804 + C00021	2-Hexaprenyl-6-methoxy-1,4-benzoquinone + S-Adenosyl-L-methionine <=> 2-Hexaprenyl-3-methyl-6-methoxy-1,4-benzoquinone + S-Adenosyl-L-homocysteine
slr0722	2.1.1.-	R07529	C15887 + C00019 <=> C15888 + C00021	3',4'-Dihydrorhodovibrin + S-Adenosyl-L-methionine <=> 3,4,3',4'-Tetrahydrospirilloxanthin + S-Adenosyl-L-homocysteine
slr0955	2.1.1.-	R01159	C00135 + C00019 <=> C01152 + C00021	L-Histidine + S-Adenosyl-L-methionine <=> N(pi)-Methyl-L-histidine + S-Adenosyl-L-homocysteine
slr0955	2.1.1.-	R04939	C05693 + C05691 <=> C05694 + C05692	R + Se-Adenosylselenomethionine <=> CH3-R + Se-Adenosyl-L-selenohomocysteine
sll0098	2.1.1.-	R06675	C12416 + C00019 <=> C12415 + C00021	Nogalonic acid + S-Adenosyl-L-methionine <=> Nogalonic acid methyl ester + S-Adenosyl-L-homocysteine
slr0955	2.1.1.-	R09271	C05616 + C00101 <=> C01424 + C00440	3-O-Methylgallate + Tetrahydrofolate <=> Gallate + 5-Methyltetrahydrofolate
slr0955	2.1.1.-	R06693	C12432 + C00019 <=> C01907 + C00021	Carminomycin + S-Adenosyl-L-methionine <=> Daunorubicin + S-Adenosyl-L-homocysteine
slr0722	2.1.1.-	R08985	C18070 <=> C18071	N1,N5,N10-Tricaffeoyl spermidine <=> N1,N5,N10-Triferuloyl spermidine
sll1144	2.1.1.-	R02671	C00632 + C10905 <=> C05831	3-Hydroxyanthranilate + Activated methyl group <=> 3-Methoxyanthranilate
slr0955	2.1.1.-	R04988	C05811 + C00019 <=> C05812 + C00021	2-Octaprenyl-6-hydroxyphenol + S-Adenosyl-L-methionine <=> 2-Octaprenyl-6-methoxyphenol + S-Adenosyl-L-homocysteine
sll0708	2.1.1.-	R08803	C17745 + C00019 <=> C17746 + C00021	1-(3,4-Dihydroxyphenyl)-1-decene-3,5-dione + S-Adenosyl-L-methionine <=> 1-Dehydro-[6]-gingerdione + S-Adenosyl-L-homocysteine
slr0679	2.1.1.-	R09371	C00019 + C01528 <=> C00021 + C05703	S-Adenosyl-L-methionine + Selenide <=> S-Adenosyl-L-homocysteine + Methaneselenol
sll0708	2.1.1.-	R07529	C15887 + C00019 <=> C15888 + C00021	3',4'-Dihydrorhodovibrin + S-Adenosyl-L-methionine <=> 3,4,3',4'-Tetrahydrospirilloxanthin + S-Adenosyl-L-homocysteine
slr0992	2.1.1.-	R08465	C08300 + C00019 <=> C02765 + C00021	D-Cathine + S-Adenosyl-L-methionine <=> (+)-Pseudoephedrine + S-Adenosyl-L-homocysteine
slr0120	2.1.1.-	R07905	C16294 <=> C16295	Delphinidin-3-(p-coumaroyl)-rutinoside-5-glucoside <=> Petunidin-3-(p-coumaroyl)-rutinoside-5-glucoside
sll0708	2.1.1.-	R07901	C16292 <=> C16293	Cyanidin-3-(p-coumaroyl)-rutinoside-5-glucoside <=> Peonidin-3-(p-coumaroyl)-rutinoside-5-glucoside
sll1653	2.1.1.-	R06479	C11963 + C00019 <=> C11964 + C00021	Avermectin B1b aglycone + S-Adenosyl-L-methionine <=> Avermectin A1b aglycone + S-Adenosyl-L-homocysteine
slr0955	2.1.1.-	R06703	C12370 + C00019 <=> C12371 + C00021	Tetracenomycin E + S-Adenosyl-L-methionine <=> Tetracenomycin A2 + S-Adenosyl-L-homocysteine
sll0708	2.1.1.-	R08151	C16504 + C00019 <=> C09694 + C00021	Juvenile hormone III acid + S-Adenosyl-L-methionine <=> Juvenile hormone III + S-Adenosyl-L-homocysteine
sll0708	2.1.1.-	R08004	C16416 <=> C16417	Desmethylxanthohumol <=> Xanthohumol
sll1144	2.1.1.-	R08437	C16701 <=> C16702	Norbelladine <=> 4'-O-Methylnorbelladine
sll1909	2.1.1.-	R08151	C16504 + C00019 <=> C09694 + C00021	Juvenile hormone III acid + S-Adenosyl-L-methionine <=> Juvenile hormone III + S-Adenosyl-L-homocysteine
slr0679	2.1.1.-	R08787	C02105 + C00019 <=> C17592 + C00021	(S)-Reticuline + S-Adenosyl-L-methionine <=> Laudanine + S-Adenosyl-L-homocysteine
sll0708	2.1.1.-	R09098	C00132 + C03576 <=> C03920 + C00001	Methanol + 2-Mercaptoethanesulfonate <=> 2-(Methylthio)ethanesulfonate + H2O
sll1653	2.1.1.-	R09096	C00024 + C00080 + C01217 <=> C04488 + C00237 + C00010	Acetyl-CoA + H+ + 5,6,7,8-Tetrahydromethanopterin <=> 5-Methyl-5,6,7,8-tetrahydromethanopterin + CO + CoA
slr0992	2.1.1.-	R08787	C02105 + C00019 <=> C17592 + C00021	(S)-Reticuline + S-Adenosyl-L-methionine <=> Laudanine + S-Adenosyl-L-homocysteine
sll0708	2.1.1.-	R06476	C11971 + C00019 <=> C11972 + C00021	Avermectin B2a aglycone + S-Adenosyl-L-methionine <=> Avermectin A2a aglycone + S-Adenosyl-L-homocysteine
slr0679	2.1.1.-	R02912	C00780 + C00440 <=> C05659 + C00101	Serotonin + 5-Methyltetrahydrofolate <=> 5-Methoxytryptamine + Tetrahydrofolate
sll0708	2.1.1.-	R06687	C12428 + C00019 <=> C12429 + C00021	13-Deoxycarminomycin + S-Adenosyl-L-methionine <=> 13-Deoxydaunorubicin + S-Adenosyl-L-homocysteine
slr0992	2.1.1.-	R08791	C17591 + C00019 <=> C09581 + C00021	(S)-Corytuberine + S-Adenosyl-L-methionine <=> Magnoflorine + S-Adenosyl-L-homocysteine
sll0829	2.1.1.-	R06476	C11971 + C00019 <=> C11972 + C00021	Avermectin B2a aglycone + S-Adenosyl-L-methionine <=> Avermectin A2a aglycone + S-Adenosyl-L-homocysteine
slr0992	2.1.1.-	R08774	C17560 + C00019 <=> C17561 + C00021	2-Polyprenyl-6-methoxy-1,4-benzoquinone + S-Adenosyl-L-methionine <=> 2-Polyprenyl-3-methyl-6-methoxy-1,4-benzoquinone + S-Adenosyl-L-homocysteine
slr0992	2.1.1.-	R07906	C16295 <=> C16296	Petunidin-3-(p-coumaroyl)-rutinoside-5-glucoside <=> Malvidin-3-(p-coumaroyl)-rutinoside-5-glucoside
sll0708	2.1.1.-	R08774	C17560 + C00019 <=> C17561 + C00021	2-Polyprenyl-6-methoxy-1,4-benzoquinone + S-Adenosyl-L-methionine <=> 2-Polyprenyl-3-methyl-6-methoxy-1,4-benzoquinone + S-Adenosyl-L-homocysteine
sll0708	2.1.1.-	R07533	C15892 <=> C15895	Chloroxanthin <=> 3,4-Dihydrospheroidene
sll0708	2.1.1.-	R03943	C02442 + C00019 <=> C06199 + C00021	N-Methyltyramine + S-Adenosyl-L-methionine <=> Hordenine + S-Adenosyl-L-homocysteine
slr0722	2.1.1.-	R02671	C00632 + C10905 <=> C05831	3-Hydroxyanthranilate + Activated methyl group <=> 3-Methoxyanthranilate
sll1237	2.1.1.-	R09371	C00019 + C01528 <=> C00021 + C05703	S-Adenosyl-L-methionine + Selenide <=> S-Adenosyl-L-homocysteine + Methaneselenol
slr0955	2.1.1.-	R08449	C16708 + C00019 <=> C16709 + C00021	Isoandrocymbine + S-Adenosyl-L-methionine <=> O-Methylandrocymbine + S-Adenosyl-L-homocysteine
sll1909	2.1.1.-	R05811	C11541 + C00019 + C00001 <=> C11542 + C00021 + C00084	Cobalt-precorrin 5 + S-Adenosyl-L-methionine + H2O <=> Cobalt-precorrin 6 + S-Adenosyl-L-homocysteine + Acetaldehyde
sll0098	2.1.1.-	R08467	C16719 + C00019 <=> C01575 + C00021	(-)-Norephedrine + S-Adenosyl-L-methionine <=> Ephedrine + S-Adenosyl-L-homocysteine
sll0098	2.1.1.-	R09369	C00019 + C05703 <=> C00021 + C02535	S-Adenosyl-L-methionine + Methaneselenol <=> S-Adenosyl-L-homocysteine + Dimethyl selenide
sll0098	2.1.1.-	R07535	C15898 + C00019 <=> C15900 + C00021	Demethylspheroidene + S-Adenosyl-L-methionine <=> Spheroidene + S-Adenosyl-L-homocysteine
sll0098	2.1.1.-	R09096	C00024 + C00080 + C01217 <=> C04488 + C00237 + C00010	Acetyl-CoA + H+ + 5,6,7,8-Tetrahydromethanopterin <=> 5-Methyl-5,6,7,8-tetrahydromethanopterin + CO + CoA
sll0098	2.1.1.-	R07905	C16294 <=> C16295	Delphinidin-3-(p-coumaroyl)-rutinoside-5-glucoside <=> Petunidin-3-(p-coumaroyl)-rutinoside-5-glucoside
sll0098	2.1.1.-	R09177	C14519 + C00019 <=> C18259 + C00021	1-Hydroxypyrene + S-Adenosyl-L-methionine <=> 1-Methoxypyrene + S-Adenosyl-L-homocysteine
sll0098	2.1.1.-	R03943	C02442 + C00019 <=> C06199 + C00021	N-Methyltyramine + S-Adenosyl-L-methionine <=> Hordenine + S-Adenosyl-L-homocysteine
sll0098	2.1.1.-	R09270	C10833 + C00101 <=> C05616 + C00440	Syringic acid + Tetrahydrofolate <=> 3-O-Methylgallate + 5-Methyltetrahydrofolate
sll0098	2.1.1.-	R07907	C16294 <=> C16296	Delphinidin-3-(p-coumaroyl)-rutinoside-5-glucoside <=> Malvidin-3-(p-coumaroyl)-rutinoside-5-glucoside
slr0992	2.1.1.-	R05520	C01912 + C00021 <=> C06616 + C00019	Erythromycin + S-Adenosyl-L-homocysteine <=> Erythromycin C + S-Adenosyl-L-methionine
sll0098	2.1.1.-	R02912	C00780 + C00440 <=> C05659 + C00101	Serotonin + 5-Methyltetrahydrofolate <=> 5-Methoxytryptamine + Tetrahydrofolate
sll0098	2.1.1.-	R06476	C11971 + C00019 <=> C11972 + C00021	Avermectin B2a aglycone + S-Adenosyl-L-methionine <=> Avermectin A2a aglycone + S-Adenosyl-L-homocysteine
sll0098	2.1.1.-	R08804	C17748 + C00019 <=> C10462 + C00021	1-(3,4-Dihydroxyphenyl)-5-hydroxy-3-decanone + S-Adenosyl-L-methionine <=> [6]-Gingerol + S-Adenosyl-L-homocysteine
sll0098	2.1.1.-	R09371	C00019 + C01528 <=> C00021 + C05703	S-Adenosyl-L-methionine + Selenide <=> S-Adenosyl-L-homocysteine + Methaneselenol
sll0098	2.1.1.-	R08441	C12173 + C00019 <=> C08526 + C00021	Norgalanthamine + S-Adenosyl-L-methionine <=> Galanthamine + S-Adenosyl-L-homocysteine
sll1653	2.1.1.-	R02671	C00632 + C10905 <=> C05831	3-Hydroxyanthranilate + Activated methyl group <=> 3-Methoxyanthranilate
slr0722	2.1.1.-	R09098	C00132 + C03576 <=> C03920 + C00001	Methanol + 2-Mercaptoethanesulfonate <=> 2-(Methylthio)ethanesulfonate + H2O
slr0722	2.1.1.-	R04983	C05803 + C00019 <=> C05804 + C00021	2-Hexaprenyl-6-methoxy-1,4-benzoquinone + S-Adenosyl-L-methionine <=> 2-Hexaprenyl-3-methyl-6-methoxy-1,4-benzoquinone + S-Adenosyl-L-homocysteine
sll0098	2.1.1.-	R08791	C17591 + C00019 <=> C09581 + C00021	(S)-Corytuberine + S-Adenosyl-L-methionine <=> Magnoflorine + S-Adenosyl-L-homocysteine
sll0708	2.1.1.-	R04981	C05801 + C00019 <=> C05802 + C00021	2-Hexaprenyl-6-hydroxyphenol + S-Adenosyl-L-methionine <=> 2-Hexaprenyl-6-methoxyphenol + S-Adenosyl-L-homocysteine
slr0722	2.1.1.-	R06680	C12421 + C00019 <=> C12422 + C00021	Aklanonic acid + S-Adenosyl-L-methionine <=> Aklanonic acid methyl ester + S-Adenosyl-L-homocysteine
sll0708	2.1.1.-	R02671	C00632 + C10905 <=> C05831	3-Hydroxyanthranilate + Activated methyl group <=> 3-Methoxyanthranilate
slr0120	2.1.1.-	R09177	C14519 + C00019 <=> C18259 + C00021	1-Hydroxypyrene + S-Adenosyl-L-methionine <=> 1-Methoxypyrene + S-Adenosyl-L-homocysteine
sll1909	2.1.1.-	R05532	C06653 + C00021 <=> C06633 + C00019	Erythromycin B + S-Adenosyl-L-homocysteine <=> Erythromycin D + S-Adenosyl-L-methionine
sll0098	2.1.1.-	R05657	C11432 + C05694 <=> C11433 + C05693	1-Phenanthrol + CH3-R <=> 1-Methoxyphenanthrene + R
sll0098	2.1.1.-	R09180	C18261 + C05694 <=> C18260 + C05693	1-Hydroxy-6-methoxypyrene + CH3-R <=> 1,6-Dimethoxypyrene + R
sll0098	2.1.1.-	R06479	C11963 + C00019 <=> C11964 + C00021	Avermectin B1b aglycone + S-Adenosyl-L-methionine <=> Avermectin A1b aglycone + S-Adenosyl-L-homocysteine
sll0098	2.1.1.-	R08788	C05178 + C00019 <=> C17592 + C00021	(R)-Reticuline + S-Adenosyl-L-methionine <=> Laudanine + S-Adenosyl-L-homocysteine
sll0829	2.1.1.-	R07533	C15892 <=> C15895	Chloroxanthin <=> 3,4-Dihydrospheroidene
sll0098	2.1.1.-	R06427	C11910 + 2 C00019 <=> C11911 + 2 C00021	dTDP-3-amino-3,4,6-trideoxy-D-glucose + 2 S-Adenosyl-L-methionine <=> dTDP-D-desosamine + 2 S-Adenosyl-L-homocysteine
slr0992	2.1.1.-	R09098	C00132 + C03576 <=> C03920 + C00001	Methanol + 2-Mercaptoethanesulfonate <=> 2-(Methylthio)ethanesulfonate + H2O
slr0992	2.1.1.-	R05657	C11432 + C05694 <=> C11433 + C05693	1-Phenanthrol + CH3-R <=> 1-Methoxyphenanthrene + R
slr0992	2.1.1.-	R09270	C10833 + C00101 <=> C05616 + C00440	Syringic acid + Tetrahydrofolate <=> 3-O-Methylgallate + 5-Methyltetrahydrofolate
slr0992	2.1.1.-	R08788	C05178 + C00019 <=> C17592 + C00021	(R)-Reticuline + S-Adenosyl-L-methionine <=> Laudanine + S-Adenosyl-L-homocysteine
sll1144	2.1.1.-	R08791	C17591 + C00019 <=> C09581 + C00021	(S)-Corytuberine + S-Adenosyl-L-methionine <=> Magnoflorine + S-Adenosyl-L-homocysteine
slr0992	2.1.1.-	R08455	C16713 + C00019 <=> C16714 + C00021	Floramultine + S-Adenosyl-L-methionine <=> Kreysigine + S-Adenosyl-L-homocysteine
slr0992	2.1.1.-	R06427	C11910 + 2 C00019 <=> C11911 + 2 C00021	dTDP-3-amino-3,4,6-trideoxy-D-glucose + 2 S-Adenosyl-L-methionine <=> dTDP-D-desosamine + 2 S-Adenosyl-L-homocysteine
sll1144	2.1.1.-	R04988	C05811 + C00019 <=> C05812 + C00021	2-Octaprenyl-6-hydroxyphenol + S-Adenosyl-L-methionine <=> 2-Octaprenyl-6-methoxyphenol + S-Adenosyl-L-homocysteine
slr0992	2.1.1.-	R08467	C16719 + C00019 <=> C01575 + C00021	(-)-Norephedrine + S-Adenosyl-L-methionine <=> Ephedrine + S-Adenosyl-L-homocysteine
slr0955	2.1.1.-	R08987	C18072 + C00019 <=> C18073 + C00021	N1,N5,N10-Tri-(hydroxyferuloyl)-spermidine + S-Adenosyl-L-methionine <=> N1,N5-Tri-di(hydroxyferuloyl)-N10-sinapoyl-spermidine + S-Adenosyl-L-homocysteine
slr0992	2.1.1.-	R09180	C18261 + C05694 <=> C18260 + C05693	1-Hydroxy-6-methoxypyrene + CH3-R <=> 1,6-Dimethoxypyrene + R
sll0708	2.1.1.-	R09270	C10833 + C00101 <=> C05616 + C00440	Syringic acid + Tetrahydrofolate <=> 3-O-Methylgallate + 5-Methyltetrahydrofolate
slr0992	2.1.1.-	R09177	C14519 + C00019 <=> C18259 + C00021	1-Hydroxypyrene + S-Adenosyl-L-methionine <=> 1-Methoxypyrene + S-Adenosyl-L-homocysteine
slr0992	2.1.1.-	R03943	C02442 + C00019 <=> C06199 + C00021	N-Methyltyramine + S-Adenosyl-L-methionine <=> Hordenine + S-Adenosyl-L-homocysteine
sll1144	2.1.1.-	R04983	C05803 + C00019 <=> C05804 + C00021	2-Hexaprenyl-6-methoxy-1,4-benzoquinone + S-Adenosyl-L-methionine <=> 2-Hexaprenyl-3-methyl-6-methoxy-1,4-benzoquinone + S-Adenosyl-L-homocysteine
sll1237	2.1.1.-	R09124	C00565 + C03576 <=> C03920 + C00543	Trimethylamine + 2-Mercaptoethanesulfonate <=> 2-(Methylthio)ethanesulfonate + Dimethylamine
slr0992	2.1.1.-	R07529	C15887 + C00019 <=> C15888 + C00021	3',4'-Dihydrorhodovibrin + S-Adenosyl-L-methionine <=> 3,4,3',4'-Tetrahydrospirilloxanthin + S-Adenosyl-L-homocysteine
sll1237	2.1.1.-	R07533	C15892 <=> C15895	Chloroxanthin <=> 3,4-Dihydrospheroidene
sll1967	2.1.1.-	R09124	C00565 + C03576 <=> C03920 + C00543	Trimethylamine + 2-Mercaptoethanesulfonate <=> 2-(Methylthio)ethanesulfonate + Dimethylamine
sll0708	2.1.1.-	R06693	C12432 + C00019 <=> C01907 + C00021	Carminomycin + S-Adenosyl-L-methionine <=> Daunorubicin + S-Adenosyl-L-homocysteine
sll1909	2.1.1.-	R04939	C05693 + C05691 <=> C05694 + C05692	R + Se-Adenosylselenomethionine <=> CH3-R + Se-Adenosyl-L-selenohomocysteine
sll0098	2.1.1.-	R08769	C17551 + C00019 <=> C17552 + C00021	2-Polyprenyl-6-hydroxyphenol + S-Adenosyl-L-methionine <=> 2-Polyprenyl-6-methoxyphenol + S-Adenosyl-L-homocysteine
sll1909	2.1.1.-	R08973	C00019 + C18062 <=> C00021 + C04831	S-Adenosyl-L-methionine + TRIBOA-glucoside <=> S-Adenosyl-L-homocysteine + DIMBOA-glucoside
slr0095	2.1.1.-	R08769	C17551 + C00019 <=> C17552 + C00021	2-Polyprenyl-6-hydroxyphenol + S-Adenosyl-L-methionine <=> 2-Polyprenyl-6-methoxyphenol + S-Adenosyl-L-homocysteine
slr0992	2.1.1.-	R06479	C11963 + C00019 <=> C11964 + C00021	Avermectin B1b aglycone + S-Adenosyl-L-methionine <=> Avermectin A1b aglycone + S-Adenosyl-L-homocysteine
sll1967	2.1.1.-	R06703	C12370 + C00019 <=> C12371 + C00021	Tetracenomycin E + S-Adenosyl-L-methionine <=> Tetracenomycin A2 + S-Adenosyl-L-homocysteine
sll0708	2.1.1.-	R06435	C11927 + C00019 <=> C11915 + C00021 + C00080	dTDP-4-oxo-2,6-dideoxy-L-mannose + S-Adenosyl-L-methionine <=> dTDP-3-methyl-4-oxo-2,6-dideoxy-L-glucose + S-Adenosyl-L-homocysteine + H+
sll0708	2.1.1.-	R07527	C15870 + C00019 <=> C15886 + C00021	Rhodopin + S-Adenosyl-L-methionine <=> 3,4-Dihydroanhydrorhodovibrin + S-Adenosyl-L-homocysteine
slr0095	2.1.1.-	R07533	C15892 <=> C15895	Chloroxanthin <=> 3,4-Dihydrospheroidene
slr0992	2.1.1.-	R03955	C02470 <=> C05830	Xanthurenic acid <=> 8-Methoxykynurenate
slr0992	2.1.1.-	R08446	C16704 + C00019 <=> C16705 + C00021	Anhalonidine + S-Adenosyl-L-methionine <=> Anhalonine + S-Adenosyl-L-homocysteine
slr0992	2.1.1.-	R04981	C05801 + C00019 <=> C05802 + C00021	2-Hexaprenyl-6-hydroxyphenol + S-Adenosyl-L-methionine <=> 2-Hexaprenyl-6-methoxyphenol + S-Adenosyl-L-homocysteine
slr0992	2.1.1.-	R08803	C17745 + C00019 <=> C17746 + C00021	1-(3,4-Dihydroxyphenyl)-1-decene-3,5-dione + S-Adenosyl-L-methionine <=> 1-Dehydro-[6]-gingerdione + S-Adenosyl-L-homocysteine
slr0992	2.1.1.-	R07527	C15870 + C00019 <=> C15886 + C00021	Rhodopin + S-Adenosyl-L-methionine <=> 3,4-Dihydroanhydrorhodovibrin + S-Adenosyl-L-homocysteine
slr0992	2.1.1.-	R06693	C12432 + C00019 <=> C01907 + C00021	Carminomycin + S-Adenosyl-L-methionine <=> Daunorubicin + S-Adenosyl-L-homocysteine
sll1967	2.1.1.-	R08441	C12173 + C00019 <=> C08526 + C00021	Norgalanthamine + S-Adenosyl-L-methionine <=> Galanthamine + S-Adenosyl-L-homocysteine
slr0992	2.1.1.-	R06478	C11955 + C00019 <=> C11956 + C00021	Avermectin B2b aglycone + S-Adenosyl-L-methionine <=> Avermectin A2b aglycone + S-Adenosyl-L-homocysteine
slr0992	2.1.1.-	R09191	C06654 + 2 C00019 <=> C02811 + 2 C00021	4-Amino-anhydrotetracycline + 2 S-Adenosyl-L-methionine <=> Anhydrotetracycline + 2 S-Adenosyl-L-homocysteine
sll1144	2.1.1.-	R07535	C15898 + C00019 <=> C15900 + C00021	Demethylspheroidene + S-Adenosyl-L-methionine <=> Spheroidene + S-Adenosyl-L-homocysteine
slr0992	2.1.1.-	R07533	C15892 <=> C15895	Chloroxanthin <=> 3,4-Dihydrospheroidene
slr0992	2.1.1.-	R09200	C18299 + 2 C00019 <=> C18297 + 2 C00021	4-Aminoanhydrochlortetracycline + 2 S-Adenosyl-L-methionine <=> Anhydrochlortetracycline + 2 S-Adenosyl-L-homocysteine
slr0992	2.1.1.-	R08151	C16504 + C00019 <=> C09694 + C00021	Juvenile hormone III acid + S-Adenosyl-L-methionine <=> Juvenile hormone III + S-Adenosyl-L-homocysteine
slr0992	2.1.1.-	R07521	C15874 + C00019 <=> C15877 + C00021	3,4-Dehydrorhodopin + S-Adenosyl-L-methionine <=> Anhydrorhodovibrin + S-Adenosyl-L-homocysteine
sll0708	2.1.1.-	R07521	C15874 + C00019 <=> C15877 + C00021	3,4-Dehydrorhodopin + S-Adenosyl-L-methionine <=> Anhydrorhodovibrin + S-Adenosyl-L-homocysteine
slr0992	2.1.1.-	R09096	C00024 + C00080 + C01217 <=> C04488 + C00237 + C00010	Acetyl-CoA + H+ + 5,6,7,8-Tetrahydromethanopterin <=> 5-Methyl-5,6,7,8-tetrahydromethanopterin + CO + CoA
slr0992	2.1.1.-	R07907	C16294 <=> C16296	Delphinidin-3-(p-coumaroyl)-rutinoside-5-glucoside <=> Malvidin-3-(p-coumaroyl)-rutinoside-5-glucoside
slr0992	2.1.1.-	R08769	C17551 + C00019 <=> C17552 + C00021	2-Polyprenyl-6-hydroxyphenol + S-Adenosyl-L-methionine <=> 2-Polyprenyl-6-methoxyphenol + S-Adenosyl-L-homocysteine
slr0992	2.1.1.-	R01159	C00135 + C00019 <=> C01152 + C00021	L-Histidine + S-Adenosyl-L-methionine <=> N(pi)-Methyl-L-histidine + S-Adenosyl-L-homocysteine
slr0992	2.1.1.-	R06476	C11971 + C00019 <=> C11972 + C00021	Avermectin B2a aglycone + S-Adenosyl-L-methionine <=> Avermectin A2a aglycone + S-Adenosyl-L-homocysteine
slr0992	2.1.1.-	R08804	C17748 + C00019 <=> C10462 + C00021	1-(3,4-Dihydroxyphenyl)-5-hydroxy-3-decanone + S-Adenosyl-L-methionine <=> [6]-Gingerol + S-Adenosyl-L-homocysteine
slr0992	2.1.1.-	R09371	C00019 + C01528 <=> C00021 + C05703	S-Adenosyl-L-methionine + Selenide <=> S-Adenosyl-L-homocysteine + Methaneselenol
slr0992	2.1.1.-	R08441	C12173 + C00019 <=> C08526 + C00021	Norgalanthamine + S-Adenosyl-L-methionine <=> Galanthamine + S-Adenosyl-L-homocysteine
slr0992	2.1.1.-	R06680	C12421 + C00019 <=> C12422 + C00021	Aklanonic acid + S-Adenosyl-L-methionine <=> Aklanonic acid methyl ester + S-Adenosyl-L-homocysteine
slr0992	2.1.1.-	R04983	C05803 + C00019 <=> C05804 + C00021	2-Hexaprenyl-6-methoxy-1,4-benzoquinone + S-Adenosyl-L-methionine <=> 2-Hexaprenyl-3-methyl-6-methoxy-1,4-benzoquinone + S-Adenosyl-L-homocysteine
slr0992	2.1.1.-	R08449	C16708 + C00019 <=> C16709 + C00021	Isoandrocymbine + S-Adenosyl-L-methionine <=> O-Methylandrocymbine + S-Adenosyl-L-homocysteine
slr0992	2.1.1.-	R07524	C15879 + C00019 <=> C15881 + C00021	Hydroxyspirilloxanthin + S-Adenosyl-L-methionine <=> Spirilloxanthin + S-Adenosyl-L-homocysteine
slr0992	2.1.1.-	R02912	C00780 + C00440 <=> C05659 + C00101	Serotonin + 5-Methyltetrahydrofolate <=> 5-Methoxytryptamine + Tetrahydrofolate
slr0992	2.1.1.-	R06719	C12386 + C00019 <=> C12387 + C00021	Premithramycin A3' + S-Adenosyl-L-methionine <=> Premithramycin A3 + S-Adenosyl-L-homocysteine
slr0992	2.1.1.-	R06435	C11927 + C00019 <=> C11915 + C00021 + C00080	dTDP-4-oxo-2,6-dideoxy-L-mannose + S-Adenosyl-L-methionine <=> dTDP-3-methyl-4-oxo-2,6-dideoxy-L-glucose + S-Adenosyl-L-homocysteine + H+
sll0098	2.1.1.-	R09063	C18160 + C00019 <=> C18161 + C00021	Bacteriochlorophyllide d + S-Adenosyl-L-methionine <=> Bacteriochlorophyllide c + S-Adenosyl-L-homocysteine
sll0098	2.1.1.-	R05811	C11541 + C00019 + C00001 <=> C11542 + C00021 + C00084	Cobalt-precorrin 5 + S-Adenosyl-L-methionine + H2O <=> Cobalt-precorrin 6 + S-Adenosyl-L-homocysteine + Acetaldehyde
slr0679	2.1.1.-	R09200	C18299 + 2 C00019 <=> C18297 + 2 C00021	4-Aminoanhydrochlortetracycline + 2 S-Adenosyl-L-methionine <=> Anhydrochlortetracycline + 2 S-Adenosyl-L-homocysteine
sll1144	2.1.1.-	R08446	C16704 + C00019 <=> C16705 + C00021	Anhalonidine + S-Adenosyl-L-methionine <=> Anhalonine + S-Adenosyl-L-homocysteine
sll0708	2.1.1.-	R06719	C12386 + C00019 <=> C12387 + C00021	Premithramycin A3' + S-Adenosyl-L-methionine <=> Premithramycin A3 + S-Adenosyl-L-homocysteine
sll1653	2.1.1.-	R09180	C18261 + C05694 <=> C18260 + C05693	1-Hydroxy-6-methoxypyrene + CH3-R <=> 1,6-Dimethoxypyrene + R
sll0708	2.1.1.-	R02912	C00780 + C00440 <=> C05659 + C00101	Serotonin + 5-Methyltetrahydrofolate <=> 5-Methoxytryptamine + Tetrahydrofolate
slr0722	2.1.1.-	R07524	C15879 + C00019 <=> C15881 + C00021	Hydroxyspirilloxanthin + S-Adenosyl-L-methionine <=> Spirilloxanthin + S-Adenosyl-L-homocysteine
sll0098	2.1.1.-	R07529	C15887 + C00019 <=> C15888 + C00021	3',4'-Dihydrorhodovibrin + S-Adenosyl-L-methionine <=> 3,4,3',4'-Tetrahydrospirilloxanthin + S-Adenosyl-L-homocysteine
slr0095	2.1.1.-	R08441	C12173 + C00019 <=> C08526 + C00021	Norgalanthamine + S-Adenosyl-L-methionine <=> Galanthamine + S-Adenosyl-L-homocysteine
slr0722	2.1.1.-	R07906	C16295 <=> C16296	Petunidin-3-(p-coumaroyl)-rutinoside-5-glucoside <=> Malvidin-3-(p-coumaroyl)-rutinoside-5-glucoside
slr0095	2.1.1.-	R07905	C16294 <=> C16295	Delphinidin-3-(p-coumaroyl)-rutinoside-5-glucoside <=> Petunidin-3-(p-coumaroyl)-rutinoside-5-glucoside
slr0722	2.1.1.-	R03955	C02470 <=> C05830	Xanthurenic acid <=> 8-Methoxykynurenate
sll0708	2.1.1.-	R08769	C17551 + C00019 <=> C17552 + C00021	2-Polyprenyl-6-hydroxyphenol + S-Adenosyl-L-methionine <=> 2-Polyprenyl-6-methoxyphenol + S-Adenosyl-L-homocysteine
sll1967	2.1.1.-	R08437	C16701 <=> C16702	Norbelladine <=> 4'-O-Methylnorbelladine
sll1237	2.1.1.-	R07901	C16292 <=> C16293	Cyanidin-3-(p-coumaroyl)-rutinoside-5-glucoside <=> Peonidin-3-(p-coumaroyl)-rutinoside-5-glucoside
sll0708	2.1.1.-	R04988	C05811 + C00019 <=> C05812 + C00021	2-Octaprenyl-6-hydroxyphenol + S-Adenosyl-L-methionine <=> 2-Octaprenyl-6-methoxyphenol + S-Adenosyl-L-homocysteine
slr0120	2.1.1.-	R07535	C15898 + C00019 <=> C15900 + C00021	Demethylspheroidene + S-Adenosyl-L-methionine <=> Spheroidene + S-Adenosyl-L-homocysteine
sll0708	2.1.1.-	R01159	C00135 + C00019 <=> C01152 + C00021	L-Histidine + S-Adenosyl-L-methionine <=> N(pi)-Methyl-L-histidine + S-Adenosyl-L-homocysteine
sll0098	2.1.1.-	R08803	C17745 + C00019 <=> C17746 + C00021	1-(3,4-Dihydroxyphenyl)-1-decene-3,5-dione + S-Adenosyl-L-methionine <=> 1-Dehydro-[6]-gingerdione + S-Adenosyl-L-homocysteine
slr0955	2.1.1.-	R06715	C12382 + C00019 <=> C12383 + C00021	4-Demethylpremithramycinone + S-Adenosyl-L-methionine <=> Premithramycinone + S-Adenosyl-L-homocysteine
sll1653	2.1.1.-	R06680	C12421 + C00019 <=> C12422 + C00021	Aklanonic acid + S-Adenosyl-L-methionine <=> Aklanonic acid methyl ester + S-Adenosyl-L-homocysteine
slr0992	2.1.1.-	R09124	C00565 + C03576 <=> C03920 + C00543	Trimethylamine + 2-Mercaptoethanesulfonate <=> 2-(Methylthio)ethanesulfonate + Dimethylamine
sll1967	2.1.1.-	R09180	C18261 + C05694 <=> C18260 + C05693	1-Hydroxy-6-methoxypyrene + CH3-R <=> 1,6-Dimethoxypyrene + R
slr0992	2.1.1.-	R04939	C05693 + C05691 <=> C05694 + C05692	R + Se-Adenosylselenomethionine <=> CH3-R + Se-Adenosyl-L-selenohomocysteine
slr0095	2.1.1.-	R08774	C17560 + C00019 <=> C17561 + C00021	2-Polyprenyl-6-methoxy-1,4-benzoquinone + S-Adenosyl-L-methionine <=> 2-Polyprenyl-3-methyl-6-methoxy-1,4-benzoquinone + S-Adenosyl-L-homocysteine
sll0708	2.1.1.-	R04983	C05803 + C00019 <=> C05804 + C00021	2-Hexaprenyl-6-methoxy-1,4-benzoquinone + S-Adenosyl-L-methionine <=> 2-Hexaprenyl-3-methyl-6-methoxy-1,4-benzoquinone + S-Adenosyl-L-homocysteine
sll0708	2.1.1.-	R09189	C00019 + C18295 <=> C00021 + C06629	S-Adenosyl-L-methionine + Pretetramid <=> S-Adenosyl-L-homocysteine + 6-Methylpretetramide
sll0708	2.1.1.-	R04939	C05693 + C05691 <=> C05694 + C05692	R + Se-Adenosylselenomethionine <=> CH3-R + Se-Adenosyl-L-selenohomocysteine
slr0120	2.1.1.-	R02912	C00780 + C00440 <=> C05659 + C00101	Serotonin + 5-Methyltetrahydrofolate <=> 5-Methoxytryptamine + Tetrahydrofolate
sll0708	2.1.1.-	R09063	C18160 + C00019 <=> C18161 + C00021	Bacteriochlorophyllide d + S-Adenosyl-L-methionine <=> Bacteriochlorophyllide c + S-Adenosyl-L-homocysteine
sll0708	2.1.1.-	R09177	C14519 + C00019 <=> C18259 + C00021	1-Hydroxypyrene + S-Adenosyl-L-methionine <=> 1-Methoxypyrene + S-Adenosyl-L-homocysteine
slr0095	2.1.1.-	R06477	C11979 + C00019 <=> C11980 + C00021	Avermectin B1a aglycone + S-Adenosyl-L-methionine <=> Avermectin A1a aglycone + S-Adenosyl-L-homocysteine
sll0708	2.1.1.-	R07535	C15898 + C00019 <=> C15900 + C00021	Demethylspheroidene + S-Adenosyl-L-methionine <=> Spheroidene + S-Adenosyl-L-homocysteine
sll0708	2.1.1.-	R08791	C17591 + C00019 <=> C09581 + C00021	(S)-Corytuberine + S-Adenosyl-L-methionine <=> Magnoflorine + S-Adenosyl-L-homocysteine
sll0708	2.1.1.-	R08465	C08300 + C00019 <=> C02765 + C00021	D-Cathine + S-Adenosyl-L-methionine <=> (+)-Pseudoephedrine + S-Adenosyl-L-homocysteine
sll0708	2.1.1.-	R05657	C11432 + C05694 <=> C11433 + C05693	1-Phenanthrol + CH3-R <=> 1-Methoxyphenanthrene + R
sll0708	2.1.1.-	R07905	C16294 <=> C16295	Delphinidin-3-(p-coumaroyl)-rutinoside-5-glucoside <=> Petunidin-3-(p-coumaroyl)-rutinoside-5-glucoside
sll0708	2.1.1.-	R08437	C16701 <=> C16702	Norbelladine <=> 4'-O-Methylnorbelladine
slr0992	2.1.1.-	R06675	C12416 + C00019 <=> C12415 + C00021	Nogalonic acid + S-Adenosyl-L-methionine <=> Nogalonic acid methyl ester + S-Adenosyl-L-homocysteine
sll0708	2.1.1.-	R09371	C00019 + C01528 <=> C00021 + C05703	S-Adenosyl-L-methionine + Selenide <=> S-Adenosyl-L-homocysteine + Methaneselenol
slr0992	2.1.1.-	R09063	C18160 + C00019 <=> C18161 + C00021	Bacteriochlorophyllide d + S-Adenosyl-L-methionine <=> Bacteriochlorophyllide c + S-Adenosyl-L-homocysteine
sll0708	2.1.1.-	R05811	C11541 + C00019 + C00001 <=> C11542 + C00021 + C00084	Cobalt-precorrin 5 + S-Adenosyl-L-methionine + H2O <=> Cobalt-precorrin 6 + S-Adenosyl-L-homocysteine + Acetaldehyde
sll1144	2.1.1.-	R09098	C00132 + C03576 <=> C03920 + C00001	Methanol + 2-Mercaptoethanesulfonate <=> 2-(Methylthio)ethanesulfonate + H2O
sll0098	2.1.1.-	R09271	C05616 + C00101 <=> C01424 + C00440	3-O-Methylgallate + Tetrahydrofolate <=> Gallate + 5-Methyltetrahydrofolate
sll0098	2.1.1.-	R06477	C11979 + C00019 <=> C11980 + C00021	Avermectin B1a aglycone + S-Adenosyl-L-methionine <=> Avermectin A1a aglycone + S-Adenosyl-L-homocysteine
slr0955	2.1.1.-	R03943	C02442 + C00019 <=> C06199 + C00021	N-Methyltyramine + S-Adenosyl-L-methionine <=> Hordenine + S-Adenosyl-L-homocysteine
slr0722	2.1.1.-	R08987	C18072 + C00019 <=> C18073 + C00021	N1,N5,N10-Tri-(hydroxyferuloyl)-spermidine + S-Adenosyl-L-methionine <=> N1,N5-Tri-di(hydroxyferuloyl)-N10-sinapoyl-spermidine + S-Adenosyl-L-homocysteine
sll0708	2.1.1.-	R08788	C05178 + C00019 <=> C17592 + C00021	(R)-Reticuline + S-Adenosyl-L-methionine <=> Laudanine + S-Adenosyl-L-homocysteine
sll1909	2.1.1.-	R08788	C05178 + C00019 <=> C17592 + C00021	(R)-Reticuline + S-Adenosyl-L-methionine <=> Laudanine + S-Adenosyl-L-homocysteine
sll0708	2.1.1.-	R06477	C11979 + C00019 <=> C11980 + C00021	Avermectin B1a aglycone + S-Adenosyl-L-methionine <=> Avermectin A1a aglycone + S-Adenosyl-L-homocysteine
sll1653	2.1.1.-	R06719	C12386 + C00019 <=> C12387 + C00021	Premithramycin A3' + S-Adenosyl-L-methionine <=> Premithramycin A3 + S-Adenosyl-L-homocysteine
sll1909	2.1.1.-	R02289	C00440 + C06021 + C00080 <=> C06020 + C00101	5-Methyltetrahydrofolate + Corrinoid + H+ <=> Methylcorrinoid + Tetrahydrofolate
sll0708	2.1.1.-	R08973	C00019 + C18062 <=> C00021 + C04831	S-Adenosyl-L-methionine + TRIBOA-glucoside <=> S-Adenosyl-L-homocysteine + DIMBOA-glucoside
sll0708	2.1.1.-	R08455	C16713 + C00019 <=> C16714 + C00021	Floramultine + S-Adenosyl-L-methionine <=> Kreysigine + S-Adenosyl-L-homocysteine
sll1144	2.1.1.-	R01159	C00135 + C00019 <=> C01152 + C00021	L-Histidine + S-Adenosyl-L-methionine <=> N(pi)-Methyl-L-histidine + S-Adenosyl-L-homocysteine
sll0708	2.1.1.-	R08441	C12173 + C00019 <=> C08526 + C00021	Norgalanthamine + S-Adenosyl-L-methionine <=> Galanthamine + S-Adenosyl-L-homocysteine
slr0722	2.1.1.-	R08455	C16713 + C00019 <=> C16714 + C00021	Floramultine + S-Adenosyl-L-methionine <=> Kreysigine + S-Adenosyl-L-homocysteine
sll0708	2.1.1.-	R02289	C00440 + C06021 + C00080 <=> C06020 + C00101	5-Methyltetrahydrofolate + Corrinoid + H+ <=> Methylcorrinoid + Tetrahydrofolate
sll1144	2.1.1.-	R08973	C00019 + C18062 <=> C00021 + C04831	S-Adenosyl-L-methionine + TRIBOA-glucoside <=> S-Adenosyl-L-homocysteine + DIMBOA-glucoside
sll0098	2.1.1.-	R09191	C06654 + 2 C00019 <=> C02811 + 2 C00021	4-Amino-anhydrotetracycline + 2 S-Adenosyl-L-methionine <=> Anhydrotetracycline + 2 S-Adenosyl-L-homocysteine
sll0098	2.1.1.-	R07901	C16292 <=> C16293	Cyanidin-3-(p-coumaroyl)-rutinoside-5-glucoside <=> Peonidin-3-(p-coumaroyl)-rutinoside-5-glucoside
slr0120	2.1.1.-	R07533	C15892 <=> C15895	Chloroxanthin <=> 3,4-Dihydrospheroidene
sll0098	2.1.1.-	R09200	C18299 + 2 C00019 <=> C18297 + 2 C00021	4-Aminoanhydrochlortetracycline + 2 S-Adenosyl-L-methionine <=> Anhydrochlortetracycline + 2 S-Adenosyl-L-homocysteine
sll0098	2.1.1.-	R08151	C16504 + C00019 <=> C09694 + C00021	Juvenile hormone III acid + S-Adenosyl-L-methionine <=> Juvenile hormone III + S-Adenosyl-L-homocysteine
slr0722	2.1.1.-	R06703	C12370 + C00019 <=> C12371 + C00021	Tetracenomycin E + S-Adenosyl-L-methionine <=> Tetracenomycin A2 + S-Adenosyl-L-homocysteine
slr0992	2.1.1.-	R08973	C00019 + C18062 <=> C00021 + C04831	S-Adenosyl-L-methionine + TRIBOA-glucoside <=> S-Adenosyl-L-homocysteine + DIMBOA-glucoside
sll0098	2.1.1.-	R06703	C12370 + C00019 <=> C12371 + C00021	Tetracenomycin E + S-Adenosyl-L-methionine <=> Tetracenomycin A2 + S-Adenosyl-L-homocysteine
sll0098	2.1.1.-	R08787	C02105 + C00019 <=> C17592 + C00021	(S)-Reticuline + S-Adenosyl-L-methionine <=> Laudanine + S-Adenosyl-L-homocysteine
sll0708	2.1.1.-	R05520	C01912 + C00021 <=> C06616 + C00019	Erythromycin + S-Adenosyl-L-homocysteine <=> Erythromycin C + S-Adenosyl-L-methionine
slr0679	2.1.1.-	R04981	C05801 + C00019 <=> C05802 + C00021	2-Hexaprenyl-6-hydroxyphenol + S-Adenosyl-L-methionine <=> 2-Hexaprenyl-6-methoxyphenol + S-Adenosyl-L-homocysteine
sll0098	2.1.1.-	R07533	C15892 <=> C15895	Chloroxanthin <=> 3,4-Dihydrospheroidene
sll0098	2.1.1.-	R06715	C12382 + C00019 <=> C12383 + C00021	4-Demethylpremithramycinone + S-Adenosyl-L-methionine <=> Premithramycinone + S-Adenosyl-L-homocysteine
sll0098	2.1.1.-	R08774	C17560 + C00019 <=> C17561 + C00021	2-Polyprenyl-6-methoxy-1,4-benzoquinone + S-Adenosyl-L-methionine <=> 2-Polyprenyl-3-methyl-6-methoxy-1,4-benzoquinone + S-Adenosyl-L-homocysteine
sll0098	2.1.1.-	R04983	C05803 + C00019 <=> C05804 + C00021	2-Hexaprenyl-6-methoxy-1,4-benzoquinone + S-Adenosyl-L-methionine <=> 2-Hexaprenyl-3-methyl-6-methoxy-1,4-benzoquinone + S-Adenosyl-L-homocysteine
sll0098	2.1.1.-	R08449	C16708 + C00019 <=> C16709 + C00021	Isoandrocymbine + S-Adenosyl-L-methionine <=> O-Methylandrocymbine + S-Adenosyl-L-homocysteine
sll0098	2.1.1.-	R07527	C15870 + C00019 <=> C15886 + C00021	Rhodopin + S-Adenosyl-L-methionine <=> 3,4-Dihydroanhydrorhodovibrin + S-Adenosyl-L-homocysteine
sll0098	2.1.1.-	R03955	C02470 <=> C05830	Xanthurenic acid <=> 8-Methoxykynurenate
sll0098	2.1.1.-	R06719	C12386 + C00019 <=> C12387 + C00021	Premithramycin A3' + S-Adenosyl-L-methionine <=> Premithramycin A3 + S-Adenosyl-L-homocysteine
sll0098	2.1.1.-	R06435	C11927 + C00019 <=> C11915 + C00021 + C00080	dTDP-4-oxo-2,6-dideoxy-L-mannose + S-Adenosyl-L-methionine <=> dTDP-3-methyl-4-oxo-2,6-dideoxy-L-glucose + S-Adenosyl-L-homocysteine + H+
sll0098	2.1.1.-	R01159	C00135 + C00019 <=> C01152 + C00021	L-Histidine + S-Adenosyl-L-methionine <=> N(pi)-Methyl-L-histidine + S-Adenosyl-L-homocysteine
slr0095	2.1.1.-	R06478	C11955 + C00019 <=> C11956 + C00021	Avermectin B2b aglycone + S-Adenosyl-L-methionine <=> Avermectin A2b aglycone + S-Adenosyl-L-homocysteine
sll0098	2.1.1.-	R08446	C16704 + C00019 <=> C16705 + C00021	Anhalonidine + S-Adenosyl-L-methionine <=> Anhalonine + S-Adenosyl-L-homocysteine
sll0708	2.1.1.-	R06478	C11955 + C00019 <=> C11956 + C00021	Avermectin B2b aglycone + S-Adenosyl-L-methionine <=> Avermectin A2b aglycone + S-Adenosyl-L-homocysteine
sll0098	2.1.1.-	R04981	C05801 + C00019 <=> C05802 + C00021	2-Hexaprenyl-6-hydroxyphenol + S-Adenosyl-L-methionine <=> 2-Hexaprenyl-6-methoxyphenol + S-Adenosyl-L-homocysteine
sll0098	2.1.1.-	R06693	C12432 + C00019 <=> C01907 + C00021	Carminomycin + S-Adenosyl-L-methionine <=> Daunorubicin + S-Adenosyl-L-homocysteine
sll0098	2.1.1.-	R08987	C18072 + C00019 <=> C18073 + C00021	N1,N5,N10-Tri-(hydroxyferuloyl)-spermidine + S-Adenosyl-L-methionine <=> N1,N5-Tri-di(hydroxyferuloyl)-N10-sinapoyl-spermidine + S-Adenosyl-L-homocysteine
sll0098	2.1.1.-	R08985	C18070 <=> C18071	N1,N5,N10-Tricaffeoyl spermidine <=> N1,N5,N10-Triferuloyl spermidine
sll0098	2.1.1.-	R06478	C11955 + C00019 <=> C11956 + C00021	Avermectin B2b aglycone + S-Adenosyl-L-methionine <=> Avermectin A2b aglycone + S-Adenosyl-L-homocysteine
sll0829	2.1.1.-	R08455	C16713 + C00019 <=> C16714 + C00021	Floramultine + S-Adenosyl-L-methionine <=> Kreysigine + S-Adenosyl-L-homocysteine
sll0098	2.1.1.-	R08932	C18033 + 2 C00019 <=> C18034 + 2 C00021	dTDP-4-amino-2,3,4,6-tetradeoxy-D-glucose + 2 S-Adenosyl-L-methionine <=> dTDP-D-forosamine + 2 S-Adenosyl-L-homocysteine
sll0829	2.1.1.-	R08151	C16504 + C00019 <=> C09694 + C00021	Juvenile hormone III acid + S-Adenosyl-L-methionine <=> Juvenile hormone III + S-Adenosyl-L-homocysteine
slr0679	2.1.1.-	R08769	C17551 + C00019 <=> C17552 + C00021	2-Polyprenyl-6-hydroxyphenol + S-Adenosyl-L-methionine <=> 2-Polyprenyl-6-methoxyphenol + S-Adenosyl-L-homocysteine
slr0095	2.1.1.-	R09200	C18299 + 2 C00019 <=> C18297 + 2 C00021	4-Aminoanhydrochlortetracycline + 2 S-Adenosyl-L-methionine <=> Anhydrochlortetracycline + 2 S-Adenosyl-L-homocysteine
slr0722	2.1.1.-	R07907	C16294 <=> C16296	Delphinidin-3-(p-coumaroyl)-rutinoside-5-glucoside <=> Malvidin-3-(p-coumaroyl)-rutinoside-5-glucoside
sll1144	2.1.1.-	R08004	C16416 <=> C16417	Desmethylxanthohumol <=> Xanthohumol
slr0120	2.1.1.-	R07521	C15874 + C00019 <=> C15877 + C00021	3,4-Dehydrorhodopin + S-Adenosyl-L-methionine <=> Anhydrorhodovibrin + S-Adenosyl-L-homocysteine
sll1144	2.1.1.-	R06693	C12432 + C00019 <=> C01907 + C00021	Carminomycin + S-Adenosyl-L-methionine <=> Daunorubicin + S-Adenosyl-L-homocysteine
slr0120	2.1.1.-	R01159	C00135 + C00019 <=> C01152 + C00021	L-Histidine + S-Adenosyl-L-methionine <=> N(pi)-Methyl-L-histidine + S-Adenosyl-L-homocysteine
slr0992	2.1.1.-	R08004	C16416 <=> C16417	Desmethylxanthohumol <=> Xanthohumol
sll0708	2.1.1.-	R08449	C16708 + C00019 <=> C16709 + C00021	Isoandrocymbine + S-Adenosyl-L-methionine <=> O-Methylandrocymbine + S-Adenosyl-L-homocysteine
slr0120	2.1.1.-	R04939	C05693 + C05691 <=> C05694 + C05692	R + Se-Adenosylselenomethionine <=> CH3-R + Se-Adenosyl-L-selenohomocysteine
slr0120	2.1.1.-	R09371	C00019 + C01528 <=> C00021 + C05703	S-Adenosyl-L-methionine + Selenide <=> S-Adenosyl-L-homocysteine + Methaneselenol
sll1967	2.1.1.-	R04983	C05803 + C00019 <=> C05804 + C00021	2-Hexaprenyl-6-methoxy-1,4-benzoquinone + S-Adenosyl-L-methionine <=> 2-Hexaprenyl-3-methyl-6-methoxy-1,4-benzoquinone + S-Adenosyl-L-homocysteine
sll1144	2.1.1.-	R08774	C17560 + C00019 <=> C17561 + C00021	2-Polyprenyl-6-methoxy-1,4-benzoquinone + S-Adenosyl-L-methionine <=> 2-Polyprenyl-3-methyl-6-methoxy-1,4-benzoquinone + S-Adenosyl-L-homocysteine
sll1653	2.1.1.-	R08987	C18072 + C00019 <=> C18073 + C00021	N1,N5,N10-Tri-(hydroxyferuloyl)-spermidine + S-Adenosyl-L-methionine <=> N1,N5-Tri-di(hydroxyferuloyl)-N10-sinapoyl-spermidine + S-Adenosyl-L-homocysteine
sll0708	2.1.1.-	R09191	C06654 + 2 C00019 <=> C02811 + 2 C00021	4-Amino-anhydrotetracycline + 2 S-Adenosyl-L-methionine <=> Anhydrotetracycline + 2 S-Adenosyl-L-homocysteine
slr0095	2.1.1.-	R08932	C18033 + 2 C00019 <=> C18034 + 2 C00021	dTDP-4-amino-2,3,4,6-tetradeoxy-D-glucose + 2 S-Adenosyl-L-methionine <=> dTDP-D-forosamine + 2 S-Adenosyl-L-homocysteine
sll0708	2.1.1.-	R08985	C18070 <=> C18071	N1,N5,N10-Tricaffeoyl spermidine <=> N1,N5,N10-Triferuloyl spermidine
sll1653	2.1.1.-	R05520	C01912 + C00021 <=> C06616 + C00019	Erythromycin + S-Adenosyl-L-homocysteine <=> Erythromycin C + S-Adenosyl-L-methionine
sll0829	2.1.1.-	R08441	C12173 + C00019 <=> C08526 + C00021	Norgalanthamine + S-Adenosyl-L-methionine <=> Galanthamine + S-Adenosyl-L-homocysteine
slr0120	2.1.1.-	R08151	C16504 + C00019 <=> C09694 + C00021	Juvenile hormone III acid + S-Adenosyl-L-methionine <=> Juvenile hormone III + S-Adenosyl-L-homocysteine
slr0679	2.1.1.-	R03955	C02470 <=> C05830	Xanthurenic acid <=> 8-Methoxykynurenate
sll0098	2.1.1.-	R08465	C08300 + C00019 <=> C02765 + C00021	D-Cathine + S-Adenosyl-L-methionine <=> (+)-Pseudoephedrine + S-Adenosyl-L-homocysteine
sll1237	2.1.1.-	R06477	C11979 + C00019 <=> C11980 + C00021	Avermectin B1a aglycone + S-Adenosyl-L-methionine <=> Avermectin A1a aglycone + S-Adenosyl-L-homocysteine
slr0679	2.1.1.-	R07527	C15870 + C00019 <=> C15886 + C00021	Rhodopin + S-Adenosyl-L-methionine <=> 3,4-Dihydroanhydrorhodovibrin + S-Adenosyl-L-homocysteine
slr0679	2.1.1.-	R09180	C18261 + C05694 <=> C18260 + C05693	1-Hydroxy-6-methoxypyrene + CH3-R <=> 1,6-Dimethoxypyrene + R
slr0722	2.1.1.-	R09177	C14519 + C00019 <=> C18259 + C00021	1-Hydroxypyrene + S-Adenosyl-L-methionine <=> 1-Methoxypyrene + S-Adenosyl-L-homocysteine
sll1967	2.1.1.-	R07527	C15870 + C00019 <=> C15886 + C00021	Rhodopin + S-Adenosyl-L-methionine <=> 3,4-Dihydroanhydrorhodovibrin + S-Adenosyl-L-homocysteine
slr0679	2.1.1.-	R09369	C00019 + C05703 <=> C00021 + C02535	S-Adenosyl-L-methionine + Methaneselenol <=> S-Adenosyl-L-homocysteine + Dimethyl selenide
slr0722	2.1.1.-	R05657	C11432 + C05694 <=> C11433 + C05693	1-Phenanthrol + CH3-R <=> 1-Methoxyphenanthrene + R
sll0829	2.1.1.-	R06719	C12386 + C00019 <=> C12387 + C00021	Premithramycin A3' + S-Adenosyl-L-methionine <=> Premithramycin A3 + S-Adenosyl-L-homocysteine
slr0095	2.1.1.104	R01942	C00019 + C00323 <=> C00021 + C00406	S-Adenosyl-L-methionine + Caffeoyl-CoA <=> S-Adenosyl-L-homocysteine + Feruloyl-CoA
slr0095	2.1.1.104	R06578	C12203 + C00019 <=> C00411 + C00021	5-Hydroxyferuloyl-CoA + S-Adenosyl-L-methionine <=> Sinapoyl-CoA + S-Adenosyl-L-homocysteine
sll0378	2.1.1.107	R07237	C00019 + C01051 <=> C00021 + C15527	S-Adenosyl-L-methionine + Uroporphyrinogen III <=> S-Adenosyl-L-homocysteine + Precorrin 1
sll0378	2.1.1.107	R07238	C00019 + C15527 <=> C00021 + C02463	S-Adenosyl-L-methionine + Precorrin 1 <=> S-Adenosyl-L-homocysteine + Precorrin 2
sll0378	2.1.1.107	R03950	2 C00019 + C02469 <=> 2 C00021 + C05778	2 S-Adenosyl-L-methionine + Uroporphyrin III <=> 2 S-Adenosyl-L-homocysteine + Sirohydrochlorin
slr0212	2.1.1.13	R09365	C05698 + C04489 <=> C05335 + C04144	Selenohomocysteine + 5-Methyltetrahydropteroyltri-L-glutamate <=> L-Selenomethionine + Tetrahydropteroyltri-L-glutamate
slr0969	2.1.1.131	R05809	C11539 + C00019 <=> C11540 + C00021	Cobalt-precorrin 3 + S-Adenosyl-L-methionine <=> Cobalt-precorrin 4 + S-Adenosyl-L-homocysteine
slr1368	2.1.1.132	R05813	C11543 + 2 C00019 <=> C11545 + 2 C00021 + C00011	Cobalt-dihydro-precorrin 6 + 2 S-Adenosyl-L-methionine <=> Cobalt-precorrin 8 + 2 S-Adenosyl-L-homocysteine + CO2
slr1368	2.1.1.132	R07774	C11543 + C00019 <=> C16244 + C00021	Cobalt-dihydro-precorrin 6 + S-Adenosyl-L-methionine <=> Cobalt-precorrin 7 + S-Adenosyl-L-homocysteine
sll0099	2.1.1.132	R05813	C11543 + 2 C00019 <=> C11545 + 2 C00021 + C00011	Cobalt-dihydro-precorrin 6 + 2 S-Adenosyl-L-methionine <=> Cobalt-precorrin 8 + 2 S-Adenosyl-L-homocysteine + CO2
sll0099	2.1.1.132	R07774	C11543 + C00019 <=> C16244 + C00021	Cobalt-dihydro-precorrin 6 + S-Adenosyl-L-methionine <=> Cobalt-precorrin 7 + S-Adenosyl-L-homocysteine
slr0239	2.1.1.133	R05810	C11540 + C00019 <=> C16242 + C00021	Cobalt-precorrin 4 + S-Adenosyl-L-methionine <=> Cobalt-precorrin 5A + S-Adenosyl-L-homocysteine
sll1635	2.1.1.148	R06613	C00143 + C00365 + C01352 <=> C00101 + C00364 + C00016	5,10-Methylenetetrahydrofolate + dUMP + FADH2 <=> Tetrahydrofolate + dTMP + FAD
slr1879	2.1.1.151	R05808	C11538 + C00019 <=> C17401 + C00021	Cobalt-sirohydrochlorin + S-Adenosyl-L-methionine <=> Cobalt-factor III + S-Adenosyl-L-homocysteine
sll1198	2.1.1.31	R00597	C00019 + C01977 <=> C00021 + C04157	S-Adenosyl-L-methionine + tRNA guanine <=> S-Adenosyl-L-homocysteine + tRNA containing N1-methylguanine
sll1300	2.1.1.33	R00600	C00019 + C01977 <=> C00021 + C04160	S-Adenosyl-L-methionine + tRNA guanine <=> S-Adenosyl-L-homocysteine + tRNA containing N7-methylguanine
slr0214	2.1.1.37	R00380	C00019 + C00039 <=> C00021 + C02967	S-Adenosyl-L-methionine + DNA <=> S-Adenosyl-L-homocysteine + DNA 5-methylcytosine
sll0844	2.1.1.61	R00601	C00019 + C11478 <=> C00021 + C04728	S-Adenosyl-L-methionine + tRNA containing 5-aminomethyl-2-thiouridine <=> S-Adenosyl-L-homocysteine + tRNA containing 5-methylaminomethyl-2-thiouridylate
slr1803	2.1.1.72	R02961	C00019 + C00821 <=> C00021 + C03391	S-Adenosyl-L-methionine + DNA adenine <=> S-Adenosyl-L-homocysteine + DNA 6-methylaminopurine
sll0729	2.1.1.72	R02961	C00019 + C00821 <=> C00021 + C03391	S-Adenosyl-L-methionine + DNA adenine <=> S-Adenosyl-L-homocysteine + DNA 6-methylaminopurine
sll1931	2.1.2.1	R09099	C00065 + C01217 <=> C04377 + C00037 + C00001	L-Serine + 5,6,7,8-Tetrahydromethanopterin <=> 5,10-Methylenetetrahydromethanopterin + Glycine + H2O
sll0171	2.1.2.10	R02300	C03479 <=> C00445 + C00001	5-Formyltetrahydrofolate <=> 5,10-Methenyltetrahydrofolate + H2O
sll0171	2.1.2.10	R04125	C01242 + C00101 <=> C02972 + C00143 + C00014	S-Aminomethyldihydrolipoylprotein + Tetrahydrofolate <=> Dihydrolipoylprotein + 5,10-Methylenetetrahydrofolate + NH3
slr0526	2.1.2.11	R01216	C00966 <=> C00141 + C00067	2-Dehydropantoate <=> 3-Methyl-2-oxobutanoic acid + Formaldehyde
slr0070	2.1.2.9	R03940	C02430 + C00234 <=> C00101 + C03294	L-Methionyl-tRNA + 10-Formyltetrahydrofolate <=> Tetrahydrofolate + N-Formylmethionyl-tRNA
sll1070	2.2.1.1	R01830	C05345 + C00118 <=> C00279 + C00231	beta-D-Fructose 6-phosphate + D-Glyceraldehyde 3-phosphate <=> D-Erythrose 4-phosphate + D-Xylulose 5-phosphate
sll1070	2.2.1.1	R06590	C12214 + C00117 <=> C12215 + C05382	Aminofructose 6-phosphate + D-Ribose 5-phosphate <=> Iminoerythrose 4-phosphate + Sedoheptulose 7-phosphate
sll1070	2.2.1.1	R06863	C05382 + C00068 <=> C13378 + C00117	Sedoheptulose 7-phosphate + Thiamin diphosphate <=> alpha,beta-Dihydroxyethyl-TPP + D-Ribose 5-phosphate
sll1070	2.2.1.1	R06861	C00231 + C00068 <=> C13378 + C00118	D-Xylulose 5-phosphate + Thiamin diphosphate <=> alpha,beta-Dihydroxyethyl-TPP + D-Glyceraldehyde 3-phosphate
slr1793	2.2.1.2	R01827	C05382 + C00118 <=> C00279 + C05345	Sedoheptulose 7-phosphate + D-Glyceraldehyde 3-phosphate <=> D-Erythrose 4-phosphate + beta-D-Fructose 6-phosphate
slr2088	2.2.1.6	R04672	C06010 + C00068 <=> C05125 + C00022	(S)-2-Acetolactate + Thiamin diphosphate <=> 2-(alpha-Hydroxyethyl)thiamine diphosphate + Pyruvate
sll1981	2.2.1.6	R00226	C06010 + C00011 <=> 2 C00022	(S)-2-Acetolactate + CO2 <=> 2 Pyruvate
sll1981	2.2.1.6	R04672	C06010 + C00068 <=> C05125 + C00022	(S)-2-Acetolactate + Thiamin diphosphate <=> 2-(alpha-Hydroxyethyl)thiamine diphosphate + Pyruvate
sll0065	2.2.1.6	R00006	C00900 + C00011 <=> 2 C00022	2-Acetolactate + CO2 <=> 2 Pyruvate
sll0065	2.2.1.6	R04672	C06010 + C00068 <=> C05125 + C00022	(S)-2-Acetolactate + Thiamin diphosphate <=> 2-(alpha-Hydroxyethyl)thiamine diphosphate + Pyruvate
sll1981	2.2.1.6	R00006	C00900 + C00011 <=> 2 C00022	2-Acetolactate + CO2 <=> 2 Pyruvate
sll0065	2.2.1.6	R00226	C06010 + C00011 <=> 2 C00022	(S)-2-Acetolactate + CO2 <=> 2 Pyruvate
slr2088	2.2.1.6	R00006	C00900 + C00011 <=> 2 C00022	2-Acetolactate + CO2 <=> 2 Pyruvate
sll0065	2.2.1.6	R08648	C00022 + C00109 <=> C06006 + C00011	Pyruvate + 2-Oxobutanoate <=> (S)-2-Aceto-2-hydroxybutanoate + CO2
sll1981	2.2.1.6	R08648	C00022 + C00109 <=> C06006 + C00011	Pyruvate + 2-Oxobutanoate <=> (S)-2-Aceto-2-hydroxybutanoate + CO2
slr2088	2.2.1.6	R00226	C06010 + C00011 <=> 2 C00022	(S)-2-Acetolactate + CO2 <=> 2 Pyruvate
slr2088	2.2.1.6	R08648	C00022 + C00109 <=> C06006 + C00011	Pyruvate + 2-Oxobutanoate <=> (S)-2-Aceto-2-hydroxybutanoate + CO2
slr1830	2.3.1.-	R07656	C16147 <=> C16148	Glycosyl-4,4'-diaponeurosporenoate <=> Staphyloxanthin
slr1830	2.3.1.-	R05146	C06251 + C00229 <=> C05223 + C06025	Lauroyl-KDO2-lipid IV(A) + Acyl-carrier protein <=> Dodecanoyl-[acyl-carrier protein] + Di[3-deoxy-D-manno-octulosonyl]-lipid IV(A)
slr1830	2.3.1.-	R09034	C00040 + C03819 <=> C00010 + C01194	Acyl-CoA + 1-Acylglycerophosphoinositol <=> CoA + 1-Phosphatidyl-D-myo-inositol
slr1830	2.3.1.-	R06645	C00136 + 9 C00083 + C00229 <=> C12356 + 9 C00011 + 9 C00010	Butanoyl-CoA + 9 Malonyl-CoA + Acyl-carrier protein <=> 3,5,7,9,11,13,15,17,19-Nonaoxo-docosanoyl-[acp] + 9 CO2 + 9 CoA
sll0720	2.3.1.-	R07873	C12137 + C00323 <=> C16297 + C00010	Pelargonidin 3-O-glucoside + Caffeoyl-CoA <=> Pelargonidin 3-O-(6-caffeoyl-beta-D-glucoside) + CoA
sll0720	2.3.1.-	R07929	C12138 + C00223 <=> C16370 + C00010	Delphinidin 3-O-glucoside + p-Coumaroyl-CoA <=> Delphinidin 3-(6-p-coumaroyl)glucoside + CoA
slr0819	2.3.1.-	R09035	C00040 + C18125 <=> C00010 + C02737	Acyl-CoA + 1-Acyl-sn-glycero-3-phosphoserine <=> CoA + Phosphatidylserine
slr1084	2.3.1.-	R08819	C08537 + C17759 <=> C08542 + C00031	Amaranthin + 1-O-Feruloyl-beta-D-glucose <=> Celosianin II + D-Glucose
slr1830	2.3.1.-	R09258	8 C00083 + C00229 <=> C12348 + 8 C00011 + 8 C00010	8 Malonyl-CoA + Acyl-carrier protein <=> 3,5,7,9,11,13,15-Heptaoxo-hexadecanoyl-[acp] + 8 CO2 + 8 CoA
slr1830	2.3.1.-	R09419	C00083 + C00040 <=> C00264 + C00010 + C00011	Malonyl-CoA + Acyl-CoA <=> 3-Oxoacyl-CoA + CoA + CO2
slr1830	2.3.1.-	R08171	C16524 + C00512 <=> C07394 + C00010	3'-N-Debenzoyltaxol + S-Benzoate coenzyme A <=> Paclitaxel + CoA
slr0819	2.3.1.-	R07758	C00083 + C00154 <=> C16216 + C00010 + C00011	Malonyl-CoA + Palmitoyl-CoA <=> 3-Oxostearoyl-CoA + CoA + CO2
slr1830	2.3.1.-	R06641	C06625 + 8 C00083 + C00229 <=> C12441 + 8 C00011 + 9 C00010	Malonamoyl-CoA + 8 Malonyl-CoA + Acyl-carrier protein <=> Nonaketamide + 8 CO2 + 9 CoA
slr0819	2.3.1.-	R07929	C12138 + C00223 <=> C16370 + C00010	Delphinidin 3-O-glucoside + p-Coumaroyl-CoA <=> Delphinidin 3-(6-p-coumaroyl)glucoside + CoA
sll1671	2.3.1.-	R07833	C16273 + C00010 <=> C01144 + C00024	3-Hydroxy-5-oxohexanoyl-CoA + CoA <=> (S)-3-Hydroxybutanoyl-CoA + Acetyl-CoA
slr0819	2.3.1.-	R05506	C07118 + C00010 <=> C00512 + C00024	Benzoyl acetyl-CoA + CoA <=> S-Benzoate coenzyme A + Acetyl-CoA
slr1830	2.3.1.-	R06800	C12641 + C00083 <=> C12647 + C00010	4'''-Demalonylsalvianin + Malonyl-CoA <=> Salvianin + CoA
slr0776	2.3.1.-	R05586	C06715 + C00010 <=> C00527 + C00024	3-Oxopimeloyl-CoA + CoA <=> Glutaryl-CoA + Acetyl-CoA
slr1830	2.3.1.-	R06635	C00024 + 7 C00083 + C00229 <=> C12348 + 7 C00011 + 7 C00010	Acetyl-CoA + 7 Malonyl-CoA + Acyl-carrier protein <=> 3,5,7,9,11,13,15-Heptaoxo-hexadecanoyl-[acp] + 7 CO2 + 7 CoA
slr1830	2.3.1.-	R05586	C06715 + C00010 <=> C00527 + C00024	3-Oxopimeloyl-CoA + CoA <=> Glutaryl-CoA + Acetyl-CoA
slr1830	2.3.1.-	R07758	C00083 + C00154 <=> C16216 + C00010 + C00011	Malonyl-CoA + Palmitoyl-CoA <=> 3-Oxostearoyl-CoA + CoA + CO2
slr1084	2.3.1.-	R07929	C12138 + C00223 <=> C16370 + C00010	Delphinidin 3-O-glucoside + p-Coumaroyl-CoA <=> Delphinidin 3-(6-p-coumaroyl)glucoside + CoA
slr0819	2.3.1.-	R07873	C12137 + C00323 <=> C16297 + C00010	Pelargonidin 3-O-glucoside + Caffeoyl-CoA <=> Pelargonidin 3-O-(6-caffeoyl-beta-D-glucoside) + CoA
sll1671	2.3.1.-	R04361	C00040 + C03968 <=> C00010 + C05977	Acyl-CoA + 1-Alkyl-sn-glycero-3-phosphate <=> CoA + 2-Acyl-1-alkyl-sn-glycero-3-phosphate
slr1084	2.3.1.-	R09096	C00024 + C00080 + C01217 <=> C04488 + C00237 + C00010	Acetyl-CoA + H+ + 5,6,7,8-Tetrahydromethanopterin <=> 5-Methyl-5,6,7,8-tetrahydromethanopterin + CO + CoA
slr0776	2.3.1.-	R07929	C12138 + C00223 <=> C16370 + C00010	Delphinidin 3-O-glucoside + p-Coumaroyl-CoA <=> Delphinidin 3-(6-p-coumaroyl)glucoside + CoA
slr1084	2.3.1.-	R08430	C12448 + C00512 <=> C01416 + C00010	Ecgonine methyl ester + S-Benzoate coenzyme A <=> Cocaine + CoA
slr1084	2.3.1.-	R06637	C00136 + 7 C00083 + C00229 <=> C12350 + 7 C00011 + 7 C00010	Butanoyl-CoA + 7 Malonyl-CoA + Acyl-carrier protein <=> 3,5,7,9,11,13,15-Heptaoxo-octadecanoyl-[acp] + 7 CO2 + 7 CoA
sll1671	2.3.1.-	R09034	C00040 + C03819 <=> C00010 + C01194	Acyl-CoA + 1-Acylglycerophosphoinositol <=> CoA + 1-Phosphatidyl-D-myo-inositol
slr1084	2.3.1.-	R07873	C12137 + C00323 <=> C16297 + C00010	Pelargonidin 3-O-glucoside + Caffeoyl-CoA <=> Pelargonidin 3-O-(6-caffeoyl-beta-D-glucoside) + CoA
slr0776	2.3.1.-	R05587	C09820 + C00010 <=> C00512 + C00091	Benzoylsuccinyl-CoA + CoA <=> S-Benzoate coenzyme A + Succinyl-CoA
slr0776	2.3.1.-	R06644	C00100 + 9 C00083 + C00229 <=> C12355 + 9 C00011 + 9 C00010	Propanoyl-CoA + 9 Malonyl-CoA + Acyl-carrier protein <=> 3,5,7,9,11,13,15,17,19-Nonaoxo-henicosanoyl-[acp] + 9 CO2 + 9 CoA
slr0819	2.3.1.-	R07928	C08604 + C00323 <=> C16369 + C00010	Chrysanthemin + Caffeoyl-CoA <=> Cyanidin 3-(6-p-caffeoyl)glucoside + CoA
slr0819	2.3.1.-	R07885	C12643 + C00083 <=> C16289 + C00010	Cyanidin 3-O-(6-O-malonyl-beta-D-glucoside) + Malonyl-CoA <=> Cyanidin 3-O-3'',6''-O-dimalonylglucoside + CoA
slr1830	2.3.1.-	R00454	C00047 + C00024 <=> C02727 + C00010	L-Lysine + Acetyl-CoA <=> N6-Acetyl-L-lysine + CoA
slr1830	2.3.1.-	R09036	C00040 + C18126 <=> C00010 + C00344	Acyl-CoA + 1-Acyl-sn-glycero-3-phosphoglycerol <=> CoA + Phosphatidylglycerol
slr1830	2.3.1.-	R07884	C12642 + C00083 <=> C16288 + C00010	Pelargonidin 3-O-(6-O-malonyl-beta-D-glucoside) + Malonyl-CoA <=> Pelargonidin 3-O-3'',6''-O-dimalonylglucoside + CoA
slr1084	2.3.1.-	R00454	C00047 + C00024 <=> C02727 + C00010	L-Lysine + Acetyl-CoA <=> N6-Acetyl-L-lysine + CoA
slr1830	2.3.1.-	R07833	C16273 + C00010 <=> C01144 + C00024	3-Hydroxy-5-oxohexanoyl-CoA + CoA <=> (S)-3-Hydroxybutanoyl-CoA + Acetyl-CoA
slr1084	2.3.1.-	R06645	C00136 + 9 C00083 + C00229 <=> C12356 + 9 C00011 + 9 C00010	Butanoyl-CoA + 9 Malonyl-CoA + Acyl-carrier protein <=> 3,5,7,9,11,13,15,17,19-Nonaoxo-docosanoyl-[acp] + 9 CO2 + 9 CoA
slr1830	2.3.1.-	R09257	C00406 + C00134 <=> C00010 + C10497	Feruloyl-CoA + Putrescine <=> CoA + Feruloylputrescine
sll1671	2.3.1.-	R05587	C09820 + C00010 <=> C00512 + C00091	Benzoylsuccinyl-CoA + CoA <=> S-Benzoate coenzyme A + Succinyl-CoA
slr1830	2.3.1.-	R08810	C17741 + C00406 + C00001 <=> C10443 + 2 C00010 + C00011	Feruloyl-diketide-CoA + Feruloyl-CoA + H2O <=> Curcumin + 2 CoA + CO2
slr1084	2.3.1.-	R08806	C00406 + C00083 <=> C17741 + C00010 + C00011	Feruloyl-CoA + Malonyl-CoA <=> Feruloyl-diketide-CoA + CoA + CO2
slr1084	2.3.1.-	R06414	C11948 + C00010 <=> C11949 + C00100	2,6-Dimethyl-5-methylene-3-oxo-heptanoyl-CoA + CoA <=> 3-Isopropylbut-3-enoyl-CoA + Propanoyl-CoA
sll1671	2.3.1.-	R07929	C12138 + C00223 <=> C16370 + C00010	Delphinidin 3-O-glucoside + p-Coumaroyl-CoA <=> Delphinidin 3-(6-p-coumaroyl)glucoside + CoA
slr1830	2.3.1.-	R06637	C00136 + 7 C00083 + C00229 <=> C12350 + 7 C00011 + 7 C00010	Butanoyl-CoA + 7 Malonyl-CoA + Acyl-carrier protein <=> 3,5,7,9,11,13,15-Heptaoxo-octadecanoyl-[acp] + 7 CO2 + 7 CoA
sll1671	2.3.1.-	R06544	C08604 + C00223 <=> C12095 + C00010	Chrysanthemin + p-Coumaroyl-CoA <=> Cyanidin 3-O-(6-O-p-coumaroyl)glucoside + CoA
slr1084	2.3.1.-	R07926	C12138 + C00323 <=> C16367 + C00010	Delphinidin 3-O-glucoside + Caffeoyl-CoA <=> Delphinidin 3-O-(6-caffeoyl-beta-D-glucoside) + CoA
slr1084	2.3.1.-	R09036	C00040 + C18126 <=> C00010 + C00344	Acyl-CoA + 1-Acyl-sn-glycero-3-phosphoglycerol <=> CoA + Phosphatidylglycerol
slr1830	2.3.1.-	R07929	C12138 + C00223 <=> C16370 + C00010	Delphinidin 3-O-glucoside + p-Coumaroyl-CoA <=> Delphinidin 3-(6-p-coumaroyl)glucoside + CoA
slr1830	2.3.1.-	R06414	C11948 + C00010 <=> C11949 + C00100	2,6-Dimethyl-5-methylene-3-oxo-heptanoyl-CoA + CoA <=> 3-Isopropylbut-3-enoyl-CoA + Propanoyl-CoA
sll0720	2.3.1.-	R02152	C00388 + C00024 <=> C05135 + C00010	1H-Imidazole-4-ethanamine + Acetyl-CoA <=> 4-(beta-Acetylaminoethyl)imidazole + CoA
slr0819	2.3.1.-	R09034	C00040 + C03819 <=> C00010 + C01194	Acyl-CoA + 1-Acylglycerophosphoinositol <=> CoA + 1-Phosphatidyl-D-myo-inositol
slr1830	2.3.1.-	R08806	C00406 + C00083 <=> C17741 + C00010 + C00011	Feruloyl-CoA + Malonyl-CoA <=> Feruloyl-diketide-CoA + CoA + CO2
sll1671	2.3.1.-	R09037	C00040 + C18129 <=> C00010 + C05980	Acyl-CoA + Monolysocardiolipin <=> CoA + Cardiolipin
sll0720	2.3.1.-	R07382	C15646 + C00040 <=> C15647 + C00010	1-(1-Alkenyl)-sn-glycero-3-phosphate + Acyl-CoA <=> 2-Acyl-1-(1-alkenyl)-sn-glycero-3-phosphate + CoA
sll0720	2.3.1.-	R08805	C00223 + C00083 <=> C17740 + C00010 + C00011	p-Coumaroyl-CoA + Malonyl-CoA <=> p-Coumaroyl-diketide-CoA + CoA + CO2
slr1084	2.3.1.-	R08823	C08540 + C17759 <=> C08552 + C00031	Betanin + 1-O-Feruloyl-beta-D-glucose <=> Lampranthin II + D-Glucose
sll0720	2.3.1.-	R04777	C05338 + C00037 <=> C05596 + C00010	4-Hydroxyphenylacetyl-CoA + Glycine <=> p-Hydroxyphenylacetylglycine + CoA
sll0720	2.3.1.-	R07886	C16301 + C00083 <=> C16290 + C00010	Delphinidin 3-O-(6-O-malonyl-beta-D-glucoside) + Malonyl-CoA <=> Delphinidin 3-O-3'',6''-O-dimalonylglucoside + CoA
sll0720	2.3.1.-	R07928	C08604 + C00323 <=> C16369 + C00010	Chrysanthemin + Caffeoyl-CoA <=> Cyanidin 3-(6-p-caffeoyl)glucoside + CoA
slr0776	2.3.1.-	R07885	C12643 + C00083 <=> C16289 + C00010	Cyanidin 3-O-(6-O-malonyl-beta-D-glucoside) + Malonyl-CoA <=> Cyanidin 3-O-3'',6''-O-dimalonylglucoside + CoA
slr0819	2.3.1.-	R07924	C16354 <=> C08641	Albireodelphin <=> Gentiodelphin
slr1084	2.3.1.-	R09035	C00040 + C18125 <=> C00010 + C02737	Acyl-CoA + 1-Acyl-sn-glycero-3-phosphoserine <=> CoA + Phosphatidylserine
sll0720	2.3.1.-	R05587	C09820 + C00010 <=> C00512 + C00091	Benzoylsuccinyl-CoA + CoA <=> S-Benzoate coenzyme A + Succinyl-CoA
sll0720	2.3.1.-	R09258	8 C00083 + C00229 <=> C12348 + 8 C00011 + 8 C00010	8 Malonyl-CoA + Acyl-carrier protein <=> 3,5,7,9,11,13,15-Heptaoxo-hexadecanoyl-[acp] + 8 CO2 + 8 CoA
sll0720	2.3.1.-	R06414	C11948 + C00010 <=> C11949 + C00100	2,6-Dimethyl-5-methylene-3-oxo-heptanoyl-CoA + CoA <=> 3-Isopropylbut-3-enoyl-CoA + Propanoyl-CoA
sll0720	2.3.1.-	R07927	C12137 + C00223 <=> C16368 + C00010	Pelargonidin 3-O-glucoside + p-Coumaroyl-CoA <=> Pelargonidin 3-(6-p-coumaroyl)glucoside + CoA
sll0720	2.3.1.-	R06637	C00136 + 7 C00083 + C00229 <=> C12350 + 7 C00011 + 7 C00010	Butanoyl-CoA + 7 Malonyl-CoA + Acyl-carrier protein <=> 3,5,7,9,11,13,15-Heptaoxo-octadecanoyl-[acp] + 7 CO2 + 7 CoA
sll0720	2.3.1.-	R09096	C00024 + C00080 + C01217 <=> C04488 + C00237 + C00010	Acetyl-CoA + H+ + 5,6,7,8-Tetrahydromethanopterin <=> 5-Methyl-5,6,7,8-tetrahydromethanopterin + CO + CoA
sll0720	2.3.1.-	R07884	C12642 + C00083 <=> C16288 + C00010	Pelargonidin 3-O-(6-O-malonyl-beta-D-glucoside) + Malonyl-CoA <=> Pelargonidin 3-O-3'',6''-O-dimalonylglucoside + CoA
sll0720	2.3.1.-	R05146	C06251 + C00229 <=> C05223 + C06025	Lauroyl-KDO2-lipid IV(A) + Acyl-carrier protein <=> Dodecanoyl-[acyl-carrier protein] + Di[3-deoxy-D-manno-octulosonyl]-lipid IV(A)
sll0720	2.3.1.-	R06800	C12641 + C00083 <=> C12647 + C00010	4'''-Demalonylsalvianin + Malonyl-CoA <=> Salvianin + CoA
slr0776	2.3.1.-	R00454	C00047 + C00024 <=> C02727 + C00010	L-Lysine + Acetyl-CoA <=> N6-Acetyl-L-lysine + CoA
slr0776	2.3.1.-	R08430	C12448 + C00512 <=> C01416 + C00010	Ecgonine methyl ester + S-Benzoate coenzyme A <=> Cocaine + CoA
slr0776	2.3.1.-	R07876	C08725 + C00323 <=> C12640 + C00010	Pelargonin + Caffeoyl-CoA <=> Pelargonidin 3-O-(6-caffeoyl-beta-D-glucoside) 5-O-beta-D-glucoside + CoA
slr0776	2.3.1.-	R06643	10 C00083 + C00229 <=> C12354 + 10 C00011 + 10 C00010	10 Malonyl-CoA + Acyl-carrier protein <=> 3,5,7,9,11,13,15,17,19-Nonaoxo-eicosanoyl-[acp] + 10 CO2 + 10 CoA
slr0776	2.3.1.-	R08171	C16524 + C00512 <=> C07394 + C00010	3'-N-Debenzoyltaxol + S-Benzoate coenzyme A <=> Paclitaxel + CoA
slr0776	2.3.1.-	R08809	C17741 + C00223 + C00001 <=> C17742 + 2 C00010 + C00011	Feruloyl-diketide-CoA + p-Coumaroyl-CoA + H2O <=> Demethoxycurcumin + 2 CoA + CO2
slr0776	2.3.1.-	R00399	C00133 + C00024 <=> C03341 + C00010	D-Alanine + Acetyl-CoA <=> 2-Amino-4-oxopentanoic acid + CoA
slr0776	2.3.1.-	R08807	C17740 + C00223 + C00001 <=> C17743 + 2 C00010 + C00011	p-Coumaroyl-diketide-CoA + p-Coumaroyl-CoA + H2O <=> Bisdemethoxycurcumin + 2 CoA + CO2
slr0819	2.3.1.-	R06644	C00100 + 9 C00083 + C00229 <=> C12355 + 9 C00011 + 9 C00010	Propanoyl-CoA + 9 Malonyl-CoA + Acyl-carrier protein <=> 3,5,7,9,11,13,15,17,19-Nonaoxo-henicosanoyl-[acp] + 9 CO2 + 9 CoA
slr0819	2.3.1.-	R09419	C00083 + C00040 <=> C00264 + C00010 + C00011	Malonyl-CoA + Acyl-CoA <=> 3-Oxoacyl-CoA + CoA + CO2
slr1084	2.3.1.-	R08432	C00729 + C16257 <=> C10860 + C00010	Tropine + (R)-Phenyllactyl-CoA <=> Littorine + CoA
slr1830	2.3.1.-	R07382	C15646 + C00040 <=> C15647 + C00010	1-(1-Alkenyl)-sn-glycero-3-phosphate + Acyl-CoA <=> 2-Acyl-1-(1-alkenyl)-sn-glycero-3-phosphate + CoA
slr1830	2.3.1.-	R07928	C08604 + C00323 <=> C16369 + C00010	Chrysanthemin + Caffeoyl-CoA <=> Cyanidin 3-(6-p-caffeoyl)glucoside + CoA
sll1671	2.3.1.-	R07873	C12137 + C00323 <=> C16297 + C00010	Pelargonidin 3-O-glucoside + Caffeoyl-CoA <=> Pelargonidin 3-O-(6-caffeoyl-beta-D-glucoside) + CoA
slr0776	2.3.1.-	R02152	C00388 + C00024 <=> C05135 + C00010	1H-Imidazole-4-ethanamine + Acetyl-CoA <=> 4-(beta-Acetylaminoethyl)imidazole + CoA
slr1830	2.3.1.-	R08809	C17741 + C00223 + C00001 <=> C17742 + 2 C00010 + C00011	Feruloyl-diketide-CoA + p-Coumaroyl-CoA + H2O <=> Demethoxycurcumin + 2 CoA + CO2
sll0720	2.3.1.-	R09419	C00083 + C00040 <=> C00264 + C00010 + C00011	Malonyl-CoA + Acyl-CoA <=> 3-Oxoacyl-CoA + CoA + CO2
slr0776	2.3.1.-	R05075	C06026 + C00229 <=> C05761 + C06251	Di[3-deoxy-D-manno-octulosonyl]-lipid A + Acyl-carrier protein <=> Tetradecanoyl-[acp] + Lauroyl-KDO2-lipid IV(A)
slr0819	2.3.1.-	R06645	C00136 + 9 C00083 + C00229 <=> C12356 + 9 C00011 + 9 C00010	Butanoyl-CoA + 9 Malonyl-CoA + Acyl-carrier protein <=> 3,5,7,9,11,13,15,17,19-Nonaoxo-docosanoyl-[acp] + 9 CO2 + 9 CoA
slr0819	2.3.1.-	R09096	C00024 + C00080 + C01217 <=> C04488 + C00237 + C00010	Acetyl-CoA + H+ + 5,6,7,8-Tetrahydromethanopterin <=> 5-Methyl-5,6,7,8-tetrahydromethanopterin + CO + CoA
slr1084	2.3.1.-	R08808	C17740 + C00406 + C00001 <=> C17742 + 2 C00010 + C00011	p-Coumaroyl-diketide-CoA + Feruloyl-CoA + H2O <=> Demethoxycurcumin + 2 CoA + CO2
sll0720	2.3.1.-	R07876	C08725 + C00323 <=> C12640 + C00010	Pelargonin + Caffeoyl-CoA <=> Pelargonidin 3-O-(6-caffeoyl-beta-D-glucoside) 5-O-beta-D-glucoside + CoA
sll0720	2.3.1.-	R09256	C00223 + C00134 <=> C00010 + C18326	p-Coumaroyl-CoA + Putrescine <=> CoA + p-Coumaroylputrescine
sll0720	2.3.1.-	R09257	C00406 + C00134 <=> C00010 + C10497	Feruloyl-CoA + Putrescine <=> CoA + Feruloylputrescine
sll0720	2.3.1.-	R06645	C00136 + 9 C00083 + C00229 <=> C12356 + 9 C00011 + 9 C00010	Butanoyl-CoA + 9 Malonyl-CoA + Acyl-carrier protein <=> 3,5,7,9,11,13,15,17,19-Nonaoxo-docosanoyl-[acp] + 9 CO2 + 9 CoA
slr1084	2.3.1.-	R09257	C00406 + C00134 <=> C00010 + C10497	Feruloyl-CoA + Putrescine <=> CoA + Feruloylputrescine
slr0776	2.3.1.-	R09035	C00040 + C18125 <=> C00010 + C02737	Acyl-CoA + 1-Acyl-sn-glycero-3-phosphoserine <=> CoA + Phosphatidylserine
slr0776	2.3.1.-	R07758	C00083 + C00154 <=> C16216 + C00010 + C00011	Malonyl-CoA + Palmitoyl-CoA <=> 3-Oxostearoyl-CoA + CoA + CO2
slr0776	2.3.1.-	R07924	C16354 <=> C08641	Albireodelphin <=> Gentiodelphin
slr1830	2.3.1.-	R07927	C12137 + C00223 <=> C16368 + C00010	Pelargonidin 3-O-glucoside + p-Coumaroyl-CoA <=> Pelargonidin 3-(6-p-coumaroyl)glucoside + CoA
sll0720	2.3.1.-	R09037	C00040 + C18129 <=> C00010 + C05980	Acyl-CoA + Monolysocardiolipin <=> CoA + Cardiolipin
slr1084	2.3.1.-	R09037	C00040 + C18129 <=> C00010 + C05980	Acyl-CoA + Monolysocardiolipin <=> CoA + Cardiolipin
slr1830	2.3.1.-	R04777	C05338 + C00037 <=> C05596 + C00010	4-Hydroxyphenylacetyl-CoA + Glycine <=> p-Hydroxyphenylacetylglycine + CoA
sll0720	2.3.1.-	R07758	C00083 + C00154 <=> C16216 + C00010 + C00011	Malonyl-CoA + Palmitoyl-CoA <=> 3-Oxostearoyl-CoA + CoA + CO2
sll0720	2.3.1.-	R08808	C17740 + C00406 + C00001 <=> C17742 + 2 C00010 + C00011	p-Coumaroyl-diketide-CoA + Feruloyl-CoA + H2O <=> Demethoxycurcumin + 2 CoA + CO2
sll0720	2.3.1.-	R07833	C16273 + C00010 <=> C01144 + C00024	3-Hydroxy-5-oxohexanoyl-CoA + CoA <=> (S)-3-Hydroxybutanoyl-CoA + Acetyl-CoA
sll0720	2.3.1.-	R07656	C16147 <=> C16148	Glycosyl-4,4'-diaponeurosporenoate <=> Staphyloxanthin
sll0720	2.3.1.-	R06644	C00100 + 9 C00083 + C00229 <=> C12355 + 9 C00011 + 9 C00010	Propanoyl-CoA + 9 Malonyl-CoA + Acyl-carrier protein <=> 3,5,7,9,11,13,15,17,19-Nonaoxo-henicosanoyl-[acp] + 9 CO2 + 9 CoA
sll0720	2.3.1.-	R08819	C08537 + C17759 <=> C08542 + C00031	Amaranthin + 1-O-Feruloyl-beta-D-glucose <=> Celosianin II + D-Glucose
sll0720	2.3.1.-	R08806	C00406 + C00083 <=> C17741 + C00010 + C00011	Feruloyl-CoA + Malonyl-CoA <=> Feruloyl-diketide-CoA + CoA + CO2
sll0720	2.3.1.-	R06545	C08639 + C00223 <=> C12096 + C00010	Cyanin + p-Coumaroyl-CoA <=> Cyanidin 3-O-(6-O-p-coumaroyl)glucoside-5-O-glucoside + CoA
sll0720	2.3.1.-	R09036	C00040 + C18126 <=> C00010 + C00344	Acyl-CoA + 1-Acyl-sn-glycero-3-phosphoglycerol <=> CoA + Phosphatidylglycerol
sll0720	2.3.1.-	R06643	10 C00083 + C00229 <=> C12354 + 10 C00011 + 10 C00010	10 Malonyl-CoA + Acyl-carrier protein <=> 3,5,7,9,11,13,15,17,19-Nonaoxo-eicosanoyl-[acp] + 10 CO2 + 10 CoA
sll0720	2.3.1.-	R00399	C00133 + C00024 <=> C03341 + C00010	D-Alanine + Acetyl-CoA <=> 2-Amino-4-oxopentanoic acid + CoA
sll0720	2.3.1.-	R08807	C17740 + C00223 + C00001 <=> C17743 + 2 C00010 + C00011	p-Coumaroyl-diketide-CoA + p-Coumaroyl-CoA + H2O <=> Bisdemethoxycurcumin + 2 CoA + CO2
sll0720	2.3.1.-	R00454	C00047 + C00024 <=> C02727 + C00010	L-Lysine + Acetyl-CoA <=> N6-Acetyl-L-lysine + CoA
sll0720	2.3.1.-	R08430	C12448 + C00512 <=> C01416 + C00010	Ecgonine methyl ester + S-Benzoate coenzyme A <=> Cocaine + CoA
sll0720	2.3.1.-	R06908	C14119 + C00010 <=> C14120 + C00091	Naphthyl-2-oxomethyl-succinyl-CoA + CoA <=> 2-Naphthoyl-CoA + Succinyl-CoA
sll0720	2.3.1.-	R08810	C17741 + C00406 + C00001 <=> C10443 + 2 C00010 + C00011	Feruloyl-diketide-CoA + Feruloyl-CoA + H2O <=> Curcumin + 2 CoA + CO2
sll0720	2.3.1.-	R08171	C16524 + C00512 <=> C07394 + C00010	3'-N-Debenzoyltaxol + S-Benzoate coenzyme A <=> Paclitaxel + CoA
slr1830	2.3.1.-	R08807	C17740 + C00223 + C00001 <=> C17743 + 2 C00010 + C00011	p-Coumaroyl-diketide-CoA + p-Coumaroyl-CoA + H2O <=> Bisdemethoxycurcumin + 2 CoA + CO2
slr0776	2.3.1.-	R06641	C06625 + 8 C00083 + C00229 <=> C12441 + 8 C00011 + 9 C00010	Malonamoyl-CoA + 8 Malonyl-CoA + Acyl-carrier protein <=> Nonaketamide + 8 CO2 + 9 CoA
sll0720	2.3.1.-	R08432	C00729 + C16257 <=> C10860 + C00010	Tropine + (R)-Phenyllactyl-CoA <=> Littorine + CoA
slr1084	2.3.1.-	R05586	C06715 + C00010 <=> C00527 + C00024	3-Oxopimeloyl-CoA + CoA <=> Glutaryl-CoA + Acetyl-CoA
sll0720	2.3.1.-	R05586	C06715 + C00010 <=> C00527 + C00024	3-Oxopimeloyl-CoA + CoA <=> Glutaryl-CoA + Acetyl-CoA
sll0720	2.3.1.-	R07885	C12643 + C00083 <=> C16289 + C00010	Cyanidin 3-O-(6-O-malonyl-beta-D-glucoside) + Malonyl-CoA <=> Cyanidin 3-O-3'',6''-O-dimalonylglucoside + CoA
sll0720	2.3.1.-	R06544	C08604 + C00223 <=> C12095 + C00010	Chrysanthemin + p-Coumaroyl-CoA <=> Cyanidin 3-O-(6-O-p-coumaroyl)glucoside + CoA
slr0819	2.3.1.-	R06544	C08604 + C00223 <=> C12095 + C00010	Chrysanthemin + p-Coumaroyl-CoA <=> Cyanidin 3-O-(6-O-p-coumaroyl)glucoside + CoA
slr1084	2.3.1.-	R07884	C12642 + C00083 <=> C16288 + C00010	Pelargonidin 3-O-(6-O-malonyl-beta-D-glucoside) + Malonyl-CoA <=> Pelargonidin 3-O-3'',6''-O-dimalonylglucoside + CoA
sll0720	2.3.1.-	R09034	C00040 + C03819 <=> C00010 + C01194	Acyl-CoA + 1-Acylglycerophosphoinositol <=> CoA + 1-Phosphatidyl-D-myo-inositol
slr0776	2.3.1.-	R07886	C16301 + C00083 <=> C16290 + C00010	Delphinidin 3-O-(6-O-malonyl-beta-D-glucoside) + Malonyl-CoA <=> Delphinidin 3-O-3'',6''-O-dimalonylglucoside + CoA
sll1671	2.3.1.-	R04777	C05338 + C00037 <=> C05596 + C00010	4-Hydroxyphenylacetyl-CoA + Glycine <=> p-Hydroxyphenylacetylglycine + CoA
sll1671	2.3.1.-	R05586	C06715 + C00010 <=> C00527 + C00024	3-Oxopimeloyl-CoA + CoA <=> Glutaryl-CoA + Acetyl-CoA
sll1671	2.3.1.-	R06641	C06625 + 8 C00083 + C00229 <=> C12441 + 8 C00011 + 9 C00010	Malonamoyl-CoA + 8 Malonyl-CoA + Acyl-carrier protein <=> Nonaketamide + 8 CO2 + 9 CoA
sll1671	2.3.1.-	R08805	C00223 + C00083 <=> C17740 + C00010 + C00011	p-Coumaroyl-CoA + Malonyl-CoA <=> p-Coumaroyl-diketide-CoA + CoA + CO2
sll0720	2.3.1.-	R09035	C00040 + C18125 <=> C00010 + C02737	Acyl-CoA + 1-Acyl-sn-glycero-3-phosphoserine <=> CoA + Phosphatidylserine
sll1671	2.3.1.-	R08432	C00729 + C16257 <=> C10860 + C00010	Tropine + (R)-Phenyllactyl-CoA <=> Littorine + CoA
sll1671	2.3.1.-	R07886	C16301 + C00083 <=> C16290 + C00010	Delphinidin 3-O-(6-O-malonyl-beta-D-glucoside) + Malonyl-CoA <=> Delphinidin 3-O-3'',6''-O-dimalonylglucoside + CoA
sll0720	2.3.1.-	R08809	C17741 + C00223 + C00001 <=> C17742 + 2 C00010 + C00011	Feruloyl-diketide-CoA + p-Coumaroyl-CoA + H2O <=> Demethoxycurcumin + 2 CoA + CO2
sll1671	2.3.1.-	R07656	C16147 <=> C16148	Glycosyl-4,4'-diaponeurosporenoate <=> Staphyloxanthin
slr1830	2.3.1.-	R07876	C08725 + C00323 <=> C12640 + C00010	Pelargonin + Caffeoyl-CoA <=> Pelargonidin 3-O-(6-caffeoyl-beta-D-glucoside) 5-O-beta-D-glucoside + CoA
slr1084	2.3.1.-	R07927	C12137 + C00223 <=> C16368 + C00010	Pelargonidin 3-O-glucoside + p-Coumaroyl-CoA <=> Pelargonidin 3-(6-p-coumaroyl)glucoside + CoA
sll1671	2.3.1.-	R05075	C06026 + C00229 <=> C05761 + C06251	Di[3-deoxy-D-manno-octulosonyl]-lipid A + Acyl-carrier protein <=> Tetradecanoyl-[acp] + Lauroyl-KDO2-lipid IV(A)
slr1084	2.3.1.-	R06635	C00024 + 7 C00083 + C00229 <=> C12348 + 7 C00011 + 7 C00010	Acetyl-CoA + 7 Malonyl-CoA + Acyl-carrier protein <=> 3,5,7,9,11,13,15-Heptaoxo-hexadecanoyl-[acp] + 7 CO2 + 7 CoA
slr0819	2.3.1.-	R08806	C00406 + C00083 <=> C17741 + C00010 + C00011	Feruloyl-CoA + Malonyl-CoA <=> Feruloyl-diketide-CoA + CoA + CO2
sll1671	2.3.1.-	R07928	C08604 + C00323 <=> C16369 + C00010	Chrysanthemin + Caffeoyl-CoA <=> Cyanidin 3-(6-p-caffeoyl)glucoside + CoA
slr1830	2.3.1.-	R09096	C00024 + C00080 + C01217 <=> C04488 + C00237 + C00010	Acetyl-CoA + H+ + 5,6,7,8-Tetrahydromethanopterin <=> 5-Methyl-5,6,7,8-tetrahydromethanopterin + CO + CoA
slr1084	2.3.1.-	R08807	C17740 + C00223 + C00001 <=> C17743 + 2 C00010 + C00011	p-Coumaroyl-diketide-CoA + p-Coumaroyl-CoA + H2O <=> Bisdemethoxycurcumin + 2 CoA + CO2
sll0720	2.3.1.-	R04361	C00040 + C03968 <=> C00010 + C05977	Acyl-CoA + 1-Alkyl-sn-glycero-3-phosphate <=> CoA + 2-Acyl-1-alkyl-sn-glycero-3-phosphate
slr1830	2.3.1.-	R02152	C00388 + C00024 <=> C05135 + C00010	1H-Imidazole-4-ethanamine + Acetyl-CoA <=> 4-(beta-Acetylaminoethyl)imidazole + CoA
slr1830	2.3.1.-	R07873	C12137 + C00323 <=> C16297 + C00010	Pelargonidin 3-O-glucoside + Caffeoyl-CoA <=> Pelargonidin 3-O-(6-caffeoyl-beta-D-glucoside) + CoA
slr0776	2.3.1.-	R06544	C08604 + C00223 <=> C12095 + C00010	Chrysanthemin + p-Coumaroyl-CoA <=> Cyanidin 3-O-(6-O-p-coumaroyl)glucoside + CoA
slr1084	2.3.1.-	R06800	C12641 + C00083 <=> C12647 + C00010	4'''-Demalonylsalvianin + Malonyl-CoA <=> Salvianin + CoA
slr0776	2.3.1.-	R07382	C15646 + C00040 <=> C15647 + C00010	1-(1-Alkenyl)-sn-glycero-3-phosphate + Acyl-CoA <=> 2-Acyl-1-(1-alkenyl)-sn-glycero-3-phosphate + CoA
slr1830	2.3.1.-	R05075	C06026 + C00229 <=> C05761 + C06251	Di[3-deoxy-D-manno-octulosonyl]-lipid A + Acyl-carrier protein <=> Tetradecanoyl-[acp] + Lauroyl-KDO2-lipid IV(A)
slr1084	2.3.1.-	R05075	C06026 + C00229 <=> C05761 + C06251	Di[3-deoxy-D-manno-octulosonyl]-lipid A + Acyl-carrier protein <=> Tetradecanoyl-[acp] + Lauroyl-KDO2-lipid IV(A)
sll1671	2.3.1.-	R08807	C17740 + C00223 + C00001 <=> C17743 + 2 C00010 + C00011	p-Coumaroyl-diketide-CoA + p-Coumaroyl-CoA + H2O <=> Bisdemethoxycurcumin + 2 CoA + CO2
sll1671	2.3.1.-	R08171	C16524 + C00512 <=> C07394 + C00010	3'-N-Debenzoyltaxol + S-Benzoate coenzyme A <=> Paclitaxel + CoA
sll0720	2.3.1.-	R07924	C16354 <=> C08641	Albireodelphin <=> Gentiodelphin
sll1671	2.3.1.-	R00399	C00133 + C00024 <=> C03341 + C00010	D-Alanine + Acetyl-CoA <=> 2-Amino-4-oxopentanoic acid + CoA
sll1671	2.3.1.-	R06908	C14119 + C00010 <=> C14120 + C00091	Naphthyl-2-oxomethyl-succinyl-CoA + CoA <=> 2-Naphthoyl-CoA + Succinyl-CoA
sll1671	2.3.1.-	R08823	C08540 + C17759 <=> C08552 + C00031	Betanin + 1-O-Feruloyl-beta-D-glucose <=> Lampranthin II + D-Glucose
sll1671	2.3.1.-	R08809	C17741 + C00223 + C00001 <=> C17742 + 2 C00010 + C00011	Feruloyl-diketide-CoA + p-Coumaroyl-CoA + H2O <=> Demethoxycurcumin + 2 CoA + CO2
sll1671	2.3.1.-	R07926	C12138 + C00323 <=> C16367 + C00010	Delphinidin 3-O-glucoside + Caffeoyl-CoA <=> Delphinidin 3-O-(6-caffeoyl-beta-D-glucoside) + CoA
sll1671	2.3.1.-	R02152	C00388 + C00024 <=> C05135 + C00010	1H-Imidazole-4-ethanamine + Acetyl-CoA <=> 4-(beta-Acetylaminoethyl)imidazole + CoA
sll1671	2.3.1.-	R07885	C12643 + C00083 <=> C16289 + C00010	Cyanidin 3-O-(6-O-malonyl-beta-D-glucoside) + Malonyl-CoA <=> Cyanidin 3-O-3'',6''-O-dimalonylglucoside + CoA
slr1084	2.3.1.-	R06641	C06625 + 8 C00083 + C00229 <=> C12441 + 8 C00011 + 9 C00010	Malonamoyl-CoA + 8 Malonyl-CoA + Acyl-carrier protein <=> Nonaketamide + 8 CO2 + 9 CoA
slr1830	2.3.1.-	R06644	C00100 + 9 C00083 + C00229 <=> C12355 + 9 C00011 + 9 C00010	Propanoyl-CoA + 9 Malonyl-CoA + Acyl-carrier protein <=> 3,5,7,9,11,13,15,17,19-Nonaoxo-henicosanoyl-[acp] + 9 CO2 + 9 CoA
sll1671	2.3.1.-	R06643	10 C00083 + C00229 <=> C12354 + 10 C00011 + 10 C00010	10 Malonyl-CoA + Acyl-carrier protein <=> 3,5,7,9,11,13,15,17,19-Nonaoxo-eicosanoyl-[acp] + 10 CO2 + 10 CoA
sll1671	2.3.1.-	R00454	C00047 + C00024 <=> C02727 + C00010	L-Lysine + Acetyl-CoA <=> N6-Acetyl-L-lysine + CoA
sll1671	2.3.1.-	R07876	C08725 + C00323 <=> C12640 + C00010	Pelargonin + Caffeoyl-CoA <=> Pelargonidin 3-O-(6-caffeoyl-beta-D-glucoside) 5-O-beta-D-glucoside + CoA
sll1671	2.3.1.-	R07924	C16354 <=> C08641	Albireodelphin <=> Gentiodelphin
sll1671	2.3.1.-	R08810	C17741 + C00406 + C00001 <=> C10443 + 2 C00010 + C00011	Feruloyl-diketide-CoA + Feruloyl-CoA + H2O <=> Curcumin + 2 CoA + CO2
sll1671	2.3.1.-	R09258	8 C00083 + C00229 <=> C12348 + 8 C00011 + 8 C00010	8 Malonyl-CoA + Acyl-carrier protein <=> 3,5,7,9,11,13,15-Heptaoxo-hexadecanoyl-[acp] + 8 CO2 + 8 CoA
sll1671	2.3.1.-	R06414	C11948 + C00010 <=> C11949 + C00100	2,6-Dimethyl-5-methylene-3-oxo-heptanoyl-CoA + CoA <=> 3-Isopropylbut-3-enoyl-CoA + Propanoyl-CoA
sll1671	2.3.1.-	R07927	C12137 + C00223 <=> C16368 + C00010	Pelargonidin 3-O-glucoside + p-Coumaroyl-CoA <=> Pelargonidin 3-(6-p-coumaroyl)glucoside + CoA
sll1671	2.3.1.-	R06645	C00136 + 9 C00083 + C00229 <=> C12356 + 9 C00011 + 9 C00010	Butanoyl-CoA + 9 Malonyl-CoA + Acyl-carrier protein <=> 3,5,7,9,11,13,15,17,19-Nonaoxo-docosanoyl-[acp] + 9 CO2 + 9 CoA
sll1671	2.3.1.-	R09096	C00024 + C00080 + C01217 <=> C04488 + C00237 + C00010	Acetyl-CoA + H+ + 5,6,7,8-Tetrahydromethanopterin <=> 5-Methyl-5,6,7,8-tetrahydromethanopterin + CO + CoA
sll1671	2.3.1.-	R07884	C12642 + C00083 <=> C16288 + C00010	Pelargonidin 3-O-(6-O-malonyl-beta-D-glucoside) + Malonyl-CoA <=> Pelargonidin 3-O-3'',6''-O-dimalonylglucoside + CoA
sll1671	2.3.1.-	R05146	C06251 + C00229 <=> C05223 + C06025	Lauroyl-KDO2-lipid IV(A) + Acyl-carrier protein <=> Dodecanoyl-[acyl-carrier protein] + Di[3-deoxy-D-manno-octulosonyl]-lipid IV(A)
sll1671	2.3.1.-	R06800	C12641 + C00083 <=> C12647 + C00010	4'''-Demalonylsalvianin + Malonyl-CoA <=> Salvianin + CoA
sll1671	2.3.1.-	R08808	C17740 + C00406 + C00001 <=> C17742 + 2 C00010 + C00011	p-Coumaroyl-diketide-CoA + Feruloyl-CoA + H2O <=> Demethoxycurcumin + 2 CoA + CO2
sll1671	2.3.1.-	R06545	C08639 + C00223 <=> C12096 + C00010	Cyanin + p-Coumaroyl-CoA <=> Cyanidin 3-O-(6-O-p-coumaroyl)glucoside-5-O-glucoside + CoA
sll1671	2.3.1.-	R09256	C00223 + C00134 <=> C00010 + C18326	p-Coumaroyl-CoA + Putrescine <=> CoA + p-Coumaroylputrescine
sll1671	2.3.1.-	R07382	C15646 + C00040 <=> C15647 + C00010	1-(1-Alkenyl)-sn-glycero-3-phosphate + Acyl-CoA <=> 2-Acyl-1-(1-alkenyl)-sn-glycero-3-phosphate + CoA
sll1671	2.3.1.-	R09257	C00406 + C00134 <=> C00010 + C10497	Feruloyl-CoA + Putrescine <=> CoA + Feruloylputrescine
sll1671	2.3.1.-	R08806	C00406 + C00083 <=> C17741 + C00010 + C00011	Feruloyl-CoA + Malonyl-CoA <=> Feruloyl-diketide-CoA + CoA + CO2
sll1671	2.3.1.-	R09036	C00040 + C18126 <=> C00010 + C00344	Acyl-CoA + 1-Acyl-sn-glycero-3-phosphoglycerol <=> CoA + Phosphatidylglycerol
sll1671	2.3.1.-	R08819	C08537 + C17759 <=> C08542 + C00031	Amaranthin + 1-O-Feruloyl-beta-D-glucose <=> Celosianin II + D-Glucose
slr0819	2.3.1.-	R04777	C05338 + C00037 <=> C05596 + C00010	4-Hydroxyphenylacetyl-CoA + Glycine <=> p-Hydroxyphenylacetylglycine + CoA
slr0819	2.3.1.-	R08432	C00729 + C16257 <=> C10860 + C00010	Tropine + (R)-Phenyllactyl-CoA <=> Littorine + CoA
slr0819	2.3.1.-	R09037	C00040 + C18129 <=> C00010 + C05980	Acyl-CoA + Monolysocardiolipin <=> CoA + Cardiolipin
slr0819	2.3.1.-	R06641	C06625 + 8 C00083 + C00229 <=> C12441 + 8 C00011 + 9 C00010	Malonamoyl-CoA + 8 Malonyl-CoA + Acyl-carrier protein <=> Nonaketamide + 8 CO2 + 9 CoA
slr0776	2.3.1.-	R06635	C00024 + 7 C00083 + C00229 <=> C12348 + 7 C00011 + 7 C00010	Acetyl-CoA + 7 Malonyl-CoA + Acyl-carrier protein <=> 3,5,7,9,11,13,15-Heptaoxo-hexadecanoyl-[acp] + 7 CO2 + 7 CoA
slr1830	2.3.1.-	R07885	C12643 + C00083 <=> C16289 + C00010	Cyanidin 3-O-(6-O-malonyl-beta-D-glucoside) + Malonyl-CoA <=> Cyanidin 3-O-3'',6''-O-dimalonylglucoside + CoA
slr0819	2.3.1.-	R07886	C16301 + C00083 <=> C16290 + C00010	Delphinidin 3-O-(6-O-malonyl-beta-D-glucoside) + Malonyl-CoA <=> Delphinidin 3-O-3'',6''-O-dimalonylglucoside + CoA
slr0819	2.3.1.-	R08805	C00223 + C00083 <=> C17740 + C00010 + C00011	p-Coumaroyl-CoA + Malonyl-CoA <=> p-Coumaroyl-diketide-CoA + CoA + CO2
slr0819	2.3.1.-	R09258	8 C00083 + C00229 <=> C12348 + 8 C00011 + 8 C00010	8 Malonyl-CoA + Acyl-carrier protein <=> 3,5,7,9,11,13,15-Heptaoxo-hexadecanoyl-[acp] + 8 CO2 + 8 CoA
slr1830	2.3.1.-	R08823	C08540 + C17759 <=> C08552 + C00031	Betanin + 1-O-Feruloyl-beta-D-glucose <=> Lampranthin II + D-Glucose
slr0819	2.3.1.-	R07927	C12137 + C00223 <=> C16368 + C00010	Pelargonidin 3-O-glucoside + p-Coumaroyl-CoA <=> Pelargonidin 3-(6-p-coumaroyl)glucoside + CoA
slr0819	2.3.1.-	R06637	C00136 + 7 C00083 + C00229 <=> C12350 + 7 C00011 + 7 C00010	Butanoyl-CoA + 7 Malonyl-CoA + Acyl-carrier protein <=> 3,5,7,9,11,13,15-Heptaoxo-octadecanoyl-[acp] + 7 CO2 + 7 CoA
slr0819	2.3.1.-	R07884	C12642 + C00083 <=> C16288 + C00010	Pelargonidin 3-O-(6-O-malonyl-beta-D-glucoside) + Malonyl-CoA <=> Pelargonidin 3-O-3'',6''-O-dimalonylglucoside + CoA
slr0819	2.3.1.-	R05586	C06715 + C00010 <=> C00527 + C00024	3-Oxopimeloyl-CoA + CoA <=> Glutaryl-CoA + Acetyl-CoA
slr0819	2.3.1.-	R05146	C06251 + C00229 <=> C05223 + C06025	Lauroyl-KDO2-lipid IV(A) + Acyl-carrier protein <=> Dodecanoyl-[acyl-carrier protein] + Di[3-deoxy-D-manno-octulosonyl]-lipid IV(A)
slr1084	2.3.1.-	R09034	C00040 + C03819 <=> C00010 + C01194	Acyl-CoA + 1-Acylglycerophosphoinositol <=> CoA + 1-Phosphatidyl-D-myo-inositol
slr1084	2.3.1.-	R05146	C06251 + C00229 <=> C05223 + C06025	Lauroyl-KDO2-lipid IV(A) + Acyl-carrier protein <=> Dodecanoyl-[acyl-carrier protein] + Di[3-deoxy-D-manno-octulosonyl]-lipid IV(A)
slr1830	2.3.1.-	R08432	C00729 + C16257 <=> C10860 + C00010	Tropine + (R)-Phenyllactyl-CoA <=> Littorine + CoA
slr1830	2.3.1.-	R04361	C00040 + C03968 <=> C00010 + C05977	Acyl-CoA + 1-Alkyl-sn-glycero-3-phosphate <=> CoA + 2-Acyl-1-alkyl-sn-glycero-3-phosphate
slr1830	2.3.1.-	R08808	C17740 + C00406 + C00001 <=> C17742 + 2 C00010 + C00011	p-Coumaroyl-diketide-CoA + Feruloyl-CoA + H2O <=> Demethoxycurcumin + 2 CoA + CO2
slr1084	2.3.1.-	R09419	C00083 + C00040 <=> C00264 + C00010 + C00011	Malonyl-CoA + Acyl-CoA <=> 3-Oxoacyl-CoA + CoA + CO2
slr0819	2.3.1.-	R04361	C00040 + C03968 <=> C00010 + C05977	Acyl-CoA + 1-Alkyl-sn-glycero-3-phosphate <=> CoA + 2-Acyl-1-alkyl-sn-glycero-3-phosphate
slr1830	2.3.1.-	R07926	C12138 + C00323 <=> C16367 + C00010	Delphinidin 3-O-glucoside + Caffeoyl-CoA <=> Delphinidin 3-O-(6-caffeoyl-beta-D-glucoside) + CoA
slr1830	2.3.1.-	R09037	C00040 + C18129 <=> C00010 + C05980	Acyl-CoA + Monolysocardiolipin <=> CoA + Cardiolipin
slr0776	2.3.1.-	R05506	C07118 + C00010 <=> C00512 + C00024	Benzoyl acetyl-CoA + CoA <=> S-Benzoate coenzyme A + Acetyl-CoA
sll1671	2.3.1.-	R09419	C00083 + C00040 <=> C00264 + C00010 + C00011	Malonyl-CoA + Acyl-CoA <=> 3-Oxoacyl-CoA + CoA + CO2
slr1830	2.3.1.-	R09035	C00040 + C18125 <=> C00010 + C02737	Acyl-CoA + 1-Acyl-sn-glycero-3-phosphoserine <=> CoA + Phosphatidylserine
slr0776	2.3.1.-	R04361	C00040 + C03968 <=> C00010 + C05977	Acyl-CoA + 1-Alkyl-sn-glycero-3-phosphate <=> CoA + 2-Acyl-1-alkyl-sn-glycero-3-phosphate
slr1830	2.3.1.-	R09256	C00223 + C00134 <=> C00010 + C18326	p-Coumaroyl-CoA + Putrescine <=> CoA + p-Coumaroylputrescine
slr0819	2.3.1.-	R06414	C11948 + C00010 <=> C11949 + C00100	2,6-Dimethyl-5-methylene-3-oxo-heptanoyl-CoA + CoA <=> 3-Isopropylbut-3-enoyl-CoA + Propanoyl-CoA
sll1671	2.3.1.-	R06635	C00024 + 7 C00083 + C00229 <=> C12348 + 7 C00011 + 7 C00010	Acetyl-CoA + 7 Malonyl-CoA + Acyl-carrier protein <=> 3,5,7,9,11,13,15-Heptaoxo-hexadecanoyl-[acp] + 7 CO2 + 7 CoA
slr1084	2.3.1.-	R09258	8 C00083 + C00229 <=> C12348 + 8 C00011 + 8 C00010	8 Malonyl-CoA + Acyl-carrier protein <=> 3,5,7,9,11,13,15-Heptaoxo-hexadecanoyl-[acp] + 8 CO2 + 8 CoA
slr1830	2.3.1.-	R05587	C09820 + C00010 <=> C00512 + C00091	Benzoylsuccinyl-CoA + CoA <=> S-Benzoate coenzyme A + Succinyl-CoA
slr1830	2.3.1.-	R06643	10 C00083 + C00229 <=> C12354 + 10 C00011 + 10 C00010	10 Malonyl-CoA + Acyl-carrier protein <=> 3,5,7,9,11,13,15,17,19-Nonaoxo-eicosanoyl-[acp] + 10 CO2 + 10 CoA
slr0819	2.3.1.-	R07876	C08725 + C00323 <=> C12640 + C00010	Pelargonin + Caffeoyl-CoA <=> Pelargonidin 3-O-(6-caffeoyl-beta-D-glucoside) 5-O-beta-D-glucoside + CoA
slr0819	2.3.1.-	R06643	10 C00083 + C00229 <=> C12354 + 10 C00011 + 10 C00010	10 Malonyl-CoA + Acyl-carrier protein <=> 3,5,7,9,11,13,15,17,19-Nonaoxo-eicosanoyl-[acp] + 10 CO2 + 10 CoA
slr0819	2.3.1.-	R02152	C00388 + C00024 <=> C05135 + C00010	1H-Imidazole-4-ethanamine + Acetyl-CoA <=> 4-(beta-Acetylaminoethyl)imidazole + CoA
sll0720	2.3.1.-	R08823	C08540 + C17759 <=> C08552 + C00031	Betanin + 1-O-Feruloyl-beta-D-glucose <=> Lampranthin II + D-Glucose
sll0720	2.3.1.-	R06641	C06625 + 8 C00083 + C00229 <=> C12441 + 8 C00011 + 9 C00010	Malonamoyl-CoA + 8 Malonyl-CoA + Acyl-carrier protein <=> Nonaketamide + 8 CO2 + 9 CoA
slr0819	2.3.1.-	R00399	C00133 + C00024 <=> C03341 + C00010	D-Alanine + Acetyl-CoA <=> 2-Amino-4-oxopentanoic acid + CoA
slr0819	2.3.1.-	R00454	C00047 + C00024 <=> C02727 + C00010	L-Lysine + Acetyl-CoA <=> N6-Acetyl-L-lysine + CoA
slr0819	2.3.1.-	R08430	C12448 + C00512 <=> C01416 + C00010	Ecgonine methyl ester + S-Benzoate coenzyme A <=> Cocaine + CoA
slr1830	2.3.1.-	R05506	C07118 + C00010 <=> C00512 + C00024	Benzoyl acetyl-CoA + CoA <=> S-Benzoate coenzyme A + Acetyl-CoA
slr1084	2.3.1.-	R08810	C17741 + C00406 + C00001 <=> C10443 + 2 C00010 + C00011	Feruloyl-diketide-CoA + Feruloyl-CoA + H2O <=> Curcumin + 2 CoA + CO2
slr1830	2.3.1.-	R08430	C12448 + C00512 <=> C01416 + C00010	Ecgonine methyl ester + S-Benzoate coenzyme A <=> Cocaine + CoA
slr0776	2.3.1.-	R09034	C00040 + C03819 <=> C00010 + C01194	Acyl-CoA + 1-Acylglycerophosphoinositol <=> CoA + 1-Phosphatidyl-D-myo-inositol
slr0776	2.3.1.-	R06645	C00136 + 9 C00083 + C00229 <=> C12356 + 9 C00011 + 9 C00010	Butanoyl-CoA + 9 Malonyl-CoA + Acyl-carrier protein <=> 3,5,7,9,11,13,15,17,19-Nonaoxo-docosanoyl-[acp] + 9 CO2 + 9 CoA
slr1830	2.3.1.-	R06908	C14119 + C00010 <=> C14120 + C00091	Naphthyl-2-oxomethyl-succinyl-CoA + CoA <=> 2-Naphthoyl-CoA + Succinyl-CoA
slr1084	2.3.1.-	R07833	C16273 + C00010 <=> C01144 + C00024	3-Hydroxy-5-oxohexanoyl-CoA + CoA <=> (S)-3-Hydroxybutanoyl-CoA + Acetyl-CoA
slr1084	2.3.1.-	R07382	C15646 + C00040 <=> C15647 + C00010	1-(1-Alkenyl)-sn-glycero-3-phosphate + Acyl-CoA <=> 2-Acyl-1-(1-alkenyl)-sn-glycero-3-phosphate + CoA
slr0819	2.3.1.-	R08807	C17740 + C00223 + C00001 <=> C17743 + 2 C00010 + C00011	p-Coumaroyl-diketide-CoA + p-Coumaroyl-CoA + H2O <=> Bisdemethoxycurcumin + 2 CoA + CO2
slr0819	2.3.1.-	R08808	C17740 + C00406 + C00001 <=> C17742 + 2 C00010 + C00011	p-Coumaroyl-diketide-CoA + Feruloyl-CoA + H2O <=> Demethoxycurcumin + 2 CoA + CO2
slr0819	2.3.1.-	R07833	C16273 + C00010 <=> C01144 + C00024	3-Hydroxy-5-oxohexanoyl-CoA + CoA <=> (S)-3-Hydroxybutanoyl-CoA + Acetyl-CoA
slr0819	2.3.1.-	R07382	C15646 + C00040 <=> C15647 + C00010	1-(1-Alkenyl)-sn-glycero-3-phosphate + Acyl-CoA <=> 2-Acyl-1-(1-alkenyl)-sn-glycero-3-phosphate + CoA
slr1830	2.3.1.-	R07924	C16354 <=> C08641	Albireodelphin <=> Gentiodelphin
slr0819	2.3.1.-	R08819	C08537 + C17759 <=> C08542 + C00031	Amaranthin + 1-O-Feruloyl-beta-D-glucose <=> Celosianin II + D-Glucose
slr0819	2.3.1.-	R09257	C00406 + C00134 <=> C00010 + C10497	Feruloyl-CoA + Putrescine <=> CoA + Feruloylputrescine
slr0819	2.3.1.-	R06545	C08639 + C00223 <=> C12096 + C00010	Cyanin + p-Coumaroyl-CoA <=> Cyanidin 3-O-(6-O-p-coumaroyl)glucoside-5-O-glucoside + CoA
slr0819	2.3.1.-	R09036	C00040 + C18126 <=> C00010 + C00344	Acyl-CoA + 1-Acyl-sn-glycero-3-phosphoglycerol <=> CoA + Phosphatidylglycerol
slr0819	2.3.1.-	R07926	C12138 + C00323 <=> C16367 + C00010	Delphinidin 3-O-glucoside + Caffeoyl-CoA <=> Delphinidin 3-O-(6-caffeoyl-beta-D-glucoside) + CoA
slr0819	2.3.1.-	R06908	C14119 + C00010 <=> C14120 + C00091	Naphthyl-2-oxomethyl-succinyl-CoA + CoA <=> 2-Naphthoyl-CoA + Succinyl-CoA
slr0819	2.3.1.-	R08171	C16524 + C00512 <=> C07394 + C00010	3'-N-Debenzoyltaxol + S-Benzoate coenzyme A <=> Paclitaxel + CoA
slr0819	2.3.1.-	R08809	C17741 + C00223 + C00001 <=> C17742 + 2 C00010 + C00011	Feruloyl-diketide-CoA + p-Coumaroyl-CoA + H2O <=> Demethoxycurcumin + 2 CoA + CO2
slr0819	2.3.1.-	R09256	C00223 + C00134 <=> C00010 + C18326	p-Coumaroyl-CoA + Putrescine <=> CoA + p-Coumaroylputrescine
slr0819	2.3.1.-	R07656	C16147 <=> C16148	Glycosyl-4,4'-diaponeurosporenoate <=> Staphyloxanthin
slr0819	2.3.1.-	R08823	C08540 + C17759 <=> C08552 + C00031	Betanin + 1-O-Feruloyl-beta-D-glucose <=> Lampranthin II + D-Glucose
slr0819	2.3.1.-	R08810	C17741 + C00406 + C00001 <=> C10443 + 2 C00010 + C00011	Feruloyl-diketide-CoA + Feruloyl-CoA + H2O <=> Curcumin + 2 CoA + CO2
slr1084	2.3.1.-	R04361	C00040 + C03968 <=> C00010 + C05977	Acyl-CoA + 1-Alkyl-sn-glycero-3-phosphate <=> CoA + 2-Acyl-1-alkyl-sn-glycero-3-phosphate
slr1830	2.3.1.-	R00399	C00133 + C00024 <=> C03341 + C00010	D-Alanine + Acetyl-CoA <=> 2-Amino-4-oxopentanoic acid + CoA
slr0819	2.3.1.-	R06800	C12641 + C00083 <=> C12647 + C00010	4'''-Demalonylsalvianin + Malonyl-CoA <=> Salvianin + CoA
sll1671	2.3.1.-	R08430	C12448 + C00512 <=> C01416 + C00010	Ecgonine methyl ester + S-Benzoate coenzyme A <=> Cocaine + CoA
slr0776	2.3.1.-	R06637	C00136 + 7 C00083 + C00229 <=> C12350 + 7 C00011 + 7 C00010	Butanoyl-CoA + 7 Malonyl-CoA + Acyl-carrier protein <=> 3,5,7,9,11,13,15-Heptaoxo-octadecanoyl-[acp] + 7 CO2 + 7 CoA
slr0819	2.3.1.-	R05075	C06026 + C00229 <=> C05761 + C06251	Di[3-deoxy-D-manno-octulosonyl]-lipid A + Acyl-carrier protein <=> Tetradecanoyl-[acp] + Lauroyl-KDO2-lipid IV(A)
sll1671	2.3.1.-	R06644	C00100 + 9 C00083 + C00229 <=> C12355 + 9 C00011 + 9 C00010	Propanoyl-CoA + 9 Malonyl-CoA + Acyl-carrier protein <=> 3,5,7,9,11,13,15,17,19-Nonaoxo-henicosanoyl-[acp] + 9 CO2 + 9 CoA
slr1084	2.3.1.-	R07758	C00083 + C00154 <=> C16216 + C00010 + C00011	Malonyl-CoA + Palmitoyl-CoA <=> 3-Oxostearoyl-CoA + CoA + CO2
sll0720	2.3.1.-	R06635	C00024 + 7 C00083 + C00229 <=> C12348 + 7 C00011 + 7 C00010	Acetyl-CoA + 7 Malonyl-CoA + Acyl-carrier protein <=> 3,5,7,9,11,13,15-Heptaoxo-hexadecanoyl-[acp] + 7 CO2 + 7 CoA
sll0720	2.3.1.-	R05075	C06026 + C00229 <=> C05761 + C06251	Di[3-deoxy-D-manno-octulosonyl]-lipid A + Acyl-carrier protein <=> Tetradecanoyl-[acp] + Lauroyl-KDO2-lipid IV(A)
sll0720	2.3.1.-	R07926	C12138 + C00323 <=> C16367 + C00010	Delphinidin 3-O-glucoside + Caffeoyl-CoA <=> Delphinidin 3-O-(6-caffeoyl-beta-D-glucoside) + CoA
slr1084	2.3.1.-	R05506	C07118 + C00010 <=> C00512 + C00024	Benzoyl acetyl-CoA + CoA <=> S-Benzoate coenzyme A + Acetyl-CoA
sll0720	2.3.1.-	R05506	C07118 + C00010 <=> C00512 + C00024	Benzoyl acetyl-CoA + CoA <=> S-Benzoate coenzyme A + Acetyl-CoA
slr0776	2.3.1.-	R07656	C16147 <=> C16148	Glycosyl-4,4'-diaponeurosporenoate <=> Staphyloxanthin
slr0776	2.3.1.-	R09419	C00083 + C00040 <=> C00264 + C00010 + C00011	Malonyl-CoA + Acyl-CoA <=> 3-Oxoacyl-CoA + CoA + CO2
slr0776	2.3.1.-	R07873	C12137 + C00323 <=> C16297 + C00010	Pelargonidin 3-O-glucoside + Caffeoyl-CoA <=> Pelargonidin 3-O-(6-caffeoyl-beta-D-glucoside) + CoA
slr0776	2.3.1.-	R09258	8 C00083 + C00229 <=> C12348 + 8 C00011 + 8 C00010	8 Malonyl-CoA + Acyl-carrier protein <=> 3,5,7,9,11,13,15-Heptaoxo-hexadecanoyl-[acp] + 8 CO2 + 8 CoA
slr0776	2.3.1.-	R06414	C11948 + C00010 <=> C11949 + C00100	2,6-Dimethyl-5-methylene-3-oxo-heptanoyl-CoA + CoA <=> 3-Isopropylbut-3-enoyl-CoA + Propanoyl-CoA
slr0776	2.3.1.-	R05146	C06251 + C00229 <=> C05223 + C06025	Lauroyl-KDO2-lipid IV(A) + Acyl-carrier protein <=> Dodecanoyl-[acyl-carrier protein] + Di[3-deoxy-D-manno-octulosonyl]-lipid IV(A)
slr0776	2.3.1.-	R08819	C08537 + C17759 <=> C08542 + C00031	Amaranthin + 1-O-Feruloyl-beta-D-glucose <=> Celosianin II + D-Glucose
slr0776	2.3.1.-	R09257	C00406 + C00134 <=> C00010 + C10497	Feruloyl-CoA + Putrescine <=> CoA + Feruloylputrescine
slr0776	2.3.1.-	R08806	C00406 + C00083 <=> C17741 + C00010 + C00011	Feruloyl-CoA + Malonyl-CoA <=> Feruloyl-diketide-CoA + CoA + CO2
slr0776	2.3.1.-	R07927	C12137 + C00223 <=> C16368 + C00010	Pelargonidin 3-O-glucoside + p-Coumaroyl-CoA <=> Pelargonidin 3-(6-p-coumaroyl)glucoside + CoA
slr0776	2.3.1.-	R04777	C05338 + C00037 <=> C05596 + C00010	4-Hydroxyphenylacetyl-CoA + Glycine <=> p-Hydroxyphenylacetylglycine + CoA
slr0776	2.3.1.-	R08432	C00729 + C16257 <=> C10860 + C00010	Tropine + (R)-Phenyllactyl-CoA <=> Littorine + CoA
slr0776	2.3.1.-	R08805	C00223 + C00083 <=> C17740 + C00010 + C00011	p-Coumaroyl-CoA + Malonyl-CoA <=> p-Coumaroyl-diketide-CoA + CoA + CO2
slr0776	2.3.1.-	R07928	C08604 + C00323 <=> C16369 + C00010	Chrysanthemin + Caffeoyl-CoA <=> Cyanidin 3-(6-p-caffeoyl)glucoside + CoA
slr0776	2.3.1.-	R06800	C12641 + C00083 <=> C12647 + C00010	4'''-Demalonylsalvianin + Malonyl-CoA <=> Salvianin + CoA
slr0776	2.3.1.-	R07884	C12642 + C00083 <=> C16288 + C00010	Pelargonidin 3-O-(6-O-malonyl-beta-D-glucoside) + Malonyl-CoA <=> Pelargonidin 3-O-3'',6''-O-dimalonylglucoside + CoA
slr0776	2.3.1.-	R09037	C00040 + C18129 <=> C00010 + C05980	Acyl-CoA + Monolysocardiolipin <=> CoA + Cardiolipin
sll1671	2.3.1.-	R07758	C00083 + C00154 <=> C16216 + C00010 + C00011	Malonyl-CoA + Palmitoyl-CoA <=> 3-Oxostearoyl-CoA + CoA + CO2
slr1084	2.3.1.-	R00399	C00133 + C00024 <=> C03341 + C00010	D-Alanine + Acetyl-CoA <=> 2-Amino-4-oxopentanoic acid + CoA
slr1084	2.3.1.-	R08171	C16524 + C00512 <=> C07394 + C00010	3'-N-Debenzoyltaxol + S-Benzoate coenzyme A <=> Paclitaxel + CoA
slr1084	2.3.1.-	R07928	C08604 + C00323 <=> C16369 + C00010	Chrysanthemin + Caffeoyl-CoA <=> Cyanidin 3-(6-p-caffeoyl)glucoside + CoA
slr0819	2.3.1.-	R05587	C09820 + C00010 <=> C00512 + C00091	Benzoylsuccinyl-CoA + CoA <=> S-Benzoate coenzyme A + Succinyl-CoA
slr1084	2.3.1.-	R06643	10 C00083 + C00229 <=> C12354 + 10 C00011 + 10 C00010	10 Malonyl-CoA + Acyl-carrier protein <=> 3,5,7,9,11,13,15,17,19-Nonaoxo-eicosanoyl-[acp] + 10 CO2 + 10 CoA
slr1084	2.3.1.-	R04777	C05338 + C00037 <=> C05596 + C00010	4-Hydroxyphenylacetyl-CoA + Glycine <=> p-Hydroxyphenylacetylglycine + CoA
slr1830	2.3.1.-	R08819	C08537 + C17759 <=> C08542 + C00031	Amaranthin + 1-O-Feruloyl-beta-D-glucose <=> Celosianin II + D-Glucose
slr1084	2.3.1.-	R07656	C16147 <=> C16148	Glycosyl-4,4'-diaponeurosporenoate <=> Staphyloxanthin
slr1084	2.3.1.-	R06644	C00100 + 9 C00083 + C00229 <=> C12355 + 9 C00011 + 9 C00010	Propanoyl-CoA + 9 Malonyl-CoA + Acyl-carrier protein <=> 3,5,7,9,11,13,15,17,19-Nonaoxo-henicosanoyl-[acp] + 9 CO2 + 9 CoA
slr1084	2.3.1.-	R05587	C09820 + C00010 <=> C00512 + C00091	Benzoylsuccinyl-CoA + CoA <=> S-Benzoate coenzyme A + Succinyl-CoA
slr1084	2.3.1.-	R06545	C08639 + C00223 <=> C12096 + C00010	Cyanin + p-Coumaroyl-CoA <=> Cyanidin 3-O-(6-O-p-coumaroyl)glucoside-5-O-glucoside + CoA
slr1084	2.3.1.-	R08809	C17741 + C00223 + C00001 <=> C17742 + 2 C00010 + C00011	Feruloyl-diketide-CoA + p-Coumaroyl-CoA + H2O <=> Demethoxycurcumin + 2 CoA + CO2
slr1084	2.3.1.-	R06908	C14119 + C00010 <=> C14120 + C00091	Naphthyl-2-oxomethyl-succinyl-CoA + CoA <=> 2-Naphthoyl-CoA + Succinyl-CoA
slr1084	2.3.1.-	R07924	C16354 <=> C08641	Albireodelphin <=> Gentiodelphin
slr1084	2.3.1.-	R09256	C00223 + C00134 <=> C00010 + C18326	p-Coumaroyl-CoA + Putrescine <=> CoA + p-Coumaroylputrescine
slr1830	2.3.1.-	R08805	C00223 + C00083 <=> C17740 + C00010 + C00011	p-Coumaroyl-CoA + Malonyl-CoA <=> p-Coumaroyl-diketide-CoA + CoA + CO2
sll1671	2.3.1.-	R06637	C00136 + 7 C00083 + C00229 <=> C12350 + 7 C00011 + 7 C00010	Butanoyl-CoA + 7 Malonyl-CoA + Acyl-carrier protein <=> 3,5,7,9,11,13,15-Heptaoxo-octadecanoyl-[acp] + 7 CO2 + 7 CoA
slr1084	2.3.1.-	R08805	C00223 + C00083 <=> C17740 + C00010 + C00011	p-Coumaroyl-CoA + Malonyl-CoA <=> p-Coumaroyl-diketide-CoA + CoA + CO2
slr1830	2.3.1.-	R07886	C16301 + C00083 <=> C16290 + C00010	Delphinidin 3-O-(6-O-malonyl-beta-D-glucoside) + Malonyl-CoA <=> Delphinidin 3-O-3'',6''-O-dimalonylglucoside + CoA
sll1671	2.3.1.-	R05506	C07118 + C00010 <=> C00512 + C00024	Benzoyl acetyl-CoA + CoA <=> S-Benzoate coenzyme A + Acetyl-CoA
slr0776	2.3.1.-	R09096	C00024 + C00080 + C01217 <=> C04488 + C00237 + C00010	Acetyl-CoA + H+ + 5,6,7,8-Tetrahydromethanopterin <=> 5-Methyl-5,6,7,8-tetrahydromethanopterin + CO + CoA
slr1830	2.3.1.-	R06544	C08604 + C00223 <=> C12095 + C00010	Chrysanthemin + p-Coumaroyl-CoA <=> Cyanidin 3-O-(6-O-p-coumaroyl)glucoside + CoA
slr1084	2.3.1.-	R02152	C00388 + C00024 <=> C05135 + C00010	1H-Imidazole-4-ethanamine + Acetyl-CoA <=> 4-(beta-Acetylaminoethyl)imidazole + CoA
slr1084	2.3.1.-	R07885	C12643 + C00083 <=> C16289 + C00010	Cyanidin 3-O-(6-O-malonyl-beta-D-glucoside) + Malonyl-CoA <=> Cyanidin 3-O-3'',6''-O-dimalonylglucoside + CoA
slr1084	2.3.1.-	R07876	C08725 + C00323 <=> C12640 + C00010	Pelargonin + Caffeoyl-CoA <=> Pelargonidin 3-O-(6-caffeoyl-beta-D-glucoside) 5-O-beta-D-glucoside + CoA
slr0819	2.3.1.-	R06635	C00024 + 7 C00083 + C00229 <=> C12348 + 7 C00011 + 7 C00010	Acetyl-CoA + 7 Malonyl-CoA + Acyl-carrier protein <=> 3,5,7,9,11,13,15-Heptaoxo-hexadecanoyl-[acp] + 7 CO2 + 7 CoA
slr1084	2.3.1.-	R06544	C08604 + C00223 <=> C12095 + C00010	Chrysanthemin + p-Coumaroyl-CoA <=> Cyanidin 3-O-(6-O-p-coumaroyl)glucoside + CoA
slr1084	2.3.1.-	R07886	C16301 + C00083 <=> C16290 + C00010	Delphinidin 3-O-(6-O-malonyl-beta-D-glucoside) + Malonyl-CoA <=> Delphinidin 3-O-3'',6''-O-dimalonylglucoside + CoA
slr1830	2.3.1.-	R06545	C08639 + C00223 <=> C12096 + C00010	Cyanin + p-Coumaroyl-CoA <=> Cyanidin 3-O-(6-O-p-coumaroyl)glucoside-5-O-glucoside + CoA
sll1671	2.3.1.-	R09035	C00040 + C18125 <=> C00010 + C02737	Acyl-CoA + 1-Acyl-sn-glycero-3-phosphoserine <=> CoA + Phosphatidylserine
slr0776	2.3.1.-	R09036	C00040 + C18126 <=> C00010 + C00344	Acyl-CoA + 1-Acyl-sn-glycero-3-phosphoglycerol <=> CoA + Phosphatidylglycerol
slr0776	2.3.1.-	R08808	C17740 + C00406 + C00001 <=> C17742 + 2 C00010 + C00011	p-Coumaroyl-diketide-CoA + Feruloyl-CoA + H2O <=> Demethoxycurcumin + 2 CoA + CO2
slr0776	2.3.1.-	R09256	C00223 + C00134 <=> C00010 + C18326	p-Coumaroyl-CoA + Putrescine <=> CoA + p-Coumaroylputrescine
slr0776	2.3.1.-	R06545	C08639 + C00223 <=> C12096 + C00010	Cyanin + p-Coumaroyl-CoA <=> Cyanidin 3-O-(6-O-p-coumaroyl)glucoside-5-O-glucoside + CoA
slr0776	2.3.1.-	R07833	C16273 + C00010 <=> C01144 + C00024	3-Hydroxy-5-oxohexanoyl-CoA + CoA <=> (S)-3-Hydroxybutanoyl-CoA + Acetyl-CoA
slr0776	2.3.1.-	R06908	C14119 + C00010 <=> C14120 + C00091	Naphthyl-2-oxomethyl-succinyl-CoA + CoA <=> 2-Naphthoyl-CoA + Succinyl-CoA
slr0776	2.3.1.-	R07926	C12138 + C00323 <=> C16367 + C00010	Delphinidin 3-O-glucoside + Caffeoyl-CoA <=> Delphinidin 3-O-(6-caffeoyl-beta-D-glucoside) + CoA
slr0776	2.3.1.-	R08810	C17741 + C00406 + C00001 <=> C10443 + 2 C00010 + C00011	Feruloyl-diketide-CoA + Feruloyl-CoA + H2O <=> Curcumin + 2 CoA + CO2
slr0776	2.3.1.-	R08823	C08540 + C17759 <=> C08552 + C00031	Betanin + 1-O-Feruloyl-beta-D-glucose <=> Lampranthin II + D-Glucose
sll1841	2.3.1.12	R02569	C00024 + C15973 <=> C00010 + C16255	Acetyl-CoA + Enzyme N6-(dihydrolipoyl)lysine <=> CoA + [Dihydrolipoyllysine-residue acetyltransferase] S-acetyldihydrolipoyllysine
sll0310	2.3.1.128	R04316	C00024 + C03803 <=> C00010 + C04341	Acetyl-CoA + Ribosomal-protein L-alanine <=> CoA + Ribosomal-protein N-acetyl-L-alanine
sll1469	2.3.1.128	R04316	C00024 + C03803 <=> C00010 + C04341	Acetyl-CoA + Ribosomal-protein L-alanine <=> CoA + Ribosomal-protein N-acetyl-L-alanine
slr0853	2.3.1.128	R04316	C00024 + C03803 <=> C00010 + C04341	Acetyl-CoA + Ribosomal-protein L-alanine <=> CoA + Ribosomal-protein N-acetyl-L-alanine
slr1510	2.3.1.15	R00851	C00093 + C00040 <=> C00681 + C00010	sn-Glycerol 3-phosphate + Acyl-CoA <=> 1-Acyl-sn-glycerol 3-phosphate + CoA
sll1973	2.3.1.15	R02617	C00605 + C00093 <=> C00010 + C00681	2,3-Dehydroacyl-CoA + sn-Glycerol 3-phosphate <=> CoA + 1-Acyl-sn-glycerol 3-phosphate
slr1510	2.3.1.15	R09380	C00173 + C00093 <=> C00681 + C00229	Acyl-[acyl-carrier protein] + sn-Glycerol 3-phosphate <=> 1-Acyl-sn-glycerol 3-phosphate + Acyl-carrier protein
slr1510	2.3.1.15	R02617	C00605 + C00093 <=> C00010 + C00681	2,3-Dehydroacyl-CoA + sn-Glycerol 3-phosphate <=> CoA + 1-Acyl-sn-glycerol 3-phosphate
sll1973	2.3.1.15	R00851	C00093 + C00040 <=> C00681 + C00010	sn-Glycerol 3-phosphate + Acyl-CoA <=> 1-Acyl-sn-glycerol 3-phosphate + CoA
sll1973	2.3.1.15	R09380	C00173 + C00093 <=> C00681 + C00229	Acyl-[acyl-carrier protein] + sn-Glycerol 3-phosphate <=> 1-Acyl-sn-glycerol 3-phosphate + Acyl-carrier protein
slr1993	2.3.1.16	R07937	C16169 + C00024 <=> C00010 + C16376	(4Z,7Z,10Z,13Z,16Z,19Z)-Docosahexaenoyl-CoA + Acetyl-CoA <=> CoA + (6Z,9Z,12Z,15Z,18Z,21Z)-3-Oxotetracosahexa-6,9,12,15,18,21-enoyl-CoA
slr1993	2.3.1.16	R08091	C16466 + C00010 <=> C16470 + C00024	7-Methyl-3-oxo-6-octenoyl-CoA + CoA <=> 5-Methylhex-4-enoyl-CoA + Acetyl-CoA
slr1993	2.3.1.16	R03858	C01832 + C00024 <=> C00010 + C05261	Lauroyl-CoA + Acetyl-CoA <=> CoA + 3-Oxotetradecanoyl-CoA
slr1993	2.3.1.16	R03778	C01944 + C00024 <=> C00010 + C05265	Octanoyl-CoA + Acetyl-CoA <=> CoA + 3-Oxodecanoyl-CoA
slr1993	2.3.1.16	R00927	C00100 + C00024 <=> C00010 + C03344	Propanoyl-CoA + Acetyl-CoA <=> CoA + 2-Methylacetoacetyl-CoA
slr1993	2.3.1.16	R01177	C00024 + C00136 <=> C00010 + C05269	Acetyl-CoA + Butanoyl-CoA <=> CoA + 3-Oxohexanoyl-CoA
slr1993	2.3.1.16	R04747	C05270 + C00024 <=> C00010 + C05267	Hexanoyl-CoA + Acetyl-CoA <=> CoA + 3-Oxooctanoyl-CoA
slr1993	2.3.1.16	R05506	C07118 + C00010 <=> C00512 + C00024	Benzoyl acetyl-CoA + CoA <=> S-Benzoate coenzyme A + Acetyl-CoA
slr1993	2.3.1.16	R00391	C00040 + C00024 <=> C00010 + C00264	Acyl-CoA + Acetyl-CoA <=> CoA + 3-Oxoacyl-CoA
slr1993	2.3.1.16	R07895	C16335 + C00024 <=> C00010 + C16334	OPC4-CoA + Acetyl-CoA <=> CoA + 3-Oxo-OPC6-CoA
slr1993	2.3.1.16	R07953	C16173 + C00024 <=> C00010 + C16389	(4Z,7Z,10Z,13Z,16Z)-Docosapentaenoyl-CoA + Acetyl-CoA <=> CoA + (6Z,9Z,12Z,15Z,18Z)-3-Oxotetracosapenta-6,9,12,15,18-enoyl-CoA
slr1993	2.3.1.16	R04742	C05274 + C00024 <=> C00010 + C05263	Decanoyl-CoA + Acetyl-CoA <=> CoA + 3-Oxododecanoyl-CoA
slr1993	2.3.1.16	R00829	C00091 + C00024 <=> C00010 + C02232	Succinyl-CoA + Acetyl-CoA <=> CoA + 3-Oxoadipyl-CoA
slr1993	2.3.1.16	R07899	C16339 + C00024 <=> C00010 + C16338	(+)-7-Isojasmonic acid CoA + Acetyl-CoA <=> CoA + 3-Oxo-OPC4-CoA
slr1993	2.3.1.16	R08095	C16471 + C00010 <=> C03069 + C00024	5-Methyl-3-oxo-4-hexenoyl-CoA + CoA <=> 3-Methylcrotonyl-CoA + Acetyl-CoA
slr1993	2.3.1.16	R07891	C16331 + C00024 <=> C00010 + C16330	OPC6-CoA + Acetyl-CoA <=> CoA + 3-Oxo-OPC8-CoA
slr1993	2.3.1.16	R03991	C02593 + C00024 <=> C00010 + C05259	Tetradecanoyl-CoA + Acetyl-CoA <=> CoA + 3-Oxopalmitoyl-CoA
slr0994	2.3.1.181	R07769	C16239 + C16240 <=> C16237 + C00229	Lipoyl-[acp] + Apoprotein <=> Protein N6-(lipoyl)lysine + Acyl-carrier protein
slr0994	2.3.1.181	R07766	C05752 + C16240 <=> C16236 + C00229	Octanoyl-[acp] + Apoprotein <=> Protein N6-(octanoyl)lysine + Acyl-carrier protein
sll1647	2.3.1.183	R08938	C00024 + C05042 <=> C00010 + C17952	Acetyl-CoA + Glufosinate <=> CoA + N-Acetylphosphinothricin
sll1900	2.3.1.28	R03065	C00024 + C00918 <=> C00010 + C03601	Acetyl-CoA + Chloramphenicol <=> CoA + Chloramphenicol 3-acetate
slr0917	2.3.1.47	R03210	C01063 + C00041 <=> C01092 + C00010 + C00011	6-Carboxyhexanoyl-CoA + L-Alanine <=> 8-Amino-7-oxononanoate + CoA + CO2
sll1848	2.3.1.51	R02241	C00416 + C00010 <=> C00681 + C00040	Phosphatidate + CoA <=> 1-Acyl-sn-glycerol 3-phosphate + Acyl-CoA
sll1848	2.3.1.51	R09381	C00173 + C00681 <=> C00229 + C00416	Acyl-[acyl-carrier protein] + 1-Acyl-sn-glycerol 3-phosphate <=> Acyl-carrier protein + Phosphatidate
sll1848	2.3.1.51	R02760	C00605 + C00681 <=> C00010 + C00416	2,3-Dehydroacyl-CoA + 1-Acyl-sn-glycerol 3-phosphate <=> CoA + Phosphatidate
slr2132	2.3.1.8	R00921	C00100 + C00009 <=> C02876 + C00010	Propanoyl-CoA + Orthophosphate <=> Propanoyl phosphate + CoA
slr1993	2.3.1.9	R01177	C00024 + C00136 <=> C00010 + C05269	Acetyl-CoA + Butanoyl-CoA <=> CoA + 3-Oxohexanoyl-CoA
slr1993	2.3.1.9	R00927	C00100 + C00024 <=> C00010 + C03344	Propanoyl-CoA + Acetyl-CoA <=> CoA + 2-Methylacetoacetyl-CoA
slr1269	2.3.2.2	R03970	C02512 + C00025 <=> C05711 + C00001	3-Cyano-L-alanine + L-Glutamate <=> gamma-Glutamyl-beta-cyanoalanine + H2O
slr1269	2.3.2.2	R04159	C03193 + C00045 <=> C00012 + C03363	(5-L-Glutamyl)-peptide + Amino acid <=> Peptide + 5-L-Glutamyl amino acid
slr1269	2.3.2.2	R01687	C03193 + C00245 <=> C00012 + C05844	(5-L-Glutamyl)-peptide + Taurine <=> Peptide + 5-L-Glutamyl-taurine
slr1269	2.3.2.2	R03867	C02166 + C00045 <=> C05951 + C03363	Leukotriene C4 + Amino acid <=> Leukotriene D4 + 5-L-Glutamyl amino acid
slr1269	2.3.2.2	R03916	C02320 + C00001 <=> C05729 + C00025	R-S-Glutathione + H2O <=> R-S-Cysteinylglycine + L-Glutamate
slr1269	2.3.2.2	R04935	C03193 + C05689 <=> C00012 + C05695	(5-L-Glutamyl)-peptide + Se-Methyl-L-selenocysteine <=> Peptide + gamma-Glutamyl-Se-methylselenocysteine
slr1269	2.3.2.2	R01262	C00051 + C00151 <=> C01419 + C03740	Glutathione + L-Amino acid <=> Cys-Gly + (5-L-Glutamyl)-L-amino acid
slr1269	2.3.2.2	R03971	C05670 + C00025 <=> C06114 + C00001	3-Aminopropiononitrile + L-Glutamate <=> gamma-Glutamyl-beta-aminopropiononitrile + H2O
sll0869	2.3.2.6	R03813	C02047 + C00017 <=> C00066 + C02429	L-Leucyl-tRNA + Protein <=> tRNA + L-Leucyl-protein
slr1118	2.4.1.-	R05530	C06630 + C00363 <=> C06635 + C11916	3-O-alpha-Mycarosylerythronolide B + dTDP <=> Erythronolide B + dTDP-L-mycarose
slr1118	2.4.1.-	R00890	C00096 + C02492 <=> C00035 + C02492	GDP-mannose + 1,4-beta-D-Mannan <=> GDP + 1,4-beta-D-Mannan
slr1118	2.4.1.-	R08894	C00043 + C02627 <=> C00015 + C17582	UDP-N-acetyl-D-glucosamine + 2-Deoxystreptamine <=> UDP + 2'-N-Acetylparomamine
slr1118	2.4.1.-	R08817	C17751 + C00167 <=> C17752 + C00015	cyclo-Dopa 5-O-glucoside + UDP-glucuronate <=> cyclo-Dopa-glucuronylglucoside + UDP
slr1118	2.4.1.-	R06027	G10615 + G00051 <=> G10620 + G00052	GDP-L-fucose + nLc5Cer <=> GDP + Type II B antigen
slr1166	2.4.1.-	R07621	G10610 + G13026 <=> G10619 + G13028	UDP-N-acetyl-D-glucosamine + G13026 <=> UDP + G13028
sll1534	2.4.1.-	R05083	C06044 + C00029 <=> C06046 + C00015	4-Hydroxyphenylethanol + UDP-glucose <=> Salidroside + UDP
[truncated: 1,533 more rows]
