# Supplementary material for: Flux Balance Analysis of Cyanobacterial Metabolism: The Metabolic Network of Synechocystis sp. PCC 6803
Source: PLoS Comput Biol. 2013 Jun 27;9(6):e1003081. doi: 10.1371/journal.pcbi.1003081 (PMC3699288; doi:10.1371/journal.pcbi.1003081)
Supplement: Table S3 — Results of Flux Balance Analysis, including simulated flux values for light and dark metabolism, flux variability and diurnal variation. (XLS) [file pcbi.1003081.s009.xls]

## Sheet: light
				fixed photorespiration (R431)				no fixed photorespiration (R763, R764)				no pserine pathway (R218-R220)				fixed photorespiration (R431)				inc. isocitrate lyase (R760)				no pserine pathway (R218-R220)
												no fixed photorespiration (R763, R764)				inc. isocitrate lyase (R760)				inc. malate synthase (R761)				inc. isocitrate lyase (R761)
																inc. malate synthase (R761)				no fixed photorespiration (R763, R764)				inc. malate synthase (R762)
																								no fixed photorespiration (R763, R764)
Parameters		mmol/h/gDW		FBA	MIN	MAX		FBA	MIN	MAX		FBA	MIN	MAX		FBA	MIN	MAX		FBA	MIN	MAX		FBA	MIN	MAX	Reaction
R443 Light influx set to		18.7		0	-1000	999.995		0	-1000	999.995		0	-1000	999.995		-0.00532605	-1000	999.995		0	-1000	999.995		0	-1000	999.995	R1 REACTION: L-Phenylalanine_[cyt] + 2-Oxoglutarate_[cyt] <=> Phenylpyruvate_[cyt] + L-Glutamate_[cyt]
				-0.00532605	-1000	999.995		-0.00544166	-1000	999.995		-0.00524384	-1000	999.995		0	-1000	999.995		-0.00544166	-1000	999.995		-0.00537178	-1000	999.995	R2 REACTION: L-Phenylalanine_[cyt] + 2-Oxoglutarate_[cyt] <=> Phenylpyruvate_[cyt] + L-Glutamate_[cyt]
carbon uptake restricted to HCO3-				-0.00387617	-0.00387617	-0.00387607		-0.00396031	-0.00396031	-0.00396019		-0.00381634	-0.00381634	-0.00381628		-0.00387617	-0.00387617	-0.00387607		-0.00396031	-0.00396031	-0.00396019		-0.00390945	-0.00390945	-0.0039094	R3 REACTION: L-Tyrosine_[cyt] + 2-Oxoglutarate_[cyt] <=> 3-(4-Hydroxyphenyl)pyruvate_[cyt] + L-Glutamate_[cyt]
R674		0		0.0113574	0.0113571	0.0113574		0.011604	0.0116036	0.011604		0.0111821	0.011182	0.0111821		0.0113574	0.0113571	0.0113574		0.011604	0.0116036	0.011604		0.0114549	0.0114548	0.0114549	R4 REACTION: Phosphoenolpyruvate_[cyt] + D-Erythrose 4-phosphate_[cyt] + H2O_[cyt] => 2-Dehydro-3-deoxy-D-arabino-heptonate 7-phosphate_[cyt] + Orthophosphate_[cyt]
R675		0		0.0113574	0.0113571	0.0113574		0.011604	0.0116036	0.011604		0.0111821	0.011182	0.0111821		0.0113574	0.0113571	0.0113574		0.011604	0.0116036	0.011604		0.0114549	0.0114548	0.0114549	R5 REACTION: 2-Dehydro-3-deoxy-D-arabino-heptonate 7-phosphate_[cyt] => 3-Dehydroquinate_[cyt] + Orthophosphate_[cyt]
R676		0		0.0113574	0.0113571	0.0113574		0.011604	0.0116036	0.011604		0.0111821	0.011182	0.0111821		0.0113574	0.0113571	0.0113574		0.011604	0.0116036	0.011604		0.0114549	0.0114548	0.0114549	R6 REACTION: 3-Dehydroquinate_[cyt] <=> 3-Dehydroshikimate_[cyt] + H2O_[cyt]
R677		0		-0.0113574	-0.0113574	-0.0113571		-0.011604	-0.011604	-0.0116036		-0.0111821	-0.0111821	-0.011182		-0.0113574	-0.0113574	-0.0113571		-0.011604	-0.011604	-0.0116036		-0.0114549	-0.0114549	-0.0114548	R7 REACTION: Shikimate_[cyt] + NADP+_[cyt] <=> 3-Dehydroshikimate_[cyt] + NADPH_[cyt] + H+_[cyt]
R678		0		0.0113574	0.0113571	0.0113574		0.011604	0.0116036	0.011604		0.0111821	0.011182	0.0111821		0.0113574	0.0113571	0.0113574		0.011604	0.0116036	0.011604		0.0114549	0.0114548	0.0114549	R8 REACTION: ATP_[cyt] + Shikimate_[cyt] => ADP_[cyt] + Shikimate 3-phosphate_[cyt]
R679		0		0.0113574	0.0113571	0.0113574		0.011604	0.0116036	0.011604		0.0111821	0.011182	0.0111821		0.0113574	0.0113571	0.0113574		0.011604	0.0116036	0.011604		0.0114549	0.0114548	0.0114549	R9 REACTION: Phosphoenolpyruvate_[cyt] + Shikimate 3-phosphate_[cyt] <=> Orthophosphate_[cyt] + 5-O-(1-Carboxyvinyl)-3-phosphoshikimate_[cyt]
R680		0		0.0113574	0.0113571	0.0113574		0.011604	0.0116036	0.011604		0.0111821	0.011182	0.0111821		0.0113574	0.0113571	0.0113574		0.011604	0.0116036	0.011604		0.0114549	0.0114548	0.0114549	R10 REACTION: 5-O-(1-Carboxyvinyl)-3-phosphoshikimate_[cyt] => Chorismate_[cyt] + Orthophosphate_[cyt]
R681		0		0	0	0.00037332		0	0	0.00046061		0	0	0.000216537		0	0	0.00037332		0	0	0.00046061		0	0	0.000212655	R11 REACTION: Chorismate_[cyt] + L-Glutamine_[cyt] => Anthranilate_[cyt] + Pyruvate_[cyt] + L-Glutamate_[cyt]
R682		0		0.0020598	0.00168643	0.0020598		0.00210451	0.00164383	0.00210451		0.002028	0.00181144	0.002028		0.0020598	0.00168643	0.0020598		0.00210451	0.00164383	0.00210451		0.00207748	0.0018648	0.00207748	R12 REACTION: Chorismate_[cyt] + NH3_[cyt] => Anthranilate_[cyt] + Pyruvate_[cyt] + H2O_[cyt]
R685		0		0.0020598	0.00205975	0.0020598		0.00210451	0.00210444	0.00210451		0.002028	0.00202797	0.002028		0.0020598	0.00205975	0.0020598		0.00210451	0.00210444	0.00210451		0.00207748	0.00207745	0.00207748	R13 REACTION: N-(5-Phospho-D-ribosyl)anthranilate_[cyt] + Diphosphate_[cyt] <= Anthranilate_[cyt] + 5-Phospho-alpha-D-ribose 1-diphosphate_[cyt]
R686		0		0.0020598	0.00205975	0.0020598		0.00210451	0.00210444	0.00210451		0.002028	0.00202797	0.002028		0.0020598	0.00205975	0.0020598		0.00210451	0.00210444	0.00210451		0.00207748	0.00207745	0.00207748	R14 REACTION: N-(5-Phospho-D-ribosyl)anthranilate_[cyt] => 1-(2-Carboxyphenylamino)-1'-deoxy-D-ribulose 5'-phosphate_[cyt]
R687		0		0.0020598	0.00205975	0.0020598		0.00210451	0.00210444	0.00210451		0.002028	0.00202797	0.002028		0.0020598	0.00205975	0.0020598		0.00210451	0.00210444	0.00210451		0.00207748	0.00207745	0.00207748	R15 REACTION: 1-(2-Carboxyphenylamino)-1'-deoxy-D-ribulose 5'-phosphate_[cyt] => Indoleglycerol phosphate_[cyt] + CO2_[cyt] + H2O_[cyt]
R712		0		0	0	0.0020598		0	0	0.00210451		0	0	0.002028		0	0	0.0020598		0	0	0.00210451		0	0	0.00207748	R16 REACTION: Indoleglycerol phosphate_[cyt] => Indole_[cyt] + D-Glyceraldehyde 3-phosphate_[cyt]
R713		0		0.0020598	0	0.0020598		0.00210451	0	0.00210451		0.002028	0	0.002028		0.0020598	0	0.0020598		0.00210451	0	0.00210451		0.00207748	0	0.00207748	R17 REACTION: L-Serine_[cyt] + Indoleglycerol phosphate_[cyt] => L-Tryptophan_[cyt] + D-Glyceraldehyde 3-phosphate_[cyt] + H2O_[cyt]
				0	0	0.0020598		0	0	0.00210451		0	0	0.002028		0	0	0.0020598		0	0	0.00210451		0	0	0.00207748	R18 REACTION: L-Serine_[cyt] + Indole_[cyt] <=> L-Tryptophan_[cyt] + H2O_[cyt]
maintance				0.00921701	0.00921677	0.00921701		0.00941707	0.00941678	0.00941707		0.00907473	0.0090746	0.00907473		0.00921701	0.00921677	0.00921701		0.00941707	0.00941678	0.00941707		0.00929614	0.00929601	0.00929614	R19 REACTION: Chorismate_[cyt] <=> Prephenate_[cyt]
R147		0.13		0.00532605	0.00532592	0.00532605		0.00544166	0.00544149	0.00544166		0.00524384	0.00524376	0.00524384		0.00532605	0.00532592	0.00532605		0.00544166	0.00544149	0.00544166		0.00537178	0.0053717	0.00537178	R20 REACTION: Prephenate_[cyt] => Phenylpyruvate_[cyt] + H2O_[cyt] + CO2_[cyt]
				0.00389095	0.00389086	0.00389095		0.00397541	0.00397529	0.00397541		0.00383089	0.00383084	0.00383089		0.00389095	0.00389086	0.00389095		0.00397541	0.00397529	0.00397541		0.00392436	0.00392431	0.00392436	R21 REACTION: Prephenate_[cyt] + NAD+_[cyt] => 3-(4-Hydroxyphenyl)pyruvate_[cyt] + CO2_[cyt] + NADH_[cyt] + H+_[cyt]
				0	-1000	1000		0	-1000	1000		0	-1000	1000		0	-1000	1000		0	-1000	1000		0	-1000	1000	R22 REACTION: N-Acetylornithine_[cyt] + 2-Oxoglutarate_[cyt] <=> N-Acetyl-L-glutamate 5-semialdehyde_[cyt] + L-Glutamate_[cyt]
				0	-1000	1000		0	-1000	1000		0	-1000	1000		0	-1000	1000		0	-1000	1000		0	-1000	1000	R23 REACTION: N-Acetylornithine_[cyt] + 2-Oxoglutarate_[cyt] <=> N-Acetyl-L-glutamate 5-semialdehyde_[cyt] + L-Glutamate_[cyt]
10% respiration & Mehler-like				0	0	0.00037332		0	0	0.00046061		0	0	0.000216537		0	0	0.00037332		0	0	0.00046061		0	0	0.000212655	R24 REACTION: 2 L-Glutamate_[cyt] + NAD+_[cyt] <= L-Glutamine_[cyt] + 2-Oxoglutarate_[cyt] + NADH_[cyt] + H+_[cyt]
R457		0.2263		0.0413004	0	0.0416727		0	0	0.0426562		0.0406629	0	0.0408789		0	0	0.0416727		0	0	0.0426562		0	0	0.0418671	R25 REACTION: ATP_[cyt] + L-Glutamate_[cyt] + NH3_[cyt] => ADP_[cyt] + Orthophosphate_[cyt] + L-Glutamine_[cyt]
R481		0.2263		0	0	0.0416727		0.0421969	0	0.0426562		0	0	0.0408789		0.0413004	0	0.0416727		0.0421969	0	0.0426562		0.041655	0	0.0418671	R26 REACTION: ATP_[cyt] + L-Glutamate_[cyt] + NH3_[cyt] => ADP_[cyt] + Orthophosphate_[cyt] + L-Glutamine_[cyt]
				0	0	0.00037332		0	0	0.00046061		0	0	0.000216537		0	0	0.00037332		0	0	0.00046061		0	0	0.000212655	R27 REACTION: L-Glutamine_[cyt] + H2O_[cyt] => L-Glutamate_[cyt] + NH3_[cyt]
0,5% ROS at PSII & Mehler at PSI				-0.107024	-1000	999.806		-0.128795	-1000	999.799		-0.0915421	-1000	999.809		-0.107024	-1000	999.806		-0.201296	-1000	999.799		-0.0937756	-1000	999.805	R28 REACTION: L-Glutamate_[cyt] + NADP+_[cyt] + H2O_[cyt] <=> 2-Oxoglutarate_[cyt] + NH3_[cyt] + NADPH_[cyt] + H+_[cyt]
R480		0.0477		0.0146609	0	0.0150339		0.0149792	0	0.0154393		0.0144346	0	0.0146509		0.0146609	0	0.0150339		0.0149792	0	0.0154393		0.0147868	0	0.0149992	R29 REACTION: ATP_[cyt] + L-Glutamate_[cyt] => ADP_[cyt] + L-Glutamyl 5-phosphate_[cyt]
R482		0.0473		0.0146609	0	0.0150339		0.0149792	0	0.0154393		0.0144346	0	0.0146509		0.0146609	0	0.0150339		0.0149792	0	0.0154393		0.0147868	0	0.0149992	R30 REACTION: L-Glutamate 5-semialdehyde_[cyt] + Orthophosphate_[cyt] + NADP+_[cyt] <= L-Glutamyl 5-phosphate_[cyt] + NADPH_[cyt] + H+_[cyt]
				0	0	0.0150339		0	0	0.0154393		0	0	0.0146509		0	0	0.0150339		0	0	0.0154393		0	0	0.0149992	R31 REACTION: L-Glutamate 5-semialdehyde_[cyt] + Orthophosphate_[cyt] + NADP+_[cyt] <= L-Glutamyl 5-phosphate_[cyt] + NADPH_[cyt] + H+_[cyt]
				0	0	0.00037332		0	0	0.00046061		0	0	0.000216537		0	0	0.00037332		0	0	0.00046061		0	0	0.000212655	R32 REACTION: L-Glutamate 5-semialdehyde_[cyt] + NAD+_[cyt] + H2O_[cyt] => L-Glutamate_[cyt] + NADH_[cyt] + H+_[cyt]
objective function				0	0	0.00037332		0	0	0.00046061		0	0	0.000216537		0	0	0.00037332		0	0	0.00046061		0	0	0.000212655	R33 REACTION: (S)-1-Pyrroline-5-carboxylate_[cyt] + NAD+_[cyt] + 2 H2O_[cyt] => L-Glutamate_[cyt] + NADH_[cyt] + H+_[cyt]
R90				0	0	0.00043554		0	0	0.000537378		0	0	0.000252627		0	0	0.000435541		0	0	0.000537378		0	0	0.000248098	R34 REACTION: L-Proline_[cyt] + PQ_[tlm] => (S)-1-Pyrroline-5-carboxylate_[cyt] + PQH2_[tlm]
				0	0	0.000435541		0	0	0.000537378		0	0	0.000252626		0	0	0.00043554		0	0	0.000537378		0	0	0.000248098	R35 REACTION: L-Proline_[cyt] + PQ_[cym] => (S)-1-Pyrroline-5-carboxylate_[cyt] + PQH2_[cym]
				0.00681205	0.00681188	0.00724742		0.00695991	0.0069597	0.00749707		0.0067069	0.0067068	0.00695943		0.00681205	0.00681188	0.00724742		0.00695991	0.0069597	0.00749707		0.00687054	0.00687044	0.00711854	R36 REACTION: L-Proline_[cyt] + NADP+_[cyt] <= (S)-1-Pyrroline-5-carboxylate_[cyt] + NADPH_[cyt] + H+_[cyt]
				0	0	0.00037332		0	0	0.00046061		0	0	0.000216537		0	0	0.00037332		0	0	0.00046061		0	0	0.000212655	R37 REACTION: Acetyl-CoA_[cyt] + L-Glutamate_[cyt] => CoA_[cyt] + N-Acetyl-L-glutamate_[cyt]
				0	0	0.0150339		0	0	0.0154393		0	0	0.0146509		0	0	0.0150339		0	0	0.0154393		0	0	0.0149992	R38 REACTION: N-Acetylornithine_[cyt] + L-Glutamate_[cyt] => L-Ornithine_[cyt] + N-Acetyl-L-glutamate_[cyt]
				0	-1000	1000		0	-1000	1000		0	-1000	1000		0	-1000	1000		0	-1000	1000		0	-1000	1000	R39 REACTION: N-Acetylornithine_[cyt] + H2O_[cyt] <=> Acetate_[cyt] + L-Ornithine_[cyt]
				0	-1000	1000		0	-1000	1000		0	-1000	1000		0	-1000	1000		0	-1000	1000		0	-1000	1000	R40 REACTION: N-Acetylornithine_[cyt] + H2O_[cyt] <=> Acetate_[cyt] + L-Ornithine_[cyt]
				-0.00681205	-0.0071852	-0.00681188		-0.00695991	-0.00742031	-0.0069597		-0.0067069	-0.00692334	-0.0067068		-0.00681205	-0.00718519	-0.00681188		-0.00695991	-0.00742031	-0.0069597		-0.00687054	-0.00708309	-0.00687044	R41 REACTION: (S)-1-Pyrroline-5-carboxylate_[cyt] + H2O_[cyt] <=> L-Glutamate 5-semialdehyde_[cyt]
				0	0	0.0150339		0	0	0.0154393		0	0	0.0146509		0	0	0.0150339		0	0	0.0154393		0	0	0.0149992	R42 REACTION: ATP_[cyt] + N-Acetyl-L-glutamate_[cyt] => ADP_[cyt] + N-Acetyl-L-glutamate 5-phosphate_[cyt]
				0	-0.0150339	0		0	-0.0154393	0		0	-0.0146509	0		0	-0.0150339	0		0	-0.0154393	0		0	-0.0149992	0	R43 REACTION: N-Acetyl-L-glutamate 5-semialdehyde_[cyt] + Orthophosphate_[cyt] + NADP+_[cyt] <=> N-Acetyl-L-glutamate 5-phosphate_[cyt] + NADPH_[cyt] + H+_[cyt]
				0.00784887	0.00784868	0.00787658		0.00801924	0.00801899	0.00805482		0.00772772	0.0077276	0.00774445		0.00784887	0.00784868	0.00787658		0.00801924	0.00801899	0.00805482		0.00791626	0.00791615	0.00793269	R44 REACTION: Carbamoyl phosphate_[cyt] + L-Ornithine_[cyt] <=> Orthophosphate_[cyt] + L-Citrulline_[cyt]
				0.00784887	0.00784868	0.008222		0.00801924	0.00801899	0.0084796		0.00772772	0.0077276	0.00794414		0.00784887	0.00784868	0.008222		0.00801924	0.00801899	0.0084796		0.00791626	0.00791615	0.0081288	R45 REACTION: N-(L-Arginino)succinate_[cyt] => Fumarate_[cyt] + L-Arginine_[cyt]
				0.00784887	0.00784868	0.008222		0.00801924	0.00801899	0.0084796		0.00772772	0.0077276	0.00794414		0.00784887	0.00784868	0.008222		0.00801924	0.00801899	0.0084796		0.00791626	0.00791615	0.0081288	R46 REACTION: ATP_[cyt] + L-Citrulline_[cyt] + L-Aspartate_[cyt] => AMP_[cyt] + Diphosphate_[cyt] + N-(L-Arginino)succinate_[cyt]
				0	0	0.00018666		0	0	0.000230305		0	0	0.000108268		0	0	0.00018666		0	0	0.000230305		0	0	0.000106328	R47 REACTION: 2 ATP_[cyt] + L-Glutamine_[cyt] + HCO3-_[cyt] + H2O_[cyt] + H+_[cyt] => 2 ADP_[cyt] + Orthophosphate_[cyt] + L-Glutamate_[cyt] + Carbamoyl phosphate_[cyt]
				0.0170577	0.0168706	0.0170852		0.017428	0.0171971	0.0174633		0.0167944	0.0166859	0.016811		0.0170577	0.0168706	0.0170852		0.017428	0.0171971	0.0174633		0.0172042	0.0170976	0.0172205	R48 REACTION: ATP_[cyt] + NH3_[cyt] + CO2_[cyt] <=> ADP_[cyt] + Carbamoyl phosphate_[cyt]
				0.258912	0.258905	0.258912		0.264532	0.264524	0.264532		0.254915	0.254912	0.254915		0.258912	0.258905	0.258912		0.264532	0.264524	0.264532		0.261135	0.261131	0.261135	R49 REACTION: Nitrite_[cyt] + H2O_[cyt] + 2 Oxidized ferredoxin_[cyt] <= Nitrate_[cyt] + 2 Reduced ferredoxin_[cyt] + 2 H+_[cyt]
				0.258912	0.258905	0.258912		0.264532	0.264524	0.264532		0.254915	0.254912	0.254915		0.258912	0.258905	0.258912		0.264532	0.264524	0.264532		0.261135	0.261131	0.261135	R50 REACTION: NH3_[cyt] + 2 H2O_[cyt] + 6 Oxidized ferredoxin_[cyt] <= Nitrite_[cyt] + 6 Reduced ferredoxin_[cyt] + 7 H+_[cyt]
				0	0	0.00037332		0	0	0.00046061		0	0	0.000216537		0	0	0.00037332		0	0	0.00046061		0	0	0.000212655	R51 REACTION: 2 L-Glutamate_[cyt] + 2 Oxidized ferredoxin_[cyt] <= L-Glutamine_[cyt] + 2-Oxoglutarate_[cyt] + 2 Reduced ferredoxin_[cyt] + 2 H+_[cyt]
				0	0	0.00037332		0	0	0.00046061		0	0	0.000216537		0	0	0.000373321		0	0	0.00046061		0	0	0.000212655	R52 REACTION: L-Arginine_[cyt] + H2O_[cyt] => L-Citrulline_[cyt] + NH3_[cyt]
				-0.00784887	-0.00787658	0.0071852		-0.00801924	-0.00805482	0.00742031		-0.00772772	-0.00774445	0.00692334		-0.00784887	-0.00787658	0.0071852		-0.00801924	-0.00805482	0.00742031		-0.00791626	-0.00793269	0.00708309	R53 REACTION: L-Ornithine_[cyt] + 2-Oxoglutarate_[cyt] <=> L-Glutamate 5-semialdehyde_[cyt] + L-Glutamate_[cyt]
				0	0	2.79061e-05		0	0	3.58252e-05		0	0	1.68418e-05		0	0	2.79061e-05		0	0	3.58252e-05		0	0	1.65398e-05	R54 REACTION: L-Arginine_[cyt] + PQ_[tlm] + H2O_[cyt] => 5-Guanidino-2-oxopentanoate_[cyt] + NH3_[cyt] + PQH2_[tlm]
				0	0	2.79061e-05		0	0	3.58252e-05		0	0	1.68418e-05		0	0	2.79061e-05		0	0	3.58252e-05		0	0	1.65398e-05	R55 REACTION: L-Arginine_[cyt] + PQ_[cym] + H2O_[cyt] => 5-Guanidino-2-oxopentanoate_[cyt] + NH3_[cyt] + PQH2_[cym]
				0	0	2.79061e-05		0	0	3.58252e-05		0	0	1.68418e-05		0	0	2.79061e-05		0	0	3.58252e-05		0	0	1.65398e-05	R56 REACTION: 5-Guanidino-2-oxopentanoate_[cyt] + H2O2_[cyt] => 4-Guanidinobutanoate_[cyt] + CO2_[cyt] + H2O_[cyt]
				0	0	2.79061e-05		0	0	3.58252e-05		0	0	1.68418e-05		0	0	2.79061e-05		0	0	3.58252e-05		0	0	1.65398e-05	R57 REACTION: 4-Guanidinobutanoate_[cyt] + H2O_[cyt] => 4-Aminobutanoate_[cyt] + Urea_[cyt]
				0.00115453	0.0011545	0.0011824		0.00117959	0.00117955	0.00121537		0.0011367	0.00113669	0.00115353		0.00115453	0.0011545	0.0011824		0.00117959	0.00117955	0.00121537		0.00116444	0.00116442	0.00118096	R58 REACTION: Urea_[cyt] + H2O_[cyt] => CO2_[cyt] + 2 NH3_[cyt]
				0	0	2.36375e-05		0	0	3.04176e-05		0	0	3.15783e-05		0	0	2.36375e-05		0	0	3.04176e-05		0	0	1.73091e-05	R59 REACTION: L-Proline_[cyt] + 2-Oxoglutarate_[cyt] + Oxygen_[cyt] => trans-4-Hydroxy-L-proline_[cyt] + Succinate_[cyt] + CO2_[cyt]
				0	0	2.36375e-05		0	0	3.04176e-05		0	0	3.15783e-05		0	0	2.36375e-05		0	0	3.04176e-05		0	0	1.73091e-05	R60 REACTION: trans-4-Hydroxy-L-proline_[cyt] + NADP+_[cyt] => L-1-Pyrroline-3-hydroxy-5-carboxylate_[cyt] + NADPH_[cyt] + H+_[cyt]
				0	0	2.36375e-05		0	0	3.04176e-05		0	0	3.15783e-05		0	0	2.36375e-05		0	0	3.04176e-05		0	0	1.73091e-05	R61 REACTION: L-1-Pyrroline-3-hydroxy-5-carboxylate_[cyt] + NAD+_[cyt] + 2 H2O_[cyt] => L-erythro-4-Hydroxyglutamate_[cyt] + NADH_[cyt] + H+_[cyt]
				0	0	2.36375e-05		0	0	3.04176e-05		0	0	3.15783e-05		0	0	2.36375e-05		0	0	3.04176e-05		0	0	1.73091e-05	R62 REACTION: L-erythro-4-Hydroxyglutamate_[cyt] + 2-Oxoglutarate_[cyt] <=> D-4-Hydroxy-2-oxoglutarate_[cyt] + L-Glutamate_[cyt]
				0	0	2.36375e-05		0	0	3.04176e-05		0	0	3.15783e-05		0	0	2.36375e-05		0	0	3.04176e-05		0	0	1.73091e-05	R63 REACTION: D-4-Hydroxy-2-oxoglutarate_[cyt] => Pyruvate_[cyt] + Glyoxylate_[cyt]
				0.00115453	0.0011545	0.00115453		0.00117959	0.00117955	0.00117959		0.0011367	0.00113669	0.0011367		0.00115453	0.0011545	0.00115453		0.00117959	0.00117955	0.00117959		0.00116444	0.00116442	0.00116444	R64 REACTION: L-Arginine_[cyt] => Agmatine_[cyt] + CO2_[cyt]
				0.00832747	0.00822122	0.00832747		0.00850823	0.00835443	0.00850823		0.00819893	0.00812663	0.00819893		0.00832747	0.00822122	0.00832747		0.00850823	0.00835443	0.00850823		0.00839897	0.00832797	0.00839897	R65 REACTION: L-Threonine_[cyt] => 2-Oxobutanoate_[cyt] + NH3_[cyt]
				0.0156317	0	0.0156317		0.015971	0	0.015971		0.0153904	0	0.0153904		0.0156317	0	0.0156317		0.015971	0	0.015971		0.015766	0	0.015766	R66 REACTION: O-Phospho-L-homoserine_[cyt] + H2O_[cyt] => L-Threonine_[cyt] + Orthophosphate_[cyt]
				0	0	0.0156317		0	0	0.015971		0	0	0.0153904		0	0	0.0156317		0	0	0.015971		0	0	0.015766	R67 REACTION: O-Phospho-L-homoserine_[cyt] + H2O_[cyt] => L-Threonine_[cyt] + Orthophosphate_[cyt]
				0.0156317	0.0155253	0.0156317		0.015971	0.015817	0.015971		0.0153904	0.015318	0.0153904		0.0156317	0.0155253	0.0156317		0.015971	0.015817	0.015971		0.015766	0.0156948	0.015766	R68 REACTION: ATP_[cyt] + L-Homoserine_[cyt] => ADP_[cyt] + O-Phospho-L-homoserine_[cyt]
				0.0184375	0.018331	0.0184375		0.0188377	0.0186836	0.0188377		0.0181529	0.0180805	0.0181529		0.0184375	0.018331	0.0184375		0.0188377	0.0186836	0.0188377		0.0185958	0.0185247	0.0185958	R69 REACTION: L-Homoserine_[cyt] + NADP+_[cyt] <= L-Aspartate 4-semialdehyde_[cyt] + NADPH_[cyt] + H+_[cyt]
				0.0247268	0.0246201	0.0247268		0.0252635	0.0251092	0.0252635		0.0243451	0.0242726	0.0243451		0.0247268	0.0246201	0.0247268		0.0252635	0.0251092	0.0252635		0.0249391	0.0248679	0.0249391	R70 REACTION: L-Aspartate 4-semialdehyde_[cyt] + Orthophosphate_[cyt] + NADP+_[cyt] <= 4-Phospho-L-aspartate_[cyt] + NADPH_[cyt] + H+_[cyt]
				0.0247268	0.0246201	0.0247268		0.0252635	0.0251092	0.0252635		0.0243451	0.0242726	0.0243451		0.0247268	0.0246201	0.0247268		0.0252635	0.0251092	0.0252635		0.0249391	0.0248679	0.0249391	R71 REACTION: ATP_[cyt] + L-Aspartate_[cyt] => ADP_[cyt] + 4-Phospho-L-aspartate_[cyt]
				0.00628926	0.00628911	0.00628926		0.00642578	0.00642558	0.00642578		0.00619218	0.00619209	0.00619218		0.00628926	0.00628911	0.00628926		0.00642578	0.00642558	0.00642578		0.00634326	0.00634317	0.00634326	R72 REACTION: L-Aspartate 4-semialdehyde_[cyt] + Pyruvate_[cyt] => L-2,3-Dihydrodipicolinate_[cyt] + 2 H2O_[cyt]
				0.00628926	0.00628911	0.00628926		0.00642578	0.00642558	0.00642578		0.00619218	0.00619209	0.00619218		0.00628926	0.00628911	0.00628926		0.00642578	0.00642558	0.00642578		0.00634326	0.00634317	0.00634326	R73 REACTION: 2,3,4,5-Tetrahydrodipicolinate_[cyt] + NADP+_[cyt] <= L-2,3-Dihydrodipicolinate_[cyt] + NADPH_[cyt] + H+_[cyt]
				0.00628926	0.00628911	0.00628926		0.00642578	0.00642558	0.00642578		0.00619218	0.00619209	0.00619218		0.00628926	0.00628911	0.00628926		0.00642578	0.00642558	0.00642578		0.00634326	0.00634317	0.00634326	R74 REACTION: LL-2,6-Diaminoheptanedioate_[cyt] + 2-Oxoglutarate_[cyt] <= 2,3,4,5-Tetrahydrodipicolinate_[cyt] + L-Glutamate_[cyt] + H2O_[cyt]
				0.00628926	0.00628911	0.00628926		0.00642578	0.00642558	0.00642578		0.00619218	0.00619209	0.00619218		0.00628926	0.00628911	0.00628926		0.00642578	0.00642558	0.00642578		0.00634326	0.00634317	0.00634326	R75 REACTION: LL-2,6-Diaminoheptanedioate_[cyt] <=> meso-2,6-Diaminoheptanedioate_[cyt]
				0.00556146	0.00556132	0.00556146		0.00568217	0.005682	0.00568217		0.00547561	0.00547553	0.00547561		0.00556146	0.00556132	0.00556146		0.00568217	0.005682	0.00568217		0.00560921	0.00560913	0.00560921	R76 REACTION: meso-2,6-Diaminoheptanedioate_[cyt] => L-Lysine_[cyt] + CO2_[cyt]
				0.0053849	0.00538477	0.00557143		0.00550179	0.00550162	0.00573192		0.00530178	0.0053017	0.00540997		0.0053849	0.00538477	0.00557143		0.00550179	0.00550162	0.00573192		0.00543114	0.00543106	0.00553739	R77 REACTION: ATP_[cyt] + L-Aspartate_[cyt] + L-Glutamine_[cyt] + H2O_[cyt] => AMP_[cyt] + Diphosphate_[cyt] + L-Asparagine_[cyt] + L-Glutamate_[cyt]
				0	0	0.00018666		0	0	0.000230305		0	0	0.000108268		0	0	0.00018666		0	0	0.000230305		0	0	0.000106328	R78 REACTION: L-Asparagine_[cyt] + H2O_[cyt] => L-Aspartate_[cyt] + NH3_[cyt]
				0	0	0.00018666		0	0	0.000230305		0	0	0.000108268		0	0	0.00018666		0	0	0.000230305		0	0	0.000106328	R79 REACTION: L-Asparagine_[cyt] + H2O_[cyt] => L-Aspartate_[cyt] + NH3_[cyt]
				6.6929e-06	6.69274e-06	6.6929e-06		6.83818e-06	6.83797e-06	6.83818e-06		6.58959e-06	6.5895e-06	6.58959e-06		6.6929e-06	6.69274e-06	6.6929e-06		6.83818e-06	6.83797e-06	6.83818e-06		6.75037e-06	6.75027e-06	6.75037e-06	R80 REACTION: L-Threonine_[cyt] + ATP_[cyt] => L-Threonine O-3-phosphate_[cyt] + ADP_[cyt]
				6.6929e-06	6.69274e-06	6.6929e-06		6.83818e-06	6.83797e-06	6.83818e-06		6.58959e-06	6.5895e-06	6.58959e-06		6.6929e-06	6.69274e-06	6.6929e-06		6.83818e-06	6.83797e-06	6.83818e-06		6.75037e-06	6.75027e-06	6.75037e-06	R81 REACTION: L-Threonine O-3-phosphate_[cyt] => D-1-Aminopropan-2-ol O-phosphate_[cyt] + CO2_[cyt]
				0.0147128	0.0147125	0.0147128		0.0150322	0.0150317	0.0150322		0.0144857	0.0144855	0.0144857		0.0147128	0.0147125	0.0147128		0.0150322	0.0150317	0.0150322		0.0148392	0.014839	0.0148392	R82 REACTION: 0.766 L-Alanine_[cyt] + 0.455 L-Arginine_[cyt] + 0.366 L-Asparagine_[cyt] + 0.454 L-Aspartate_[cyt] + 0.090 L-Cysteine_[cyt] + 0.502 L-Glutamine_[cyt] + 0.546 L-Glutamate_[cyt] + 0.666 Glycine_[cyt] + 0.168 L-Histidine_[cyt] + 0.566 L-Isoleucine_[cyt] + 1.029 L-Leucine_[cyt] + 0.378 L-Lysine_[cyt] + 0.177 L-Methionine_[cyt] + 0.362 L-Phenylalanine_[cyt] + 0.463 L-Proline_[cyt] + 0.5…
				0.00089431	0.000894288	0.00089431		0.000913722	0.000913694	0.000913722		0.000880506	0.000880493	0.000880506		0.00089431	0.000894288	0.00089431		0.000913722	0.000913694	0.000913722		0.000901989	0.000901976	0.000901989	R83 REACTION: 0.7749 dCTP_[cyt] + 0.8517 dTTP_[cyt] + 0.7772 dGTP_[cyt] + 0.8487 dATP_[cyt] => 1 B2_[cyt] + 3.2525 Diphosphate_[cyt]
				0.00490428	0.00490416	0.00490428		0.00501074	0.00501058	0.00501074		0.00482858	0.00482851	0.00482858		0.00490428	0.00490416	0.00490428		0.00501074	0.00501058	0.00501074		0.00494639	0.00494632	0.00494639	R84 REACTION: 0.8080 GTP_[cyt] + 0.7300 ATP_[cyt] + 0.7799 CTP_[cyt] + 0.8012 UTP_[cyt] => 1 B3_[cyt] + 3.1191 Diphosphate_[cyt]
				0.00170207	0.00170203	0.00170207		0.00173902	0.00173897	0.00173902		0.0016758	0.00167578	0.0016758		0.00170207	0.00170203	0.00170207		0.00173902	0.00173897	0.00173902		0.00171669	0.00171666	0.00171669	R85 REACTION: 0.4276 LipidADS + 0.4276 Peptidoglycan_[cyt] => 1 B4_[cyt]
				0.00346185	0.00346176	0.00346185		0.00353699	0.00353688	0.00353699		0.00340841	0.00340836	0.00340841		0.00346185	0.00346176	0.00346185		0.00353699	0.00353688	0.00353699		0.00349157	0.00349152	0.00349157	R86 REACTION: 0.380 3-beta-D-Galactosyl-1,2-diacylglycerol_MDGD_[cyt] + 0.2650 Digalactosyl-diacylglycerol_DGDG_[cyt] + 0.2550 Sulfoquinovosyldiacylglycerol_SQDG_[cyt] + 0.100 Phosphatidylglycerol_PG_[cyt] => 1 B5_[cyt]
				0.000836613	0.000836592	0.000836613		0.000854773	0.000854746	0.000854773		0.000823699	0.000823687	0.000823699		0.000836613	0.000836592	0.000836613		0.000854773	0.000854746	0.000854773		0.000843796	0.000843784	0.000843796	R87 REACTION: 1.147 Putrescine_[cyt] + 0.233 Spermidine_[cyt] + 0.010 Acetyl-CoA_[cyt] + 0.006 CoA_[cyt] + 0.003 Succinyl-CoA_[cyt] + 0.001 Malonyl-CoA_[cyt] + 0.062 NAD+_[cyt] + 0.002 NADH_[cyt] + 0.004 NADPH_[cyt] + 0.012 NADP_[cyt] + 0.008 FAD_[cyt] + 0.008 Tetrahydrofolate_[cyt] + 0.008 5,10-Methenyltetrahydrofolate_[cyt] + 0.008 5-Methyltetrahydrofolate_[cyt] + 0.008 Thiamin diphosphate_[cyt…
				0.000288487	0.00028848	0.000288487		0.000294749	0.00029474	0.000294749		0.000284034	0.00028403	0.000284034		0.000288487	0.00028848	0.000288487		0.000294749	0.00029474	0.000294749		0.000290964	0.00029096	0.000290964	R88 REACTION: 17.040 Potassium_[cyt] + 1.136 NH4+_[cyt] + 0.757 Magnesium_[cyt] + 0.454 Calcium_[cyt] + 0.682 Fe2+_[cyt] + 0.682 Fe3+_[cyt] + 0.303 Copper_[cyt] + 0.303 Manganese_[cyt] + 0.303 Molybdate_[cyt] + 0.303 Cobalt ion_[cyt] + 0.303 Zinc_[cyt] + 0.379 Sulfate_[cyt] + 0.379 Orthophosphate_[cyt] + 0.379 Sodium_[cyt] => 1 B7_[cyt]
				0.000703909	0.000703891	0.000703909		0.000719188	0.000719166	0.000719188		0.000693043	0.000693033	0.000693043		0.000703909	0.000703891	0.000703909		0.000719188	0.000719166	0.000719188		0.000709953	0.000709942	0.000709953	R89 REACTION: 0.827 Chlorophyll a_[cyt] + 0.134 beta-Carotene_[cyt] + 0.113 Zeaxanthin_[cyt] + 0.098 Echinenone_[cyt] + 0.063 gamma-Carotene_[cyt] + 0.010 alpha-Tocopherol_[cyt] + 0.001 beta-Tocopherol_[cyt] + 0.001 gamma-Tocopherol_[cyt] + 0.009 delta-Tocopherol_[cyt] + 0.067 Phylloquinone_[cyt] => 1 B8_[cyt]
				0.0288487	0.028848	0.0288487		0.0294749	0.029474	0.0294749		0.0284034	0.028403	0.0284034		0.0288487	0.028848	0.0288487		0.0294749	0.029474	0.0294749		0.0290964	0.029096	0.0290964	R90 REACTION: 53.350 ATP_[cyt] + 53.350 H2O_[cyt] + 0.51 B1_[cyt] + 0.031 B2_[cyt] + 0.17 B3_[cyt] + 0.059 B4_[cyt] + 0.12 B5_[cyt] + 0.029 B6_[cyt] + 0.01 B7_[cyt] + 0.0244 B8_[cyt] + 0.21031 Glycogen => 1 Biomass_[ext] + 53.350 ADP + 53.350 Pi
				0.000287195	0.000287188	0.000287195		0.000293429	0.00029342	0.000293429		0.000282762	0.000282758	0.000282762		0.000287195	0.000287188	0.000287195		0.000293429	0.00029342	0.000293429		0.000289661	0.000289656	0.000289661	R91 REACTION: 2 Geranylgeranyl diphosphate_[cyt] => Diphosphate_[cyt] + Prephytoene diphosphate_[cyt]
				0.000287195	0.000287188	0.000287195		0.000293429	0.00029342	0.000293429		0.000282762	0.000282758	0.000282762		0.000287195	0.000287188	0.000287195		0.000293429	0.00029342	0.000293429		0.000289661	0.000289656	0.000289661	R92 REACTION: Prephytoene diphosphate_[cyt] => Phytoene_[cyt] + Diphosphate_[cyt]
				0.000287195	0.000287188	0.000287195		0.000293429	0.00029342	0.000293429		0.000282762	0.000282758	0.000282762		0.000287195	0.000287188	0.000287195		0.000293429	0.00029342	0.000293429		0.000289661	0.000289656	0.000289661	R93 REACTION: Phytoene_[cyt] + NADP+_[cyt] => all-trans-Phytofluene_[cyt] + NADPH_[cyt] + H+_[cyt]
				0.000287195	0.000287188	0.000287195		0.000293429	0.00029342	0.000293429		0.000282762	0.000282758	0.000282762		0.000287195	0.000287188	0.000287195		0.000293429	0.00029342	0.000293429		0.000289661	0.000289656	0.000289661	R94 REACTION: all-trans-Phytofluene_[cyt] + NADP+_[cyt] => all-trans-zeta-Carotene_[cyt] + NADPH_[cyt] + H+_[cyt]
				0.000287195	0.000287188	0.000287195		0.000293429	0.00029342	0.000293429		0.000282762	0.000282758	0.000282762		0.000287195	0.000287188	0.000287195		0.000293429	0.00029342	0.000293429		0.000289661	0.000289656	0.000289661	R95 REACTION: all-trans-zeta-Carotene_[cyt] + NADPH_[cyt] + H+_[cyt] + Oxygen_[cyt] => all-trans-Neurosporene_[cyt] + 2 H2O_[cyt] + NADP+_[cyt]
				0.000287195	0.000287188	0.000287195		0.000293429	0.00029342	0.000293429		0.000282762	0.000282758	0.000282762		0.000287195	0.000287188	0.000287195		0.000293429	0.00029342	0.000293429		0.000289661	0.000289656	0.000289661	R96 REACTION: all-trans-Neurosporene_[cyt] + NADPH_[cyt] + H+_[cyt] + Oxygen_[cyt] => Lycopene_[cyt] + 2 H2O_[cyt] + NADP+_[cyt]
				0.000287195	0.000287188	0.000287195		0.000293429	0.00029342	0.000293429		0.000282762	0.000282758	0.000282762		0.000287195	0.000287188	0.000287195		0.000293429	0.00029342	0.000293429		0.000289661	0.000289656	0.000289661	R97 REACTION: Lycopene_[cyt] <=> gamma-Carotene_[cyt]
				0.000242849	0.000242842	0.000242849		0.00024812	0.000248112	0.00024812		0.0002391	0.000239096	0.0002391		0.000242849	0.000242842	0.000242849		0.00024812	0.000248112	0.00024812		0.000244934	0.00024493	0.000244934	R98 REACTION: gamma-Carotene_[cyt] <=> beta-Carotene_[cyt]
				7.95417e-05	7.95397e-05	7.95417e-05		8.12682e-05	8.12657e-05	8.12682e-05		7.83139e-05	7.83128e-05	7.83139e-05		7.95417e-05	7.95397e-05	7.95417e-05		8.12682e-05	8.12657e-05	8.12682e-05		8.02246e-05	8.02235e-05	8.02246e-05	R99 REACTION: beta-Carotene_[cyt] + NADH_[cyt] + H+_[cyt] + Oxygen_[cyt] => beta-Cryptoxanthin_[cyt] + NAD+_[cyt] + H2O_[cyt]
				7.95417e-05	7.95397e-05	7.95417e-05		8.12682e-05	8.12657e-05	8.12682e-05		7.83139e-05	7.83128e-05	7.83139e-05		7.95417e-05	7.95397e-05	7.95417e-05		8.12682e-05	8.12657e-05	8.12682e-05		8.02246e-05	8.02235e-05	8.02246e-05	R100 REACTION: beta-Cryptoxanthin_[cyt] + NADH_[cyt] + H+_[cyt] + Oxygen_[cyt] => Zeaxanthin_[cyt] + NAD+_[cyt] + H2O_[cyt]
				0	0	0		0	0	0		0	0	0		0	0	0		0	0	0		0	0	0	R101 REACTION: Echinenone_[cyt] + NADH_[cyt] + H+_[cyt] + Oxygen_[cyt] => 3-Hydroxyechinenone_[cyt] + NAD+_[cyt] + H2O_[cyt]
				6.89831e-05	6.89813e-05	6.89831e-05		7.04804e-05	7.04782e-05	7.04804e-05		6.79182e-05	6.79173e-05	6.79182e-05		6.89831e-05	6.89813e-05	6.89831e-05		7.04804e-05	7.04782e-05	7.04804e-05		6.95754e-05	6.95744e-05	6.95754e-05	R102 REACTION: beta-Carotene_[cyt] + NADPH_[cyt] + H+_[cyt] + Oxygen_[cyt] => Echinenone_[cyt] + NADP+_[cyt] + H2O_[cyt] + H+_[cyt]
				0.00487123	0.00487111	0.00487123		0.00497697	0.00497681	0.00497697		0.00479604	0.00479597	0.00479604		0.00487123	0.00487111	0.00487123		0.00497697	0.00497681	0.00497697		0.00491306	0.00491299	0.00491306	R103 REACTION: tRNA(Glu)_[cyt] + L-Glutamate_[cyt] + ATP_[cyt] => L-Glutamyl-tRNA(Glu)_[cyt] + Diphosphate_[cyt] + AMP_[cyt]
				0.00487123	0.00487111	0.00487123		0.00497697	0.00497681	0.00497697		0.00479604	0.00479597	0.00479604		0.00487123	0.00487111	0.00487123		0.00497697	0.00497681	0.00497697		0.00491306	0.00491299	0.00491306	R104 REACTION: L-Glutamyl-tRNA(Glu)_[cyt] + NADPH_[cyt] + H+_[cyt] => (S)-4-Amino-5-oxopentanoate_[cyt] + tRNA(Glu)_[cyt] + NADP+_[cyt]
				-0.00487123	-0.00487123	-0.00487111		-0.00497697	-0.00497697	-0.00497681		-0.00479604	-0.00479604	-0.00479597		-0.00487123	-0.00487123	-0.00487111		-0.00497697	-0.00497697	-0.00497681		-0.00491306	-0.00491306	-0.00491299	R105 REACTION: 5-Aminolevulinate_[cyt] <=> (S)-4-Amino-5-oxopentanoate_[cyt]
				0.00243562	0.00243556	0.00243562		0.00248848	0.00248841	0.00248848		0.00239802	0.00239799	0.00239802		0.00243562	0.00243556	0.00243562		0.00248848	0.00248841	0.00248848		0.00245653	0.00245649	0.00245653	R106 REACTION: 2 5-Aminolevulinate_[cyt] => Porphobilinogen_[cyt] + 2 H2O_[cyt]
				0.000608904	0.000608889	0.000608904		0.000622121	0.000622102	0.000622121		0.000599505	0.000599496	0.000599505		0.000608904	0.000608889	0.000608904		0.000622121	0.000622102	0.000622121		0.000614132	0.000614123	0.000614132	R107 REACTION: 4 Porphobilinogen_[cyt] + H2O_[cyt] <=> Hydroxymethylbilane_[cyt] + 4 NH3_[cyt]
				0.000608904	0.000608889	0.000608904		0.000622121	0.000622102	0.000622121		0.000599505	0.000599496	0.000599505		0.000608904	0.000608889	0.000608904		0.000622121	0.000622102	0.000622121		0.000614132	0.000614123	0.000614132	R108 REACTION: Hydroxymethylbilane_[cyt] => Uroporphyrinogen III_[cyt] + H2O_[cyt]
				0.000602211	0.000602196	0.000602211		0.000615283	0.000615264	0.000615283		0.000592916	0.000592907	0.000592916		0.000602211	0.000602196	0.000602211		0.000615283	0.000615264	0.000615283		0.000607382	0.000607373	0.000607382	R109 REACTION: Uroporphyrinogen III_[cyt] => Coproporphyrinogen III_[cyt] + 4 CO2_[cyt]
				0.000602211	0.000598023	0.000602211		0.000615283	0.000609961	0.000615283		0.000592916	0.000590414	0.000592916		0.000602211	0.000598023	0.000602211		0.000615283	0.000609961	0.000615283		0.000607382	0.000604925	0.000607382	R110 REACTION: Coproporphyrinogen III_[cyt] + Oxygen_[cyt] => Protoporphyrinogen IX_[cyt] + 2 CO2_[cyt] + 2 H2O_[cyt]
				0	0	4.17304e-06		0	0	5.30308e-06		0	0	2.49303e-06		0	0	4.17304e-06		0	0	5.30307e-06		0	0	2.44833e-06	R111 REACTION: Coproporphyrinogen III_[cyt] + 2 S-Adenosyl-L-methionine_[cyt] => Protoporphyrinogen IX_[cyt] + 2 CO2_[cyt] + 2 L-Methionine_[cyt] + 2 5'-Deoxyadenosine_[cyt]
				0	0	4.17304e-06		0	0	5.30308e-06		0	0	2.49303e-06		0	0	4.17304e-06		0	0	5.30307e-06		0	0	2.44833e-06	R112 REACTION: Coproporphyrinogen III_[cyt] + 2 S-Adenosyl-L-methionine_[cyt] => Protoporphyrinogen IX_[cyt] + 2 CO2_[cyt] + 2 L-Methionine_[cyt] + 2 5'-Deoxyadenosine_[cyt]
				0	0	0.000301106		0	0	0.000307641		0	0	0.000296458		0	0	0.000301106		0	0	0.000307641		0	0	0.000303691	R113 REACTION: 2 Protoporphyrinogen IX_[cyt] + 3 Oxygen_[cyt] <=> 2 Protoporphyrin_[cyt] + 6 H2O_[cyt]
				0.000301106	0	0.000301106		0.000307641	0	0.000307641		0.000296458	0	0.000296458		0.000301106	0	0.000301106		0.000307641	0	0.000307641		0.000303691	0	0.000303691	R114 REACTION: 2 Protoporphyrinogen IX_[cyt] + 3 Oxygen_[cyt] <=> 2 Protoporphyrin_[cyt] + 6 H2O_[cyt]
				0.000582133	0.000582118	0.000582133		0.000594768	0.00059475	0.000594768		0.000573147	0.000573138	0.000573147		0.000582133	0.000582118	0.000582133		0.000594768	0.00059475	0.000594768		0.000587131	0.000587122	0.000587131	R115 REACTION: ATP_[cyt] + Protoporphyrin_[cyt] + Magnesium_[cyt] + H2O_[cyt] => ADP_[cyt] + Orthophosphate_[cyt] + Magnesium protoporphyrin_[cyt] + 2 H+_[cyt]
				0.000582133	0.000582118	0.000582133		0.000594768	0.00059475	0.000594768		0.000573147	0.000573138	0.000573147		0.000582133	0.000582118	0.000582133		0.000594768	0.00059475	0.000594768		0.000587131	0.000587122	0.000587131	R116 REACTION: S-Adenosyl-L-methionine_[cyt] + Magnesium protoporphyrin_[cyt] => S-Adenosyl-L-homocysteine_[cyt] + Magnesium protoporphyrin monomethyl ester_[cyt]
				0	0	0.000582133		0	0	0.000594768		0	0	0.000573147		0	0	0.000582133		0	0	0.000594768		0.000587131	0	0.000587131	R117 REACTION: Magnesium protoporphyrin monomethyl ester_[cyt] + NADPH_[cyt] + H+_[cyt] + Oxygen_[cyt] => 13(1)-Hydroxy-magnesium-protoporphyrin IX 13-monomethyl ester_[cyt] + NADP+_[cyt] + H2O_[cyt]
				0.000582133	0	0.000582133		0	0	0.000594768		0	0	0.000573147		0	0	0.000582133		0	0	0.000594768		0	0	0.000587131	R118 REACTION: Magnesium protoporphyrin monomethyl ester_[cyt] + NADPH_[cyt] + H+_[cyt] + Oxygen_[cyt] => 13(1)-Hydroxy-magnesium-protoporphyrin IX 13-monomethyl ester_[cyt] + NADP+_[cyt] + H2O_[cyt]
				0	0	0.000582133		0.000594768	0	0.000594768		0.000573147	0	0.000573147		0.000582133	0	0.000582133		0.000594768	0	0.000594768		0	0	0.000587131	R119 REACTION: Magnesium protoporphyrin monomethyl ester_[cyt] + NADPH_[cyt] + H+_[cyt] + Oxygen_[cyt] => 13(1)-Hydroxy-magnesium-protoporphyrin IX 13-monomethyl ester_[cyt] + NADP+_[cyt] + H2O_[cyt]
				0	0	0.000582133		0.000594768	0	0.000594768		0	0	0.000573147		0	0	0.000582133		0	0	0.000594768		0	0	0.000587131	R120 REACTION: 13(1)-Hydroxy-magnesium-protoporphyrin IX 13-monomethyl ester_[cyt] + NADPH_[cyt] + H+_[cyt] + Oxygen_[cyt] => 13(1)-Oxo-magnesium-protoporphyrin IX 13-monomethyl ester_[cyt] + NADP+_[cyt] + 2 H2O_[cyt]
				0.000582133	0	0.000582133		0	0	0.000594768		0.000573147	0	0.000573147		0.000582133	0	0.000582133		0.000594768	0	0.000594768		0	0	0.000587131	R121 REACTION: 13(1)-Hydroxy-magnesium-protoporphyrin IX 13-monomethyl ester_[cyt] + NADPH_[cyt] + H+_[cyt] + Oxygen_[cyt] => 13(1)-Oxo-magnesium-protoporphyrin IX 13-monomethyl ester_[cyt] + NADP+_[cyt] + 2 H2O_[cyt]
				0	0	0.000582133		0	0	0.000594768		0	0	0.000573147		0	0	0.000582133		0	0	0.000594768		0.000587131	0	0.000587131	R122 REACTION: 13(1)-Hydroxy-magnesium-protoporphyrin IX 13-monomethyl ester_[cyt] + NADPH_[cyt] + H+_[cyt] + Oxygen_[cyt] => 13(1)-Oxo-magnesium-protoporphyrin IX 13-monomethyl ester_[cyt] + NADP+_[cyt] + 2 H2O_[cyt]
				0	0	0.000582133		0	0	0.000594768		0	0	0.000573147		0	0	0.000582133		0	0	0.000594768		0	0	0.000587131	R123 REACTION: 13(1)-Oxo-magnesium-protoporphyrin IX 13-monomethyl ester_[cyt] + NADPH_[cyt] + H+_[cyt] + Oxygen_[cyt] => Divinylprotochlorophyllide_[cyt] + NADP+_[cyt] + 2 H2O_[cyt]
				0.000582133	0	0.000582133		0	0	0.000594768		0	0	0.000573147		0	0	0.000582133		0.000594768	0	0.000594768		0	0	0.000587131	R124 REACTION: 13(1)-Oxo-magnesium-protoporphyrin IX 13-monomethyl ester_[cyt] + NADPH_[cyt] + H+_[cyt] + Oxygen_[cyt] => Divinylprotochlorophyllide_[cyt] + NADP+_[cyt] + 2 H2O_[cyt]
				0	0	0.000582133		0.000594768	0	0.000594768		0.000573147	0	0.000573147		0.000582133	0	0.000582133		0	0	0.000594768		0.000587131	0	0.000587131	R125 REACTION: 13(1)-Oxo-magnesium-protoporphyrin IX 13-monomethyl ester_[cyt] + NADPH_[cyt] + H+_[cyt] + Oxygen_[cyt] => Divinylprotochlorophyllide_[cyt] + NADP+_[cyt] + 2 H2O_[cyt]
				0.000582133	0.000582118	0.000582133		0.000594768	0.00059475	0.000594768		0.000573147	0.000573138	0.000573147		0.000582133	0.000582118	0.000582133		0.000594768	0.00059475	0.000594768		0.000587131	0.000587122	0.000587131	R126 REACTION: Divinylprotochlorophyllide_[cyt] + NADPH_[cyt] + H+_[cyt] => Protochlorophyllide_[cyt] + NADP+_[cyt]
				0	0	7.15957e-05		0	0	8.83361e-05		0	0	4.15276e-05		0	0	7.15957e-05		0	0	8.83362e-05		0	0	4.07832e-05	R127 REACTION: Chlorophyllide_[cyt] + NADP+_[cyt] <= Protochlorophyllide_[cyt] + NADPH_[cyt] + H+_[cyt]
				0.000582133	0.000510522	0.000582133		0.000594768	0.000506414	0.000594768		0.000573147	0.000531611	0.000573147		0.000582133	0.000510522	0.000582133		0.000594768	0.000506414	0.000594768		0.000587131	0.000546339	0.000587131	R128 REACTION: Protochlorophyllide_[cyt] + Oxidized ferredoxin_[cyt] + 2 ADP_[cyt] + 2 Orthophosphate_[cyt] => Chlorophyllide_[cyt] + Reduced ferredoxin_[cyt] + 2 ATP_[cyt]
				0.000582133	0.000582118	0.000582133		0.000594768	0.00059475	0.000594768		0.000573147	0.000573138	0.000573147		0.000582133	0.000582118	0.000582133		0.000594768	0.00059475	0.000594768		0.000587131	0.000587122	0.000587131	R129 REACTION: Chlorophyllide_[cyt] + Phytyl diphosphate_[cyt] => Chlorophyll a_[cyt] + Diphosphate_[cyt]
				0.00351081	0.00351073	0.00353985		0.00358702	0.00358691	0.00362397		0.00345662	0.00345657	0.00346702		0.00351081	0.00351073	0.00353985		0.00358702	0.00358691	0.00362397		0.00354096	0.00354091	0.00355482	R130 REACTION: 5-Methyltetrahydrofolate_[cyt] + NADP+_[cyt] <= 5,10-Methylenetetrahydrofolate_[cyt] + NADPH_[cyt] + H+_[cyt]
				2.67716e-05	2.67709e-05	2.67716e-05		2.73527e-05	2.73519e-05	2.73527e-05		2.63584e-05	2.6358e-05	2.63584e-05		2.67716e-05	2.67709e-05	2.67716e-05		2.73527e-05	2.73519e-05	2.73527e-05		2.70015e-05	2.70011e-05	2.70015e-05	R131 REACTION: GTP_[cyt] + H2O_[cyt] => 2-Amino-4-hydroxy-6-(erythro-1,2,3-trihydroxypropyl)dihydropteridine triphosphate_[cyt] + Formate_[cyt]
				2.67716e-05	2.67709e-05	2.67716e-05		2.73527e-05	2.73519e-05	2.73527e-05		2.63584e-05	2.6358e-05	2.63584e-05		2.67716e-05	2.67709e-05	2.67716e-05		2.73527e-05	2.73519e-05	2.73527e-05		2.70015e-05	2.70011e-05	2.70015e-05	R132 REACTION: 2-Amino-4-hydroxy-6-(erythro-1,2,3-trihydroxypropyl)dihydropteridine triphosphate_[cyt] + H2O_[cyt] => Dihydroneopterin phosphate_[cyt] + Diphosphate_[cyt]
				2.67716e-05	2.67709e-05	2.67716e-05		2.73527e-05	2.73519e-05	2.73527e-05		2.63584e-05	2.6358e-05	2.63584e-05		2.67716e-05	2.67709e-05	2.67716e-05		2.73527e-05	2.73519e-05	2.73527e-05		2.70015e-05	2.70011e-05	2.70015e-05	R133 REACTION: 2-Amino-4-hydroxy-6-(D-erythro-1,2,3-trihydroxypropyl)-7,8-dihydropteridine_[cyt] + Orthophosphate_[cyt] <= Dihydroneopterin phosphate_[cyt] + H2O_[cyt]
				2.67716e-05	2.67709e-05	2.67716e-05		2.73527e-05	2.73519e-05	2.73527e-05		2.63584e-05	2.6358e-05	2.63584e-05		2.67716e-05	2.67709e-05	2.67716e-05		2.73527e-05	2.73519e-05	2.73527e-05		2.70015e-05	2.70011e-05	2.70015e-05	R134 REACTION: 2-Amino-4-hydroxy-6-(D-erythro-1,2,3-trihydroxypropyl)-7,8-dihydropteridine_[cyt] => Glycolaldehyde_[cyt] + 2-Amino-4-hydroxy-6-hydroxymethyl-7,8-dihydropteridine_[cyt]
				2.67716e-05	2.67709e-05	2.67716e-05		2.73527e-05	2.73519e-05	2.73527e-05		2.63584e-05	2.6358e-05	2.63584e-05		2.67716e-05	2.67709e-05	2.67716e-05		2.73527e-05	2.73519e-05	2.73527e-05		2.70015e-05	2.70011e-05	2.70015e-05	R135 REACTION: Glycolaldehyde_[cyt] + NAD+_[cyt] + H2O_[cyt] => Glycolate_[cyt] + NADH_[cyt] + H+_[cyt]
				0	0	2.67716e-05		0	0	2.73527e-05		0	0	2.63583e-05		0	0	2.67716e-05		0	0	2.73527e-05		0	0	2.70014e-05	R136 REACTION: ATP_[cyt] + 2-Amino-4-hydroxy-6-hydroxymethyl-7,8-dihydropteridine_[cyt] => AMP_[cyt] + 2-Amino-7,8-dihydro-4-hydroxy-6-(diphosphooxymethyl)pteridine_[cyt]
				0	0	2.67716e-05		0	0	2.73527e-05		0	0	2.63583e-05		0	0	2.67716e-05		0	0	2.73527e-05		0	0	2.70014e-05	R137 REACTION: 2-Amino-7,8-dihydro-4-hydroxy-6-(diphosphooxymethyl)pteridine_[cyt] + 4-Aminobenzoate_[cyt] => Diphosphate_[cyt] + Dihydropteroate_[cyt]
				2.67716e-05	0	2.67716e-05		2.73527e-05	0	2.73527e-05		2.63584e-05	0	2.63584e-05		2.67716e-05	0	2.67716e-05		2.73527e-05	0	2.73527e-05		2.70015e-05	0	2.70015e-05	R138 REACTION: 2-Amino-4-hydroxy-6-hydroxymethyl-7,8-dihydropteridine_[cyt] + 4-Aminobenzoate_[cyt] => Dihydropteroate_[cyt] + H2O_[cyt]
				2.67716e-05	2.67709e-05	2.67716e-05		2.73527e-05	2.73519e-05	2.73527e-05		2.63584e-05	2.6358e-05	2.63584e-05		2.67716e-05	2.67709e-05	2.67716e-05		2.73527e-05	2.73519e-05	2.73527e-05		2.70015e-05	2.70011e-05	2.70015e-05	R139 REACTION: 4-Amino-4-deoxychorismate_[cyt] => 4-Aminobenzoate_[cyt] + Pyruvate_[cyt]
				2.67716e-05	2.67709e-05	2.67716e-05		2.73527e-05	2.73519e-05	2.73527e-05		2.63584e-05	2.6358e-05	2.63584e-05		2.67716e-05	2.67709e-05	2.67716e-05		2.73527e-05	2.73519e-05	2.73527e-05		2.70015e-05	2.70011e-05	2.70015e-05	R140 REACTION: Chorismate_[cyt] + L-Glutamine_[cyt] => 4-Amino-4-deoxychorismate_[cyt] + L-Glutamate_[cyt]
				2.67716e-05	0	2.67716e-05		2.73527e-05	0	2.73527e-05		2.63584e-05	0	2.63584e-05		2.67716e-05	0	2.67716e-05		2.73527e-05	0	2.73527e-05		2.70015e-05	0	2.70015e-05	R141 REACTION: ATP_[cyt] + Dihydropteroate_[cyt] + L-Glutamate_[cyt] => ADP_[cyt] + Orthophosphate_[cyt] + Dihydrofolate_[cyt]
				0	0	2.67716e-05		0	0	2.73527e-05		0	0	2.63584e-05		0	0	2.67716e-05		0	0	2.73527e-05		0	0	2.70015e-05	R142 REACTION: ATP_[cyt] + Dihydropteroate_[cyt] + L-Glutamate_[cyt] => ADP_[cyt] + Orthophosphate_[cyt] + Dihydrofolate_[cyt]
				2.67716e-05	2.67709e-05	2.67716e-05		2.73527e-05	2.73519e-05	2.73527e-05		2.63584e-05	2.6358e-05	2.63584e-05		2.67716e-05	2.67709e-05	2.67716e-05		2.73527e-05	2.73519e-05	2.73527e-05		2.70015e-05	2.70011e-05	2.70015e-05	R143 REACTION: Tetrahydrofolate_[cyt] + NADP+_[cyt] <= Dihydrofolate_[cyt] + NADPH_[cyt] + H+_[cyt]
				0	0	0.00037332		0	0	0.00046061		0	0	0.000216537		0	0	0.00037332		0	0	0.00046061		0	0	0.000212655	R144 REACTION: 10-Formyltetrahydrofolate_[cyt] + H2O_[cyt] => Formate_[cyt] + Tetrahydrofolate_[cyt]
				0.0116259	0.0116256	0.0207533		0.0118782	0.0118779	0.0212242		0.0114464	0.0114463	0.0203828		0.0116259	0.0116256	0.0207533		0.0118782	0.0118779	0.0212242		0.0117257	0.0117255	0.0208902	R145 REACTION: 5,10-Methenyltetrahydrofolate_[cyt] + H2O_[cyt] <=> 10-Formyltetrahydrofolate_[cyt] + H+_[cyt]
				0.020693	0.0205737	0.02076		0.0211422	0.020995	0.0212311		0.0203736	0.0203044	0.0203894		0.020693	0.0205737	0.02076		0.0211422	0.020995	0.0212311		0.0208707	0.0208027	0.020897	R146 REACTION: 5,10-Methylenetetrahydrofolate_[cyt] + NADP+_[cyt] <=> 5,10-Methenyltetrahydrofolate_[cyt] + NADPH_[cyt]
				0.13	0.13	0.13		0.13	0.13	0.13		0.13	0.13	0.13		0.13	0.13	0.13		0.13	0.13	0.13		0.13	0.13	0.13	R147 REACTION: 1 ATP_[cyt] + H2O_[cyt] => 1 ADP_[cyt] + Orthophosphate_[cyt]
				1.23089	1.23086	1.23116		1.23816	1.23812	1.23858		1.22572	1.2257	1.22592		1.23089	1.23086	1.23116		1.23816	1.23812	1.23858		1.25562	1.2556	1.25582	R148 REACTION: 1 HCO3-_[cax] + 1 H+_[cax] <=> 1 H2CO3_[cax]
				0	0	996.669		0	0	996.704		0	0	996.644		0	0	996.669		0	0	996.704		0	0	996.64	R149 REACTION: Thioredoxin_[cyt] + NADP+_[cyt] <= Thioredoxin disulfide_[cyt] + NADPH_[cyt] + H+_[cyt]
				0	-998.769	1000		0	-998.762	1000		0	-998.774	1000		0	-998.769	1000		0	-998.762	1000		0	-998.744	1000	R150 REACTION: H2CO3_[cax] <=> CO2_[cax] + H2O_[cax]
				1.23089	-998.769	1000		1.23816	-998.762	1000		1.22572	-998.774	1000		1.23089	-998.769	1000		1.23816	-998.762	1000		1.25562	-998.744	1000	R151 REACTION: H2CO3_[cax] <=> CO2_[cax] + H2O_[cax]
				0	0	0.00037332		0	0	0.00046061		0	0	0.000216537		0	0	0.00037332		0	0	0.00046061		0	0	0.000212655	R152 REACTION: Diphosphate_[cyt] + H2O_[cyt] => 2 Orthophosphate_[cyt]
				-6.6929e-06	-6.6929e-06	-6.69274e-06		-6.83818e-06	-6.83818e-06	-6.83797e-06		-6.58959e-06	-6.58959e-06	-6.5895e-06		-6.6929e-06	-6.6929e-06	-6.69274e-06		-6.83818e-06	-6.83818e-06	-6.83797e-06		-6.75037e-06	-6.75037e-06	-6.75027e-06	R153 REACTION: ATP_[cyt] + Diphosphate_[cyt] <=> ADP_[cyt] + Triphosphate_[cyt]
				-0.251071	-1000	-0.250691		-0.256521	-1000	-0.256052		-0.247195	-1000	-0.246975		-0.251071	-1000	-0.250691		-0.256521	-1000	-0.256052		-0.319957	-1000	-0.31974	R154 REACTION: ATP_[cyt] + Orthophosphate_[cyt] <=> ADP_[cyt] + Diphosphate_[cyt]
				0	-1000	999.913		0	-1000	999.928		0	-1000	999.901		0	-1000	999.913		-0.0725015	-1000	999.928		0	-1000	999.898	R155 REACTION: NADPH_[cyt] + H+_[cyt] + NAD+_[cyt] <=> NADP+_[cyt] + H+_[cyt] + NADH_[cyt]
				0.0475	0.0475	0.0477904		0.0475	0.0475	0.0478583		0.0475	0.0475	0.0476684		0.0475	0.0475	0.0477904		0.0475	0.0475	0.0478583		0.0475	0.0475	0.0476654	R156 REACTION: 2 Superoxide anion_[cyt] + 2 H+_[cyt] => H2O2_[cyt] + Oxygen_[cyt]
				0.0237868	0.0236997	0.023932		0.0237876	0.0236801	0.0239667		0.0237862	0.0237357	0.0238705		0.0237868	0.0236997	0.023932		0.0237876	0.0236801	0.0239667		0.0237871	0.0237375	0.0238698	R157 REACTION: 2 H2O2_[cyt] => Oxygen_[cyt] + 2 H2O_[cyt]
				0	0	0.000174216		0	0	0.000214951		0	0	0.000101051		0	0	0.000174216		0	0	0.000214951		0	0	9.92391e-05	R158 REACTION: H2O2_[cyt] + 2 Glutathione_[cyt] => Glutathione disulfide_[cyt] + 2 H2O_[cyt]
				0	0	0.000174216		0	0	0.000214951		0	0	0.000101051		0	0	0.000174216		0	0	0.000214951		0	0	9.92391e-05	R159 REACTION: H2O2_[cyt] + 2 Glutathione_[cyt] => Glutathione disulfide_[cyt] + 2 H2O_[cyt]
				0	-0.000174216	0		0	-0.000214951	0		0	-0.000101051	0		0	-0.000174216	0		0	-0.000214951	0		0	-9.92391e-05	0	R160 REACTION: 2 Glutathione_[cyt] + NADP+_[cyt] <=> Glutathione disulfide_[cyt] + NADPH_[cyt] + H+_[cyt]
				-0.000327722	-0.000327722	-0.000327713		-0.000334835	-0.000334835	-0.000334825		-0.000322663	-0.000322663	-0.000322658		-0.000327722	-0.000327722	-0.000327713		-0.000334835	-0.000334835	-0.000334825		-0.000330535	-0.000330535	-0.000330531	R161 REACTION: NH4+_[cyt] <=> NH3_[cyt] + H+_[cyt]
				0.0013155	0.00131547	0.0013155		0.00134406	0.00134401	0.00134406		0.0012952	0.00129518	0.0012952		0.0013155	0.00131547	0.0013155		0.00134406	0.00134401	0.00134406		0.0013268	0.00132678	0.0013268	R162 REACTION: 1.2759 sn-Glycerol 3-phosphate_[cyt] + 1.3302 Hexadecanoyl-[acp]_[cyt] + 0.0774 Hexadecenoyl-[acp]_[cyt] + 0.0034 Octadecanoyl-[acp]_[cyt] + 0.0635 Oleoyl-[acyl-carrier protein_[cyt] + 0.4236 Linoleoyl-[acp]_[cyt] + 0.6315 gamma-Linolenoyl-[acp]_[cyt] + 0.0032 alpha-Linolenoyl-[acp]_[cyt] + 0.0190 Stearidonoyl-[acp]_[cyt] => Phosphatidate_MGDG_[cyt] + 2.5518 Acyl-carrier protein_[c…
				0.000917389	0.000917366	0.000917389		0.000937302	0.000937273	0.000937302		0.000903229	0.000903215	0.000903229		0.000917389	0.000917366	0.000917389		0.000937302	0.000937273	0.000937302		0.000925266	0.000925253	0.000925266	R163 REACTION: 1.2954 sn-Glycerol 3-phosphate_[cyt] + 1.3061 Hexadecanoyl-[acp]_[cyt] + 0.0965 Hexadecenoyl-[acp]_[cyt] + 0.0223 Octadecanoyl-[acp]_[cyt] + 0.0584 Oleoyl-[acyl-carrier protein_[cyt] + 0.3334 Linoleoyl-[acp]_[cyt] + 0.7253 gamma-Linolenoyl-[acp]_[cyt] + 0.0095 alpha-Linolenoyl-[acp]_[cyt] + 0.0393 Stearidonoyl-[acp]_[cyt] => Phosphatidate_DGDG_[cyt] + 2.5908 Acyl-carrier protein_[c…
				0.000882771	0.000882749	0.000882771		0.000901932	0.000901904	0.000901932		0.000869144	0.000869132	0.000869144		0.000882771	0.000882749	0.000882771		0.000901932	0.000901904	0.000901932		0.00089035	0.000890338	0.00089035	R164 REACTION: 1.3747 sn-Glycerol 3-phosphate_[cyt] + 1.5612 Hexadecanoyl-[acp]_[cyt] + 0.1804 Hexadecenoyl-[acp]_[cyt] + 0.0434 Octadecanoyl-[acp]_[cyt] + 0.4011 Oleoyl-[acyl-carrier protein_[cyt] + 0.5331 Linoleoyl-[acp]_[cyt] + 0.0228 gamma-Linolenoyl-[acp]_[cyt] + 0.0165 alpha-Linolenoyl-[acp]_[cyt] => Phosphatidate_SQDG_[cyt] + 2.7494 Acyl-carrier protein_[cyt]
				0.000346185	0.000346176	0.000346185		0.000353699	0.000353688	0.000353699		0.000340841	0.000340836	0.000340841		0.000346185	0.000346176	0.000346185		0.000353699	0.000353688	0.000353699		0.000349157	0.000349152	0.000349157	R165 REACTION: 1.32535 sn-Glycerol 3-phosphate_[cyt] + 1.3327 Hexadecanoyl-[acp]_[cyt] + 0.0227 Hexadecenoyl-[acp]_[cyt] + 0.0457 Octadecanoyl-[acp]_[cyt] + 0.1701 Oleoyl-[acyl-carrier protein_[cyt] + 0.8637 Linoleoyl-[acp]_[cyt] + 0.2158 gamma-Linolenoyl-[acp]_[cyt] => Phosphatidate_PG_[cyt] + 2.6507 Acyl-carrier protein_[cyt]
				0.0013155	0.00131547	0.00168879		0.00134406	0.00134401	0.00180462		0.0012952	0.00129518	0.00151171		0.0013155	0.00131547	0.00168879		0.00134406	0.00134401	0.00180462		0.0013268	0.00132678	0.00153943	R166 REACTION: Phosphatidate_MGDG_[cyt] + H2O_[cyt] => 1,2-Diacyl-sn-glycerol_MGDG_[cyt] + Orthophosphate_[cyt]
				0.000917389	0.000917366	0.00129069		0.000937302	0.000937273	0.00139788		0.000903229	0.000903215	0.00111975		0.000917389	0.000917366	0.00129069		0.000937302	0.000937273	0.00139788		0.000925266	0.000925253	0.00113791	R167 REACTION: Phosphatidate_DGDG_[cyt] + H2O_[cyt] => 1,2-Diacyl-sn-glycerol_DGDG_[cyt] + Orthophosphate_[cyt]
				0.000882771	0.000882749	0.00125607		0.000901932	0.000901904	0.00136251		0.000869144	0.000869132	0.00108567		0.000882771	0.000882749	0.00125607		0.000901932	0.000901904	0.00136251		0.00089035	0.000890338	0.00110299	R168 REACTION: Phosphatidate_SQDG_[cyt] + H2O_[cyt] => 1,2-Diacyl-sn-glycerol_SQDG_[cyt] + Orthophosphate_[cyt]
				0	0	0.00037332		0	0	0.00046061		0	0	0.000216537		0	0	0.00037332		0	0	0.00046061		0	0	0.000212655	R169 REACTION: ATP_[cyt] + 1,2-Diacyl-sn-glycerol_MGDG_[cyt] => ADP_[cyt] + Phosphatidate_MGDG_[cyt]
				0	0	0.00037332		0	0	0.00046061		0	0	0.000216537		0	0	0.00037332		0	0	0.00046061		0	0	0.000212655	R170 REACTION: ATP_[cyt] + 1,2-Diacyl-sn-glycerol_DGDG_[cyt] => ADP_[cyt] + Phosphatidate_DGDG_[cyt]
				0	0	0.00037332		0	0	0.00046061		0	0	0.000216537		0	0	0.00037332		0	0	0.00046061		0	0	0.000212655	R171 REACTION: ATP_[cyt] + 1,2-Diacyl-sn-glycerol_SQDG_[cyt] => ADP_[cyt] + Phosphatidate_SQDG_[cyt]
				0.000346185	0.000346176	0.000346185		0.000353699	0.000353688	0.000353699		0.000340841	0.000340836	0.000340841		0.000346185	0.000346176	0.000346185		0.000353699	0.000353688	0.000353699		0.000349157	0.000349152	0.000349157	R172 REACTION: CTP_[cyt] + Phosphatidate_PG_[cyt] => Diphosphate_[cyt] + CDP-diacylglycerol_PG_[cyt]
				0.000346185	0.000346176	0.000346185		0.000353699	0.000353688	0.000353699		0.000340841	0.000340836	0.000340841		0.000346185	0.000346176	0.000346185		0.000353699	0.000353688	0.000353699		0.000349157	0.000349152	0.000349157	R173 REACTION: CDP-diacylglycerol_PG_[cyt] + sn-Glycerol 3-phosphate_[cyt] => CMP_[cyt] + Phosphatidylglycerophosphate_PG_[cyt]
				0.000346185	0.000346176	0.000346185		0.000353699	0.000353688	0.000353699		0.000340841	0.000340836	0.000340841		0.000346185	0.000346176	0.000346185		0.000353699	0.000353688	0.000353699		0.000349157	0.000349152	0.000349157	R174 REACTION: Phosphatidylglycerophosphate_PG_[cyt] + H2O_[cyt] => Phosphatidylglycerol_PG_[cyt] + Orthophosphate_[cyt]
				0.000882771	0.000882749	0.000882771		0.000901932	0.000901904	0.000901932		0.000869144	0.000869132	0.000869144		0.000882771	0.000882749	0.000882771		0.000901932	0.000901904	0.000901932		0.00089035	0.000890338	0.00089035	R175 REACTION: UDP-glucose_[cyt] + Sulfite_[cyt] => UDP-6-sulfoquinovose_[cyt] + H2O_[cyt]
				0.000882771	0.000882749	0.000882771		0.000901932	0.000901904	0.000901932		0.000869144	0.000869132	0.000869144		0.000882771	0.000882749	0.000882771		0.000901932	0.000901904	0.000901932		0.00089035	0.000890338	0.00089035	R176 REACTION: UDP-6-sulfoquinovose_[cyt] + 1,2-Diacyl-sn-glycerol_SQDG_[cyt] => Sulfoquinovosyldiacylglycerol_SQDG_[cyt] + UDP_[cyt]
				0.0013155	0.00131547	0.0013155		0.00134406	0.00134401	0.00134406		0.0012952	0.00129518	0.0012952		0.0013155	0.00131547	0.0013155		0.00134406	0.00134401	0.00134406		0.0013268	0.00132678	0.0013268	R177 REACTION: UDP-glucose_[cyt] + 1,2-Diacyl-sn-glycerol_MGDG_[cyt] => UDP_[cyt] + 3-D-Glucosyl-1,2-diacylglycerol_MGDG_[cyt]
				0.00183478	0.00183473	0.00183478		0.0018746	0.00187455	0.0018746		0.00180646	0.00180643	0.00180646		0.00183478	0.00183473	0.00183478		0.0018746	0.00187455	0.0018746		0.00185053	0.00185051	0.00185053	R178 REACTION: UDP-glucose_[cyt] + 1,2-Diacyl-sn-glycerol_DGDG_[cyt] => UDP_[cyt] + 3-D-Glucosyl-1,2-diacylglycerol_DGDG_[cyt]
				0.0013155	0.00131547	0.0013155		0.00134406	0.00134401	0.00134406		0.0012952	0.00129518	0.0012952		0.0013155	0.00131547	0.0013155		0.00134406	0.00134401	0.00134406		0.0013268	0.00132678	0.0013268	R179 REACTION: 3-D-Glucosyl-1,2-diacylglycerol_MGDG_[cyt] <=> 1,2-Diacyl-3-beta-D-galactosyl-sn-glycerol_MGDG_[cyt]
				0.00183478	0.00183473	0.00183478		0.0018746	0.00187455	0.0018746		0.00180646	0.00180643	0.00180646		0.00183478	0.00183473	0.00183478		0.0018746	0.00187455	0.0018746		0.00185053	0.00185051	0.00185053	R180 REACTION: 3-D-Glucosyl-1,2-diacylglycerol_DGDG_[cyt] <=> 1,2-Diacyl-3-beta-D-galactosyl-sn-glycerol_DGDG_[cyt]
				0.000917389	0.000917366	0.000917389		0.000937302	0.000937273	0.000937302		0.000903229	0.000903215	0.000903229		0.000917389	0.000917366	0.000917389		0.000937302	0.000937273	0.000937302		0.000925266	0.000925253	0.000925266	R181 REACTION: 2 1,2-Diacyl-3-beta-D-galactosyl-sn-glycerol_DGDG_[cyt] => Digalactosyl-diacylglycerol_DGDG_[cyt] + 1,2-Diacyl-sn-glycerol_DGDG_[cyt]
				0.00135427	0.00135424	0.00139004		0.00138367	0.00138363	0.0014278		0.00133337	0.00133335	0.00134137		0.00135427	0.00135424	0.00139004		0.00138367	0.00138363	0.0014278		0.0013659	0.00136588	0.00137906	R182 REACTION: L-Serine_[cyt] + Acetyl-CoA_[cyt] => O-Acetyl-L-serine_[cyt] + CoA_[cyt]
				0.00135427	0	0.00139004		0.00138367	0	0.0014278		0.00133337	0	0.00134137		0.00135427	0	0.00139004		0.00138367	0	0.0014278		0.0013659	0	0.00137906	R183 REACTION: O-Acetyl-L-serine_[cyt] + Hydrogen sulfide_[cyt] => L-Cysteine_[cyt] + Acetate_[cyt]
				0	0	0.00139004		0	0	0.0014278		0	0	0.00134137		0	0	0.00139004		0	0	0.0014278		0	0	0.00137906	R184 REACTION: O-Acetyl-L-serine_[cyt] + Hydrogen sulfide_[cyt] => L-Cysteine_[cyt] + Acetate_[cyt]
				0.00504284	0.00504272	0.00507851		0.0051523	0.00515214	0.00519631		0.004965	0.00496493	0.00497295		0.00504284	0.00504272	0.00507851		0.0051523	0.00515214	0.00519631		0.00508614	0.00508607	0.00509924	R185 REACTION: ATP_[cyt] + Sulfate_[cyt] => Diphosphate_[cyt] + Adenylyl sulfate_[cyt]
				0.00504284	0.00504272	0.00541604		0.0051523	0.00515214	0.00561275		0.004965	0.00496493	0.00518147		0.00504284	0.00504272	0.00541604		0.0051523	0.00515214	0.00561275		0.00508614	0.00508607	0.00529872	R186 REACTION: ATP_[cyt] + Adenylyl sulfate_[cyt] => ADP_[cyt] + 3'-Phosphoadenylyl sulfate_[cyt]
				0.00504284	0.00504272	0.00507851		0.0051523	0.00515214	0.00519631		0.004965	0.00496493	0.00497295		0.00504284	0.00504272	0.00507851		0.0051523	0.00515214	0.00519631		0.00508614	0.00508607	0.00509924	R187 REACTION: Thioredoxin_[cyt] + 3'-Phosphoadenylyl sulfate_[cyt] => Thioredoxin disulfide_[cyt] + Sulfite_[cyt] + Adenosine 3',5'-bisphosphate_[cyt]
				0.00504284	0.00504272	0.00507851		0.0051523	0.00515214	0.00519631		0.004965	0.00496493	0.00497295		0.00504284	0.00504272	0.00507851		0.0051523	0.00515214	0.00519631		0.00508614	0.00508607	0.00509924	R188 REACTION: Adenosine 3',5'-bisphosphate_[cyt] + H2O_[cyt] => AMP_[cyt] + Orthophosphate_[cyt]
				0.00416007	0.00415997	0.00419577		0.00425037	0.00425024	0.00429441		0.00409586	0.0040958	0.00410382		0.00416007	0.00415997	0.00419577		0.00425037	0.00425024	0.00429441		0.00419579	0.00419573	0.0042089	R189 REACTION: Hydrogen sulfide_[cyt] + 6 Oxidized ferredoxin_[cyt] + 3 H2O_[cyt] <= Sulfite_[cyt] + 6 Reduced ferredoxin_[cyt] + 6 H+_[cyt]
				0	0	0.00037332		0	0	0.00046061		0	0	1.23232e-05		0	0	0.00037332		0	0	0.00046061		0	0	3.16721e-05	R190 REACTION: L-Serine_[cyt] => Pyruvate_[cyt] + NH3_[cyt]
				-0.0029232	-0.0250491	-0.00291038		-0.0224341	-0.0256133	-0.0224056		0.0109519	-0.0246124	0.0109648		-0.0029232	-0.0250491	-0.00285966		-0.0224341	-0.0256133	-0.0223528		0.0112191	-0.025223	0.0112562	R191 REACTION: 5,10-Methylenetetrahydrofolate_[cyt] + Glycine_[cyt] + H2O_[cyt] <=> Tetrahydrofolate_[cyt] + L-Serine_[cyt]
				0.022059	0	0.0220938		0.00309037	0	0.00313506		0.0355485	0	0.0355641		0.022059	0	0.022122		0.00309037	0	0.00317088		0.0364159	0	0.0364525	R192 REACTION: Glycine_[cyt] + Tetrahydrofolate_[cyt] + NAD+_[cyt] => 5,10-Methylenetetrahydrofolate_[cyt] + NH3_[cyt] + CO2_[cyt] + NADH_[cyt] + H+_[cyt]
				0.00350412	0.00350403	0.00353316		0.00358018	0.00358007	0.00361713		0.00345003	0.00344998	0.00346044		0.00350412	0.00350403	0.00353316		0.00358018	0.00358007	0.00361713		0.00353421	0.00353416	0.00354807	R193 REACTION: 5-Methyltetrahydrofolate_[cyt] + L-Homocysteine_[cyt] => Tetrahydrofolate_[cyt] + L-Methionine_[cyt]
				0.000698324	0.000698306	0.000727429		0.000713482	0.000713459	0.00075052		0.000687544	0.000687534	0.000697988		0.000698324	0.000698306	0.000727429		0.000713482	0.000713459	0.00075052		0.00070432	0.000704309	0.000718221	R194 REACTION: S-Adenosyl-L-homocysteine_[cyt] + H2O_[cyt] => Adenosine_[cyt] + L-Homocysteine_[cyt]
				0	0	2.91224e-05		0	0	3.70606e-05		0	0	1.04535e-05		0	0	2.91224e-05		0	0	3.70606e-05		0	0	1.3912e-05	R195 REACTION: S-Adenosyl-L-methionine_[cyt] + DNA cytosine_[cyt] => S-Adenosyl-L-homocysteine_[cyt] + DNA 5-methylcytosine_[cyt]
				0.000913333	0.00091331	0.000942433		0.000933158	0.000933129	0.00097019		0.000899235	0.000899222	0.000909675		0.000913333	0.00091331	0.000942433		0.000933158	0.000933129	0.00097019		0.000921175	0.000921162	0.000935074	R196 REACTION: Orthophosphate_[cyt] + Diphosphate_[cyt] + S-Adenosyl-L-methionine_[cyt] <= ATP_[cyt] + L-Methionine_[cyt] + H2O_[cyt]
				0	-667.411	0.0220938		0	-667.394	0.00313506		0	-1.30669e-05	0.0355641		0	-667.411	0.022122		0	-667.394	0.00317088		0	-3.72147e-05	0.036447	R197 REACTION: D-Glycerate_[cyt] + NADP+_[cyt] <=> Hydroxypyruvate_[cyt] + NADPH_[cyt] + H+_[cyt]
				0	-0.0220938	667.411		0	-0.00313506	667.394		0	-0.0355641	1.30669e-05		0	-0.022122	667.411		0	-0.00317088	667.394		0	-0.036447	3.72147e-05	R198 REACTION: L-Serine_[cyt] + Glyoxylate_[cyt] <=> Hydroxypyruvate_[cyt] + Glycine_[cyt]
				0	0	0.00037332		0	0	0.00046061		0	0	1.23232e-05		0	0	0.00037332		0	0	0.00046061		0	0	3.1672e-05	R199 REACTION: ATP_[cyt] + D-Glycerate_[cyt] => ADP_[cyt] + 2-Phospho-D-glycerate_[cyt]
				0	0	0.0220938		0	0	0.00313506		0	0	0.0355641		0	0	0.022122		0	0	0.00317088		0	0	0.0364525	R200 REACTION: D-Glycerate_[cyt] + NADP+_[cyt] <= Tartronate semialdehyde_[cyt] + NADPH_[cyt] + H+_[cyt]
				0	0	0.0220938		0	0	0.00313506		0	0	0.0355641		0	0	0.022122		0	0	0.00317088		0	0	0.0364525	R201 REACTION: 2 Glyoxylate_[cyt] => Tartronate semialdehyde_[cyt] + CO2_[cyt]
				0	0	0.000118784		0	0	0.000146558		0	0	6.88981e-05		0	0	0.000118784		0	0	0.000146558		0	0	6.7663e-05	R202 REACTION: Glyoxylate_[cyt] + Oxygen_[cyt] + H2O_[cyt] => Oxalate_[cyt] + H2O2_[cyt]
				0	0	3.57978e-05		0	0	4.41681e-05		0	0	8.01989e-06		0	0	3.57979e-05		0	0	4.41681e-05		0	0	1.31733e-05	R203 REACTION: L-Cysteine_[cyt] + [enzyme]-cysteine_[cyt] => L-Alanine_[cyt] + [enzyme]-S-sulfanylcysteine_[cyt]
				0	0	3.57978e-05		0	0	4.41681e-05		0	0	8.01989e-06		0	0	3.57979e-05		0	0	4.41681e-05		0	0	1.31733e-05	R204 REACTION: L-Cysteine_[cyt] + [enzyme]-cysteine_[cyt] => L-Alanine_[cyt] + [enzyme]-S-sulfanylcysteine_[cyt]
				0	0	3.57978e-05		0	0	4.41681e-05		0	0	8.01989e-06		0	0	3.57979e-05		0	0	4.41681e-05		0	0	1.31733e-05	R205 REACTION: L-Cysteine_[cyt] + [enzyme]-cysteine_[cyt] => L-Alanine_[cyt] + [enzyme]-S-sulfanylcysteine_[cyt]
				0.0709612	-999.822	1000		0.0725015	-999.799	1000		0.0698658	-999.839	999.97		0.0709612	-999.822	1000		0	-999.799	1000		0.0715705	-999.835	999.97	R206 REACTION: Glycine_[cyt] + 2-Oxoglutarate_[cyt] <=> Glyoxylate_[cyt] + L-Glutamate_[cyt]
				0.0028058	0.00280573	0.0028058		0.0028667	0.00286661	0.0028667		0.00276249	0.00276245	0.00276249		0.0028058	0.00280573	0.0028058		0.0028667	0.00286661	0.0028667		0.00282989	0.00282985	0.00282989	R207 REACTION: Acetyl-CoA_[cyt] + L-Homoserine_[cyt] => CoA_[cyt] + O-Acetyl-L-homoserine_[cyt]
				0.0028058	0.00280573	0.0028058		0.0028667	0.00286661	0.0028667		0.00276249	0.00276245	0.00276249		0.0028058	0.00280573	0.0028058		0.0028667	0.00286661	0.0028667		0.00282989	0.00282985	0.00282989	R208 REACTION: O-Acetyl-L-homoserine_[cyt] + Hydrogen sulfide_[cyt] => L-Homocysteine_[cyt] + Acetate_[cyt]
				0	0	0.000174216		0	0	0.000214951		0	0	0.000101051		0	0	0.000174216		0	0	0.000214951		0	0	9.92391e-05	R209 REACTION: Glycine_[cyt] + H2O_[cyt] + Oxygen_[cyt] => Glyoxylate_[cyt] + NH3_[cyt] + H2O2_[cyt]
				0	0	0.00037332		0	0	0.00046061		0	0	0.000216537		0	0	0.00037332		0	0	0.00046061		0	0	0.000212655	R210 REACTION: 3'-Phosphoadenylyl sulfate_[cyt] + H2O_[cyt] => Adenylyl sulfate_[cyt] + Orthophosphate_[cyt]
				-0.109057	-1000	999.806		-0.0725288	-1000	999.802		-0.135033	-1000	999.809		-0.109057	-1000	999.806		-2.73527e-05	-1000	999.802		-0.138328	-1000	999.805	R211 REACTION: Glycine_[cyt] + H2O_[cyt] + NAD+_[cyt] <=> Glyoxylate_[cyt] + NH3_[cyt] + NADH_[cyt] + H+_[cyt]
				0.000194931	0.000194926	0.000194931		0.000199162	0.000199156	0.000199162		0.000191922	0.000191919	0.000191922		0.000194931	0.000194926	0.000194931		0.000199162	0.000199156	0.000199162		0.000196604	0.000196602	0.000196604	R212 REACTION: S-Adenosyl-L-methionine_[cyt] + H+_[cyt] => S-Adenosylmethioninamine_[cyt] + CO2_[cyt]
				6.6929e-06	6.69274e-06	0.000193353		6.83818e-06	6.83797e-06	0.000237143		6.58959e-06	6.5895e-06	0.000114858		6.6929e-06	6.69274e-06	0.000193353		6.83818e-06	6.83797e-06	0.000237143		6.75037e-06	6.75027e-06	0.000113078	R213 REACTION: ATP_[cyt] + L-Glutamate_[cyt] + L-Cysteine_[cyt] => ADP_[cyt] + Orthophosphate_[cyt] + gamma-L-Glutamyl-L-cysteine_[cyt]
				6.6929e-06	6.69274e-06	0.000193353		6.83818e-06	6.83797e-06	0.000237143		6.58959e-06	6.5895e-06	0.000114858		6.6929e-06	6.69274e-06	0.000193353		6.83818e-06	6.83797e-06	0.000237143		6.75037e-06	6.75027e-06	0.000113078	R214 REACTION: ATP_[cyt] + gamma-L-Glutamyl-L-cysteine_[cyt] + Glycine_[cyt] => ADP_[cyt] + Orthophosphate_[cyt] + Glutathione_[cyt]
				0	0	0.00018666		0	0	0.000230305		0	0	0.000108268		0	0	0.00018666		0	0	0.000230305		0	0	0.000106328	R215 REACTION: Glutathione_[cyt] + H2O_[cyt] => Cys-Gly_[cyt] + L-Glutamate_[cyt]
				0	0	0.00018666		0	0	0.000230305		0	0	0.000108268		0	0	0.00018666		0	0	0.000230305		0	0	0.000106328	R216 REACTION: Cys-Gly_[cyt] + H2O_[cyt] => L-Cysteine_[cyt] + Glycine_[cyt]
				0	0	0.00018666		0	0	0.000230305		0	0	0.000108268		0	0	0.00018666		0	0	0.000230305		0	0	0.000106328	R217 REACTION: Cys-Gly_[cyt] + H2O_[cyt] => L-Cysteine_[cyt] + Glycine_[cyt]
				0.0140468	0.0140337	667.425		0.0337992	0.0337703	667.428		0	0	0		0.0140468	0.013983	667.425		0.0337992	0.0337175	667.428		0	0	0	R218 REACTION: 3-Phospho-D-glycerate_[cyt] + NAD+_[cyt] <=> 3-Phosphonooxypyruvate_[cyt] + NADH_[cyt] + H+_[cyt]
				-0.0140468	-667.425	-0.0140337		-0.0337992	-667.428	-0.0337703		0	0	0		-0.0140468	-667.425	-0.013983		-0.0337992	-667.428	-0.0337175		0	0	0	R219 REACTION: O-Phospho-L-serine_[cyt] + 2-Oxoglutarate_[cyt] <=> 3-Phosphonooxypyruvate_[cyt] + L-Glutamate_[cyt]
				0.0140468	0.0140337	667.425		0.0337992	0.0337703	667.428		0	0	0		0.0140468	0.013983	667.425		0.0337992	0.0337175	667.428		0	0	0	R220 REACTION: O-Phospho-L-serine_[cyt] + H2O_[cyt] => L-Serine_[cyt] + Orthophosphate_[cyt]
				0	0	0.00037332		0	0	0.00046061		0	0	0.000216537		0	0	0.00037332		0	0	0.00046061		0	0	0.000212655	R221 REACTION: ATP_[cyt] + D-Glucose_[cyt] => ADP_[cyt] + D-Glucose 6-phosphate_[cyt]
				0	0	0.00037332		0	0	0.00046061		0	0	0.000216537		0	0	0.00037332		0	0	0.00046061		0	0	0.000212655	R222 REACTION: ATP_[cyt] + D-Glucose_[cyt] => ADP_[cyt] + D-Glucose 6-phosphate_[cyt]
				-0.0101002	-0.0102145	-0.0101		-0.0103195	-0.0104727	-0.0103191		-0.00994432	-0.0100164	-0.00994417		-0.0101002	-0.0102145	-0.0101		-0.0103195	-0.0104727	-0.0103191		-0.0101869	-0.0102577	-0.0101868	R223 REACTION: D-Glucose 6-phosphate_[cyt] <=> D-Fructose 6-phosphate_[cyt]
				0.501072	0	0.978125		0.492501	0	0.960535		0.507168	0	0.990545		0.501072	0	0.978125		0.492501	0	0.960535		0	0	1.0147	R224 REACTION: D-Fructose 1,6-bisphosphate_[cyt] + H2O_[cyt] => D-Fructose 6-phosphate_[cyt] + Orthophosphate_[cyt]
				0	0	0.978125		0	0	0.960535		0	0	0.990545		0	0	0.978125		0	0	0.960535		0.519542	0	1.0147	R225 REACTION: D-Fructose 1,6-bisphosphate_[cyt] + H2O_[cyt] => D-Fructose 6-phosphate_[cyt] + Orthophosphate_[cyt]
				0	0	0.00037332		0	0	0.00046061		0	0	0.000216537		0	0	0.00037332		0	0	0.00046061		0	0	0.000212655	R226 REACTION: ATP_[cyt] + D-Fructose 6-phosphate_[cyt] => ADP_[cyt] + D-Fructose 1,6-bisphosphate_[cyt]
				0	0	0.00037332		0	0	0.00046061		0	0	0.000216537		0	0	0.00037332		0	0	0.00046061		0	0	0.000212655	R227 REACTION: ATP_[cyt] + D-Fructose 6-phosphate_[cyt] => ADP_[cyt] + D-Fructose 1,6-bisphosphate_[cyt]
				0	-1000	1000		0	-1000	1000		-0.507168	-1000	1000		0	-1000	1000		-0.492501	-1000	1000		0	-1000	1000	R228 REACTION: D-Fructose 1,6-bisphosphate_[cyt] <=> Glycerone phosphate_[cyt] + D-Glyceraldehyde 3-phosphate_[cyt]
				-0.501072	-1000	1000		-0.492501	-1000	1000		0	-1000	1000		-0.501072	-1000	1000		0	-1000	1000		-0.519542	-1000	1000	R229 REACTION: D-Fructose 1,6-bisphosphate_[cyt] <=> Glycerone phosphate_[cyt] + D-Glyceraldehyde 3-phosphate_[cyt]
				0.982728	-666.428	0.982922		0.965164	-666.429	0.965442		0.995219	0.995204	0.995349		0.982728	-666.428	0.982922		0.965164	-666.429	0.965442		1.0195	1.01949	1.01963	R230 REACTION: D-Glyceraldehyde 3-phosphate_[cyt] <=> Glycerone phosphate_[cyt]
				2.30215	0	1000		2.25489	0	1000		2.33577	2.33573	1000		2.30215	0	1000		2.25489	0	1000		2.32603	2.32599	1000	R231 REACTION: D-Glyceraldehyde 3-phosphate_[cyt] + Orthophosphate_[cyt] + NADP+_[cyt] <= 3-Phospho-D-glyceroyl phosphate_[cyt] + NADPH_[cyt] + H+_[cyt]
				0	0	1000		0	0	1000		0	0	997.664		0	0	1000		0	0	1000		0	0	997.674	R232 REACTION: D-Glyceraldehyde 3-phosphate_[cyt] + Orthophosphate_[cyt] + NAD+_[cyt] => 3-Phospho-D-glyceroyl phosphate_[cyt] + NADH_[cyt] + H+_[cyt]
				2.30215	-665.108	2.30254		2.25489	-665.139	2.25543		2.33577	2.33573	2.33602		2.30215	-665.108	2.30254		2.25489	-665.139	2.25543		2.32603	2.32599	2.32628	R233 REACTION: ATP_[cyt] + 3-Phospho-D-glycerate_[cyt] <=> ADP_[cyt] + 3-Phospho-D-glyceroyl phosphate_[cyt]
				0	-1000	1000		0	-1000	1000		0	-1000	1000		0	-1000	1000		-0.187626	-1000	1000		-0.185217	-1000	1000	R234 REACTION: 2-Phospho-D-glycerate_[cyt] <=> 3-Phospho-D-glycerate_[cyt]
				0	-1000	1000		0	-1000	1000		-0.180805	-1000	1000		0	-1000	1000		0	-1000	1000		0	-1000	1000	R235 REACTION: 2-Phospho-D-glycerate_[cyt] <=> 3-Phospho-D-glycerate_[cyt]
				-0.18364	-1000	1000		-0.187626	-1000	1000		0	-1000	1000		-0.18364	-1000	1000		0	-1000	1000		0	-1000	1000	R236 REACTION: 2-Phospho-D-glycerate_[cyt] <=> 3-Phospho-D-glycerate_[cyt]
				0	-1000	1000		0	-1000	1000		0	-1000	1000		0	-1000	1000		0	-1000	1000		0	-1000	1000	R237 REACTION: 2-Phospho-D-glycerate_[cyt] <=> 3-Phospho-D-glycerate_[cyt]
				0.18364	0.183262	0.183931		0.187626	0.187159	0.188081		0.180805	0.180694	0.181019		0.18364	0.183262	0.183931		0.187626	0.187159	0.188081		0.185217	0.185108	0.185427	R238 REACTION: 2-Phospho-D-glycerate_[cyt] <=> Phosphoenolpyruvate_[cyt] + H2O_[cyt]
				-0.0101002	-0.0104733	-0.0101		-0.0103195	-0.0107798	-0.0103191		-0.00994432	-0.0101607	-0.00994417		-0.0101002	-0.0104733	-0.0101		-0.0103195	-0.0107798	-0.0103191		-0.0101869	-0.0103995	-0.0101868	R239 REACTION: D-Glucose 1-phosphate_[cyt] <=> D-Glucose 6-phosphate_[cyt]
				0	0	0		0	0	0		0	0	0		0	0	0		0	0	0		0	0	0	R240 REACTION: ATP_[cyt] + D-Fructose_[cyt] <=> ADP_[cyt] + D-Fructose 6-phosphate_[cyt]
				0	0	0		0	0	0		0	0	0		0	0	0		0	0	0		0	0	0	R241 REACTION: D-Mannose 6-phosphate_[cyt] <=> D-Fructose 6-phosphate_[cyt]
				0	-1000	1000		0	-1000	1000		0	-1000	1000		0	-1000	1000		0	-1000	1000		0	-1000	1000	R242 REACTION: D-Mannose 6-phosphate_[cyt] <=> D-Mannose 1-phosphate_[cyt]
				0	-1000	1000		0	-1000	1000		0	-1000	1000		0	-1000	1000		0	-1000	1000		0	-1000	1000	R243 REACTION: D-Mannose 6-phosphate_[cyt] <=> D-Mannose 1-phosphate_[cyt]
				0	0	0		0	0	0		0	0	0		0	0	0		0	0	0		0	0	0	R244 REACTION: GTP_[cyt] + D-Mannose 1-phosphate_[cyt] => Diphosphate_[cyt] + GDP-mannose_[cyt]
				0	0	0		0	0	0		0	0	0		0	0	0		0	0	0		0	0	0	R245 REACTION: GTP_[cyt] + D-Mannose 1-phosphate_[cyt] => Diphosphate_[cyt] + GDP-mannose_[cyt]
				0	0	0		0	0	0		0	0	0		0	0	0		0	0	0		0	0	0	R246 REACTION: GDP_[cyt] + D-Mannose 1-phosphate_[cyt] => Orthophosphate_[cyt] + GDP-mannose_[cyt]
				0	0	0		0	0	0		0	0	0		0	0	0		0	0	0		0	0	0	R247 REACTION: GDP_[cyt] + D-Mannose 1-phosphate_[cyt] => Orthophosphate_[cyt] + GDP-mannose_[cyt]
				0	0	0		0	0	0		0	0	0		0	0	0		0	0	0		0	0	0	R248 REACTION: dTTP_[cyt] + D-Glucose 1-phosphate_[cyt] => Diphosphate_[cyt] + dTDP-glucose_[cyt]
				0	0	0		0	0	0		0	0	0		0	0	0		0	0	0		0	0	0	R249 REACTION: CTP_[cyt] + D-Glucose 1-phosphate_[cyt] => Diphosphate_[cyt] + CDP-glucose_[cyt]
				0	-1000	1000		0	-1000	1000		0	-1000	1000		0	-1000	1000		0	-1000	1000		0	-1000	1000	R250 REACTION: dTDP-glucose_[cyt] <=> dTDP-galactose_[cyt]
				0	-1000	1000		0	-1000	1000		0	-1000	1000		0	-1000	1000		0	-1000	1000		0	-1000	1000	R251 REACTION: dTDP-glucose_[cyt] <=> dTDP-galactose_[cyt]
				0	-1000	1000		0	-1000	1000		0	-1000	1000		0	-1000	1000		0	-1000	1000		0	-1000	1000	R252 REACTION: dTDP-glucose_[cyt] <=> dTDP-galactose_[cyt]
				0	0	0		0	0	0		0	0	0		0	0	0		0	0	0		0	0	0	R253 REACTION: dTDP-glucose_[cyt] => 4,6-Dideoxy-4-oxo-dTDP-D-glucose_[cyt] + H2O_[cyt]
				0	0	0		0	0	0		0	0	0		0	0	0		0	0	0		0	0	0	R254 REACTION: dTDP-glucose_[cyt] => 4,6-Dideoxy-4-oxo-dTDP-D-glucose_[cyt] + H2O_[cyt]
				0	0	0		0	0	0		0	0	0		0	0	0		0	0	0		0	0	0	R255 REACTION: 4,6-Dideoxy-4-oxo-dTDP-D-glucose_[cyt] => dTDP-4-dehydro-6-deoxy-L-mannose_[cyt]
				0	0	0		0	0	0		0	0	0		0	0	0		0	0	0		0	0	0	R256 REACTION: 4,6-Dideoxy-4-oxo-dTDP-D-glucose_[cyt] => dTDP-4-dehydro-6-deoxy-L-mannose_[cyt]
				0	0	0		0	0	0		0	0	0		0	0	0		0	0	0		0	0	0	R257 REACTION: dTDP-6-deoxy-L-mannose_[cyt] + NADP+_[cyt] <= dTDP-4-dehydro-6-deoxy-L-mannose_[cyt] + NADPH_[cyt] + H+_[cyt]
				0.00403305	0.00403295	0.00403305		0.00412059	0.00412047	0.00412059		0.0039708	0.00397074	0.0039708		0.00403305	0.00403295	0.00403305		0.00412059	0.00412047	0.00412059		0.00406768	0.00406762	0.00406768	R258 REACTION: UTP_[cyt] + D-Glucose 1-phosphate_[cyt] <=> Diphosphate_[cyt] + UDP-glucose_[cyt]
				0	0	0		0	0	0		0	0	0		0	0	0		0	0	0		0	0	0	R259 REACTION: UDP-glucose_[cyt] <=> UDP-D-galactose_[cyt]
				0	-667.411	0		0	-667.394	0		0	-1.30669e-05	0		0	-667.411	0		0	-667.394	0		0	-3.72147e-05	0	R260 REACTION: D-Glyceraldehyde_[cyt] + NAD+_[cyt] + H2O_[cyt] <=> D-Glycerate_[cyt] + NADH_[cyt] + H+_[cyt]
				0	-667.411	0		0	-667.394	0		0	-1.30669e-05	0		0	-667.411	0		0	-667.394	0		0	-3.72147e-05	0	R261 REACTION: Glycerol_[cyt] + NADP+_[cyt] <=> D-Glyceraldehyde_[cyt] + NADPH_[cyt] + H+_[cyt]
				0	0	667.411		0	0	667.394		0	0	1.30669e-05		0	0	667.411		0	0	667.394		0	0	3.72147e-05	R262 REACTION: ATP_[cyt] + Glycerol_[cyt] => ADP_[cyt] + sn-Glycerol 3-phosphate_[cyt]
				-0.00488538	-0.0053208	667.406		-0.00499142	-0.00552865	667.389		-0.00480997	-0.00506253	-0.00479683		-0.00488538	-0.0053208	667.406		-0.00499142	-0.00552865	667.389		-0.00492733	-0.00517535	-0.00489004	R263 REACTION: sn-Glycerol 3-phosphate_[cyt] + NAD+_[cyt] <=> Glycerone phosphate_[cyt] + NADH_[cyt] + H+_[cyt]
				0	0	0.000435541		0	0	0.000537378		0	0	0.000252626		0	0	0.00043554		0	0	0.000537378		0	0	0.000248098	R264 REACTION: sn-Glycerol 3-phosphate_[cyt] + PQ_[tlm] => Glycerone phosphate_[cyt] + PQH2_[tlm]
				0	0	0.000435541		0	0	0.000537378		0	0	0.000252626		0	0	0.00043554		0	0	0.000537378		0	0	0.000248098	R265 REACTION: sn-Glycerol 3-phosphate_[cyt] + PQ_[cym] => Glycerone phosphate_[cyt] + PQH2_[cym]
				0	0	0		0	0	0		0	0	0		0	0	0		0	0	0		0	0	0	R266 REACTION: UDP-glucose_[cyt] + D-Fructose 6-phosphate_[cyt] => UDP_[cyt] + Sucrose 6'-phosphate_[cyt]
				0	0	0		0	0	0		0	0	0		0	0	0		0	0	0		0	0	0	R267 REACTION: Sucrose 6'-phosphate_[cyt] + H2O_[cyt] => Sucrose_[cyt] + Orthophosphate_[cyt]
				2.00787e-05	2.00782e-05	2.00787e-05		2.05145e-05	2.05139e-05	2.05145e-05		1.97688e-05	1.97685e-05	1.97688e-05		2.00787e-05	2.00782e-05	2.00787e-05		2.05145e-05	2.05139e-05	2.05145e-05		2.02511e-05	2.02508e-05	2.02511e-05	R268 REACTION: Protoporphyrin_[cyt] + Fe2+_[cyt] => Heme_[cyt] + 2 H+_[cyt]
				1.33858e-05	1.33855e-05	1.33858e-05		1.36764e-05	1.36759e-05	1.36764e-05		1.31792e-05	1.3179e-05	1.31792e-05		1.33858e-05	1.33855e-05	1.33858e-05		1.36764e-05	1.36759e-05	1.36764e-05		1.35007e-05	1.35005e-05	1.35007e-05	R269 REACTION: Heme_[cyt] + H2O_[cyt] + trans,trans-Farnesyl diphosphate_[cyt] <=> Heme O_[cyt] + Diphosphate_[cyt]
				6.6929e-06	6.69274e-06	6.6929e-06		6.83818e-06	6.83797e-06	6.83818e-06		6.58959e-06	6.5895e-06	6.58959e-06		6.6929e-06	6.69274e-06	6.6929e-06		6.83818e-06	6.83797e-06	6.83818e-06		6.75037e-06	6.75027e-06	6.75037e-06	R270 REACTION: Heme O_[cyt] + H2O_[cyt] <=> Heme A_[cyt] + 4 H+_[cyt]
				0.00247176	0.0024717	0.00247176		0.00252541	0.00252533	0.00252541		0.0024336	0.00243357	0.0024336		0.00247176	0.0024717	0.00247176		0.00252541	0.00252533	0.00252541		0.00249298	0.00249295	0.00249298	R271 REACTION: 1-(5-Phospho-D-ribosyl)-ATP_[cyt] + Diphosphate_[cyt] <= ATP_[cyt] + 5-Phospho-alpha-D-ribose 1-diphosphate_[cyt]
				0.00247176	0.0024717	0.00247176		0.00252541	0.00252533	0.00252541		0.0024336	0.00243357	0.0024336		0.00247176	0.0024717	0.00247176		0.00252541	0.00252533	0.00252541		0.00249298	0.00249295	0.00249298	R272 REACTION: 1-(5-Phospho-D-ribosyl)-ATP_[cyt] + H2O_[cyt] => Phosphoribosyl-AMP_[cyt] + Diphosphate_[cyt]
				0.00247176	0.0024717	0.00247176		0.00252541	0.00252533	0.00252541		0.0024336	0.00243357	0.0024336		0.00247176	0.0024717	0.00247176		0.00252541	0.00252533	0.00252541		0.00249298	0.00249295	0.00249298	R273 REACTION: Phosphoribosyl-AMP_[cyt] + H2O_[cyt] => 5-(5-Phospho-D-ribosylaminoformimino)-1-(5-phosphoribosyl)- imidazole-4-carboxamide_[cyt]
				0.00247176	0.0024717	0.00247176		0.00252541	0.00252533	0.00252541		0.0024336	0.00243357	0.0024336		0.00247176	0.0024717	0.00247176		0.00252541	0.00252533	0.00252541		0.00249298	0.00249295	0.00249298	R274 REACTION: 5-(5-Phospho-D-ribosylaminoformimino)-1-(5-phosphoribosyl)- imidazole-4-carboxamide_[cyt] => N-(5'-Phospho-D-1'-ribulosylformimino)-5-amino-1-(5''-phospho-D- ribosyl)-4-imidazolecarboxamide_[cyt]
				0	0	0.00247176		0.00252541	0	0.00252541		0	0	0.0024336		0.00247176	0	0.00247176		0	0	0.00252541		0.00249298	0	0.00249298	R275 REACTION: N-(5'-Phospho-D-1'-ribulosylformimino)-5-amino-1-(5''-phospho-D- ribosyl)-4-imidazolecarboxamide_[cyt] + L-Glutamine_[cyt] => D-erythro-1-(Imidazol-4-yl)glycerol 3-phosphate_[cyt] + 1-(5'-Phosphoribosyl)-5-amino-4-imidazolecarboxamide_[cyt] + L-Glutamate_[cyt]
				0.00247176	0	0.00247176		0	0	0.00252541		0.0024336	0	0.0024336		0	0	0.00247176		0.00252541	0	0.00252541		0	0	0.00249298	R276 REACTION: N-(5'-Phospho-D-1'-ribulosylformimino)-5-amino-1-(5''-phospho-D- ribosyl)-4-imidazolecarboxamide_[cyt] + L-Glutamine_[cyt] => D-erythro-1-(Imidazol-4-yl)glycerol 3-phosphate_[cyt] + 1-(5'-Phosphoribosyl)-5-amino-4-imidazolecarboxamide_[cyt] + L-Glutamate_[cyt]
				0.00247176	0.0024717	0.00247176		0.00252541	0.00252533	0.00252541		0.0024336	0.00243357	0.0024336		0.00247176	0.0024717	0.00247176		0.00252541	0.00252533	0.00252541		0.00249298	0.00249295	0.00249298	R277 REACTION: D-erythro-1-(Imidazol-4-yl)glycerol 3-phosphate_[cyt] => 3-(Imidazol-4-yl)-2-oxopropyl phosphate_[cyt] + H2O_[cyt]
				-0.00247176	-0.00247176	-0.0024717		-0.00252541	-0.00252541	-0.00252533		-0.0024336	-0.0024336	-0.00243357		-0.00247176	-0.00247176	-0.0024717		-0.00252541	-0.00252541	-0.00252533		-0.00249298	-0.00249298	-0.00249295	R278 REACTION: L-Histidinol phosphate_[cyt] + 2-Oxoglutarate_[cyt] <=> 3-(Imidazol-4-yl)-2-oxopropyl phosphate_[cyt] + L-Glutamate_[cyt]
				0.00247176	0.0024717	0.00247176		0.00252541	0.00252533	0.00252541		0.0024336	0.00243357	0.0024336		0.00247176	0.0024717	0.00247176		0.00252541	0.00252533	0.00252541		0.00249298	0.00249295	0.00249298	R279 REACTION: L-Histidinol phosphate_[cyt] + H2O_[cyt] => L-Histidinol_[cyt] + Orthophosphate_[cyt]
				0.00247176	0	0.00247176		0.00252541	0	0.00252541		0.0024336	0	0.0024336		0	0	0.00247176		0.00252541	0	0.00252541		0	0	0.00249298	R280 REACTION: L-Histidinol_[cyt] + NAD+_[cyt] => L-Histidinal_[cyt] + NADH_[cyt] + H+_[cyt]
				0	0	0.00247176		0	0	0.00252541		0	0	0.0024336		0.00247176	0	0.00247176		0	0	0.00252541		0.00249298	0	0.00249298	R281 REACTION: L-Histidinol_[cyt] + NAD+_[cyt] => L-Histidinal_[cyt] + NADH_[cyt] + H+_[cyt]
				0	0	0.00247176		0	0	0.00252541		0.0024336	0	0.0024336		0.00247176	0	0.00247176		0	0	0.00252541		0.00249298	0	0.00249298	R282 REACTION: L-Histidinal_[cyt] + H2O_[cyt] + NAD+_[cyt] => L-Histidine_[cyt] + NADH_[cyt] + H+_[cyt]
				0.00247176	0	0.00247176		0.00252541	0	0.00252541		0	0	0.0024336		0	0	0.00247176		0.00252541	0	0.00252541		0	0	0.00249298	R283 REACTION: L-Histidinal_[cyt] + H2O_[cyt] + NAD+_[cyt] => L-Histidine_[cyt] + NADH_[cyt] + H+_[cyt]
				0.0324291	0.0324283	0.0324291		0.033133	0.033132	0.033133		0.0319286	0.0319281	0.0319286		0.0324291	0.0324283	0.0324291		0.033133	0.033132	0.033133		0.0327076	0.0327071	0.0327076	R284 REACTION: Pyruvate_[cyt] + Thiamin diphosphate_[cyt] => 2-(alpha-Hydroxyethyl)thiamine diphosphate_[cyt] + CO2_[cyt]
				0.0241017	0.0241011	0.0241017		0.0246248	0.0246241	0.0246248		0.0237296	0.0237293	0.0237296		0.0241017	0.0241011	0.0241017		0.0246248	0.0246241	0.0246248		0.0243086	0.0243083	0.0243086	R285 REACTION: 2-Acetolactate_[cyt] + Thiamin diphosphate_[cyt] <= 2-(alpha-Hydroxyethyl)thiamine diphosphate_[cyt] + Pyruvate_[cyt]
				0.00832747	0.00832726	0.00832747		0.00850823	0.00850796	0.00850823		0.00819893	0.00819881	0.00819893		0.00832747	0.00832726	0.00832747		0.00850823	0.00850796	0.00850823		0.00839897	0.00839885	0.00839897	R286 REACTION: 2-Oxobutanoate_[cyt] + 2-(alpha-Hydroxyethyl)thiamine diphosphate_[cyt] => (S)-2-Aceto-2-hydroxybutanoate_[cyt] + Thiamin diphosphate_[cyt]
				0.0241017	0.0241011	0.0241017		0.0246248	0.0246241	0.0246248		0.0237296	0.0237293	0.0237296		0.0241017	0.0241011	0.0241017		0.0246248	0.0246241	0.0246248		0.0243086	0.0243083	0.0243086	R287 REACTION: 2-Acetolactate_[cyt] + NADPH_[cyt] + H+_[cyt] => 2,3-Dihydroxy-3-methylbutanoate_[cyt] + NADP+_[cyt]
				0.00832747	0.00832726	0.00832747		0.00850823	0.00850796	0.00850823		0.00819893	0.00819881	0.00819893		0.00832747	0.00832726	0.00832747		0.00850823	0.00850796	0.00850823		0.00839897	0.00839885	0.00839897	R288 REACTION: (S)-2-Aceto-2-hydroxybutanoate_[cyt] => (R)-3-Hydroxy-3-methyl-2-oxopentanoate_[cyt]
				0.00832747	0.00832726	0.00832747		0.00850823	0.00850796	0.00850823		0.00819893	0.00819881	0.00819893		0.00832747	0.00832726	0.00832747		0.00850823	0.00850796	0.00850823		0.00839897	0.00839885	0.00839897	R289 REACTION: (R)-2,3-Dihydroxy-3-methylpentanoate_[cyt] + NADP+_[cyt] <= (R)-3-Hydroxy-3-methyl-2-oxopentanoate_[cyt] + NADPH_[cyt] + H+_[cyt]
				0.0241017	0.0241011	0.0241017		0.0246248	0.0246241	0.0246248		0.0237296	0.0237293	0.0237296		0.0241017	0.0241011	0.0241017		0.0246248	0.0246241	0.0246248		0.0243086	0.0243083	0.0243086	R290 REACTION: 2,3-Dihydroxy-3-methylbutanoate_[cyt] => 3-Methyl-2-oxobutanoic acid_[cyt] + H2O_[cyt]
				0.00832747	0.00832726	0.00832747		0.00850823	0.00850796	0.00850823		0.00819893	0.00819881	0.00819893		0.00832747	0.00832726	0.00832747		0.00850823	0.00850796	0.00850823		0.00839897	0.00839885	0.00839897	R291 REACTION: (R)-2,3-Dihydroxy-3-methylpentanoate_[cyt] => (S)-3-Methyl-2-oxopentanoic acid_[cyt] + H2O_[cyt]
				-0.0151395	-0.0151395	-0.0151391		-0.0154681	-0.0154681	-0.0154677		-0.0149058	-0.0149058	-0.0149056		-0.0151395	-0.0151395	-0.0151391		-0.0154681	-0.0154681	-0.0154677		-0.0152695	-0.0152695	-0.0152693	R292 REACTION: L-Leucine_[cyt] + 2-Oxoglutarate_[cyt] <=> 4-Methyl-2-oxopentanoate_[cyt] + L-Glutamate_[cyt]
				-0.00894541	-0.00894541	-0.00894519		-0.00913958	-0.00913958	-0.0091393		-0.00880733	-0.00880733	-0.0088072		-0.00894541	-0.00894541	-0.00894519		-0.00913958	-0.00913958	-0.0091393		-0.00902222	-0.00902222	-0.00902209	R293 REACTION: L-Valine_[cyt] + 2-Oxoglutarate_[cyt] <=> 3-Methyl-2-oxobutanoic acid_[cyt] + L-Glutamate_[cyt]
				-0.00832747	-0.00832747	-0.00832726		-0.00850823	-0.00850823	-0.00850796		-0.00819893	-0.00819893	-0.00819881		-0.00832747	-0.00832747	-0.00832726		-0.00850823	-0.00850823	-0.00850796		-0.00839897	-0.00839897	-0.00839885	R294 REACTION: L-Isoleucine_[cyt] + 2-Oxoglutarate_[cyt] <=> (S)-3-Methyl-2-oxopentanoic acid_[cyt] + L-Glutamate_[cyt]
				0.0151395	0	0.0151395		0.0154681	0	0.0154681		0.0149058	0	0.0149058		0	0	0.0151395		0.0154681	0	0.0154681		0.0152695	0	0.0152695	R295 REACTION: (2S)-2-Isopropylmalate_[cyt] + CoA_[cyt] <= Acetyl-CoA_[cyt] + 3-Methyl-2-oxobutanoic acid_[cyt] + H2O_[cyt]
				0	0	0.0151395		0	0	0.0154681		0	0	0.0149058		0.0151395	0	0.0151395		0	0	0.0154681		0	0	0.0152695	R296 REACTION: (2S)-2-Isopropylmalate_[cyt] + CoA_[cyt] <= Acetyl-CoA_[cyt] + 3-Methyl-2-oxobutanoic acid_[cyt] + H2O_[cyt]
				0.0151395	0.0151391	0.0151395		0.0154681	0.0154677	0.0154681		0.0149058	0.0149056	0.0149058		0.0151395	0.0151391	0.0151395		0.0154681	0.0154677	0.0154681		0.0152695	0.0152693	0.0152695	R297 REACTION: (2S)-2-Isopropylmalate_[cyt] => 2-Isopropylmaleate_[cyt] + H2O_[cyt]
				0.0151395	0.0151391	0.0151395		0.0154681	0.0154677	0.0154681		0.0149058	0.0149056	0.0149058		0.0151395	0.0151391	0.0151395		0.0154681	0.0154677	0.0154681		0.0152695	0.0152693	0.0152695	R298 REACTION: (2R,3S)-3-Isopropylmalate_[cyt] <= 2-Isopropylmaleate_[cyt] + H2O_[cyt]
				0.0151395	0.0151391	0.0151395		0.0154681	0.0154677	0.0154681		0.0149058	0.0149056	0.0149058		0.0151395	0.0151391	0.0151395		0.0154681	0.0154677	0.0154681		0.0152695	0.0152693	0.0152695	R299 REACTION: (2R,3S)-3-Isopropylmalate_[cyt] + NAD+_[cyt] => (2S)-2-Isopropyl-3-oxosuccinate_[cyt] + NADH_[cyt] + H+_[cyt]
				0.0151395	0.0151391	0.0151395		0.0154681	0.0154677	0.0154681		0.0149058	0.0149056	0.0149058		0.0151395	0.0151391	0.0151395		0.0154681	0.0154677	0.0154681		0.0152695	0.0152693	0.0152695	R300 REACTION: 4-Methyl-2-oxopentanoate_[cyt] + CO2_[cyt] <= (2S)-2-Isopropyl-3-oxosuccinate_[cyt]
				0	0	0.00010604		0	0	0.000153537		0	0	7.2179e-05		0	0	0.00010604		0	0	0.000153537		0	0	7.08851e-05	R301 REACTION: Acetyl-CoA_[cyt] + Pyruvate_[cyt] + H2O_[cyt] => (R)-2-Methylmalate_[cyt] + CoA_[cyt]
				0	0	0.00010604		0	0	0.000153537		0	0	7.2179e-05		0	0	0.00010604		0	0	0.000153537		0	0	7.08851e-05	R302 REACTION: (R)-2-Methylmalate_[cyt] <=> 2-Methylmaleate_[cyt] + H2O_[cyt]
				0	0	0.00010604		0	0	0.000153537		0	0	7.2179e-05		0	0	0.00010604		0	0	0.000153537		0	0	7.08851e-05	R303 REACTION: 2-Methylmaleate_[cyt] + H2O_[cyt] <=> D-erythro-3-Methylmalate_[cyt]
				0	0	0.00010604		0	0	0.000153537		0	0	7.2179e-05		0	0	0.00010604		0	0	0.000153537		0	0	7.08851e-05	R304 REACTION: 2-Oxobutanoate_[cyt] + CO2_[cyt] + NADH_[cyt] + H+_[cyt] <= D-erythro-3-Methylmalate_[cyt] + NAD+_[cyt]
				0	0	0		0	0	0		0	0	0		0	0	0		0	0	0		0	0	0	R305 REACTION: D-Glucose 6-phosphate_[cyt] => 1D-myo-Inositol 3-phosphate_[cyt]
				0	0	0		0	0	0		0	0	0		0	0	0		0	0	0		0	0	0	R306 REACTION: D-Glucose 6-phosphate_[cyt] => 1D-myo-Inositol 3-phosphate_[cyt]
				0	0	0		0	0	0		0	0	0		0	0	0		0	0	0		0	0	0	R307 REACTION: 1D-myo-Inositol 3-phosphate_[cyt] + H2O_[cyt] => myo-Inositol_[cyt] + Orthophosphate_[cyt]
				0	0	0		0	0	0		0	0	0		0	0	0		0	0	0		0	0	0	R308 REACTION: 1D-myo-Inositol 3-phosphate_[cyt] + H2O_[cyt] => myo-Inositol_[cyt] + Orthophosphate_[cyt]
				0	0	0		0	0	0		0	0	0		0	0	0		0	0	0		0	0	0	R309 REACTION: 1D-myo-Inositol 3-phosphate_[cyt] + H2O_[cyt] => myo-Inositol_[cyt] + Orthophosphate_[cyt]
				0.0119896	0.0119893	0.0119896		0.0122499	0.0122495	0.0122499		0.0118045	0.0118044	0.0118045		0.0119896	0.0119893	0.0119896		0.0122499	0.0122495	0.0122499		0.0120926	0.0120924	0.0120926	R310 REACTION: Acetyl-CoA_[cyt] + Acyl-carrier protein_[cyt] => CoA_[cyt] + Acetyl-[acp]_[cyt]
				0	0	0.0119896		0.0122499	0	0.0122499		0.0118045	0	0.0118045		0	0	0.0119896		0.0122499	0	0.0122499		0	0	0.0120926	R311 REACTION: Acetyl-[acp]_[cyt] + Malonyl-[acp]_[cyt] => Acetoacetyl-[acp]_[cyt] + CO2_[cyt] + Acyl-carrier protein_[cyt]
				0	0	0.0119896		0	0	0.0122499		0	0	0.0118045		0	0	0.0119896		0	0	0.0122499		0.0120926	0	0.0120926	R312 REACTION: Acetyl-[acp]_[cyt] + Malonyl-[acp]_[cyt] => Acetoacetyl-[acp]_[cyt] + CO2_[cyt] + Acyl-carrier protein_[cyt]
				0.0119896	0	0.0119896		0	0	0.0122499		0	0	0.0118045		0.0119896	0	0.0119896		0	0	0.0122499		0	0	0.0120926	R313 REACTION: Acetyl-[acp]_[cyt] + Malonyl-[acp]_[cyt] => Acetoacetyl-[acp]_[cyt] + CO2_[cyt] + Acyl-carrier protein_[cyt]
				0.0849503	0.0849481	0.0849503		0.0867942	0.0867915	0.0867942		0.083639	0.0836377	0.083639		0.0849503	0.0849481	0.0849503		0.0867942	0.0867915	0.0867942		0.0856796	0.0856784	0.0856796	R314 REACTION: ATP_[cyt] + Acetyl-CoA_[cyt] + HCO3-_[cyt] + H+_[cyt] => ADP_[cyt] + Orthophosphate_[cyt] + Malonyl-CoA_[cyt]
				0.0849494	0.0849473	0.0849494		0.0867933	0.0867906	0.0867933		0.0836381	0.0836369	0.0836381		0.0849494	0.0849473	0.0849494		0.0867933	0.0867906	0.0867933		0.0856788	0.0856776	0.0856788	R315 REACTION: Malonyl-CoA_[cyt] + Acyl-carrier protein_[cyt] => CoA_[cyt] + Malonyl-[acp]_[cyt]
				0.0119896	0	0.0119896		0	0	0.0122499		0	0	0.0118045		0	0	0.0119896		0.0122499	0	0.0122499		0.0120926	0	0.0120926	R316 REACTION: Butyryl-[acp]_[cyt] + Malonyl-[acp]_[cyt] => 3-Oxohexanoyl-[acp]_[cyt] + CO2_[cyt] + Acyl-carrier protein_[cyt]
				0	0	0.0119896		0.0122499	0	0.0122499		0.0118045	0	0.0118045		0.0119896	0	0.0119896		0	0	0.0122499		0	0	0.0120926	R317 REACTION: Butyryl-[acp]_[cyt] + Malonyl-[acp]_[cyt] => 3-Oxohexanoyl-[acp]_[cyt] + CO2_[cyt] + Acyl-carrier protein_[cyt]
				0	0	0.0119896		0	0	0.0122499		0	0	0.0118045		0	0	0.0119896		0.0122499	0	0.0122499		0.0120926	0	0.0120926	R318 REACTION: Hexanoyl-[acp]_[cyt] + Malonyl-[acp]_[cyt] => 3-Oxooctanoyl-[acp]_[cyt] + CO2_[cyt] + Acyl-carrier protein_[cyt]
				0.0119896	0	0.0119896		0.0122499	0	0.0122499		0.0118045	0	0.0118045		0.0119896	0	0.0119896		0	0	0.0122499		0	0	0.0120926	R319 REACTION: Hexanoyl-[acp]_[cyt] + Malonyl-[acp]_[cyt] => 3-Oxooctanoyl-[acp]_[cyt] + CO2_[cyt] + Acyl-carrier protein_[cyt]
				0.0119896	0	0.0119896		0.0122499	0	0.0122499		0.0118045	0	0.0118045		0	0	0.0119896		0.0122499	0	0.0122499		0.0120926	0	0.0120926	R320 REACTION: Octanoyl-[acp]_[cyt] + Malonyl-[acp]_[cyt] => 3-Oxodecanoyl-[acp]_[cyt] + CO2_[cyt] + Acyl-carrier protein_[cyt]
				0	0	0.0119896		0	0	0.0122499		0	0	0.0118045		0.0119896	0	0.0119896		0	0	0.0122499		0	0	0.0120926	R321 REACTION: Octanoyl-[acp]_[cyt] + Malonyl-[acp]_[cyt] => 3-Oxodecanoyl-[acp]_[cyt] + CO2_[cyt] + Acyl-carrier protein_[cyt]
				0.0119896	0	0.0119896		0.0122499	0	0.0122499		0	0	0.0118045		0.0119896	0	0.0119896		0	0	0.0122499		0	0	0.0120926	R322 REACTION: Decanoyl-[acp]_[cyt] + Malonyl-[acp]_[cyt] => 3-Oxododecanoyl-[acp]_[cyt] + CO2_[cyt] + Acyl-carrier protein_[cyt]
				0	0	0.0119896		0	0	0.0122499		0.0118045	0	0.0118045		0	0	0.0119896		0.0122499	0	0.0122499		0.0120926	0	0.0120926	R323 REACTION: Decanoyl-[acp]_[cyt] + Malonyl-[acp]_[cyt] => 3-Oxododecanoyl-[acp]_[cyt] + CO2_[cyt] + Acyl-carrier protein_[cyt]
				0.0119896	0	0.0119896		0	0	0.0122499		0.0118045	0	0.0118045		0	0	0.0119896		0	0	0.0122499		0	0	0.0120926	R324 REACTION: Dodecanoyl-[acp]_[cyt] + Malonyl-[acp]_[cyt] => 3-Oxotetradecanoyl-[acp]_[cyt] + CO2_[cyt] + Acyl-carrier protein_[cyt]
				0	0	0.0119896		0.0122499	0	0.0122499		0	0	0.0118045		0.0119896	0	0.0119896		0.0122499	0	0.0122499		0.0120926	0	0.0120926	R325 REACTION: Dodecanoyl-[acp]_[cyt] + Malonyl-[acp]_[cyt] => 3-Oxotetradecanoyl-[acp]_[cyt] + CO2_[cyt] + Acyl-carrier protein_[cyt]
				0	0	0.00907839		0	0	0.00927545		0.00893826	0	0.00893826		0.00907839	0	0.00907839		0	0	0.00927545		0.00915634	0	0.00915634	R326 REACTION: Tetradecanoyl-[acp]_[cyt] + Malonyl-[acp]_[cyt] => 3-Oxohexadecanoyl-[acp]_[cyt] + CO2_[cyt] + Acyl-carrier protein_[cyt]
				0.00907839	0	0.00907839		0.00927545	0	0.00927545		0	0	0.00893826		0	0	0.00907839		0.00927545	0	0.00927545		0	0	0.00915634	R327 REACTION: Tetradecanoyl-[acp]_[cyt] + Malonyl-[acp]_[cyt] => 3-Oxohexadecanoyl-[acp]_[cyt] + CO2_[cyt] + Acyl-carrier protein_[cyt]
				0	0	0.00393331		0.00401869	0	0.00401869		0	0	0.00387259		0	0	0.00393331		0.00401869	0	0.00401869		0.00396708	0	0.00396708	R328 REACTION: Hexadecanoyl-[acp]_[cyt] + Malonyl-[acp]_[cyt] => 3-Oxostearoyl-[acp]_[cyt] + Acyl-carrier protein_[cyt] + CO2_[cyt]
				0.00393331	0	0.00393331		0	0	0.00401869		0.00387259	0	0.00387259		0.00393331	0	0.00393331		0	0	0.00401869		0	0	0.00396708	R329 REACTION: Hexadecanoyl-[acp]_[cyt] + Malonyl-[acp]_[cyt] => 3-Oxostearoyl-[acp]_[cyt] + Acyl-carrier protein_[cyt] + CO2_[cyt]
				0	-1000	1000		0	-1000	1000		-0.0118045	-1000	1000		0	-1000	1000		0	-1000	1000		0	-1000	1000	R330 REACTION: (3R)-3-Hydroxybutanoyl-[acp]_[cyt] + NADP+_[cyt] <=> Acetoacetyl-[acp]_[cyt] + NADPH_[cyt] + H+_[cyt]
				-0.0119896	-1000	1000		-0.0122499	-1000	1000		0	-1000	1000		0	-1000	1000		-0.0122499	-1000	1000		-0.0120926	-1000	1000	R331 REACTION: (3R)-3-Hydroxybutanoyl-[acp]_[cyt] + NADP+_[cyt] <=> Acetoacetyl-[acp]_[cyt] + NADPH_[cyt] + H+_[cyt]
				0	-1000	1000		0	-1000	1000		0	-1000	1000		-0.0119896	-1000	1000		0	-1000	1000		0	-1000	1000	R332 REACTION: (3R)-3-Hydroxybutanoyl-[acp]_[cyt] + NADP+_[cyt] <=> Acetoacetyl-[acp]_[cyt] + NADPH_[cyt] + H+_[cyt]
				-0.0119896	-1000	1000		0	-1000	1000		0	-1000	1000		-0.0119896	-1000	1000		0	-1000	1000		0	-1000	1000	R333 REACTION: (R)-3-Hydroxyhexanoyl-[acp]_[cyt] + NADP+_[cyt] <=> 3-Oxohexanoyl-[acp]_[cyt] + NADPH_[cyt] + H+_[cyt]
				0	-1000	1000		-0.0122499	-1000	1000		-0.0118045	-1000	1000		0	-1000	1000		-0.0122499	-1000	1000		-0.0120926	-1000	1000	R334 REACTION: (R)-3-Hydroxyhexanoyl-[acp]_[cyt] + NADP+_[cyt] <=> 3-Oxohexanoyl-[acp]_[cyt] + NADPH_[cyt] + H+_[cyt]
				0	-1000	1000		0	-1000	1000		0	-1000	1000		0	-1000	1000		0	-1000	1000		0	-1000	1000	R335 REACTION: (R)-3-Hydroxyhexanoyl-[acp]_[cyt] + NADP+_[cyt] <=> 3-Oxohexanoyl-[acp]_[cyt] + NADPH_[cyt] + H+_[cyt]
				0	-1000	1000		0	-1000	1000		0	-1000	1000		0	-1000	1000		0	-1000	1000		0	-1000	1000	R336 REACTION: (3R)-3-Hydroxyoctanoyl-[acp]_[cyt] + NADP+_[cyt] <=> 3-Oxooctanoyl-[acp]_[cyt] + NADPH_[cyt] + H+_[cyt]
				-0.0119896	-1000	1000		0	-1000	1000		-0.0118045	-1000	1000		-0.0119896	-1000	1000		-0.0122499	-1000	1000		-0.0120926	-1000	1000	R337 REACTION: (3R)-3-Hydroxyoctanoyl-[acp]_[cyt] + NADP+_[cyt] <=> 3-Oxooctanoyl-[acp]_[cyt] + NADPH_[cyt] + H+_[cyt]
				0	-1000	1000		-0.0122499	-1000	1000		0	-1000	1000		0	-1000	1000		0	-1000	1000		0	-1000	1000	R338 REACTION: (3R)-3-Hydroxyoctanoyl-[acp]_[cyt] + NADP+_[cyt] <=> 3-Oxooctanoyl-[acp]_[cyt] + NADPH_[cyt] + H+_[cyt]
				0	-1000	1000		-0.0122499	-1000	1000		-0.0118045	-1000	1000		0	-1000	1000		0	-1000	1000		0	-1000	1000	R339 REACTION: (3R)-3-Hydroxydecanoyl-[acp]_[cyt] + NADP+_[cyt] <=> 3-Oxodecanoyl-[acp]_[cyt] + NADPH_[cyt] + H+_[cyt]
				-0.0119896	-1000	1000		0	-1000	1000		0	-1000	1000		-0.0119896	-1000	1000		-0.0122499	-1000	1000		-0.0120926	-1000	1000	R340 REACTION: (3R)-3-Hydroxydecanoyl-[acp]_[cyt] + NADP+_[cyt] <=> 3-Oxodecanoyl-[acp]_[cyt] + NADPH_[cyt] + H+_[cyt]
				0	-1000	1000		0	-1000	1000		0	-1000	1000		0	-1000	1000		0	-1000	1000		0	-1000	1000	R341 REACTION: (3R)-3-Hydroxydecanoyl-[acp]_[cyt] + NADP+_[cyt] <=> 3-Oxodecanoyl-[acp]_[cyt] + NADPH_[cyt] + H+_[cyt]
				-0.0119896	-1000	1000		-0.0122499	-1000	1000		-0.0118045	-1000	1000		0	-1000	1000		0	-1000	1000		-0.0120926	-1000	1000	R342 REACTION: (R)-3-Hydroxydodecanoyl-[acp]_[cyt] + NADP+_[cyt] <=> 3-Oxododecanoyl-[acp]_[cyt] + NADPH_[cyt] + H+_[cyt]
				0	-1000	1000		0	-1000	1000		0	-1000	1000		-0.0119896	-1000	1000		-0.0122499	-1000	1000		0	-1000	1000	R343 REACTION: (R)-3-Hydroxydodecanoyl-[acp]_[cyt] + NADP+_[cyt] <=> 3-Oxododecanoyl-[acp]_[cyt] + NADPH_[cyt] + H+_[cyt]
				0	-1000	1000		0	-1000	1000		0	-1000	1000		0	-1000	1000		0	-1000	1000		0	-1000	1000	R344 REACTION: (R)-3-Hydroxydodecanoyl-[acp]_[cyt] + NADP+_[cyt] <=> 3-Oxododecanoyl-[acp]_[cyt] + NADPH_[cyt] + H+_[cyt]
				0	-1000	1000		-0.0122499	-1000	1000		0	-1000	1000		0	-1000	1000		-0.0122499	-1000	1000		0	-1000	1000	R345 REACTION: (3R)-3-Hydroxytetradecanoyl-[acp]_[cyt] + NADP+_[cyt] <=> 3-Oxotetradecanoyl-[acp]_[cyt] + NADPH_[cyt] + H+_[cyt]
				-0.0119896	-1000	1000		0	-1000	1000		0	-1000	1000		0	-1000	1000		0	-1000	1000		0	-1000	1000	R346 REACTION: (3R)-3-Hydroxytetradecanoyl-[acp]_[cyt] + NADP+_[cyt] <=> 3-Oxotetradecanoyl-[acp]_[cyt] + NADPH_[cyt] + H+_[cyt]
				0	-1000	1000		0	-1000	1000		-0.0118045	-1000	1000		-0.0119896	-1000	1000		0	-1000	1000		-0.0120926	-1000	1000	R347 REACTION: (3R)-3-Hydroxytetradecanoyl-[acp]_[cyt] + NADP+_[cyt] <=> 3-Oxotetradecanoyl-[acp]_[cyt] + NADPH_[cyt] + H+_[cyt]
				-0.00907839	-1000	1000		0	-1000	1000		0	-1000	1000		0	-1000	1000		0	-1000	1000		-0.00915634	-1000	1000	R348 REACTION: (3R)-3-Hydroxypalmitoyl-[acp]_[cyt] + NADP+_[cyt] <=> 3-Oxohexadecanoyl-[acp]_[cyt] + NADPH_[cyt] + H+_[cyt]
				0	-1000	1000		-0.00927545	-1000	1000		0	-1000	1000		-0.00907839	-1000	1000		-0.00927545	-1000	1000		0	-1000	1000	R349 REACTION: (3R)-3-Hydroxypalmitoyl-[acp]_[cyt] + NADP+_[cyt] <=> 3-Oxohexadecanoyl-[acp]_[cyt] + NADPH_[cyt] + H+_[cyt]
				0	-1000	1000		0	-1000	1000		-0.00893826	-1000	1000		0	-1000	1000		0	-1000	1000		0	-1000	1000	R350 REACTION: (3R)-3-Hydroxypalmitoyl-[acp]_[cyt] + NADP+_[cyt] <=> 3-Oxohexadecanoyl-[acp]_[cyt] + NADPH_[cyt] + H+_[cyt]
				0	-1000	1000		0	-1000	1000		0	-1000	1000		0	-1000	1000		0	-1000	1000		0	-1000	1000	R351 REACTION: 3-Oxostearoyl-[acp]_[cyt] + NADPH_[cyt] + H+_[cyt] <=> 3-Hydroxyoctadecanoyl-[acp]_[cyt] + NADP+_[cyt]
				0.00393331	-1000	1000		0.00401869	-1000	1000		0.00387259	-1000	1000		0.00393331	-1000	1000		0.00401869	-1000	1000		0.00396708	-1000	1000	R352 REACTION: 3-Oxostearoyl-[acp]_[cyt] + NADPH_[cyt] + H+_[cyt] <=> 3-Hydroxyoctadecanoyl-[acp]_[cyt] + NADP+_[cyt]
				0	-1000	1000		0	-1000	1000		0	-1000	1000		0	-1000	1000		0	-1000	1000		0	-1000	1000	R353 REACTION: 3-Oxostearoyl-[acp]_[cyt] + NADPH_[cyt] + H+_[cyt] <=> 3-Hydroxyoctadecanoyl-[acp]_[cyt] + NADP+_[cyt]
				0.0119896	0.0119893	0.0119896		0.0122499	0.0122495	0.0122499		0.0118045	0.0118044	0.0118045		0.0119896	0.0119893	0.0119896		0.0122499	0.0122495	0.0122499		0.0120926	0.0120924	0.0120926	R354 REACTION: (3R)-3-Hydroxybutanoyl-[acp]_[cyt] <=> But-2-enoyl-[acp]_[cyt] + H2O_[cyt]
				0.0119896	0.0119893	0.0119896		0.0122499	0.0122495	0.0122499		0.0118045	0.0118044	0.0118045		0.0119896	0.0119893	0.0119896		0.0122499	0.0122495	0.0122499		0.0120926	0.0120924	0.0120926	R355 REACTION: (R)-3-Hydroxyhexanoyl-[acp]_[cyt] <=> trans-Hex-2-enoyl-[acp]_[cyt] + H2O_[cyt]
				0.0119896	0.0119893	0.0119896		0.0122499	0.0122495	0.0122499		0.0118045	0.0118044	0.0118045		0.0119896	0.0119893	0.0119896		0.0122499	0.0122495	0.0122499		0.0120926	0.0120924	0.0120926	R356 REACTION: (3R)-3-Hydroxyoctanoyl-[acp]_[cyt] <=> trans-Oct-2-enoyl-[acp]_[cyt] + H2O_[cyt]
				0.0119896	0.0119893	0.0119896		0.0122499	0.0122495	0.0122499		0.0118045	0.0118044	0.0118045		0.0119896	0.0119893	0.0119896		0.0122499	0.0122495	0.0122499		0.0120926	0.0120924	0.0120926	R357 REACTION: (3R)-3-Hydroxydecanoyl-[acp]_[cyt] <=> trans-Dec-2-enoyl-[acp]_[cyt] + H2O_[cyt]
				0.0119896	0.0119893	0.0119896		0.0122499	0.0122495	0.0122499		0.0118045	0.0118044	0.0118045		0.0119896	0.0119893	0.0119896		0.0122499	0.0122495	0.0122499		0.0120926	0.0120924	0.0120926	R358 REACTION: (R)-3-Hydroxydodecanoyl-[acp]_[cyt] <=> trans-Dodec-2-enoyl-[acp]_[cyt] + H2O_[cyt]
				0.00907839	0.00907816	0.00907839		0.00927545	0.00927516	0.00927545		0.00893826	0.00893813	0.00893826		0.00907839	0.00907816	0.00907839		0.00927545	0.00927516	0.00927545		0.00915634	0.00915621	0.00915634	R359 REACTION: (3R)-3-Hydroxytetradecanoyl-[acp]_[cyt] <=> trans-Tetradec-2-enoyl-[acp]_[cyt] + H2O_[cyt]
				0.00907839	0.00907816	0.00907839		0.00927545	0.00927516	0.00927545		0.00893826	0.00893813	0.00893826		0.00907839	0.00907816	0.00907839		0.00927545	0.00927516	0.00927545		0.00915634	0.00915621	0.00915634	R360 REACTION: (3R)-3-Hydroxypalmitoyl-[acp]_[cyt] <=> trans-Hexadec-2-enoyl-[acp]_[cyt] + H2O_[cyt]
				0.00393331	0.00393321	0.00393331		0.00401869	0.00401856	0.00401869		0.00387259	0.00387254	0.00387259		0.00393331	0.00393321	0.00393331		0.00401869	0.00401856	0.00401869		0.00396708	0.00396702	0.00396708	R361 REACTION: 3-Hydroxyoctadecanoyl-[acp]_[cyt] <=> (2E)-Octadecenoyl-[acp]_[cyt] + H2O_[cyt]
				-0.0119896	-0.0119896	-0.0119893		-0.0122499	-0.0122499	-0.0122495		-0.0118045	-0.0118045	-0.0118044		-0.0119896	-0.0119896	-0.0119893		-0.0122499	-0.0122499	-0.0122495		-0.0120926	-0.0120926	-0.0120924	R362 REACTION: Butyryl-[acp]_[cyt] + NADP+_[cyt] <=> But-2-enoyl-[acp]_[cyt] + NADPH_[cyt] + H+_[cyt]
				-0.0119896	-0.0119896	-0.0119893		-0.0122499	-0.0122499	-0.0122495		-0.0118045	-0.0118045	-0.0118044		-0.0119896	-0.0119896	-0.0119893		-0.0122499	-0.0122499	-0.0122495		-0.0120926	-0.0120926	-0.0120924	R363 REACTION: Hexanoyl-[acp]_[cyt] + NADP+_[cyt] <=> trans-Hex-2-enoyl-[acp]_[cyt] + NADPH_[cyt] + H+_[cyt]
				-0.0119896	-0.0119896	-0.0119893		-0.0122499	-0.0122499	-0.0122495		-0.0118045	-0.0118045	-0.0118044		-0.0119896	-0.0119896	-0.0119893		-0.0122499	-0.0122499	-0.0122495		-0.0120926	-0.0120926	-0.0120924	R364 REACTION: Octanoyl-[acp]_[cyt] + NADP+_[cyt] <=> trans-Oct-2-enoyl-[acp]_[cyt] + NADPH_[cyt] + H+_[cyt]
				-0.0119896	-0.0119896	-0.0119893		-0.0122499	-0.0122499	-0.0122495		-0.0118045	-0.0118045	-0.0118044		-0.0119896	-0.0119896	-0.0119893		-0.0122499	-0.0122499	-0.0122495		-0.0120926	-0.0120926	-0.0120924	R365 REACTION: Decanoyl-[acp]_[cyt] + NADP+_[cyt] <=> trans-Dec-2-enoyl-[acp]_[cyt] + NADPH_[cyt] + H+_[cyt]
				-0.0119896	-0.0119896	-0.0119893		-0.0122499	-0.0122499	-0.0122495		-0.0118045	-0.0118045	-0.0118044		-0.0119896	-0.0119896	-0.0119893		-0.0122499	-0.0122499	-0.0122495		-0.0120926	-0.0120926	-0.0120924	R366 REACTION: Dodecanoyl-[acp]_[cyt] + NADP+_[cyt] <=> trans-Dodec-2-enoyl-[acp]_[cyt] + NADPH_[cyt] + H+_[cyt]
				-0.00907839	-0.00907839	-0.00907816		-0.00927545	-0.00927545	-0.00927516		-0.00893826	-0.00893826	-0.00893813		-0.00907839	-0.00907839	-0.00907816		-0.00927545	-0.00927545	-0.00927516		-0.00915634	-0.00915634	-0.00915621	R367 REACTION: Tetradecanoyl-[acp]_[cyt] + NADP+_[cyt] <=> trans-Tetradec-2-enoyl-[acp]_[cyt] + NADPH_[cyt] + H+_[cyt]
				-0.00907839	-0.00907839	-0.00907816		-0.00927545	-0.00927545	-0.00927516		-0.00893826	-0.00893826	-0.00893813		-0.00907839	-0.00907839	-0.00907816		-0.00927545	-0.00927545	-0.00927516		-0.00915634	-0.00915634	-0.00915621	R368 REACTION: Hexadecanoyl-[acp]_[cyt] + NADP+_[cyt] <=> trans-Hexadec-2-enoyl-[acp]_[cyt] + NADPH_[cyt] + H+_[cyt]
				0.00393331	0.00393321	0.00393331		0.00401869	0.00401856	0.00401869		0.00387259	0.00387254	0.00387259		0.00393331	0.00393321	0.00393331		0.00401869	0.00401856	0.00401869		0.00396708	0.00396702	0.00396708	R369 REACTION: (2E)-Octadecenoyl-[acp]_[cyt] + NADPH_[cyt] + H+_[cyt] <=> Octadecanoyl-[acp]_[cyt] + NADP+_[cyt]
				0.000357458	0.000357449	0.000357458		0.000365217	0.000365206	0.000365217		0.00035194	0.000351935	0.00035194		0.000357458	0.000357449	0.000357458		0.000365217	0.000365206	0.000365217		0.000360527	0.000360522	0.000360527	R370 REACTION: Hexadecanoyl-[acp]_[cyt] + NADPH_[cyt] + H+_[cyt] + Oxygen_[cyt] <=> Hexadecenoyl-[acp]_[cyt] + NADP+_[cyt] + 2 H2O_[cyt]
				0.00386228	0.00386218	0.00386228		0.00394611	0.00394599	0.00394611		0.00380266	0.00380261	0.00380266		0.00386228	0.00386218	0.00386228		0.00394611	0.00394599	0.00394611		0.00389544	0.00389538	0.00389544	R371 REACTION: Octadecanoyl-[acp]_[cyt] + NADPH_[cyt] + H+_[cyt] + Oxygen_[cyt] <=> Oleoyl-[acp]_[cyt] + NADP+_[cyt] + 2 H2O_[cyt]
				0.0033122	0.00331212	0.0033122		0.0033841	0.00338399	0.0033841		0.00326108	0.00326103	0.00326108		0.0033122	0.00331212	0.0033122		0.0033841	0.00338399	0.0033841		0.00334064	0.00334059	0.00334064	R372 REACTION: Oleoyl-[acp]_[cyt] + NADPH_[cyt] + H+_[cyt] + Oxygen_[cyt] <=> Linoleoyl-[acp]_[cyt] + NADP+_[cyt] + 2 H2O_[cyt]
				0.00159096	0.00159092	0.00159096		0.00162549	0.00162544	0.00162549		0.0015664	0.00156637	0.0015664		0.00159096	0.00159092	0.00159096		0.00162549	0.00162544	0.00162549		0.00160462	0.00160459	0.00160462	R373 REACTION: Linoleoyl-[acp]_[cyt] + NADPH_[cyt] + H+_[cyt] + Oxygen_[cyt] <=> gamma-Linolenoyl-[acp]_[cyt] + NADP+_[cyt] + 2 H2O_[cyt]
				8.85385e-05	8.85362e-05	8.85385e-05		9.04603e-05	9.04575e-05	9.04603e-05		8.71718e-05	8.71705e-05	8.71718e-05		8.85385e-05	8.85362e-05	8.85385e-05		9.04603e-05	9.04575e-05	9.04603e-05		8.92986e-05	8.92974e-05	8.92986e-05	R374 REACTION: Linoleoyl-[acp]_[cyt] + NADPH_[cyt] + H+_[cyt] + Oxygen_[cyt] <=> alpha-Linolenoyl-[acp]_[cyt] + NADP+_[cyt] + 2 H2O_[cyt]
				6.10479e-05	6.10464e-05	6.10479e-05		6.2373e-05	6.23711e-05	6.2373e-05		6.01056e-05	6.01047e-05	6.01056e-05		6.10479e-05	6.10464e-05	6.10479e-05		6.2373e-05	6.23711e-05	6.2373e-05		6.15721e-05	6.15712e-05	6.15721e-05	R375 REACTION: alpha-Linolenoyl-[acp]_[cyt] + NADPH_[cyt] + H+_[cyt] + Oxygen_[cyt] <=> Stearidonoyl-[acp]_[cyt] + NADP+_[cyt] + 2 H2O_[cyt]
				0.00145561	0.00145558	0.00145561		0.00148721	0.00148716	0.00148721		0.00143315	0.00143312	0.00143315		0.00145561	0.00145558	0.00145561		0.00148721	0.00148716	0.00148721		0.00146811	0.00146809	0.00146811	R376 REACTION: (3R)-3-Hydroxytetradecanoyl-[acp]_[cyt] + UDP-N-acetyl-D-glucosamine_[cyt] => Acyl-carrier protein_[cyt] + UDP-3-O-(3-hydroxytetradecanoyl)-N-acetylglucosamine_[cyt]
				0.00145561	0.00145558	0.00145561		0.00148721	0.00148716	0.00148721		0.00143315	0.00143312	0.00143315		0.00145561	0.00145558	0.00145561		0.00148721	0.00148716	0.00148721		0.00146811	0.00146809	0.00146811	R377 REACTION: UDP-3-O-(3-hydroxytetradecanoyl)-N-acetylglucosamine_[cyt] + H2O_[cyt] => UDP-3-O-(3-hydroxytetradecanoyl)-D-glucosamine_[cyt] + Acetate_[cyt]
				0.00145561	0.00145558	0.00145561		0.00148721	0.00148716	0.00148721		0.00143315	0.00143312	0.00143315		0.00145561	0.00145558	0.00145561		0.00148721	0.00148716	0.00148721		0.00146811	0.00146809	0.00146811	R378 REACTION: UDP-2,3-bis(3-hydroxytetradecanoyl)glucosamine_[cyt] + Acyl-carrier protein_[cyt] <= UDP-3-O-(3-hydroxytetradecanoyl)-D-glucosamine_[cyt] + (3R)-3-Hydroxytetradecanoyl-[acp]_[cyt]
				0.000727807	0.000727789	0.000727807		0.000743605	0.000743582	0.000743605		0.000716573	0.000716562	0.000716573		0.000727807	0.000727789	0.000727807		0.000743605	0.000743582	0.000743605		0.000734056	0.000734046	0.000734056	R379 REACTION: UDP-2,3-bis(3-hydroxytetradecanoyl)glucosamine_[cyt] + Lipid X_[cyt] => UDP_[cyt] + Lipid A disaccharide_[cyt]
				0.000727807	0.000727789	0.000727807		0.000743605	0.000743582	0.000743605		0.000716573	0.000716562	0.000716573		0.000727807	0.000727789	0.000727807		0.000743605	0.000743582	0.000743605		0.000734056	0.000734046	0.000734056	R380 REACTION: UDP-2,3-bis(3-hydroxytetradecanoyl)glucosamine_[cyt] + H2O_[cyt] => UMP_[cyt] + Lipid X_[cyt]
				6.6929e-05	6.69274e-05	6.6929e-05		6.83818e-05	6.83797e-05	6.83818e-05		6.58959e-05	6.5895e-05	6.58959e-05		6.6929e-05	6.69274e-05	6.6929e-05		6.83818e-05	6.83797e-05	6.83818e-05		6.75037e-05	6.75027e-05	6.75037e-05	R381 REACTION: L-Aspartate_[cyt] + Oxygen_[cyt] => Iminoaspartate_[cyt] + H2O2_[cyt]
				6.6929e-05	6.69274e-05	6.6929e-05		6.83818e-05	6.83797e-05	6.83818e-05		6.58959e-05	6.5895e-05	6.58959e-05		6.6929e-05	6.69274e-05	6.6929e-05		6.83818e-05	6.83797e-05	6.83818e-05		6.75037e-05	6.75027e-05	6.75037e-05	R382 REACTION: Pyridine-2,3-dicarboxylate_[cyt] + 2 H2O_[cyt] + Orthophosphate_[cyt] <= Iminoaspartate_[cyt] + Glycerone phosphate_[cyt]
				6.6929e-05	6.69274e-05	6.6929e-05		6.83818e-05	6.83797e-05	6.83818e-05		6.58959e-05	6.5895e-05	6.58959e-05		6.6929e-05	6.69274e-05	6.6929e-05		6.83818e-05	6.83797e-05	6.83818e-05		6.75037e-05	6.75027e-05	6.75037e-05	R383 REACTION: Nicotinate D-ribonucleotide_[cyt] + Diphosphate_[cyt] + CO2_[cyt] <= Pyridine-2,3-dicarboxylate_[cyt] + 5-Phospho-alpha-D-ribose 1-diphosphate_[cyt] + H+_[cyt]
				0	-1000	1000		0	-1000	1000		0	-1000	1000		0	-1000	1000		0	-1000	1000		0	-1000	1000	R384 REACTION: ATP_[cyt] + Nicotinate D-ribonucleotide_[cyt] <=> Diphosphate_[cyt] + Deamino-NAD+_[cyt]
				6.6929e-05	-1000	1000		6.83818e-05	-1000	1000		6.58959e-05	-1000	1000		6.6929e-05	-1000	1000		6.83818e-05	-1000	1000		6.75037e-05	-1000	1000	R385 REACTION: ATP_[cyt] + Nicotinate D-ribonucleotide_[cyt] <=> Diphosphate_[cyt] + Deamino-NAD+_[cyt]
				6.6929e-05	6.69274e-05	6.6929e-05		6.83818e-05	6.83797e-05	6.83818e-05		6.58959e-05	6.5895e-05	6.58959e-05		6.6929e-05	6.69274e-05	6.6929e-05		6.83818e-05	6.83797e-05	6.83818e-05		6.75037e-05	6.75027e-05	6.75037e-05	R386 REACTION: ATP_[cyt] + Deamino-NAD+_[cyt] + L-Glutamine_[cyt] + H2O_[cyt] => AMP_[cyt] + Diphosphate_[cyt] + NAD+_[cyt] + L-Glutamate_[cyt]
				1.33858e-05	0	1.33858e-05		1.36764e-05	0	1.36764e-05		0	0	1.31792e-05		1.33858e-05	0	1.33858e-05		1.36764e-05	0	1.36764e-05		0	0	1.35007e-05	R387 REACTION: ATP_[cyt] + NAD+_[cyt] => ADP_[cyt] + NADP+_[cyt]
				0	0	1.33858e-05		0	0	1.36764e-05		1.31792e-05	0	1.31792e-05		0	0	1.33858e-05		0	0	1.36764e-05		1.35007e-05	0	1.35007e-05	R388 REACTION: ATP_[cyt] + NAD+_[cyt] => ADP_[cyt] + NADP+_[cyt]
				-6.6929e-06	-6.6929e-06	-6.69274e-06		-6.83818e-06	-6.83818e-06	-6.83797e-06		-6.58959e-06	-6.58959e-06	-6.5895e-06		-6.6929e-06	-6.6929e-06	-6.69274e-06		-6.83818e-06	-6.83818e-06	-6.83797e-06		-6.75037e-06	-6.75037e-06	-6.75027e-06	R389 REACTION: Nicotinate D-ribonucleotide_[cyt] + Diphosphate_[cyt] <=> Nicotinate_[cyt] + 5-Phospho-alpha-D-ribose 1-diphosphate_[cyt] + H+_[cyt]
				1.67323e-05	0	1.67323e-05		1.70955e-05	0	1.70955e-05		1.6474e-05	0	1.6474e-05		1.67323e-05	0	1.67323e-05		0	0	1.70955e-05		1.68759e-05	0	1.68759e-05	R390 REACTION: L-Aspartate_[cyt] => beta-Alanine_[cyt] + CO2_[cyt]
				0	0	1.67323e-05		0	0	1.70955e-05		0	0	1.6474e-05		0	0	1.67323e-05		1.70955e-05	0	1.70955e-05		0	0	1.68759e-05	R391 REACTION: L-Aspartate_[cyt] => beta-Alanine_[cyt] + CO2_[cyt]
				1.67323e-05	1.67318e-05	1.67323e-05		1.70955e-05	1.70949e-05	1.70955e-05		1.6474e-05	1.64737e-05	1.6474e-05		1.67323e-05	1.67318e-05	1.67323e-05		1.70955e-05	1.70949e-05	1.70955e-05		1.68759e-05	1.68757e-05	1.68759e-05	R392 REACTION: 5,10-Methylenetetrahydrofolate_[cyt] + 3-Methyl-2-oxobutanoic acid_[cyt] + H2O_[cyt] => Tetrahydrofolate_[cyt] + 2-Dehydropantoate_[cyt]
				-1.67323e-05	-1.67323e-05	-1.67318e-05		-1.70955e-05	-1.70955e-05	-1.70949e-05		-1.6474e-05	-1.6474e-05	-1.64737e-05		-1.67323e-05	-1.67323e-05	-1.67318e-05		-1.70955e-05	-1.70955e-05	-1.70949e-05		-1.68759e-05	-1.68759e-05	-1.68757e-05	R393 REACTION: (R)-Pantoate_[cyt] + NADP+_[cyt] <=> 2-Dehydropantoate_[cyt] + NADPH_[cyt] + H+_[cyt]
				1.67323e-05	1.67318e-05	1.67323e-05		1.70955e-05	1.70949e-05	1.70955e-05		1.6474e-05	1.64737e-05	1.6474e-05		1.67323e-05	1.67318e-05	1.67323e-05		1.70955e-05	1.70949e-05	1.70955e-05		1.68759e-05	1.68757e-05	1.68759e-05	R394 REACTION: ATP_[cyt] + (R)-Pantoate_[cyt] + beta-Alanine_[cyt] => AMP_[cyt] + Diphosphate_[cyt] + Pantothenate_[cyt]
				1.67323e-05	1.67318e-05	1.67323e-05		1.70955e-05	1.70949e-05	1.70955e-05		1.6474e-05	1.64737e-05	1.6474e-05		1.67323e-05	1.67318e-05	1.67323e-05		1.70955e-05	1.70949e-05	1.70955e-05		1.68759e-05	1.68757e-05	1.68759e-05	R395 REACTION: ATP_[cyt] + Pantothenate_[cyt] => ADP_[cyt] + D-4'-Phosphopantothenate_[cyt]
				1.67323e-05	1.67318e-05	1.67323e-05		1.70955e-05	1.70949e-05	1.70955e-05		1.6474e-05	1.64737e-05	1.6474e-05		1.67323e-05	1.67318e-05	1.67323e-05		1.70955e-05	1.70949e-05	1.70955e-05		1.68759e-05	1.68757e-05	1.68759e-05	R396 REACTION: (R)-4'-Phosphopantothenoyl-L-cysteine_[cyt] => Pantetheine 4'-phosphate_[cyt] + CO2_[cyt]
				1.67323e-05	0	1.67323e-05		1.70955e-05	0	1.70955e-05		1.6474e-05	0	1.6474e-05		1.67323e-05	0	1.67323e-05		1.70955e-05	0	1.70955e-05		1.68759e-05	0	1.68759e-05	R397 REACTION: ATP_[cyt] + D-4'-Phosphopantothenate_[cyt] + L-Cysteine_[cyt] => AMP_[cyt] + Diphosphate_[cyt] + (R)-4'-Phosphopantothenoyl-L-cysteine_[cyt]
				0	0	1.67323e-05		0	0	1.70955e-05		0	0	1.6474e-05		0	0	1.67323e-05		0	0	1.70955e-05		0	0	1.68759e-05	R398 REACTION: CTP_[cyt] + D-4'-Phosphopantothenate_[cyt] + L-Cysteine_[cyt] => CMP_[cyt] + Diphosphate_[cyt] + (R)-4'-Phosphopantothenoyl-L-cysteine_[cyt]
				1.67323e-05	1.67318e-05	1.67323e-05		1.70955e-05	1.70949e-05	1.70955e-05		1.6474e-05	1.64737e-05	1.6474e-05		1.67323e-05	1.67318e-05	1.67323e-05		1.70955e-05	1.70949e-05	1.70955e-05		1.68759e-05	1.68757e-05	1.68759e-05	R399 REACTION: ATP_[cyt] + Pantetheine 4'-phosphate_[cyt] => Diphosphate_[cyt] + Dephospho-CoA_[cyt]
				1.67323e-05	1.67318e-05	1.67323e-05		1.70955e-05	1.70949e-05	1.70955e-05		1.6474e-05	1.64737e-05	1.6474e-05		1.67323e-05	1.67318e-05	1.67323e-05		1.70955e-05	1.70949e-05	1.70955e-05		1.68759e-05	1.68757e-05	1.68759e-05	R400 REACTION: ATP_[cyt] + Dephospho-CoA_[cyt] => ADP_[cyt] + CoA_[cyt]
				0.00291123	0.00291116	0.00291123		0.00297442	0.00297433	0.00297442		0.00286629	0.00286625	0.00286629		0.00291123	0.00291116	0.00291123		0.00297442	0.00297433	0.00297442		0.00293622	0.00293618	0.00293622	R401 REACTION: L-Glutamine_[cyt] + D-Fructose 6-phosphate_[cyt] <=> L-Glutamate_[cyt] + D-Glucosamine 6-phosphate_[cyt]
				-0.00291123	-0.00291123	-0.00291116		-0.00297442	-0.00297442	-0.00297433		-0.00286629	-0.00286629	-0.00286625		-0.00291123	-0.00291123	-0.00291116		-0.00297442	-0.00297442	-0.00297433		-0.00293622	-0.00293622	-0.00293618	R402 REACTION: alpha-D-Glucosamine 1-phosphate_[cyt] <=> D-Glucosamine 6-phosphate_[cyt]
				0.00291123	0.00291116	0.00291123		0.00297442	0.00297433	0.00297442		0.00286629	0.00286625	0.00286629		0.00291123	0.00291116	0.00291123		0.00297442	0.00297433	0.00297442		0.00293622	0.00293618	0.00293622	R403 REACTION: Acetyl-CoA_[cyt] + alpha-D-Glucosamine 1-phosphate_[cyt] => CoA_[cyt] + N-Acetyl-alpha-D-glucosamine 1-phosphate_[cyt]
				0.00291123	0.00291116	0.00291123		0.00297442	0.00297433	0.00297442		0.00286629	0.00286625	0.00286629		0.00291123	0.00291116	0.00291123		0.00297442	0.00297433	0.00297442		0.00293622	0.00293618	0.00293622	R404 REACTION: UTP_[cyt] + N-Acetyl-alpha-D-glucosamine 1-phosphate_[cyt] => Diphosphate_[cyt] + UDP-N-acetyl-D-glucosamine_[cyt]
				0.000727807	0.000727789	0.000727807		0.000743605	0.000743582	0.000743605		0.000716573	0.000716562	0.000716573		0.000727807	0.000727789	0.000727807		0.000743605	0.000743582	0.000743605		0.000734056	0.000734046	0.000734056	R405 REACTION: Phosphoenolpyruvate_[cyt] + UDP-N-acetyl-D-glucosamine_[cyt] => UDP-N-acetyl-3-(1-carboxyvinyl)-D-glucosamine_[cyt] + Orthophosphate_[cyt]
				-0.000727807	-0.000727807	-0.000727789		-0.000743605	-0.000743605	-0.000743582		-0.000716573	-0.000716573	-0.000716562		-0.000727807	-0.000727807	-0.000727789		-0.000743605	-0.000743605	-0.000743582		-0.000734056	-0.000734056	-0.000734046	R406 REACTION: UDP-N-acetylmuramate_[cyt] + NADP+_[cyt] <=> UDP-N-acetyl-3-(1-carboxyvinyl)-D-glucosamine_[cyt] + NADPH_[cyt] + H+_[cyt]
				0.000727807	0.000727789	0.000727807		0.000743605	0.000743582	0.000743605		0.000716573	0.000716562	0.000716573		0.000727807	0.000727789	0.000727807		0.000743605	0.000743582	0.000743605		0.000734056	0.000734046	0.000734056	R407 REACTION: ATP_[cyt] + UDP-N-acetylmuramate_[cyt] + L-Alanine_[cyt] => ADP_[cyt] + Orthophosphate_[cyt] + UDP-N-acetylmuramoyl-L-alanine_[cyt]
				0.000727807	0.000727789	0.000727807		0.000743605	0.000743582	0.000743605		0.000716573	0.000716562	0.000716573		0.000727807	0.000727789	0.000727807		0.000743605	0.000743582	0.000743605		0.000734056	0.000734046	0.000734056	R408 REACTION: ATP_[cyt] + UDP-N-acetylmuramoyl-L-alanine_[cyt] + D-Glutamate_[cyt] => ADP_[cyt] + Orthophosphate_[cyt] + UDP-N-acetylmuramoyl-L-alanyl-D-glutamate_[cyt]
				0.000727807	0.000727789	0.000727807		0.000743605	0.000743582	0.000743605		0.000716573	0.000716562	0.000716573		0.000727807	0.000727789	0.000727807		0.000743605	0.000743582	0.000743605		0.000734056	0.000734046	0.000734056	R409 REACTION: ATP_[cyt] + UDP-N-acetylmuramoyl-L-alanyl-D-glutamate_[cyt] + meso-2,6-Diaminoheptanedioate_[cyt] => ADP_[cyt] + Orthophosphate_[cyt] + UDP-N-acetylmuramoyl-L-alanyl-D-gamma-glutamyl-meso-2,6-diaminopimelate_[cyt]
				0.000727807	0.000727789	0.000727807		0.000743605	0.000743582	0.000743605		0.000716573	0.000716562	0.000716573		0.000727807	0.000727789	0.000727807		0.000743605	0.000743582	0.000743605		0.000734056	0.000734046	0.000734056	R410 REACTION: L-Glutamate_[cyt] <=> D-Glutamate_[cyt]
				0.000727807	0.000727789	0.000727807		0.000743605	0.000743582	0.000743605		0.000716573	0.000716562	0.000716573		0.000727807	0.000727789	0.000727807		0.000743605	0.000743582	0.000743605		0.000734056	0.000734046	0.000734056	R411 REACTION: L-Alanine_[cyt] <=> D-Alanine_[cyt]
				0.000727807	0.000727789	0.000727807		0.000743605	0.000743582	0.000743605		0.000716573	0.000716562	0.000716573		0.000727807	0.000727789	0.000727807		0.000743605	0.000743582	0.000743605		0.000734056	0.000734046	0.000734056	R412 REACTION: ATP_[cyt] + 2 D-Alanine_[cyt] => ADP_[cyt] + Orthophosphate_[cyt] + D-Alanyl-D-alanine_[cyt]
				0.000727807	0.000727789	0.000727807		0.000743605	0.000743582	0.000743605		0.000716573	0.000716562	0.000716573		0.000727807	0.000727789	0.000727807		0.000743605	0.000743582	0.000743605		0.000734056	0.000734046	0.000734056	R413 REACTION: ATP_[cyt] + UDP-N-acetylmuramoyl-L-alanyl-D-gamma-glutamyl-meso-2,6-diaminopimelate_[cyt] + D-Alanyl-D-alanine_[cyt] => ADP_[cyt] + Orthophosphate_[cyt] + UDP-N-acetylmuramoyl-L-alanyl-D-glutamyl-6-carboxy-L-lysyl-D-alanyl-D-alanine_[cyt]
				0.000727807	0.000727789	0.000727807		0.000743605	0.000743582	0.000743605		0.000716573	0.000716562	0.000716573		0.000727807	0.000727789	0.000727807		0.000743605	0.000743582	0.000743605		0.000734056	0.000734046	0.000734056	R414 REACTION: UDP-N-acetylmuramoyl-L-alanyl-D-glutamyl-6-carboxy-L-lysyl-D-alanyl-D-alanine_[cyt] + di-trans,poly-cis-Undecaprenyl phosphate_[cyt] => UMP_[cyt] + Undecaprenyl-diphospho-N-acetylmuramoyl-L-alanyl-D-glutamyl-meso-2,6-diaminopimeloyl-D-alanyl-D-alanine_[cyt]
				0.000727807	0.000727789	0.000727807		0.000743605	0.000743582	0.000743605		0.000716573	0.000716562	0.000716573		0.000727807	0.000727789	0.000727807		0.000743605	0.000743582	0.000743605		0.000734056	0.000734046	0.000734056	R415 REACTION: Undecaprenyl-diphospho-N-acetylmuramoyl-L-alanyl-D-glutamyl-meso-2,6-diaminopimeloyl-D-alanyl-D-alanine_[cyt] + UDP-N-acetyl-D-glucosamine_[cyt] => Undecaprenyl-diphospho-N-acetylmuramoyl-(N-acetylglucosamine)-L-alanyl-D-glutamyl-meso-2,6-diaminopimeloyl-D-alanyl-D-alanine_[cyt] + UDP_[cyt]
				0	0	0.000727807		0.000743605	0	0.000743605		0	0	0.000716573		0	0	0.000727807		0	0	0.000743605		0.000734056	0	0.000734056	R416 REACTION: Undecaprenyl-diphospho-N-acetylmuramoyl-(N-acetylglucosamine)-L-alanyl-D-glutamyl-meso-2,6-diaminopimeloyl-D-alanyl-D-alanine_[cyt] + H2O_[cyt] => di-trans,poly-cis-Undecaprenyl diphosphate_[cyt] + Peptidoglycan_[cyt] + D-Alanine_[cyt]
				0.000727807	0	0.000727807		0	0	0.000743605		0.000716573	0	0.000716573		0.000727807	0	0.000727807		0.000743605	0	0.000743605		0	0	0.000734056	R417 REACTION: Undecaprenyl-diphospho-N-acetylmuramoyl-(N-acetylglucosamine)-L-alanyl-D-glutamyl-meso-2,6-diaminopimeloyl-D-alanyl-D-alanine_[cyt] + H2O_[cyt] => di-trans,poly-cis-Undecaprenyl diphosphate_[cyt] + Peptidoglycan_[cyt] + D-Alanine_[cyt]
				0.000727807	0.000727789	0.000727807		0.000743605	0.000743582	0.000743605		0.000716573	0.000716562	0.000716573		0.000727807	0.000727789	0.000727807		0.000743605	0.000743582	0.000743605		0.000734056	0.000734046	0.000734056	R418 REACTION: di-trans,poly-cis-Undecaprenyl diphosphate_[cyt] + H2O_[cyt] => di-trans,poly-cis-Undecaprenyl phosphate_[cyt] + Orthophosphate_[cyt]
				0.476704	0	0.978125		0.467603	0	0.960535		0.483175	0	0.990545		0.476704	0	0.978125		0	0	0.960535		0	0	1.0147	R419 REACTION: D-Sedoheptulose 1,7-bisphosphate_[cyt] <= Glycerone phosphate_[cyt] + D-Erythrose 4-phosphate_[cyt]
				0	0	0.978125		0	0	0.960535		0	0	0.990545		0	0	0.978125		0.467603	0	0.960535		0.494964	0	1.0147	R420 REACTION: D-Sedoheptulose 1,7-bisphosphate_[cyt] <= Glycerone phosphate_[cyt] + D-Erythrose 4-phosphate_[cyt]
				0.476704	0	0.978125		0.467603	0	0.960535		0.483175	0	0.990545		0.476704	0	0.978125		0.467603	0	0.960535		0.494964	0	1.0147	R421 REACTION: D-Sedoheptulose 1,7-bisphosphate_[cyt] + H2O_[cyt] => D-Sedoheptulose 7-phosphate_[cyt] + Orthophosphate_[cyt]
				0	0	0.000114505		0	0	0.000153537		0	0	7.2179e-05		0	0	0.000114505		0	0	0.000153537		0	0	7.08851e-05	R422 REACTION: D-Glucose 6-phosphate_[cyt] + NADP+_[cyt] => D-Glucono-1,5-lactone 6-phosphate_[cyt] + NADPH_[cyt] + H+_[cyt]
				0	0	0.000114505		0	0	0.000153537		0	0	7.2179e-05		0	0	0.000114505		0	0	0.000153537		0	0	7.08851e-05	R423 REACTION: D-Glucono-1,5-lactone 6-phosphate_[cyt] + H2O_[cyt] => 6-Phospho-D-gluconate_[cyt]
				0	0	0.000114505		0	0	0.000153537		0	0	7.2179e-05		0	0	0.000114505		0	0	0.000153537		0	0	7.08851e-05	R424 REACTION: 6-Phospho-D-gluconate_[cyt] + NADP+_[cyt] => D-Ribulose 5-phosphate_[cyt] + CO2_[cyt] + NADPH_[cyt] + H+_[cyt]
				0	-999.546	1000		0.443924	-999.556	1000		0	-999.54	1000		0.453527	-999.546	1000		0	-999.556	1000		0	-999.528	1000	R425 REACTION: D-Ribose 5-phosphate_[cyt] <=> D-Ribulose 5-phosphate_[cyt]
				0.453527	-999.546	1000		0	-999.556	1000		0.460356	-999.54	1000		0	-999.546	1000		0.443924	-999.556	1000		0.471588	-999.528	1000	R426 REACTION: D-Ribose 5-phosphate_[cyt] <=> D-Ribulose 5-phosphate_[cyt]
				0.476704	0.476692	0.476801		0.467603	0.467589	0.467742		0.483175	0.483168	0.48324		0.476704	0.476692	0.476801		0.467603	0.467589	0.467742		0.494964	0.494957	0.495028	R427 REACTION: D-Sedoheptulose 7-phosphate_[cyt] + D-Glyceraldehyde 3-phosphate_[cyt] <=> D-Ribose 5-phosphate_[cyt] + D-Xylulose 5-phosphate_[cyt]
				0.338765	0.338745	0.488158		0.32667	0.326645	0.479346		0.347365	0.347329	0.494422		0.338765	0.33867	0.488158		0.32667	0.326545	0.479346		0.28911	0.289062	0.506482	R428 REACTION: D-Fructose 6-phosphate_[cyt] + D-Glyceraldehyde 3-phosphate_[cyt] <=> D-Erythrose 4-phosphate_[cyt] + D-Xylulose 5-phosphate_[cyt]
				-0.815468	-0.815753	-0.815448		-0.794274	-0.79471	-0.794249		-0.830541	-0.830745	-0.830528		-0.815468	-0.815753	-0.815448		-0.794274	-0.79471	-0.794249		-0.784074	-0.784276	-0.784063	R429 REACTION: D-Ribulose 5-phosphate_[cyt] <=> D-Xylulose 5-phosphate_[cyt]
				0	-0.476801	0.501433		0	-0.467742	0.492947		0	-0.48324	0.507377		0	-0.476801	0.501433		0	-0.467742	0.492947		0	-0.495028	0.519747	R430 REACTION: D-Sedoheptulose 7-phosphate_[cyt] + D-Glyceraldehyde 3-phosphate_[cyt] <=> D-Erythrose 4-phosphate_[cyt] + D-Fructose 6-phosphate_[cyt]
				1.26896	1.26892	1.26923		0	0	0.00185303		0	0	1.26383		1.26896	1.26892	1.26923		0	0	0.00185303		0	0	0.00130578	R431 REACTION: D-Ribulose 1,5-bisphosphate_[cax] + 0.97 CO2_[cax] + 0.97 H2O_[cax] + 0.03 Oxygen_[cax] => 1.97 3-Phospho-D-glycerate_[cax] + 0.03 2-Phosphoglycolate_[cax]
				1.26896	1.26892	1.26923		1.23816	1.23812	1.23858		1.29086	1.29084	1.29106		1.26896	1.26892	1.26923		1.23816	1.23812	1.23858		1.25562	1.2556	1.25582	R432 REACTION: ATP_[cyt] + D-Ribulose 5-phosphate_[cyt] => ADP_[cyt] + D-Ribulose 1,5-bisphosphate_[cyt]
				0.0231765	0.0231759	0.0231842		0.0236795	0.0236788	0.0236894		0.0228187	0.0228184	0.0228234		0.0231765	0.0231759	0.0231842		0.0236795	0.0236788	0.0236894		0.0233755	0.0233751	0.02338	R433 REACTION: ATP_[cyt] + D-Ribose 5-phosphate_[cyt] <=> AMP_[cyt] + 5-Phospho-alpha-D-ribose 1-diphosphate_[cyt]
				0	0	0.00018666		0	0	0.000230305		0	0	0.000108268		0	0	0.00018666		0	0	0.000230305		0	0	0.000106328	R434 REACTION: Glycerone phosphate_[cyt] => Methylglyoxal_[cyt] + Orthophosphate_[cyt]
				0	-0.00018666	0		0	-0.000230305	0		0	-0.000108268	0		0	-0.00018666	0		0	-0.000230305	0		0	-0.000106328	0	R435 REACTION: (R)-S-Lactoylglutathione_[cyt] <=> Glutathione_[cyt] + Methylglyoxal_[cyt]
				0	0	0.00018666		0	0	0.000230305		0	0	0.000108268		0	0	0.00018666		0	0	0.000230305		0	0	0.000106328	R436 REACTION: (R)-S-Lactoylglutathione_[cyt] + H2O_[cyt] => Glutathione_[cyt] + (R)-Lactate_[cyt]
				0.149296	0	0.149399		0.152537	0	0.152686		0.146992	0	0.147062		0.149296	0	0.149468		0	0	0.152763		0.217309	0	0.217393	R437 REACTION: D-Fructose 6-phosphate_[cyt] + Orthophosphate_[cyt] => Acetyl phosphate_[cyt] + D-Erythrose 4-phosphate_[cyt] + H2O_[cyt]
				0	0	0.149399		0	0	0.152686		0	0	0.147062		0	0	0.149468		0.152537	0	0.152763		0	0	0.217393	R438 REACTION: D-Fructose 6-phosphate_[cyt] + Orthophosphate_[cyt] => Acetyl phosphate_[cyt] + D-Erythrose 4-phosphate_[cyt] + H2O_[cyt]
				0	0	0.149399		0	0	0.152686		0	0	0.147062		0	0	0.149468		0	0	0.152763		0	0	0.217393	R439 REACTION: D-Xylulose 5-phosphate_[cyt] + Orthophosphate_[cyt] => Acetyl phosphate_[cyt] + D-Glyceraldehyde 3-phosphate_[cyt] + H2O_[cyt]
				0	0	0.149399		0	0	0.152686		0	0	0.147062		0	0	0.149468		0	0	0.152763		0	0	0.217393	R440 REACTION: D-Xylulose 5-phosphate_[cyt] + Orthophosphate_[cyt] => Acetyl phosphate_[cyt] + D-Glyceraldehyde 3-phosphate_[cyt] + H2O_[cyt]
				0	0	0.00037332		0	0	0.00046061		0	0	0.000216537		0	0	0.00037332		0	0	0.00046061		0	0	0.000212655	R441 REACTION: ATP_[cyt] + Sedoheptulose 7-phosphate_[cyt] => ADP_[cyt] + Sedoheptulose1,7-bisphosphate_[cyt]
				0	0	0.00037332		0	0	0.00046061		0	0	0.000216537		0	0	0.00037332		0	0	0.00046061		0	0	0.000212655	R442 REACTION: ATP_[cyt] + Sedoheptulose 7-phosphate_[cyt] => ADP_[cyt] + Sedoheptulose1,7-bisphosphate_[cyt]
				18.7	18.7	18.7		18.7	18.7	18.7		18.7	18.7	18.7		18.7	18.7	18.7		18.7	18.7	18.7		18.7	18.7	18.7	R443 REACTION: 1 Photon_[ext] => 1 Photon_[tlm]
				9.34415	9.34397	9.8696		9.35004	9.34981	9.89328		9.33997	9.33986	9.85251		9.34415	9.34397	9.8696		9.35004	9.34981	9.89328		9.25444	9.25434	9.79333	R444 REACTION: 1 Photon_[tlm] => 1 Photon_P680_[tlm]
				9.35585	8.8304	9.35603		9.34996	8.80672	9.35019		9.36003	8.84749	9.36014		9.35585	8.8304	9.35603		9.34996	8.80672	9.35019		9.44556	8.90667	9.44566	R445 REACTION: 1 Photon_[tlm] => 1 Photon_P700_[tlm]
				0.262248	0	0.262814		0.271039	0	0.271736		0.255997	0	0.256326		0.262248	0	0.262814		0	0	0.271736		0.269177	0	0.269499	R446 REACTION: NADPH_[cyt] + 5 H+_[cyt] + PQ_[tlm] => NADP+_[cyt] + PQH2_[tlm] + 4 H+_[tll]
				0	0	0.131407		0	0	0.135868		0	0	0.128163		0	0	0.131407		0	0	0.135868		0	0	0.13475	R447 REACTION: NADPH_[cyt] + 5 H+_[cyt] + PQ_[cym] => NADP+_[cyt] + PQH2_[cym] + 4 H+_[pps]
				0.21064	0	0.211008		0.195765	0	0.19622		0.221219	0	0.221432		0.21064	0	0.211008		0.195765	0	0.19622		0.226616	0	0.226826	R448 REACTION: NADPH_[cyt] + 4 H+_[cyt] + PQ_[tlm] + H2O_[cyt] + CO2_[cyt] => NADP+_[cyt] + PQH2_[tlm] + 4 H+_[tll] + HCO3-_[cyt]
				0	0	0.211008		0	0	0.19622		0	0	0.221432		0	0	0.211008		0	0	0.19622		0	0	0.226826	R449 REACTION: NADPH_[cyt] + 4 H+_[cyt] + PQ_[cym] + H2O_[cyt] + CO2_[cyt] => NADP+_[cyt] + PQH2_[cym] + 4 H+_[pps] + HCO3-_[cyt]
				0	0	0.00043554		0	0	0.000537378		0	0	0.000252626		0	0	0.00043554		0	0	0.000537378		0	0	0.000248098	R450 REACTION: NADH_[cyt] + H+_[cyt] + PQ_[tlm] => NAD+_[cyt] + PQH2_[tlm]
				0	0	0.00043554		0	0	0.000537378		0	0	0.000252626		0	0	0.00043554		0	0	0.000537378		0	0	0.000248098	R451 REACTION: NADH_[cyt] + H+_[cyt] + PQ_[tlm] => NAD+_[cyt] + PQH2_[tlm]
				0	0	0.00043554		0	0	0.000537378		0	0	0.000252626		0	0	0.00043554		0	0	0.000537378		0	0	0.000248098	R452 REACTION: NADH_[cyt] + H+_[cyt] + PQ_[tlm] => NAD+_[cyt] + PQH2_[tlm]
				0	0	0.000435541		0	0	0.000537378		0	0	0.000252626		0	0	0.000435541		0	0	0.000537378		0	0	0.000248098	R453 REACTION: NADH_[cyt] + H+_[cyt] + PQ_[cym] => NAD+_[cyt] + PQH2_[cym]
				0	0	0.000435541		0	0	0.000537378		0	0	0.000252626		0	0	0.000435541		0	0	0.000537378		0	0	0.000248098	R454 REACTION: NADH_[cyt] + H+_[cyt] + PQ_[cym] => NAD+_[cyt] + PQH2_[cym]
				0	0	0.000435541		0	0	0.000537378		0	0	0.000252626		0	0	0.000435541		0	0	0.000537378		0	0	0.000248098	R455 REACTION: NADH_[cyt] + H+_[cyt] + PQ_[cym] => NAD+_[cyt] + PQH2_[cym]
				0	0	0.131407		0	0	0.135868		0	0	0.128163		0	0	0.131407		0	0	0.135868		0	0	0.13475	R456 REACTION: 4 Reduced plastocyanin_[tll] + Oxygen_[cyt] + 8 H+_[cyt] => 4 Oxidized plastocyanin_[tll] + 4 H+_[tll] + 2 H2O_[cyt]
				0.2263	0.2263	0.357707		0.2263	0.2263	0.362168		0.2263	0.2263	0.354463		0.2263	0.2263	0.357707		0.2263	0.2263	0.362168		0.2263	0.2263	0.36105	R457 REACTION: 4 Reduced plastocyanin_[tll] + Oxygen_[cyt] + 8 H+_[cyt] => 4 Oxidized plastocyanin_[tll] + 4 H+_[tll] + 2 H2O_[cyt]
				0	0	0.120571		0	0	0.11911		0	0	0.121597		0	0	0.120571		0	0	0.11911		0	0	0.13475	R458 REACTION: 4 Reduced plastocyanin_[pps] + Oxygen_[cyt] + 8 H+_[cyt] => 4 Oxidized plastocyanin_[pps] + 4 H+_[pps] + 2 H2O_[cyt]
				0	0	0.120571		0	0	0.11911		0	0	0.121597		0	0	0.120571		0	0	0.11911		0	0	0.13475	R459 REACTION: 4 Reduced plastocyanin_[pps] + Oxygen_[cyt] + 8 H+_[cyt] => 4 Oxidized plastocyanin_[pps] + 4 H+_[pps] + 2 H2O_[cyt]
				0	0	0.00021777		0	0	0.000268689		0	0	0.000126313		0	0	0.00021777		0	0	0.000268689		0	0	0.000124049	R460 REACTION: 2 PQH2_[tlm] + Oxygen_[cyt] + 4 H+_[cyt] => 2 PQ_[tlm] + 4 H+_[tll] + 2 H2O_[cyt]
				0	0	0.00021777		0	0	0.000268689		0	0	0.000126313		0	0	0.00021777		0	0	0.000268689		0	0	0.000124049	R461 REACTION: 2 PQH2_[cym] + Oxygen_[cyt] + 4 H+_[cyt] => 2 PQ_[cym] + 4 H+_[pps] + 2 H2O_[cyt]
				0	0	0.000871081		0	0	0.00107476		-3.42659e-12	0	0.000505253		0	0	0.000871081		0	0	0.00107476		0	0	0.000496195	R462 REACTION: PQH2_[tlm] + 2 Oxidized plastocyanin_[tll] => PQ_[tlm] + 2 Reduced plastocyanin_[tll] + 2 H+_[tll]
				0	0	0.000871081		0	0	0.00107476		0	0	0.000505253		0	0	0.000871081		0	0	0.00107476		0	0	0.000496195	R463 REACTION: PQH2_[cym] + 2 Oxidized plastocyanin_[pps] => PQ_[cym] + 2 Reduced plastocyanin_[pps] + 2 H+_[pps]
				10.261	9.77721	10.2612		10.2552	9.7768	10.2554		10.2652	9.77794	10.2653		10.261	9.77721	10.2612		10.2552	9.7768	10.2554		10.3508	9.8113	10.3509	R464 REACTION: PQH2_[tlm] + 1 Oxidized rieske_B6_[tlm] => PQH_B6_L_[tlm] + 1 Reduced rieske_B6_[tlm] + 1 H+_[tll]
				10.261	9.77721	10.2612		10.2552	9.7768	10.2554		10.2652	9.77794	10.2653		10.261	9.77721	10.2612		10.2552	9.7768	10.2554		10.3508	9.8113	10.3509	R465 REACTION: 1 Reduced rieske_B6_[tlm] + 1 Oxidized plastocyanin_[tll] => 1 Oxidized rieske_B6_[tlm] + 1 Reduced plastocyanin_[tll]
				10.261	9.77721	10.2612		10.2552	9.7768	10.2554		10.2652	9.77794	10.2653		10.261	9.77721	10.2612		10.2552	9.7768	10.2554		10.3508	9.8113	10.3509	R466 REACTION: PQH_B6_L_[tlm] + 1 HB3p_B6_[tlm] => PQ_B6_S_[tlm] + 1 HB2p_B6_[tlm] + 1 H+_[tll]
				5.13052	4.8886	5.13062		5.12758	4.8884	5.1277		5.13262	4.88897	5.13267		5.13052	4.8886	5.13062		5.12758	4.8884	5.1277		5.17538	4.90565	5.17543	R467 REACTION: PQ_B6_S_[tlm] => PQ_[tlm]
				5.13052	4.8886	5.13062		5.12758	4.8884	5.1277		5.13262	4.88897	5.13267		5.13052	4.8886	5.13062		5.12758	4.8884	5.1277		5.17538	4.90565	5.17543	R468 REACTION: PQ_B6_S_[tlm] + 1 HB2p_B6_[tlm] + 1 H+_[cyt] => PQH_B6_S_[tlm] + 1 HB3p_B6_[tlm]
				5.13052	4.8886	5.13062		5.12758	4.8884	5.1277		5.13262	4.88897	5.13267		5.13052	4.8886	5.13062		5.12758	4.8884	5.1277		5.17538	4.90565	5.17543	R469 REACTION: PQH_B6_S_[tlm] + 1 HB2p_B6_[tlm] + 1 H+_[cyt] => PQH2_[tlm] + 1 HB3p_B6_[tlm]
				0	0	0.482282		0	0	0.476441		0	0	0.486389		0	0	0.482282		0	0	0.476441		0	0	0.538998	R470 REACTION: PQH2_[cym] + 1 Oxidized rieske_B6_[cym] => PQH_B6_L_[cym] + 1 Reduced rieske_B6_[cym] + 1 H+_[pps]
				0	0	0.482282		0	0	0.476441		0	0	0.486389		0	0	0.482282		0	0	0.476441		0	0	0.538998	R471 REACTION: 1 Reduced rieske_B6_[cym] + 1 Oxidized plastocyanin_[pps] => 1 Oxidized rieske_B6_[cym] + 1 Reduced plastocyanin_[pps]
				0	0	0.482282		0	0	0.476441		0	0	0.486389		0	0	0.482282		0	0	0.476441		0	0	0.538998	R472 REACTION: PQH_B6_L_[cym] + 1 HB3p_B6_[cym] => PQ_B6_S_[cym] + 1 HB2p_B6_[cym] + 1 H+_[pps]
				0	0	0.241141		0	0	0.23822		0	0	0.243194		0	0	0.241141		0	0	0.23822		0	0	0.269499	R473 REACTION: PQ_B6_S_[cym] => PQ_[cym]
				0	0	0.241141		0	0	0.23822		0	0	0.243194		0	0	0.241141		0	0	0.23822		0	0	0.269499	R474 REACTION: PQ_B6_S_[cym] + 1 HB2p_B6_[cym] + 1 H+_[cyt] => PQH_B6_S_[cym] + 1 HB3p_B6_[cym]
				0	0	0.241141		0	0	0.23822		0	0	0.243194		0	0	0.241141		0	0	0.23822		0	0	0.269499	R475 REACTION: PQH_B6_S_[cym] + 1 HB2p_B6_[cym] + 1 H+_[cyt] => PQH2_[cym] + 1 HB3p_B6_[cym]
				9.30815	8.7827	9.30833		9.30226	8.75902	9.30249		9.31233	8.79979	9.31244		9.30815	8.7827	9.30833		9.30226	8.75902	9.30249		9.39786	8.85897	9.39796	R476 REACTION: 1 Photon_P700_[tlm] + 1 P700_[tlm] + 1 Oxidized ferredoxin_[cyt] => 1 P700p_[tlm] + 1 Reduced ferredoxin_[cyt]
				9.35585	8.8304	9.35603		9.34996	8.80672	9.35019		9.36003	8.84749	9.36014		9.35585	8.8304	9.35603		9.34996	8.80672	9.35019		9.44556	8.90667	9.44566	R477 REACTION: 1 P700p_[tlm] + 1 Reduced plastocyanin_[tll] => 1 Oxidized plastocyanin_[tll] + 1 P700_[tlm]
				3.59335	3.33066	1000		3.56738	3.2958	1000		3.61182	3.35556	1000		3.59335	3.33066	1000		3.56738	3.2958	1000		3.6291	3.35967	1000	R478 REACTION: 2 Reduced ferredoxin_[cyt] + NADP+_[cyt] + H+_[cyt] <=> 2 Oxidized ferredoxin_[cyt] + NADPH_[cyt]
				0.00795159	-996.661	0.00798719		0.00812419	-996.696	0.0081681		0.00782885	-996.637	0.00783675		0.00795159	-996.661	0.00798719		0.00812419	-996.696	0.0081681		0.00801986	-996.632	0.00803292	R479 REACTION: 2 Reduced ferredoxin_[cyt] + Thioredoxin disulfide_[cyt] + 2 H+_[cyt] <=> 2 Oxidized ferredoxin_[cyt] + Thioredoxin_[cyt]
				0.0477	0.0477	0.0480484		0.0477	0.0477	0.0481299		0.0477	0.0477	0.0479021		0.0477	0.0477	0.0480484		0.0477	0.0477	0.0481299		0.0477	0.0477	0.0478985	R480 REACTION: 1 Photon_P700_[tlm] + 1 P700_[tlm] + 1 Oxygen_[cyt] => 1 P700p_[tlm] + 1 Superoxide anion_[cyt]
				0.2263	0.2263	0.2263		0.2263	0.2263	0.2263		0.2263	0.2263	0.2263		0.2263	0.2263	0.2263		0.2263	0.2263	0.2263		0.2263	0.2263	0.2263	R481 REACTION: 2 NADPH_[cyt] + 2 H+_[cyt] + Oxygen_[cyt] => 2 NADP+_[cyt] + 2 H2O_[cyt]
				0.0473	0.0473	0.0478807		0.0473	0.0473	0.0480165		0.0473	0.0473	0.0476368		0.0473	0.0473	0.0478807		0.0473	0.0473	0.0480165		0.0473	0.0473	0.0476308	R482 REACTION: 1 Oxygen_[cyt] + 1 QAn_P680_[tlm] => 1 Superoxide anion_[cyt] + 1 QA_P680_[tlm]
				0	0	0.262814		0	0	0.271736		0	0	0.256326		0	0	0.262814		0.271039	0	0.271736		0	0	0.269499	R483 REACTION: NADPH_[cyt] + 5 H+_[cyt] + PQ_[tlm] => NADP+_[cyt] + PQH2_[tlm] + 4 H+_[tll]
				9.34415	9.34397	9.8696		9.35004	9.34981	9.89328		9.33997	9.33986	9.85251		9.34415	9.34397	9.8696		9.35004	9.34981	9.89328		9.25444	9.25434	9.79333	R484 REACTION: 1 Photon_680_[tlm] + 1 P680_[tlm] + 1 QA_P680_[tlm] => 1 P680p_[tlm] + 1 QAn_P680_[tlm]
				4.64843	4.64833	4.91115		4.65137	4.65125	4.92299		4.64633	4.64628	4.90261		4.64843	4.64833	4.91115		4.65137	4.65125	4.92299		4.60357	4.60352	4.87302	R485 REACTION: 1 PQ_[tlm] + 1 QAn_P680_[tlm] + H+_[cyt] => 1 PQn_P680_[tlm] + 1 QA_P680_[tlm]
				4.64843	4.64833	4.91115		4.65137	4.65125	4.92299		4.64633	4.64628	4.90261		4.64843	4.64833	4.91115		4.65137	4.65125	4.92299		4.60357	4.60352	4.87302	R486 REACTION: 1 PQn_P680_[tlm] + 1 QAn_P680_[tlm] + H+_[cyt] => 1 PQH2_[tlm] + 1 QA_P680_[tlm]
				2.33604	2.33599	2.4674		2.33751	2.33745	2.47332		2.33499	2.33497	2.46313		2.33604	2.33599	2.4674		2.33751	2.33745	2.47332		2.31361	2.31358	2.44833	R487 REACTION: 1 P680p_[tlm] + 1 S0_P680_[tlm] => 1 P680_[tlm] + 1 S1_P680_[tlm]
				2.33604	2.33599	2.4674		2.33751	2.33745	2.47332		2.33499	2.33497	2.46313		2.33604	2.33599	2.4674		2.33751	2.33745	2.47332		2.31361	2.31358	2.44833	R488 REACTION: 1 P680p_[tlm] + 1 S1_P680_[tlm] => 1 P680_[tlm] + 1 S2_P680_[tlm]
				2.33604	2.33599	2.4674		2.33751	2.33745	2.47332		2.33499	2.33497	2.46313		2.33604	2.33599	2.4674		2.33751	2.33745	2.47332		2.31361	2.31358	2.44833	R489 REACTION: 1 P680p_[tlm] + 1 S2_P680_[tlm] => 1 P680_[tlm] + 1 S3_P680_[tlm]
				2.33604	2.33599	2.4674		2.33751	2.33745	2.47332		2.33499	2.33497	2.46313		2.33604	2.33599	2.4674		2.33751	2.33745	2.47332		2.31361	2.31358	2.44833	R490 REACTION: 1 P680p_[tlm] + 1 S3_P680_[tlm] => 1 P680_[tlm] + 1 S4_P680_[tlm]
				2.33604	2.33599	2.4674		2.33751	2.33745	2.47332		2.33499	2.33497	2.46313		2.33604	2.33599	2.4674		2.33751	2.33745	2.47332		2.31361	2.31358	2.44833	R491 REACTION: 1 S4_P680_[tlm] + 2 H2O_[tll] => 1 S0_P680_[tlm] + Oxygen_[tll] + 4 H+_[tll]
				2.33307	2.1634	2.33314		2.33091	2.16337	2.33099		2.33461	2.16345	2.33465		2.33307	2.1634	2.33314		2.33091	2.16337	2.33099		2.34602	2.16584	2.34606	R492 REACTION: 14 H+_[tll] + 3 ADP_[cyt] + 3 Orthophosphate_[cyt] => 3 ATP_[cyt] + 3 H2O_[cyt] + 14 H+_[cyt]
				0	0	0.169613		0	0	0.16747		0	0	0.171121		0	0	0.169613		0	0	0.16747		0	0	0.180185	R493 REACTION: 14 H+_[pps] + 3 ADP_[cyt] + 3 Orthophosphate_[cyt] => 3 ATP_[cyt] + 3 H2O_[cyt] + 14 H+_[cyt]
				0	0	0.0787225		0	0	0.0805099		0.0771417	0	0.0773571		0.0783511	0	0.0787225		0	0	0.0805099		0.0790238	0	0.0792354	R494 REACTION: ATP_[cyt] + Pyruvate_[cyt] <= ADP_[cyt] + Phosphoenolpyruvate_[cyt]
				0.0783511	0	0.0787225		0.0800518	0	0.0805099		0	0	0.0773571		0	0	0.0787225		0.0800518	0	0.0805099		0	0	0.0792354	R495 REACTION: ATP_[cyt] + Pyruvate_[cyt] <= ADP_[cyt] + Phosphoenolpyruvate_[cyt]
				0	0	0.000296219		0	0	0.00046061		0	0	0.000216537		0	0	0.000296219		0	0	0.00046061		0	0	0.000212655	R496 REACTION: Pyruvate_[cyt] + CoA_[cyt] + NAD+_[cyt] => Acetyl-CoA_[cyt] + CO2_[cyt] + NADH_[cyt] + H+_[cyt]
				0	0	0.000296219		0	0	0.00046061		0	0	0.000216537		0	0	0.000296219		0	0	0.00046061		0	0	0.000212655	R497 REACTION: Pyruvate_[cyt] + CoA_[cyt] + NAD+_[cyt] => Acetyl-CoA_[cyt] + CO2_[cyt] + NADH_[cyt] + H+_[cyt]
				0	0	0.000296219		0	0	0.00046061		0	0	0.000216537		0	0	0.000296219		0	0	0.00046061		0	0	0.000212655	R498 REACTION: Pyruvate_[cyt] + CoA_[cyt] + NAD+_[cyt] => Acetyl-CoA_[cyt] + CO2_[cyt] + NADH_[cyt] + H+_[cyt]
				0.154919	0.154619	999.904		0.158281	0.157816	999.902		0.152527	0.152309	999.906		0.154919	0.154619	999.904		0.158281	0.157816	999.902		0.222979	0.222763	999.903	R499 REACTION: ATP_[cyt] + Acetate_[cyt] + CoA_[cyt] => AMP_[cyt] + Diphosphate_[cyt] + Acetyl-CoA_[cyt]
				0	0	0		0	0	0		0	0	0		0	0	0		0	0	0		0	0	0	R500 REACTION: Acetaldehyde_[cyt] + NAD+_[cyt] + H2O_[cyt] <= Acetate_[cyt] + NADH_[cyt] + H+_[cyt]
				0	0	0		0	0	0		0	0	0		0	0	0		0	0	0		0	0	0	R501 REACTION: Ethanol_[cyt] + NAD+_[cyt] <= Acetaldehyde_[cyt] + NADH_[cyt] + H+_[cyt]
				0	0	0		0	0	0		0	0	0		0	0	0		0	0	0		0	0	0	R502 REACTION: Ethanol_[cyt] + NADP+_[cyt] <= Acetaldehyde_[cyt] + NADPH_[cyt] + H+_[cyt]
				0.081846	0.0817379	0.0822173		0.0836226	0.0834664	0.0840806		0.0805826	0.0805093	0.080798		0.081846	0.0816687	0.0822173		0.0836226	0.0833897	0.0840806		0.0825487	0.0824767	0.0827602	R503 REACTION: Orthophosphate_[cyt] + Oxaloacetate_[cyt] <= Phosphoenolpyruvate_[cyt] + HCO3-_[cyt] + H+_[cyt]
				0.0239084	0.0235345	0.0242811		0.0244274	0.023966	0.0248872		0.0235394	0.0233225	0.0237556		0.0239084	0.0235345	0.0242811		0.0244274	0.023966	0.0248872		0.090844	0.0906301	0.0910554	R504 REACTION: (S)-Malate_[cyt] + NAD+_[cyt] <=> Oxaloacetate_[cyt] + NADH_[cyt] + H+_[cyt]
				-0.0699948	-0.0703663	-0.069887		-0.0715141	-0.0719725	-0.0713583		-0.0689143	-0.0691299	-0.0688412		-0.0699948	-0.0703663	-0.069887		-0.0715141	-0.0719725	-0.0713583		-0.0705958	-0.0708074	-0.0705239	R505 REACTION: L-Aspartate_[cyt] + 2-Oxoglutarate_[cyt] <=> Oxaloacetate_[cyt] + L-Glutamate_[cyt]
				0	0	0.00037332		0	0	0.00046061		0	0	0.000216537		0	0	0.00037332		0	0	0.00046061		0	0	0.000212655	R506 REACTION: ATP_[cyt] + Pyruvate_[cyt] + H2O_[cyt] => AMP_[cyt] + Phosphoenolpyruvate_[cyt] + Orthophosphate_[cyt]
				-0.012719	-0.012719	-0.0126828		-0.012995	-0.012995	-0.0129505		-0.0125226	-0.0125226	-0.0125144		-0.012719	-0.012719	-0.0126828		-0.012995	-0.012995	-0.0129505		-0.0128282	-0.0128282	-0.0128148	R507 REACTION: L-Alanine_[cyt] + NAD+_[cyt] + H2O_[cyt] <=> Pyruvate_[cyt] + NH3_[cyt] + NADH_[cyt] + H+_[cyt]
				0.0357597	0.0357588	0.0358094		0.0365359	0.0365347	0.0366019		0.0352077	0.0352072	0.0352703		0.0357597	0.0357588	0.0358837		0.0365359	0.0365347	0.0366959		0.102797	0.102756	0.10287	R508 REACTION: Citrate_[cyt] <=> cis-Aconitate_[cyt] + H2O_[cyt]
				-0.0357597	-0.0358094	-0.0357588		-0.0365359	-0.0366019	-0.0365347		-0.0352077	-0.0352703	-0.0352072		-0.0357597	-0.0358837	-0.0357588		-0.0365359	-0.0366959	-0.0365347		-0.102797	-0.10287	-0.102756	R509 REACTION: Isocitrate_[cyt] <=> cis-Aconitate_[cyt] + H2O_[cyt]
				0.0357597	0.0357588	0.0358094		0.0365359	0.0365347	0.0366019		0.0352077	0.0352072	0.0352703		0.0357597	0.0357588	0.0358094		0.0365359	0.0365347	0.0366019		0.0360667	0.0360662	0.0361008	R510 REACTION: Isocitrate_[cyt] + NADP+_[cyt] => 2-Oxoglutarate_[cyt] + CO2_[cyt] + NADPH_[cyt] + H+_[cyt]
				2.50984e-06	2.50978e-06	2.50984e-06		2.56432e-06	2.56424e-06	2.56432e-06		2.4711e-06	2.47106e-06	2.4711e-06		2.50984e-06	2.50978e-06	2.50984e-06		2.56432e-06	2.56424e-06	2.56432e-06		2.53139e-06	2.53135e-06	2.53139e-06	R511 REACTION: ATP_[cyt] + Succinate_[cyt] + CoA_[cyt] <=> ADP_[cyt] + Orthophosphate_[cyt] + Succinyl-CoA_[cyt]
				-0.0239084	-0.0242811	-0.0239078		-0.0244274	-0.0248872	-0.0244266		-0.0235394	-0.0237556	-0.023539		-0.0239084	-0.0242811	-0.0239078		-0.0244274	-0.0248872	-0.0244266		-0.090844	-0.0910554	-0.0908036	R512 REACTION: (S)-Malate_[cyt] <=> Fumarate_[cyt] + H2O_[cyt]
				0.00920634	0	0.00925671		0.00940617	0	0.00947305		0.00906423	0	0.00909567		0.00920634	0	0.00933108		0.00940617	0	0.00956709		0.0760157	0	0.0760891	R513 REACTION: Succinate_[cyt] + PQ_[tlm] => PQH2_[tlm] + Fumarate_[cyt]
				0	0	0.00925671		0	0	0.00947305		0	0	0.00909567		0	0	0.00933108		0	0	0.00956709		0	0	0.0760891	R514 REACTION: Succinate_[cyt] + PQ_[cym] => PQH2_[cym] + Fumarate_[cyt]
				0.0357597	0.0357588	0.0358094		0.0365359	0.0365347	0.0366019		0.0352077	0.0352072	0.0352703		0.0357597	0.0357588	0.0358837		0.0365359	0.0365347	0.0366959		0.102797	0.102756	0.10287	R515 REACTION: Citrate_[cyt] + CoA_[cyt] <= Acetyl-CoA_[cyt] + H2O_[cyt] + Oxaloacetate_[cyt]
				0	0	0.00018666		0	0	0.000230305		0	0	0.000108268		0	0	0.00018666		0	0	0.000230305		0	0	0.000106328	R516 REACTION: (R)-Lactate_[cyt] + NAD+_[cyt] <=> Pyruvate_[cyt] + NADH_[cyt] + H+_[cyt]
				0	0	0.00037332		0	0	0.00046061		0	0	0.000216537		0	0	0.000373327		0	0	0.00046061		0	0	0.000212655	R517 REACTION: (S)-Malate_[cyt] + NADP+_[cyt] => Pyruvate_[cyt] + CO2_[cyt] + NADPH_[cyt] + H+_[cyt]
				0	0	999.749		0	0	999.744		0	0	999.753		0	0	999.749		0	0	999.744		0	0	999.68	R518 REACTION: Acetyl-CoA_[cyt] + Orthophosphate_[cyt] => CoA_[cyt] + Acetyl phosphate_[cyt]
				-0.149296	-999.899	-0.148996		-0.152537	-999.896	-0.152072		-0.146992	-999.9	-0.146773		-0.149296	-999.899	-0.148996		-0.152537	-999.896	-0.152072		-0.217309	-999.898	-0.217093	R519 REACTION: ATP_[cyt] + Acetate_[cyt] <=> ADP_[cyt] + Acetyl phosphate_[cyt]
				0.0380687	0	0.038077		0	0	5.55908e-05		0	0	0.0651662		0	0	0.038077		0	0	5.55909e-05		0	0	3.91733e-05	R520 REACTION: 2-Phosphoglycolate_[cyt] + H2O_[cyt] => Glycolate_[cyt] + Orthophosphate_[cyt]
				0	0	0.038077		0	0	5.55908e-05		0.065141	0	0.0651662		0	0	0.038077		0	0	5.55909e-05		0	0	3.91733e-05	R521 REACTION: 2-Phosphoglycolate_[cyt] + H2O_[cyt] => Glycolate_[cyt] + Orthophosphate_[cyt]
				0	0	0.038077		0	0	5.55908e-05		0	0	0.0651662		0.0380687	0	0.038077		0	0	5.55909e-05		0	0	3.91733e-05	R522 REACTION: 2-Phosphoglycolate_[cyt] + H2O_[cyt] => Glycolate_[cyt] + Orthophosphate_[cyt]
				0	0	0.000296219		0	0	0.00046061		0	0	0.000216537		0	0	0.000296219		0	0	0.00046061		0	0	0.000212655	R523 REACTION: 2 Reduced ferredoxin_[cyt] + Acetyl-CoA_[cyt] + CO2_[cyt] + 2 H+_[cyt] <= 2 Oxidized ferredoxin_[cyt] + Pyruvate_[cyt] + CoA_[cyt]
				0	0	0.000118784		0	0	0.000146558		0	0	6.88981e-05		0	0	0.000118784		0	0	0.000146558		0	0	6.7663e-05	R524 REACTION: Oxalate_[cyt] => Formate_[cyt] + CO2_[cyt]
				0	0	6.74681e-05		0	0	8.9563e-05		0	0	1.61251e-05		0	0	6.74682e-05		0	0	8.9563e-05		0	0	2.65819e-05	R525 REACTION: Formate_[cyt] + 2 Ferricytochrome b1_[cyt] => CO2_[cyt] + 2 Ferrocytochrome b1_[cyt] + 2 H+_[cyt]
				0	0	0.000174216		0	0	0.000214951		0	0	0.000101051		0	0	0.000174216		0	0	0.000214951		0	0	9.92391e-05	R526 REACTION: L-Aspartate_[cyt] + H2O_[cyt] + Oxygen_[cyt] => Oxaloacetate_[cyt] + NH3_[cyt] + H2O2_[cyt]
				0	0	5.06011e-05		0	0	6.71723e-05		0	0	3.15783e-05		0	0	5.06011e-05		0	0	6.71723e-05		0	0	3.10122e-05	R527 REACTION: L-Glutamate_[cyt] => 4-Aminobutanoate_[cyt] + CO2_[cyt]
				0	0	5.06011e-05		0	0	6.71723e-05		0	0	3.15783e-05		0	0	5.06011e-05		0	0	6.71723e-05		0	0	3.10122e-05	R528 REACTION: 2-Oxoglutarate_[cyt] => Succinate semialdehyde_[cyt] + CO2_[cyt]
				0	0	5.06011e-05		0	0	6.71723e-05		0	0	3.15783e-05		0	0	5.06011e-05		0	0	6.71723e-05		0	0	3.10122e-05	R529 REACTION: Succinate semialdehyde_[cyt] + NADP+_[cyt] + H2O_[cyt] => Succinate_[cyt] + NADPH_[cyt] + H+_[cyt]
				0	0	5.06011e-05		0	0	6.71723e-05		0	0	3.15783e-05		0	0	5.06011e-05		0	0	6.71723e-05		0	0	3.10122e-05	R530 REACTION: 4-Aminobutanoate_[cyt] + 2-Oxoglutarate_[cyt] <=> Succinate semialdehyde_[cyt] + L-Glutamate_[cyt]
				0	0	0.0381038		2.73527e-05	0	8.29427e-05		0.0651673	0	0.0651925		0.0380954	0	0.0381038		2.73527e-05	0	8.29428e-05		2.70015e-05	0	6.61744e-05	R531 REACTION: Glycolate_[cyt] + NAD+_[cyt] => Glyoxylate_[cyt] + NADH_[cyt] + H+_[cyt]
				0.0380954	0	0.0381038		0	0	8.29427e-05		0	0	0.0651925		0	0	0.0381038		0	0	8.29428e-05		0	0	6.61744e-05	R532 REACTION: Glycolate_[cyt] + NAD+_[cyt] => Glyoxylate_[cyt] + NADH_[cyt] + H+_[cyt]
				0.00915413	0.0091539	0.00915413		0.00935283	0.00935254	0.00935283		0.00901283	0.0090127	0.00901283		0.00915413	0.0091539	0.00915413		0.00935283	0.00935254	0.00935283		0.00923273	0.00923259	0.00923273	R533 REACTION: 5-Phosphoribosylamine_[cyt] + Diphosphate_[cyt] + L-Glutamate_[cyt] <= L-Glutamine_[cyt] + 5-Phospho-alpha-D-ribose 1-diphosphate_[cyt] + H2O_[cyt]
				0.00915413	0.0091539	0.00915413		0.00935283	0.00935254	0.00935283		0.00901283	0.0090127	0.00901283		0.00915413	0.0091539	0.00915413		0.00935283	0.00935254	0.00935283		0.00923273	0.00923259	0.00923273	R534 REACTION: ATP_[cyt] + 5-Phosphoribosylamine_[cyt] + Glycine_[cyt] => ADP_[cyt] + Orthophosphate_[cyt] + 5'-Phosphoribosylglycinamide_[cyt]
				0	0	0.00912767		0	0	0.00934637		0	0	0.00893657		0	0	0.00912767		0	0	0.00934637		0	0	0.00916467	R535 REACTION: 10-Formyltetrahydrofolate_[cyt] + 5'-Phosphoribosylglycinamide_[cyt] => Tetrahydrofolate_[cyt] + 5'-Phosphoribosyl-N-formylglycinamide_[cyt]
				0.00906043	0	0.00912767		0.00925709	0	0.00934637		0.00892057	0	0.00893657		0.00906043	0	0.00912767		0.00925709	0	0.00934637		0.00913822	0	0.00916467	R536 REACTION: 5'-Phosphoribosylglycinamide_[cyt] + 5,10-Methenyltetrahydrofolate_[cyt] + H2O_[cyt] => 5'-Phosphoribosyl-N-formylglycinamide_[cyt] + Tetrahydrofolate_[cyt]
				0.00915413	0.0091539	0.00915413		0.00935283	0.00935254	0.00935283		0.00901283	0.0090127	0.00901283		0.00915413	0.0091539	0.00915413		0.00935283	0.00935254	0.00935283		0.00923273	0.00923259	0.00923273	R537 REACTION: ATP_[cyt] + 5'-Phosphoribosyl-N-formylglycinamide_[cyt] + L-Glutamine_[cyt] + H2O_[cyt] => ADP_[cyt] + Orthophosphate_[cyt] + 2-(Formamido)-N1-(5'-phosphoribosyl)acetamidine_[cyt] + L-Glutamate_[cyt]
				0.00915413	0.0091539	0.00915413		0.00935283	0.00935254	0.00935283		0.00901283	0.0090127	0.00901283		0.00915413	0.0091539	0.00915413		0.00935283	0.00935254	0.00935283		0.00923273	0.00923259	0.00923273	R538 REACTION: ATP_[cyt] + 2-(Formamido)-N1-(5'-phosphoribosyl)acetamidine_[cyt] => ADP_[cyt] + Orthophosphate_[cyt] + Aminoimidazole ribotide_[cyt]
				0.00914744	0.00914721	0.00914744		0.00934599	0.0093457	0.00934599		0.00900624	0.00900611	0.00900624		0.00914744	0.00914721	0.00914744		0.00934599	0.0093457	0.00934599		0.00922598	0.00922584	0.00922598	R539 REACTION: ATP_[cyt] + Aminoimidazole ribotide_[cyt] + HCO3-_[cyt] + H+_[cyt] => ADP_[cyt] + Orthophosphate_[cyt] + 5-Carboxyamino-1-(5-phospho-D-ribosyl)imidazole_[cyt]
				0.00914744	0.00914721	0.00914744		0.00934599	0.0093457	0.00934599		0.00900624	0.00900611	0.00900624		0.00914744	0.00914721	0.00914744		0.00934599	0.0093457	0.00934599		0.00922598	0.00922584	0.00922598	R540 REACTION: 5-Carboxyamino-1-(5-phospho-D-ribosyl)imidazole_[cyt] <=> 1-(5-Phospho-D-ribosyl)-5-amino-4-imidazolecarboxylate_[cyt]
				0.00914744	0.00914721	0.00914744		0.00934599	0.0093457	0.00934599		0.00900624	0.00900611	0.00900624		0.00914744	0.00914721	0.00914744		0.00934599	0.0093457	0.00934599		0.00922598	0.00922584	0.00922598	R541 REACTION: ATP_[cyt] + 1-(5-Phospho-D-ribosyl)-5-amino-4-imidazolecarboxylate_[cyt] + L-Aspartate_[cyt] <=> ADP_[cyt] + Orthophosphate_[cyt] + 1-(5'-Phosphoribosyl)-5-amino-4-(N-succinocarboxamide)-imidazole_[cyt]
				0.00914744	0.00914721	0.00914744		0.00934599	0.0093457	0.00934599		0.00900624	0.00900611	0.00900624		0.00914744	0.00914721	0.00914744		0.00934599	0.0093457	0.00934599		0.00922598	0.00922584	0.00922598	R542 REACTION: 1-(5'-Phosphoribosyl)-5-amino-4-(N-succinocarboxamide)-imidazole_[cyt] <=> Fumarate_[cyt] + 1-(5'-Phosphoribosyl)-5-amino-4-imidazolecarboxamide_[cyt]
				0.0116192	0.0116189	0.0116192		0.0118714	0.011871	0.0118714		0.0114398	0.0114397	0.0114398		0.0116192	0.0116189	0.0116192		0.0118714	0.011871	0.0118714		0.011719	0.0117188	0.011719	R543 REACTION: 10-Formyltetrahydrofolate_[cyt] + 1-(5'-Phosphoribosyl)-5-amino-4-imidazolecarboxamide_[cyt] => Tetrahydrofolate_[cyt] + 1-(5'-Phosphoribosyl)-5-formamido-4-imidazolecarboxamide_[cyt]
				-0.0116192	-0.0116192	-0.0116189		-0.0118714	-0.0118714	-0.011871		-0.0114398	-0.0114398	-0.0114397		-0.0116192	-0.0116192	-0.0116189		-0.0118714	-0.0118714	-0.011871		-0.011719	-0.011719	-0.0117188	R544 REACTION: IMP_[cyt] + H2O_[cyt] <=> 1-(5'-Phosphoribosyl)-5-formamido-4-imidazolecarboxamide_[cyt]
				0.00691463	0.00691445	0.00691463		0.00706472	0.0070645	0.00706472		0.00680789	0.00680779	0.00680789		0.00691463	0.00691445	0.00691463		0.00706472	0.0070645	0.00706472		0.006974	0.0069739	0.006974	R545 REACTION: GTP_[cyt] + IMP_[cyt] + L-Aspartate_[cyt] => GDP_[cyt] + Orthophosphate_[cyt] + N6-(1,2-Dicarboxyethyl)-AMP_[cyt]
				0.00691463	0.00691445	0.00691463		0.00706472	0.0070645	0.00706472		0.00680789	0.00680779	0.00680789		0.00691463	0.00691445	0.00691463		0.00706472	0.0070645	0.00706472		0.006974	0.0069739	0.006974	R546 REACTION: N6-(1,2-Dicarboxyethyl)-AMP_[cyt] => Fumarate_[cyt] + AMP_[cyt]
				0.000759001	0.000758982	0.000759001		0.000775476	0.000775452	0.000775476		0.000747285	0.000747274	0.000747285		0.000759001	0.000758982	0.000759001		0.000775476	0.000775452	0.000775476		0.000765518	0.000765507	0.000765518	R547 REACTION: dADP_[cyt] + Thioredoxin disulfide_[cyt] + H2O_[cyt] <= Thioredoxin_[cyt] + ADP_[cyt]
				0	-1000	1000		0	-1000	1000		0	-1000	1000		0	-1000	1000		0	-1000	1000		0	-1000	1000	R548 REACTION: dAMP_[cyt] + H2O_[cyt] <=> Deoxyadenosine_[cyt] + Orthophosphate_[cyt]
				0	-1000	1000		0	-1000	1000		0	-1000	1000		0	-1000	1000		0	-1000	1000		0	-1000	1000	R549 REACTION: dAMP_[cyt] + H2O_[cyt] <=> Deoxyadenosine_[cyt] + Orthophosphate_[cyt]
				0.000695058	0.000695041	0.000695058		0.000710145	0.000710123	0.000710145		0.000684329	0.000684319	0.000684329		0.000695058	0.000695041	0.000695058		0.000710145	0.000710123	0.000710145		0.000701026	0.000701016	0.000701026	R550 REACTION: dGDP_[cyt] + Thioredoxin disulfide_[cyt] + H2O_[cyt] <= GDP_[cyt] + Thioredoxin_[cyt]
				-0.000208317	-0.000216657	-0.000208311		-0.000212838	-0.000223438	-0.000212832		-0.000205101	-0.000210084	-0.000205098		-0.000208317	-0.000216657	-0.000208311		-0.000212838	-0.000223438	-0.000212832		-0.000210105	-0.000214999	-0.000210102	R551 REACTION: AMP_[cyt] + Diphosphate_[cyt] <=> Adenine_[cyt] + 5-Phospho-alpha-D-ribose 1-diphosphate_[cyt]
				0	0	0.00037332		0	0	0.00046061		0	0	0.000216537		0	0	0.000373321		0	0	0.00046061		0	0	0.000212655	R552 REACTION: GTP_[cyt] + H2O_[cyt] => GMP_[cyt] + Diphosphate_[cyt]
				0.0111477	0.0111474	0.0115207		0.0113896	0.0113893	0.0118499		0.0109756	0.0109754	0.011192		0.0111477	0.0111474	0.0115207		0.0113896	0.0113893	0.0118499		0.0112434	0.0112432	0.0114559	R553 REACTION: ATP_[cyt] + GDP_[cyt] <=> ADP_[cyt] + GTP_[cyt]
				0.000759001	0.000758982	0.000759001		0.000775476	0.000775452	0.000775476		0.000747285	0.000747274	0.000747285		0.000759001	0.000758982	0.000759001		0.000775476	0.000775452	0.000775476		0.000765518	0.000765507	0.000765518	R554 REACTION: ATP_[cyt] + dADP_[cyt] <=> ADP_[cyt] + dATP_[cyt]
				0.000695058	0.000695041	0.000695058		0.000710145	0.000710123	0.000710145		0.000684329	0.000684319	0.000684329		0.000695058	0.000695041	0.000695058		0.000710145	0.000710123	0.000710145		0.000701026	0.000701016	0.000701026	R555 REACTION: ATP_[cyt] + dGDP_[cyt] <=> ADP_[cyt] + dGTP_[cyt]
				1.33858e-05	1.33855e-05	2.17316e-05		1.36764e-05	1.36759e-05	2.42821e-05		1.31792e-05	1.3179e-05	1.8165e-05		1.33858e-05	1.33855e-05	2.17316e-05		1.36764e-05	1.36759e-05	2.42821e-05		1.35007e-05	1.35005e-05	1.83972e-05	R556 REACTION: 5'-Deoxyadenosine_[cyt] + H2O_[cyt] => 5-Deoxy-D-ribose_[cyt] + Adenine_[cyt]
				-0.000698324	-1000	999.999		-0.000713482	-1000	999.999		0	-1000	999.999		-0.000698324	-1000	999.999		-0.000713482	-1000	999.999		-0.00070432	-1000	999.999	R557 REACTION: AMP_[cyt] + H2O_[cyt] <=> Adenosine_[cyt] + Orthophosphate_[cyt]
				0	-1000	999.999		0	-1000	999.999		-0.000687544	-1000	999.999		0	-1000	999.999		0	-1000	999.999		0	-1000	999.999	R558 REACTION: AMP_[cyt] + H2O_[cyt] <=> Adenosine_[cyt] + Orthophosphate_[cyt]
				0.00470457	0.00470445	0.00470457		0.00480669	0.00480654	0.00480669		0.00463195	0.00463188	0.00463195		0.00470457	0.00470445	0.00470457		0.00480669	0.00480654	0.00480669		0.00474496	0.00474489	0.00474496	R559 REACTION: IMP_[cyt] + NAD+_[cyt] + H2O_[cyt] => Xanthosine 5'-phosphate_[cyt] + NADH_[cyt] + H+_[cyt]
				0.00470457	0.00470445	0.00470457		0.00480669	0.00480654	0.00480669		0.00463195	0.00463188	0.00463195		0.00470457	0.00470445	0.00470457		0.00480669	0.00480654	0.00480669		0.00474496	0.00474489	0.00474496	R560 REACTION: ATP_[cyt] + Xanthosine 5'-phosphate_[cyt] + L-Glutamine_[cyt] + H2O_[cyt] <=> AMP_[cyt] + Diphosphate_[cyt] + GMP_[cyt] + L-Glutamate_[cyt]
				0.00471126	0.00471114	0.00508446		0.00481352	0.00481338	0.00527399		0.00463854	0.00463847	0.00485501		0.00471126	0.00471114	0.00508446		0.00481352	0.00481338	0.00527399		0.00475171	0.00475164	0.0049643	R561 REACTION: ATP_[cyt] + GMP_[cyt] <=> ADP_[cyt] + GDP_[cyt]
				9.37007e-05	2.62301e-05	0.000467019		9.57345e-05	6.16852e-06	0.000556341		9.22543e-05	7.61278e-05	0.00030879		9.37007e-05	2.62302e-05	0.000467019		9.57345e-05	6.16853e-06	0.000556341		9.45052e-05	6.79219e-05	0.000307159	R562 REACTION: 5'-Phosphoribosylglycinamide_[cyt] + Formate_[cyt] + ATP_[cyt] => 5'-Phosphoribosyl-N-formylglycinamide_[cyt] + ADP_[cyt] + Orthophsophate_[cyt]
				0.213923	-999.786	1000		0	-999.782	1000		0	-999.79	1000		0	-999.786	1000		0.218567	-999.782	1000		0.28249	-999.718	1000	R563 REACTION: ATP_[cyt] + AMP_[cyt] <=> 2 ADP_[cyt]
				0	-999.786	1000		0.218567	-999.782	1000		0.210621	-999.79	1000		0.213923	-999.786	1000		0	-999.782	1000		0	-999.718	1000	R564 REACTION: ATP_[cyt] + AMP_[cyt] <=> 2 ADP_[cyt]
				0	-1000	1000		0	-1000	1000		0	-1000	1000		0	-1000	1000		0	-1000	1000		0	-1000	1000	R565 REACTION: ATP_[cyt] + dAMP_[cyt] <=> ADP_[cyt] + dADP_[cyt]
				0	-1000	1000		0	-1000	1000		0	-1000	1000		0	-1000	1000		0	-1000	1000		0	-1000	1000	R566 REACTION: ATP_[cyt] + dAMP_[cyt] <=> ADP_[cyt] + dADP_[cyt]
				0	0	0.00037332		0	0	0.00046061		0	0	0.000216537		0	0	0.000373321		0	0	0.00046061		0	0	0.000212655	R567 REACTION: UTP_[cyt] + H2O_[cyt] => UMP_[cyt] + Diphosphate_[cyt]
				0.000693001	0.000692984	0.0010663		0.000708043	0.000708021	0.00116863		0.000682304	0.000682294	0.000898831		0.000693001	0.000692984	0.0010663		0.000708043	0.000708021	0.00116863		0.000698951	0.000698941	0.000911596	R568 REACTION: ATP_[cyt] + dCDP_[cyt] <=> ADP_[cyt] + dCTP_[cyt]
				0	-0.00037332	0		0	-0.00046061	0		0	-0.000216537	0		0	-0.00037332	0		0	-0.00046061	0		0	-0.000212655	0	R569 REACTION: ATP_[cyt] + dUDP_[cyt] <=> ADP_[cyt] + dUTP_[cyt]
				0.00920885	0.00920862	0.00920885		0.00940873	0.00940844	0.00940873		0.0090667	0.00906657	0.0090667		0.00920885	0.00920862	0.00920885		0.00940873	0.00940844	0.00940873		0.00928791	0.00928778	0.00928791	R570 REACTION: Carbamoyl phosphate_[cyt] + L-Aspartate_[cyt] <=> Orthophosphate_[cyt] + N-Carbamoyl-L-aspartate_[cyt]
				0	-1000	999.991		-0.00940873	-1000	999.991		-0.0090667	-1000	999.991		-0.00920885	-1000	999.991		-0.00940873	-1000	999.991		-0.00928791	-1000	999.991	R571 REACTION: (S)-Dihydroorotate_[cyt] + H2O_[cyt] <=> N-Carbamoyl-L-aspartate_[cyt]
				-0.00920885	-1000	999.991		0	-1000	999.991		0	-1000	999.991		0	-1000	999.991		0	-1000	999.991		0	-1000	999.991	R572 REACTION: (S)-Dihydroorotate_[cyt] + H2O_[cyt] <=> N-Carbamoyl-L-aspartate_[cyt]
				0.00920885	0	0.00920885		0.00940873	0	0.00940873		0.0090667	0	0.0090667		0.00920885	0	0.00920885		0	0	0.00940873		0	0	0.00928791	R573 REACTION: (S)-Dihydroorotate_[cyt] + Fumarate_[cyt] => Orotate_[cyt] + Succinate_[cyt]
				0	0	0.00920885		0	0	0.00940873		0	0	0.0090667		0	0	0.00920885		0.00940873	0	0.00940873		0.00928791	0	0.00928791	R574 REACTION: (S)-Dihydroorotate_[cyt] + Fumarate_[cyt] => Orotate_[cyt] + Succinate_[cyt]
				-0.00920885	-0.00920885	-0.00920862		-0.00940873	-0.00940873	-0.00940844		-0.0090667	-0.0090667	-0.00906657		-0.00920885	-0.00920885	-0.00920862		-0.00940873	-0.00940873	-0.00940844		-0.00928791	-0.00928791	-0.00928778	R575 REACTION: Orotidine 5'-phosphate_[cyt] + Diphosphate_[cyt] <=> Orotate_[cyt] + 5-Phospho-alpha-D-ribose 1-diphosphate_[cyt]
				0.00920885	0.00920862	0.00920885		0.00940873	0.00940844	0.00940873		0.0090667	0.00906657	0.0090667		0.00920885	0.00920862	0.00920885		0.00940873	0.00940844	0.00940873		0.00928791	0.00928778	0.00928791	R576 REACTION: Orotidine 5'-phosphate_[cyt] => UMP_[cyt] + CO2_[cyt]
				0.00527861	0.00527848	0.00529535		0.00539319	0.00539302	0.00541029		0.00519713	0.00519706	0.00521361		0.00527861	0.00527848	0.00529535		0.00539319	0.00539302	0.00541029		0.00532393	0.00532386	0.00534081	R577 REACTION: ATP_[cyt] + CMP_[cyt] <=> ADP_[cyt] + CDP_[cyt]
				0.0106645	-999.989	1000		0	-999.989	1000		0	-999.99	1000		0	-999.989	1000		0	-999.989	1000		0	-999.989	1000	R578 REACTION: ATP_[cyt] + UMP_[cyt] <=> ADP_[cyt] + UDP_[cyt]
				0	-999.989	1000		0.0108959	-999.989	1000		0.0104998	-999.99	1000		0.0106645	-999.989	1000		0.0108959	-999.989	1000		0.010756	-999.989	1000	R579 REACTION: ATP_[cyt] + UMP_[cyt] <=> ADP_[cyt] + UDP_[cyt]
				0.0153914	0.0153911	0.0157644		0.0157255	0.015725	0.0161857		0.0151539	0.0151536	0.0153702		0.0153914	0.0153911	0.0157644		0.0157255	0.015725	0.0161857		0.0155236	0.0155234	0.015736	R580 REACTION: ATP_[cyt] + UDP_[cyt] <=> ADP_[cyt] + UTP_[cyt]
				0.00458561	0.00421218	0.00460234		0.00468515	0.00422439	0.00470224		0.00451483	0.00429823	0.0045313		0.00458561	0.00421218	0.00460234		0.00468515	0.00422439	0.00470224		0.00462498	0.00441226	0.00464186	R581 REACTION: ATP_[cyt] + CDP_[cyt] <=> ADP_[cyt] + CTP_[cyt]
				0.00451785	0.00414442	0.00489106		0.00461592	0.00415516	0.00507638		0.00444811	0.00423151	0.00466459		0.00451785	0.00414442	0.00489106		0.00461592	0.00415516	0.00507638		0.00455664	0.00434392	0.00476923	R582 REACTION: ATP_[cyt] + UTP_[cyt] + NH3_[cyt] => ADP_[cyt] + Orthophosphate_[cyt] + CTP_[cyt]
				0	0	0.00037332		0	0	0.00046061		0	0	0.000216537		0	0	0.00037332		0	0	0.00046061		0	0	0.000212655	R583 REACTION: ATP_[cyt] + UTP_[cyt] + L-Glutamine_[cyt] + H2O_[cyt] => ADP_[cyt] + Orthophosphate_[cyt] + CTP_[cyt] + L-Glutamate_[cyt]
				0	0	0.00037332		0	0	0.00046061		0	0	0.000216537		0	0	0.00037332		0	0	0.00046061		0	0	0.000212655	R584 REACTION: dCTP_[cyt] + H2O_[cyt] => dUTP_[cyt] + NH3_[cyt]
				0	0	0.00037332		0	0	0.00046061		0	0	0.000216537		0	0	0.00037332		0	0	0.00046061		0	0	0.000212655	R585 REACTION: CTP_[cyt] + H2O_[cyt] => UTP_[cyt] + NH3_[cyt]
				0.000761684	0.000761665	0.000761684		0.000778217	0.000778193	0.000778217		0.000749927	0.000749916	0.000749927		0.000761684	0.000761665	0.000761684		0.000778217	0.000778193	0.000778217		0.000768224	0.000768213	0.000768224	R586 REACTION: ATP_[cyt] + dTMP_[cyt] <=> ADP_[cyt] + dTDP_[cyt]
				-0.000761684	-0.000761684	-0.000761665		-0.000778217	-0.000778217	-0.000778193		-0.000749927	-0.000749927	-0.000749916		-0.000761684	-0.000761684	-0.000761665		-0.000778217	-0.000778217	-0.000778193		-0.000768224	-0.000768224	-0.000768213	R587 REACTION: ATP_[cyt] + dUMP_[cyt] <=> ADP_[cyt] + dUDP_[cyt]
				0.000761684	0.000761665	0.000761684		0.000778217	0.000778193	0.000778217		0.000749927	0.000749916	0.000749927		0.000761684	0.000761665	0.000761684		0.000778217	0.000778193	0.000778217		0.000768224	0.000768213	0.000768224	R588 REACTION: 5,10-Methylenetetrahydrofolate_[cyt] + dUMP_[cyt] + NADPH_[cyt] + H+_[cyt] => Tetrahydrofolate_[cyt] + dTMP_[cyt] + NADP+_[cyt]
				0	0	0.00037332		0	0	0.00046061		0	0	0.000216537		0	0	0.000373321		0	0	0.00046061		0	0	0.000212655	R589 REACTION: dUTP_[cyt] + H2O_[cyt] => dUMP_[cyt] + Diphosphate_[cyt]
				0.000693001	0.000692984	0.0010663		0.000708043	0.000708021	0.00116863		0.000682304	0.000682294	0.000898831		0.000693001	0.000692984	0.0010663		0.000708043	0.000708021	0.00116863		0.000698951	0.000698941	0.000911596	R590 REACTION: dCDP_[cyt] + Thioredoxin disulfide_[cyt] + H2O_[cyt] <= Thioredoxin_[cyt] + CDP_[cyt]
				0.000761684	0.000388345	0.000761684		0.000778217	0.000317583	0.000778217		0.000749927	0.000533379	0.000749927		0.000761684	0.000388345	0.000761684		0.000778217	0.000317583	0.000778217		0.000768224	0.000555558	0.000768224	R591 REACTION: dUDP_[cyt] + Thioredoxin disulfide_[cyt] + H2O_[cyt] <= Thioredoxin_[cyt] + UDP_[cyt]
				0.000761684	0.000761665	0.000761684		0.000778217	0.000778193	0.000778217		0.000749927	0.000749916	0.000749927		0.000761684	0.000761665	0.000761684		0.000778217	0.000778193	0.000778217		0.000768224	0.000768213	0.000768224	R592 REACTION: ATP_[cyt] + dTDP_[cyt] <=> ADP_[cyt] + dTTP_[cyt]
				1.47821e-05	1.47817e-05	1.47821e-05		1.51029e-05	1.51025e-05	1.51029e-05		1.45539e-05	1.45537e-05	1.45539e-05		1.47821e-05	1.47817e-05	1.47821e-05		1.51029e-05	1.51025e-05	1.51029e-05		1.4909e-05	1.49088e-05	1.4909e-05	R593 REACTION: Phytyl diphosphate_[cyt] + Homogentisate_[cyt] => 2-Methyl-6-phytylquinol_[cyt] + Diphosphate_[cyt] + CO2_[cyt]
				7.03909e-06	7.03891e-06	7.03909e-06		7.19188e-06	7.19166e-06	7.19188e-06		6.93043e-06	6.93033e-06	6.93043e-06		7.03909e-06	7.03891e-06	7.03909e-06		7.19188e-06	7.19166e-06	7.19188e-06		7.09953e-06	7.09942e-06	7.09953e-06	R594 REACTION: 2-Methyl-6-phytylquinol_[cyt] <=> delta-Tocopherol_[cyt]
				7.743e-06	7.7428e-06	7.743e-06		7.91107e-06	7.91082e-06	7.91107e-06		7.62348e-06	7.62337e-06	7.62348e-06		7.743e-06	7.7428e-06	7.743e-06		7.91107e-06	7.91082e-06	7.91107e-06		7.80948e-06	7.80937e-06	7.80948e-06	R595 REACTION: 2,3-Dimethyl-5-phytylquinol_[cyt] <=> gamma-Tocopherol_[cyt]
				7.03909e-06	7.03891e-06	7.03909e-06		7.19188e-06	7.19166e-06	7.19188e-06		6.93043e-06	6.93033e-06	6.93043e-06		7.03909e-06	7.03891e-06	7.03909e-06		7.19188e-06	7.19166e-06	7.19188e-06		7.09953e-06	7.09942e-06	7.09953e-06	R596 REACTION: S-Adenosyl-L-methionine_[cyt] + gamma-Tocopherol_[cyt] => S-Adenosyl-L-homocysteine_[cyt] + alpha-Tocopherol_[cyt]
				7.03909e-07	7.03891e-07	7.03909e-07		7.19188e-07	7.19166e-07	7.19188e-07		6.93043e-07	6.93033e-07	6.93043e-07		7.03909e-07	7.03891e-07	7.03909e-07		7.19188e-07	7.19166e-07	7.19188e-07		7.09953e-07	7.09942e-07	7.09953e-07	R597 REACTION: delta-Tocopherol_[cyt] + S-Adenosyl-L-methionine_[cyt] => beta-Tocopherol_[cyt] + S-Adenosyl-L-homocysteine_[cyt]
				0	0	0		0	0	0		0	0	0		0	0	0		0	0	0		0	0	0	R598 REACTION: 4-Hydroxybenzoate_[cyt] + Pyruvate_[cyt] <= Chorismate_[cyt]
				0	0	0		0	0	0		0	0	0		0	0	0		0	0	0		0	0	0	R599 REACTION: all-trans-Nonaprenyl diphosphate_[cyt] + 4-Hydroxybenzoate_[cyt] => Diphosphate_[cyt] + 3-Nonaprenyl-4-hydroxybenzoate_[cyt]
				0	0	0		0	0	0		0	0	0		0	0	0		0	0	0		0	0	0	R600 REACTION: 3-Nonaprenyl-4-hydroxybenzoate_[cyt] + 4 H+_[cyt] => 2-Methyl-6-solanyl-1,4-benzoquinol_[cyt] + H2O_[cyt]
				0	0	0		0	0	0		0	0	0		0	0	0		0	0	0		0	0	0	R601 REACTION: 2-Methyl-6-solanyl-1,4-benzoquinol_[cyt] + S-Adenosyl-L-methionine_[cyt] => Plastoquinone-9_[cyt] + S-Adenosyl-L-homocysteine_[cyt] + 2 H+_[cyt]
				7.743e-06	7.7428e-06	7.743e-06		7.91107e-06	7.91082e-06	7.91107e-06		7.62348e-06	7.62337e-06	7.62348e-06		7.743e-06	7.7428e-06	7.743e-06		7.91107e-06	7.91082e-06	7.91107e-06		7.80948e-06	7.80937e-06	7.80948e-06	R602 REACTION: 2-Methyl-6-phytylquinol_[cyt] + S-Adenosyl-L-methionine_[cyt] => 2,3-Dimethyl-5-phytylquinol_[cyt] + S-Adenosyl-L-homocysteine_[cyt]
				0	-1000	1000		0	-1000	1000		0	-1000	1000		0	-1000	1000		4.81856e-05	-1000	1000		0	-1000	1000	R603 REACTION: Chorismate_[cyt] <=> Isochorismate_[cyt]
				4.71619e-05	-1000	1000		4.81856e-05	-1000	1000		4.64339e-05	-1000	1000		4.71619e-05	-1000	1000		0	-1000	1000		4.75668e-05	-1000	1000	R604 REACTION: Chorismate_[cyt] <=> Isochorismate_[cyt]
				4.71619e-05	4.71607e-05	4.71619e-05		4.81856e-05	4.81841e-05	4.81856e-05		4.64339e-05	4.64332e-05	4.64339e-05		4.71619e-05	4.71607e-05	4.71619e-05		4.81856e-05	4.81841e-05	4.81856e-05		4.75668e-05	4.75661e-05	4.75668e-05	R605 REACTION: Isochorismate_[cyt] + 2-Oxoglutarate_[cyt] => 2-Succinyl-5-enolpyruvyl-6-hydroxy-3-cyclohexene-1-carboxylate_[cyt] + CO2_[cyt]
				4.71619e-05	4.71607e-05	4.71619e-05		4.81856e-05	4.81841e-05	4.81856e-05		4.64339e-05	4.64332e-05	4.64339e-05		4.71619e-05	4.71607e-05	4.71619e-05		4.81856e-05	4.81841e-05	4.81856e-05		4.75668e-05	4.75661e-05	4.75668e-05	R606 REACTION: 2-Succinyl-5-enolpyruvyl-6-hydroxy-3-cyclohexene-1-carboxylate_[cyt] => (1R,6R)-6-Hydroxy-2-succinylcyclohexa-2,4-diene-1-carboxylate_[cyt] + Pyruvate_[cyt]
				4.71619e-05	4.71607e-05	4.71619e-05		4.81856e-05	4.81841e-05	4.81856e-05		4.64339e-05	4.64332e-05	4.64339e-05		4.71619e-05	4.71607e-05	4.71619e-05		4.81856e-05	4.81841e-05	4.81856e-05		4.75668e-05	4.75661e-05	4.75668e-05	R607 REACTION: (1R,6R)-6-Hydroxy-2-succinylcyclohexa-2,4-diene-1-carboxylate_[cyt] => 2-Succinylbenzoate_[cyt] + H2O_[cyt]
				4.71619e-05	4.71607e-05	4.71619e-05		4.81856e-05	4.81841e-05	4.81856e-05		4.64339e-05	4.64332e-05	4.64339e-05		4.71619e-05	4.71607e-05	4.71619e-05		4.81856e-05	4.81841e-05	4.81856e-05		4.75668e-05	4.75661e-05	4.75668e-05	R608 REACTION: ATP_[cyt] + 2-Succinylbenzoate_[cyt] + CoA_[cyt] => AMP_[cyt] + Diphosphate_[cyt] + 2-Succinylbenzoyl-CoA_[cyt]
				4.71619e-05	4.71607e-05	4.71619e-05		4.81856e-05	4.81841e-05	4.81856e-05		4.64339e-05	4.64332e-05	4.64339e-05		4.71619e-05	4.71607e-05	4.71619e-05		4.81856e-05	4.81841e-05	4.81856e-05		4.75668e-05	4.75661e-05	4.75668e-05	R609 REACTION: 2-Succinylbenzoyl-CoA_[cyt] => 1,4-Dihydroxy-2-naphthoyl-CoA_[cyt] + H2O_[cyt]
				4.71619e-05	4.71607e-05	4.71619e-05		4.81856e-05	4.81841e-05	4.81856e-05		4.64339e-05	4.64332e-05	4.64339e-05		4.71619e-05	4.71607e-05	4.71619e-05		4.81856e-05	4.81841e-05	4.81856e-05		4.75668e-05	4.75661e-05	4.75668e-05	R610 REACTION: 1,4-Dihydroxy-2-naphthoyl-CoA_[cyt] + H2O_[cyt] => 1,4-Dihydroxy-2-naphthoate_[cyt] + CoA_[cyt]
				4.71619e-05	4.71607e-05	4.71619e-05		4.81856e-05	4.81841e-05	4.81856e-05		4.64339e-05	4.64332e-05	4.64339e-05		4.71619e-05	4.71607e-05	4.71619e-05		4.81856e-05	4.81841e-05	4.81856e-05		4.75668e-05	4.75661e-05	4.75668e-05	R611 REACTION: 1,4-Dihydroxy-2-naphthoate_[cyt] + Phytyl diphosphate_[cyt] => 2-Phytyl-1,4-naphthoquinone_[cyt] + CO2_[cyt] + Diphosphate_[cyt] + 2 H+_[cyt]
				4.71619e-05	4.71607e-05	4.71619e-05		4.81856e-05	4.81841e-05	4.81856e-05		4.64339e-05	4.64332e-05	4.64339e-05		4.71619e-05	4.71607e-05	4.71619e-05		4.81856e-05	4.81841e-05	4.81856e-05		4.75668e-05	4.75661e-05	4.75668e-05	R612 REACTION: 2-Phytyl-1,4-naphthoquinone_[cyt] + S-Adenosyl-L-methionine_[cyt] => Phylloquinone_[cyt] + S-Adenosyl-L-homocysteine_[cyt]
				1.47821e-05	1.47817e-05	1.47821e-05		1.51029e-05	1.51025e-05	1.51029e-05		1.45539e-05	1.45537e-05	1.45539e-05		1.47821e-05	1.47817e-05	1.47821e-05		1.51029e-05	1.51025e-05	1.51029e-05		1.4909e-05	1.49088e-05	1.4909e-05	R613 REACTION: 3-(4-Hydroxyphenyl)pyruvate_[cyt] + Oxygen_[cyt] => Homogentisate_[cyt] + CO2_[cyt]
				2.00787e-05	2.00782e-05	2.00787e-05		2.05145e-05	2.05139e-05	2.05145e-05		1.97688e-05	1.97685e-05	1.97688e-05		2.00787e-05	2.00782e-05	2.00787e-05		2.05145e-05	2.05139e-05	2.05145e-05		2.02511e-05	2.02508e-05	2.02511e-05	R614 REACTION: GTP_[cyt] + 3 H2O_[cyt] => Formate_[cyt] + 2,5-Diamino-6-(5'-phosphoribosylamino)-4-pyrimidineone_[cyt] + Diphosphate_[cyt]
				2.00787e-05	2.00782e-05	2.00787e-05		2.05145e-05	2.05139e-05	2.05145e-05		1.97688e-05	1.97685e-05	1.97688e-05		2.00787e-05	2.00782e-05	2.00787e-05		2.05145e-05	2.05139e-05	2.05145e-05		2.02511e-05	2.02508e-05	2.02511e-05	R615 REACTION: 2,5-Diamino-6-(5'-phosphoribosylamino)-4-pyrimidineone_[cyt] + H2O_[cyt] => 5-Amino-6-(5'-phosphoribosylamino)uracil_[cyt] + NH3_[cyt]
				2.00787e-05	2.00782e-05	2.00787e-05		2.05145e-05	2.05139e-05	2.05145e-05		1.97688e-05	1.97685e-05	1.97688e-05		2.00787e-05	2.00782e-05	2.00787e-05		2.05145e-05	2.05139e-05	2.05145e-05		2.02511e-05	2.02508e-05	2.02511e-05	R616 REACTION: 5-Amino-6-(5'-phosphoribitylamino)uracil_[cyt] + H2O_[cyt] <=> 5-Amino-6-(1-D-ribitylamino)uracil_[cyt] + Orthophosphate_[cyt]
				2.00787e-05	2.00782e-05	2.00787e-05		2.05145e-05	2.05139e-05	2.05145e-05		1.97688e-05	1.97685e-05	1.97688e-05		2.00787e-05	2.00782e-05	2.00787e-05		2.05145e-05	2.05139e-05	2.05145e-05		2.02511e-05	2.02508e-05	2.02511e-05	R617 REACTION: 5-Amino-6-(5'-phosphoribitylamino)uracil_[cyt] + NADP+_[cyt] <= 5-Amino-6-(5'-phosphoribosylamino)uracil_[cyt] + NADPH_[cyt] + H+_[cyt]
				4.01574e-05	4.01564e-05	4.01574e-05		4.10291e-05	4.10278e-05	4.10291e-05		3.95376e-05	3.9537e-05	3.95376e-05		4.01574e-05	4.01564e-05	4.01574e-05		4.10291e-05	4.10278e-05	4.10291e-05		4.05022e-05	4.05016e-05	4.05022e-05	R618 REACTION: D-Ribulose 5-phosphate_[cyt] => 3,4-Dihydroxy-2-butanone 4-phosphate_[cyt] + Formate_[cyt]
				4.01574e-05	4.01564e-05	4.01574e-05		4.10291e-05	4.10278e-05	4.10291e-05		3.95376e-05	3.9537e-05	3.95376e-05		4.01574e-05	4.01564e-05	4.01574e-05		4.10291e-05	4.10278e-05	4.10291e-05		4.05022e-05	4.05016e-05	4.05022e-05	R619 REACTION: 5-Amino-6-(1-D-ribitylamino)uracil_[cyt] + 3,4-Dihydroxy-2-butanone 4-phosphate_[cyt] => 6,7-Dimethyl-8-(1-D-ribityl)lumazine_[cyt] + 2 H2O_[cyt] + Orthophosphate_[cyt]
				2.00787e-05	2.00782e-05	2.00787e-05		2.05145e-05	2.05139e-05	2.05145e-05		1.97688e-05	1.97685e-05	1.97688e-05		2.00787e-05	2.00782e-05	2.00787e-05		2.05145e-05	2.05139e-05	2.05145e-05		2.02511e-05	2.02508e-05	2.02511e-05	R620 REACTION: 2 6,7-Dimethyl-8-(1-D-ribityl)lumazine_[cyt] => Riboflavin_[cyt] + 5-Amino-6-(1-D-ribitylamino)uracil_[cyt]
				1.33858e-05	1.33855e-05	1.33858e-05		1.36764e-05	1.36759e-05	1.36764e-05		1.31792e-05	1.3179e-05	1.31792e-05		1.33858e-05	1.33855e-05	1.33858e-05		1.36764e-05	1.36759e-05	1.36764e-05		1.35007e-05	1.35005e-05	1.35007e-05	R621 REACTION: ATP_[cyt] + Riboflavin_[cyt] => ADP_[cyt] + FMN_[cyt]
				6.6929e-06	6.69274e-06	6.6929e-06		6.83818e-06	6.83797e-06	6.83818e-06		6.58959e-06	6.5895e-06	6.58959e-06		6.6929e-06	6.69274e-06	6.6929e-06		6.83818e-06	6.83797e-06	6.83818e-06		6.75037e-06	6.75027e-06	6.75037e-06	R622 REACTION: ATP_[cyt] + FMN_[cyt] => Diphosphate_[cyt] + FAD_[cyt]
				-1.00394e-05	-1.00394e-05	-1.00391e-05		-1.02573e-05	-1.02573e-05	-1.0257e-05		-9.88439e-06	-9.88439e-06	-9.88424e-06		-1.00394e-05	-1.00394e-05	-1.00391e-05		-1.02573e-05	-1.02573e-05	-1.0257e-05		-1.01256e-05	-1.01256e-05	-1.01254e-05	R623 REACTION: Reduced FMN_[cyt] + NADP+_[cyt] <=> FMN_[cyt] + NADPH_[cyt] + H+_[cyt]
				6.6929e-06	6.69274e-06	6.6929e-06		6.83818e-06	6.83797e-06	6.83818e-06		6.58959e-06	6.5895e-06	6.58959e-06		6.6929e-06	6.69274e-06	6.6929e-06		6.83818e-06	6.83797e-06	6.83818e-06		6.75037e-06	6.75027e-06	6.75037e-06	R624 REACTION: Reduced FMN_[cyt] + Oxygen_[cyt] + NADH_[cyt] + H+_[cyt] => Dimethylbenzimidazole_[cyt] + D-Erythrose 4-phosphate_[cyt] + H2O_[cyt] + NAD+_[cyt]
				0	0	0		0	0	0		0	0	0		0	0	0		0	0	0		0	0	0	R625 REACTION: ADP-glucose_[cyt] + sn-Glycerol 3-phosphate_[cyt] => 2-(beta-D-Glucosyl)-sn-glycerol 3-phosphate_[cyt] + ADP_[cyt]
				0	0	0		0	0	0		0	0	0		0	0	0		0	0	0		0	0	0	R626 REACTION: 2-(beta-D-Glucosyl)-sn-glycerol 3-phosphate_[cyt] + H2O_[cyt] => 2-(beta-D-Glucosyl)-sn-glycerol_[cyt] + Orthophosphate_[cyt]
				0	0	0		0	0	0		0	0	0		0	0	0		0	0	0		0	0	0	R627 REACTION: L-Lysine_[cyt] => Cadaverine_[cyt] + CO2_[cyt]
				0.00115453	0.0011545	0.00115453		0.00117959	0.00117955	0.00117959		0.0011367	0.00113669	0.0011367		0.00115453	0.0011545	0.00115453		0.00117959	0.00117955	0.00117959		0.00116444	0.00116442	0.00116444	R628 REACTION: Agmatine_[cyt] + H2O_[cyt] => Putrescine_[cyt] + Urea_[cyt]
				0.000194931	0.000194926	0.000194931		0.000199162	0.000199156	0.000199162		0.000191922	0.000191919	0.000191922		0.000194931	0.000194926	0.000194931		0.000199162	0.000199156	0.000199162		0.000196604	0.000196602	0.000196604	R629 REACTION: S-Adenosylmethioninamine_[cyt] + Putrescine_[cyt] => 5'-Methylthioadenosine_[cyt] + Spermidine_[cyt] + H+_[cyt]
				0	0	0		0	0	0		0	0	0		0	0	0		0	0	0		0	0	0	R630 REACTION: S-Adenosylmethioninamine_[cyt] + Spermidine_[cyt] => 5'-Methylthioadenosine_[cyt] + Spermine_[cyt] + H+_[cyt]
				0.000194931	0.000194926	0.000194931		0.000199162	0.000199156	0.000199162		0.000191922	0.000191919	0.000191922		0.000194931	0.000194926	0.000194931		0.000199162	0.000199156	0.000199162		0.000196604	0.000196602	0.000196604	R631 REACTION: 5'-Methylthioadenosine_[cyt] + Orthophosphate_[cyt] => Adenine_[cyt] + S-Methyl-5-thio-D-ribose 1-phosphate_[cyt]
				0.000194931	0.000194926	0.000194931		0.000199162	0.000199156	0.000199162		0.000191922	0.000191919	0.000191922		0.000194931	0.000194926	0.000194931		0.000199162	0.000199156	0.000199162		0.000196604	0.000196602	0.000196604	R632 REACTION: S-Methyl-5-thio-D-ribose 1-phosphate_[cyt] <=> S-Methyl-5-thio-D-ribulose 1-phosphate_[cyt]
				0.00606718	0.00606702	999.755		0.00619887	0.00619868	999.75		0.00597352	0.00597343	999.759		0.00606718	0.00606702	999.755		0.00619887	0.00619868	999.75		0.00611927	0.00611918	999.686	R633 REACTION: ATP_[cyt] + D-Glucose 1-phosphate_[cyt] => Diphosphate_[cyt] + ADP-Glucose_[cyt]
				0.00606718	0	999.755		0.00619887	0	999.75		0	0	999.759		0.00606718	0	999.755		0.00619887	0	999.75		0	0	999.686	R634 REACTION: ADP-Glucose_[cyt] => ADP_[cyt] + Amylose_[cyt]
				0	0	999.755		0	0	999.75		0.00597352	0	999.759		0	0	999.755		0	0	999.75		0.00611927	0	999.686	R635 REACTION: ADP-Glucose_[cyt] => ADP_[cyt] + Amylose_[cyt]
				0.00606718	0.00606702	999.755		0.00619887	0.00619868	999.75		0.00597352	0.00597343	999.759		0.00606718	0.00606702	999.755		0.00619887	0.00619868	999.75		0.00611927	0.00611918	999.686	R636 REACTION: Amylose_[cyt] + Glycogen granule_[cyt] => Glycogen_[cyt]
				0	0	999.749		0	0	999.744		0	0	999.753		0	0	999.749		0	0	999.744		0	0	999.68	R637 REACTION: Amylose_[cyt] + Orthophosphate_[cyt] => D-Glucose 1-phosphate_[cyt]
				0	0	999.749		0	0	999.744		0	0	999.753		0	0	999.749		0	0	999.744		0	0	999.68	R638 REACTION: Amylose_[cyt] + Orthophosphate_[cyt] => D-Glucose 1-phosphate_[cyt]
				0	0	999.749		0	0	999.744		0	0	999.753		0	0	999.749		0	0	999.744		0	0	999.68	R639 REACTION: Glycogen_[cyt] + Orthophosphate_[cyt] => D-Glucose 1-phosphate_[cyt] + Glycogen granule_[cyt]
				0	0	999.749		0	0	999.744		0	0	999.753		0	0	999.749		0	0	999.744		0	0	999.68	R640 REACTION: Glycogen_[cyt] + Orthophosphate_[cyt] => D-Glucose 1-phosphate_[cyt] + Glycogen granule_[cyt]
				0	0	0.00037332		0	0	0.00046061		0	0	0.000216537		0	0	0.00037332		0	0	0.00046061		0	0	0.000212655	R641 REACTION: Glycogen_[cyt] + H2O_[cyt] => D-Glucose_[cyt] + Glycogen granule_[cyt]
				0	0	0.00037332		0	0	0.00046061		0	0	0.000216537		0	0	0.00037332		0	0	0.00046061		0	0	0.000212655	R642 REACTION: Glycogen_[cyt] + H2O_[cyt] => D-Glucose_[cyt] + Glycogen granule_[cyt]
				0	0	0		0	0	0		0	0	0		0	0	0		0	0	0		0	0	0	R643 REACTION: 2 Acetyl-CoA_[cyt] <=> CoA_[cyt] + Acetoacetyl-Co_[cyt]
				0	0	0		0	0	0		0	0	0		0	0	0		0	0	0		0	0	0	R644 REACTION: (R)-3-Hydroxybutanoyl-CoA_[cyt] + NADP+_[cyt] <=> Acetoacetyl-CoA_[cyt] + NADPH_[cyt] + H+_[cyt]
				0	0	0		0	0	0		0	0	0		0	0	0		0	0	0		0	0	0	R645 REACTION: (R)-3-Hydroxybutanoyl-CoA_[cyt] <=> Poly-beta-hydroxybutyrate_[cyt] + CoA_[cyt]
				0	0	0.00018666		0	0	0.000230305		0	0	0.000108269		0	0	0.00018666		0	0	0.000230305		0	0	0.000106328	R646 REACTION: 1 L-Aspartate_[cyt] + 1 L-Arginine_[cyt] + 2 ATP_[cyt] + Cyanophycin polymer_[cyt] => Cyanophycin_[cyt] + 2 Orthophosphate_[cyt] + 2 ADP_[cyt]
				0	0	0.00018666		0	0	0.000230305		0	0	0.000108269		0	0	0.00018666		0	0	0.000230305		0	0	0.000106328	R647 REACTION: Cyanophycine_[cyt] + 2 H2O_[cyt] => 1 L-Aspartate_[cyt] + 1 L-Arginine_[cyt] + Cyanophycin polymer_[cyt]
				0.00494581	0.00494569	0.00494581		0.00505317	0.00505301	0.00505317		0.00486947	0.0048694	0.00486947		0.00494581	0.00494569	0.00494581		0.00505317	0.00505301	0.00505317		0.00498828	0.00498821	0.00498828	R648 REACTION: Pyruvate_[cyt] + D-Glyceraldehyde 3-phosphate_[cyt] => 1-Deoxy-D-xylulose 5-phosphate_[cyt] + CO2_[cyt]
				0.00493243	0.0049323	0.00493243		0.00503949	0.00503933	0.00503949		0.00485629	0.00485622	0.00485629		0.00493243	0.0049323	0.00493243		0.00503949	0.00503933	0.00503949		0.00497478	0.00497471	0.00497478	R649 REACTION: 2-C-Methyl-D-erythritol 4-phosphate_[cyt] + NADP+_[cyt] <= 1-Deoxy-D-xylulose 5-phosphate_[cyt] + NADPH_[cyt] + H+_[cyt]
				0.00493243	0.0049323	0.00493243		0.00503949	0.00503933	0.00503949		0.00485629	0.00485622	0.00485629		0.00493243	0.0049323	0.00493243		0.00503949	0.00503933	0.00503949		0.00497478	0.00497471	0.00497478	R650 REACTION: 2-C-Methyl-D-erythritol 4-phosphate_[cyt] + CTP_[cyt] => 4-(Cytidine 5'-diphospho)-2-C-methyl-D-erythritol_[cyt] + Diphosphate_[cyt]
				0.00493243	0.0049323	0.00493243		0.00503949	0.00503933	0.00503949		0.00485629	0.00485622	0.00485629		0.00493243	0.0049323	0.00493243		0.00503949	0.00503933	0.00503949		0.00497478	0.00497471	0.00497478	R651 REACTION: 4-(Cytidine 5'-diphospho)-2-C-methyl-D-erythritol_[cyt] + ATP_[cyt] <=> 2-Phospho-4-(cytidine 5'-diphospho)-2-C-methyl-D-erythritol_[cyt] + ADP_[cyt]
				0.00493243	0.0049323	0.00493243		0.00503949	0.00503933	0.00503949		0.00485629	0.00485622	0.00485629		0.00493243	0.0049323	0.00493243		0.00503949	0.00503933	0.00503949		0.00497478	0.00497471	0.00497478	R652 REACTION: 2-Phospho-4-(cytidine 5'-diphospho)-2-C-methyl-D-erythritol_[cyt] => 2-C-Methyl-D-erythritol 2,4-cyclodiphosphate_[cyt] + CMP_[cyt]
				0.00493243	0.0049323	0.00493243		0.00503949	0.00503933	0.00503949		0.00485629	0.00485622	0.00485629		0.00493243	0.0049323	0.00493243		0.00503949	0.00503933	0.00503949		0.00497478	0.00497471	0.00497478	R653 REACTION: 2-C-Methyl-D-erythritol 2,4-cyclodiphosphate_[cyt] + 2 Reduced ferredoxin_[cyt] + 2 H+_[cyt] => 1-Hydroxy-2-methyl-2-butenyl 4-diphosphate_[cyt] + H2O_[cyt] + 2 Oxidized ferredoxin_[cyt]
				0.0036989	0	0.00493243		0.00377919	0	0.00503949		0.00364181	0	0.00485629		0.0036989	0	0.00493243		0.00377919	0	0.00503949		0.00373066	0	0.00497478	R654 REACTION: 1-Hydroxy-2-methyl-2-butenyl 4-diphosphate_[cyt] + NADPH_[cyt] + H+_[cyt] => Isopentenyl diphosphate_[cyt] + NADP+_[cyt] + H2O_[cyt]
				0.00123353	0	0.00493243		0.0012603	0	0.00503949		0.00121448	0	0.00485629		0.00123353	0	0.00493243		0.0012603	0	0.00503949		0.00124412	0	0.00497478	R655 REACTION: Dimethylallyl diphosphate_[cyt] + NADP+_[cyt] + H2O_[cyt] <= 1-Hydroxy-2-methyl-2-butenyl 4-diphosphate_[cyt] + NADPH_[cyt] + H+_[cyt]
				0	-0.0036989	0.00123353		0	-0.00377919	0.0012603		0	-0.00364181	0.00121448		0	-0.0036989	0.00123353		0	-0.00377919	0.0012603		0	-0.00373066	0.00124412	R656 REACTION: Isopentenyl diphosphate_[cyt] <=> Dimethylallyl diphosphate_[cyt]
				0.00123353	0.00123349	0.00123353		0.0012603	0.00126026	0.0012603		0.00121448	0.00121447	0.00121448		0.00123353	0.00123349	0.00123353		0.0012603	0.00126026	0.0012603		0.00124412	0.0012441	0.00124412	R657 REACTION: Dimethylallyl diphosphate_[cyt] + Isopentenyl diphosphate_[cyt] => Diphosphate_[cyt] + Geranyl diphosphate_[cyt]
				0.00123353	0.00123349	0.00123353		0.0012603	0.00126026	0.0012603		0.00121448	0.00121447	0.00121448		0.00123353	0.00123349	0.00123353		0.0012603	0.00126026	0.0012603		0.00124412	0.0012441	0.00124412	R658 REACTION: Geranyl diphosphate_[cyt] + Isopentenyl diphosphate_[cyt] => Diphosphate_[cyt] + trans,trans-Farnesyl diphosphate_[cyt]
				0.00121847	0.00121844	0.00121847		0.00124491	0.00124488	0.00124491		0.00119966	0.00119964	0.00119966		0.00121847	0.00121844	0.00121847		0.00124491	0.00124488	0.00124491		0.00122893	0.00122891	0.00122893	R659 REACTION: trans,trans-Farnesyl diphosphate_[cyt] + Isopentenyl diphosphate_[cyt] => Diphosphate_[cyt] + Geranylgeranyl diphosphate_[cyt]
				1.67323e-06	1.67318e-06	1.67323e-06		1.70955e-06	1.70949e-06	1.70955e-06		1.6474e-06	1.64737e-06	1.6474e-06		1.67323e-06	1.67318e-06	1.67323e-06		1.70955e-06	1.70949e-06	1.70955e-06		1.68759e-06	1.68757e-06	1.68759e-06	R660 REACTION: trans,trans-Farnesyl diphosphate_[cyt] + 8 Isopentenyl diphosphate_[cyt] => di-trans,poly-cis-Undecaprenyl diphosphate_[cyt] + 8 Diphosphate_[cyt]
				0.000644077	0.00064406	0.000644077		0.000658057	0.000658037	0.000658057		0.000634135	0.000634125	0.000634135		0.000644077	0.00064406	0.000644077		0.000658057	0.000658037	0.000658057		0.000649607	0.000649597	0.000649607	R661 REACTION: Geranylgeranyl diphosphate_[cyt] + 3 H+_[cyt] + 3 NADPH_[cyt] => Phytyl diphosphate_[cyt] + 3 NADP+_[cyt]
				0	0	0		0	0	0		0	0	0		0	0	0		0	0	0		0	0	0	R662 REACTION: Geranyl diphosphate_[cyt] + 7 Isopentenyl diphosphate_[cyt] => all-trans-Nonaprenyl diphosphate_[cyt] + 7 Diphosphate_[cyt]
				0	0	0		0	0	0		0	0	0		0	0	0		0	0	0		0	0	0	R663 REACTION: Geranylgeranyl diphosphate_[cyt] + 5 Isopentenyl diphosphate_[cyt] => all-trans-Nonaprenyl diphosphate_[cyt] + 5 Diphosphate_[cyt]
				6.6929e-06	6.69274e-06	6.6929e-06		6.83818e-06	6.83797e-06	6.83818e-06		6.58959e-06	6.5895e-06	6.58959e-06		6.6929e-06	6.69274e-06	6.6929e-06		6.83818e-06	6.83797e-06	6.83818e-06		6.75037e-06	6.75027e-06	6.75037e-06	R664 REACTION: Aminoimidazole ribotide_[cyt] + S-Adenosyl-L-methionine_[cyt] <=> 4-Amino-2-methyl-5-phosphomethylpyrimidine_[cyt] + L-Methionine_[cyt] + 5'-Deoxyadenosine_[cyt] + Formate_[cyt] + Carbon monoxide_[cyt]
				6.6929e-06	6.69274e-06	6.6929e-06		6.83818e-06	6.83797e-06	6.83818e-06		6.58959e-06	6.5895e-06	6.58959e-06		6.6929e-06	6.69274e-06	6.6929e-06		6.83818e-06	6.83797e-06	6.83818e-06		6.75037e-06	6.75027e-06	6.75037e-06	R665 REACTION: ATP_[cyt] + 4-Amino-2-methyl-5-phosphomethylpyrimidine_[cyt] => ADP_[cyt] + 2-Methyl-4-amino-5-hydroxymethylpyrimidine diphosphate_[cyt]
				6.6929e-06	6.69274e-06	6.6929e-06		6.83818e-06	6.83797e-06	6.83818e-06		6.58959e-06	6.5895e-06	6.58959e-06		6.6929e-06	6.69274e-06	6.6929e-06		6.83818e-06	6.83797e-06	6.83818e-06		6.75037e-06	6.75027e-06	6.75037e-06	R666 REACTION: L-Cysteine_[cyt] + ATP_[cyt] + 1-Deoxy-D-xylulose 5-phosphate_[cyt] + L-Tyrosine_[cyt] + S-Adenosyl-L-methionine_[cyt] + NADPH_[cyt] + 3 H+_[cyt] => 4-Methyl-5-(2-phosphoethyl)-thiazole_[cyt] + Diphosphate_[cyt] + L-Methionine_[cyt] + L-Alanine_[cyt] + 4-Methylphenol_[cyt] + 5'-Deoxyadenosine_[cyt] + CO2_[cyt] + 2 H2O_[cyt] + AMP_[cyt] + NADP+_[cyt]
				6.6929e-06	6.69274e-06	6.6929e-06		6.83818e-06	6.83797e-06	6.83818e-06		6.58959e-06	6.5895e-06	6.58959e-06		6.6929e-06	6.69274e-06	6.6929e-06		6.83818e-06	6.83797e-06	6.83818e-06		6.75037e-06	6.75027e-06	6.75037e-06	R667 REACTION: 2-Methyl-4-amino-5-hydroxymethylpyrimidine diphosphate_[cyt] + 4-Methyl-5-(2-phosphoethyl)-thiazole_[cyt] + H+_[cyt] => Diphosphate_[cyt] + Thiamin monophosphate_[cyt]
				6.6929e-06	6.69274e-06	6.6929e-06		6.83818e-06	6.83797e-06	6.83818e-06		6.58959e-06	6.5895e-06	6.58959e-06		6.6929e-06	6.69274e-06	6.6929e-06		6.83818e-06	6.83797e-06	6.83818e-06		6.75037e-06	6.75027e-06	6.75037e-06	R668 REACTION: ATP_[cyt] + Thiamin monophosphate_[cyt] => ADP_[cyt] + Thiamin diphosphate_[cyt]
				1.45977	1.45936	1.46011		1.49146	1.49095	1.49187		1.43724	1.437	1.43744		1.45977	1.45936	1.46011		1.49146	1.49095	1.49187		1.47231	1.47207	1.4725	R669 REACTION: 1 H+_[ext] <=> 1 H+_[cyt]
				-1.80823	-1.80824	-1.80818		-1.84748	-1.84749	-1.84742		-1.78032	-1.78032	-1.78029		-1.80823	-1.80824	-1.80818		-1.84748	-1.84749	-1.84742		-1.82375	-1.82376	-1.82373	R670 REACTION: 1 Oxygen_[ext] <=> 1 Oxygen_[cyt]
				0	0	0.00037332		0	0	0.00046061		0	0	0.000216537		0	0	0.00037332		0	0	0.00046061		0	0	0.000212655	R671 REACTION: 1 CO2_[cyt] => 1 CO2_[ext]
				-0.416637	-0.417	-0.416559		-0.42568	-0.426128	-0.425578		-0.410206	-0.410416	-0.410184		-0.416637	-0.417	-0.416559		-0.42568	-0.426128	-0.425578		-0.420214	-0.420421	-0.420182	R672 REACTION: 1 H2O_[ext] <=> 1 H2O_[cyt]
				1.19619	1.19616	1.19653		1.22215	1.22212	1.22258		1.17773	1.17771	1.17792		1.19619	1.19616	1.19653		1.22215	1.22212	1.22258		1.20646	1.20644	1.20666	R673 REACTION: 1 HCO3-_[ext] + 1 ATP_[cyt] + H2O_[cyt] => 1 HCO3-_[cyt] + 1 ADP_[cyt] + Orthophosphate_[cyt]
				0	0	0		0	0	0		0	0	0		0	0	0		0	0	0		0	0	0	R674 REACTION: Na+_[ext] + HCO3-_[ext] => Na+_[cyt] + HCO3-_[cyt]
				0	0	0		0	0	0		0	0	0		0	0	0		0	0	0		0	0	0	R675 REACTION: Na+_[ext] + HCO3-_[ext] => Na+_[cyt] + HCO3-_[cyt]
				0	0	0		0	0	0		0	0	0		0	0	0		0	0	0		0	0	0	R676 REACTION: H+_[ext] + D-Glucose_[ext] => H+_[cyt] + D-Glucose_[cyt]
				0	0	0		0	0	0		0	0	0		0	0	0		0	0	0		0	0	0	R677 REACTION: ATP_[cyt] + H2O_[cyt] + L-Glutamine_[ext] => ADP_[cyt] + Orthophosphate_[cyt] + L-Glutamine_[cyt]
				0	0	0		0	0	0		0	0	0		0	0	0		0	0	0		0	0	0	R678 REACTION: ATP_[cyt] + H2O_[cyt] + L-Arginine_[ext] => ADP_[cyt] + Orthophosphate_[cyt] + L-Arginine_[cyt]
				0	0	0		0	0	0		0	0	0		0	0	0		0	0	0		0	0	0	R679 REACTION: Na+_[ext] + L-Glutamate_[ext] => Na+_[cyt] + L-Glutamate_[cyt]
				0	0	0		0	0	0		0	0	0		0	0	0		0	0	0		0	0	0	R680 REACTION: Na+_[ext] + L-Glutamate_[ext] => Na+_[cyt] + L-Glutamate_[cyt]
				0	0	0		0	0	0		0	0	0		0	0	0		0	0	0		0	0	0	R681 REACTION: ATP_[cyt] + H2O_[cyt] + L-Histidine_[ext] => ADP_[cyt] + Orthophosphate_[cyt] + L-Histidine_[cyt]
				0	0	0		0	0	0		0	0	0		0	0	0		0	0	0		0	0	0	R682 REACTION: ATP_[cyt] + H2O_[cyt] + Urea_[ext] => ADP_[cyt] + Urea_[cyt] + Orthophosphate_[cyt]
				0.258912	0	0.258912		0	0	0.264532		0	0	0.254915		0	0	0.258912		0	0	0.264532		0	0	0.261135	R683 REACTION: ATP_[cyt] + H2O_[cyt] + Nitrate_[ext] => ADP_[cyt] + Nitrate_[cyt] + Orthophosphate_[cyt]
				0	0	0.258912		0.264532	0	0.264532		0.254915	0	0.254915		0.258912	0	0.258912		0.264532	0	0.264532		0.261135	0	0.261135	R684 REACTION: ATP_[cyt] + H2O_[cyt] + Nitrate_[ext] => ADP_[cyt] + Nitrate_[cyt] + Orthophosphate_[cyt]
				0	0	0		0	0	0		0	0	0		0	0	0		0	0	0		0	0	0	R685 REACTION: NH4+_[ext] => NH4+_[cyt]
				0	0	0		0	0	0		0	0	0		0	0	0		0	0	0		0	0	0	R686 REACTION: NH4+_[ext] => NH4+_[cyt]
				0	0	0		0	0	0		0	0	0		0	0	0		0	0	0		0	0	0	R687 REACTION: NH4+_[ext] => NH4+_[cyt]
				0	0	0.00037332		0	0	0.00046061		0	0	0.000216537		0	0	0.00037332		0	0	0.00046061		0	0	0.000212655	R688 REACTION: ATP_[cyt] + H2O_[cyt] + Sulfate_[ext] => ADP_[cyt] + Orthophosphate_[cyt] + Sulfate_[cyt]
				0.00515218	0.00477873	0.00518785		0.00526401	0.00480324	0.00530802		0.00507265	0.00485604	0.0050806		0.00515218	0.00477873	0.00518785		0.00526401	0.00480324	0.00530802		0.00519642	0.00498369	0.00520952	R689 REACTION: Sulfate_[ext] => Sulfate_[cyt]
				0	0	0.0209022		0.021356	0	0.021356		0	0	0.0205796		0.0209022	0	0.0209022		0	0	0.021356		0	0	0.0210817	R690 REACTION: ATP_[cyt] + H2O_[cyt] + Orthophosphate_[ext] => ADP_[cyt] + 2 Orthophosphate_[cyt]
				0.0209022	0	0.0209022		0	0	0.021356		0.0205796	0	0.0205796		0	0	0.0209022		0.021356	0	0.021356		0.0210817	0	0.0210817	R691 REACTION: ATP_[cyt] + H2O_[cyt] + Orthophosphate_[ext] => ADP_[cyt] + 2 Orthophosphate_[cyt]
				0	0	0		0	0	0		0	0	0		0	0	0		0	0	0		0	0	0	R692 REACTION: ATP_[cyt] + H2O_[cyt] + Iron chelate_[ext] => ADP_[cyt] + Orthophosphate_[cyt] + Iron chelate_[cyt]
				8.74116e-05	8.74094e-05	8.74116e-05		8.9309e-05	8.93062e-05	8.9309e-05		8.60623e-05	8.60611e-05	8.60623e-05		8.74116e-05	8.74094e-05	8.74116e-05		8.9309e-05	8.93062e-05	8.9309e-05		8.81621e-05	8.81609e-05	8.81621e-05	R693 REACTION: ATP_[cyt] + H2O_[cyt] + Manganese_[ext] => ADP_[cyt] + Orthophosphate_[cyt] + Manganese_[cyt]
				0	0	0.00037332		0	0	0.00046061		0	0	0.000216537		0	0	0.00037332		0	0	0.00046061		0	0	0.000212655	R694 REACTION: ATP_[cyt] + H2O_[cyt] + K+_[ext] => ADP_[cyt] + Orthophosphate_[cyt] + K+_[cyt]
				0.00491582	0.00454238	0.00491582		0.00502253	0.00456176	0.00502253		0.00483994	0.00462333	0.00483994		0.00491582	0.00454238	0.00491582		0.00502253	0.00456176	0.00502253		0.00495803	0.0047453	0.00495803	R695 REACTION: K+_[ext] + Na+_[cyt] => Na+_[ext] + K+_[cyt]
				0	0	8.74116e-05		0	0	8.9309e-05		0	0	8.60623e-05		8.74116e-05	0	8.74116e-05		8.9309e-05	0	8.9309e-05		0	0	8.81621e-05	R696 REACTION: ATP_[cyt] + H2O_[cyt] + Zn2+_[ext] => ADP_[cyt] + Orthophosphate_[cyt] + Zn2+_[cyt]
				8.74116e-05	0	8.74116e-05		8.9309e-05	0	8.9309e-05		8.60623e-05	0	8.60623e-05		0	0	8.74116e-05		0	0	8.9309e-05		8.81621e-05	0	8.81621e-05	R697 REACTION: ATP_[cyt] + H2O_[cyt] + Zn2+_[ext] => ADP_[cyt] + Orthophosphate_[cyt] + Zn2+_[cyt]
				0	0	0		0	0	0		0	0	0		0	0	0		0	0	0		0	0	0	R698 REACTION: ATP_[cyt] + H2O_[cyt] + Nickel_[ext] => ADP_[cyt] + Orthophosphate_[cyt] + Nickel_[cyt]
				0	0	9.41045e-05		9.61472e-05	0	9.61472e-05		0	0	9.26519e-05		9.41045e-05	0	9.41045e-05		9.61472e-05	0	9.61472e-05		9.49125e-05	0	9.49125e-05	R699 REACTION: ATP_[cyt] + H2O_[cyt] + Co2+_[ext] => ADP_[cyt] + Orthophosphate_[cyt] + Co2+_[cyt]
				9.41045e-05	0	9.41045e-05		0	0	9.61472e-05		9.26519e-05	0	9.26519e-05		0	0	9.41045e-05		0	0	9.61472e-05		0	0	9.49125e-05	R700 REACTION: ATP_[cyt] + H2O_[cyt] + Co2+_[ext] => ADP_[cyt] + Orthophosphate_[cyt] + Co2+_[cyt]
				0.000216827	0.000216822	0.000216827		0.000221533	0.000221527	0.000221533		0.00021348	0.000213477	0.00021348		0.000216827	0.000216822	0.000216827		0.000221533	0.000221527	0.000221533		0.000218689	0.000218686	0.000218689	R701 REACTION: GTP_[cyt] + H2O_[cyt] + Fe2+_[ext] => GDP_[cyt] + Orthophosphate_[cyt] + Fe2+_[cyt]
				0	0	0.000800518		0	0	0.000817894		0	0	0.000788161		0.000800518	0	0.000800518		0	0	0.000817894		0	0	0.000807391	R702 REACTION: Magnesium_[ext] => Magnesium_[cyt]
				0.000800518	0	0.000800518		0.000817894	0	0.000817894		0.000788161	0	0.000788161		0	0	0.000800518		0.000817894	0	0.000817894		0.000807391	0	0.000807391	R703 REACTION: Magnesium_[ext] => Magnesium_[cyt]
				0	0	0.00037332		0	0	0.00046061		0	0	0.000216537		0	0	0.00037332		0	0	0.00046061		0	0	0.000212655	R704 REACTION: ATP_[cyt] + H2O_[cyt] + Magnesium_[ext] => ADP_[cyt] + Orthophosphate_[cyt] + Magnesium_[cyt]
				0	0	0.00037332		0	0	0.00046061		0	0	0.000216537		0	0	0.00037332		0	0	0.00046061		0	0	0.000212655	R705 REACTION: ATP_[cyt] + H2O_[cyt] + Ca2+_[ext] => ADP_[cyt] + Orthophosphate_[cyt] + Ca2+_[cyt]
				0.000130973	-0.000242351	0.000130973		0.000133816	-0.000326798	0.000133816		0.000128952	-8.75874e-05	0.000128952		0.000130973	-0.00024235	0.000130973		0.000133816	-0.000326798	0.000133816		0.000132098	-8.05594e-05	0.000132098	R706 REACTION: Ca2+_[ext] + H+_[cyt] <=> H+_[ext] + Ca2+_[cyt]
				0.00502516	0.00465171	0.00502516		0.00513424	0.00467347	0.00513424		0.00494759	0.00473098	0.00494759		0.00502516	0.00465171	0.00502516		0.00513424	0.00467347	0.00513424		0.0050683	0.00485558	0.0050683	R707 REACTION: Na+_[ext] + H+_[cyt] <=> H+_[ext] + Na+_[cyt]
				8.74116e-05	8.74094e-05	8.74116e-05		8.9309e-05	8.93062e-05	8.9309e-05		8.60623e-05	8.60611e-05	8.60623e-05		8.74116e-05	8.74094e-05	8.74116e-05		8.9309e-05	8.93062e-05	8.9309e-05		8.81621e-05	8.81609e-05	8.81621e-05	R708 REACTION: ATP_[cyt] + H2O_[cyt] + Cu2+_[ext] => ADP_[cyt] + Orthophosphate_[cyt] + Cu2+_[cyt]
				8.74116e-05	8.74094e-05	8.74116e-05		8.9309e-05	8.93062e-05	8.9309e-05		8.60623e-05	8.60611e-05	8.60623e-05		8.74116e-05	8.74094e-05	8.74116e-05		8.9309e-05	8.93062e-05	8.9309e-05		8.81621e-05	8.81609e-05	8.81621e-05	R709 REACTION: 1 Molybdate_[ext] + 1 ATP_[cyt] + H2O_[cyt] => 1 Molybdate_[cyt] + 1 ADP_[cyt] + Orthophosphate_[cyt]
				0	0	0.000196748		0	0	0.000201019		0	0	0.000193711		0	0	0.000196748		0.000201019	0	0.000201019		0	0	0.000198438	R710 REACTION: ATP_[cyt] + H2O_[cyt] + Fe3+_[ext] => ADP_[cyt] + Orthophosphate_[cyt] + Fe3+_[cyt]
				0.000196748	0	0.000196748		0.000201019	0	0.000201019		0.000193711	0	0.000193711		0.000196748	0	0.000196748		0	0	0.000201019		0.000198438	0	0.000198438	R711 REACTION: ATP_[cyt] + H2O_[cyt] + Fe3+_[ext] => ADP_[cyt] + Orthophosphate_[cyt] + Fe3+_[cyt]
				0	0	0		0	0	0		0	0	0		0	0	0		0	0	0		0	0	0	R712 REACTION: ATP_[cyt] + H2O_[cyt] + Putrescine_[ext] => ADP_[cyt] + Orthophosphate_[cyt] + Putrescine_[cyt]
				0	0	0		0	0	0		0	0	0		0	0	0		0	0	0		0	0	0	R713 REACTION: ATP_[cyt] + H2O_[cyt] + Spermidine_[ext] => ADP_[cyt] + Orthophosphate_[cyt] + Spermidine_[cyt]
				1.33858e-05	1.33855e-05	2.17316e-05		1.36764e-05	1.36759e-05	2.42821e-05		1.31792e-05	1.3179e-05	1.8165e-05		1.33858e-05	1.33855e-05	2.17316e-05		1.36764e-05	1.36759e-05	2.42821e-05		1.35007e-05	1.35005e-05	1.83972e-05	R714 REACTION: 5-Deoxy-D-ribose_[cyt] => 5-Deoxy-D-ribose_[ext]
				0.000194931	0.000194926	0.000194931		0.000199162	0.000199156	0.000199162		0.000191922	0.000191919	0.000191922		0.000194931	0.000194926	0.000194931		0.000199162	0.000199156	0.000199162		0.000196604	0.000196602	0.000196604	R715 REACTION: S-Methyl-5-thio-D-ribulose 1-phosphate_[cyt] => S-Methyl-5-thio-D-ribulose 1-phosphate_[ext]
				6.6929e-06	6.69274e-06	6.6929e-06		6.83818e-06	6.83797e-06	6.83818e-06		6.58959e-06	6.5895e-06	6.58959e-06		6.6929e-06	6.69274e-06	6.6929e-06		6.83818e-06	6.83797e-06	6.83818e-06		6.75037e-06	6.75027e-06	6.75037e-06	R716 REACTION: 4-Methylphenol_[cyt] => 4-Methylphenol_[ext]
				6.6929e-06	6.69274e-06	6.6929e-06		6.83818e-06	6.83797e-06	6.83818e-06		6.58959e-06	6.5895e-06	6.58959e-06		6.6929e-06	6.69274e-06	6.6929e-06		6.83818e-06	6.83797e-06	6.83818e-06		6.75037e-06	6.75027e-06	6.75037e-06	R717 REACTION: Carbon monoxide_[cyt] => Carbon monoxide_[ext]
				1.23089	1.23086	1.23116		1.23816	1.23812	1.23858		1.22572	1.2257	1.22592		1.23089	1.23086	1.23116		1.23816	1.23812	1.23858		1.25562	1.2556	1.25582	R718 REACTION: H+_[cyt] <=> H+_[cax]
				0.0380687	0.0380677	0.038077		0	0	5.55908e-05		0.065141	0.0651085	0.0651662		0.0380687	0.0380677	0.038077		0	0	5.55908e-05		0	0	3.91733e-05	R719 REACTION: Oxygen_[cyt] => Oxygen_[cax]
				1.23089	1.23086	1.23116		1.23816	1.23812	1.23858		1.22572	1.2257	1.22592		1.23089	1.23086	1.23116		1.23816	1.23812	1.23858		1.25562	1.2556	1.25582	R720 REACTION: HCO3-_[cyt] => HCO3-_[cax]
				1.26896	1.26892	1.26923		1.23816	1.23812	1.23858		1.29086	1.29084	1.29106		1.26896	1.26892	1.26923		1.23816	1.23812	1.23858		1.25562	1.2556	1.25582	R721 REACTION: D-Ribulose 1,5-bisphosphate_[cyt] => D-Ribulose 1,5-bisphosphate_[cax]
				2.49984	2.49978	2.50039		2.47631	2.47624	2.47716		2.51657	2.51654	2.51697		2.49984	2.49978	2.50039		2.47631	2.47624	2.47716		2.51124	2.51121	2.51163	R722 REACTION: 3-Phospho-D-glycerate_[cax] => 3-Phospho-D-glycerate_[cyt]
				0.0380687	0.0380677	0.038077		0	0	5.55908e-05		0.065141	0.0651085	0.0651662		0.0380687	0.0380677	0.038077		0	0	5.55909e-05		0	0	3.91733e-05	R723 REACTION: 2-Phosphoglycolate_[cax] => 2-Phosphoglycolate_[cyt]
				4.67208	4.67198	4.9348		4.67502	4.6749	4.94664		4.66998	4.66993	4.92626		4.67208	4.67198	4.9348		4.67502	4.6749	4.94664		4.62722	4.62717	4.89667	R724 REACTION: 1 H2O_[cyt] <=> 1 H2O_[tll]
				2.33604	2.33599	2.4674		2.33751	2.33745	2.47332		2.33499	2.33497	2.46313		2.33604	2.33599	2.4674		2.33751	2.33745	2.47332		2.31361	2.31358	2.44833	R725 REACTION: 1 Oxygen_[tll] <=> Oxygen_[cyt]
				0	0	0		0	0	0		0	0	0		0	0	0		0	0	0		0	0	0	R726 REACTION: 1 Plastoquinone-9_[cyt] => Plastoquinone-9_[tlm]
				0	0	0		0	0	0		0	0	0		0	0	0		0	0	0		0	0	0	R727 REACTION: 1 H2O_[pps] <=> 1 H2O_[cyt]
				0	0	0		0	0	0		0	0	0		0	0	0		0	0	0		0	0	0	R728 REACTION: 1 Oxygen_[pps] <=> 1 Oxygen_[cyt]
				0	0	0		0	0	0		0	0	0		0	0	0		0	0	0		0	0	0	R729 REACTION: 1 Plastoquinone-9_[cyt] => Plastoquinone-9_[cym]
				6.6929e-06	6.69274e-06	6.6929e-06		6.83818e-06	6.83797e-06	6.83818e-06		6.58959e-06	6.5895e-06	6.58959e-06		6.6929e-06	6.69274e-06	6.6929e-06		6.83818e-06	6.83797e-06	6.83818e-06		6.75037e-06	6.75027e-06	6.75037e-06	R730 REACTION: D-Erythrose 4-phosphate_[cyt] + NAD+_[cyt] + H2O_[cyt] => 4-Phospho-D-erythronate_[cyt] + NADH_[cyt] + H+_[cyt]
				6.6929e-06	6.69274e-06	6.6929e-06		6.83818e-06	6.83797e-06	6.83818e-06		6.58959e-06	6.5895e-06	6.58959e-06		6.6929e-06	6.69274e-06	6.6929e-06		6.83818e-06	6.83797e-06	6.83818e-06		6.75037e-06	6.75027e-06	6.75037e-06	R731 REACTION: 4-Phospho-D-erythronate_[cyt] + NAD+_[cyt] => 2-Oxo-3-hydroxy-4-phosphobutanoate_[cyt] + NADH_[cyt] + H+_[cyt]
				-6.6929e-06	-6.6929e-06	-6.69274e-06		-6.83818e-06	-6.83818e-06	-6.83797e-06		-6.58959e-06	-6.58959e-06	-6.5895e-06		-6.6929e-06	-6.6929e-06	-6.69274e-06		-6.83818e-06	-6.83818e-06	-6.83797e-06		-6.75037e-06	-6.75037e-06	-6.75027e-06	R732 REACTION: O-Phospho-4-hydroxy-L-threonine_[cyt] + 2-Oxoglutarate_[cyt] <=> 2-Oxo-3-hydroxy-4-phosphobutanoate_[cyt] + L-Glutamate_[cyt]
				6.6929e-06	6.69274e-06	6.6929e-06		6.83818e-06	6.83797e-06	6.83818e-06		6.58959e-06	6.5895e-06	6.58959e-06		6.6929e-06	6.69274e-06	6.6929e-06		6.83818e-06	6.83797e-06	6.83818e-06		6.75037e-06	6.75027e-06	6.75037e-06	R733 REACTION: O-Phospho-4-hydroxy-L-threonine_[cyt] + NAD+_[cyt] => 2-Amino-3-oxo-4-phosphonooxybutyrate_[cyt] + NADH_[cyt] + H+_[cyt]
				6.6929e-06	6.69274e-06	6.6929e-06		6.83818e-06	6.83797e-06	6.83818e-06		6.58959e-06	6.5895e-06	6.58959e-06		6.6929e-06	6.69274e-06	6.6929e-06		6.83818e-06	6.83797e-06	6.83818e-06		6.75037e-06	6.75027e-06	6.75037e-06	R734 REACTION: 2-Amino-3-oxo-4-phosphonooxybutyrate_[cyt] => 3-Amino-2-oxopropyl phosphate_[cyt] + CO2_[cyt]
				6.6929e-06	6.69274e-06	6.6929e-06		6.83818e-06	6.83797e-06	6.83818e-06		6.58959e-06	6.5895e-06	6.58959e-06		6.6929e-06	6.69274e-06	6.6929e-06		6.83818e-06	6.83797e-06	6.83818e-06		6.75037e-06	6.75027e-06	6.75037e-06	R735 REACTION: 3-Amino-2-oxopropyl phosphate_[cyt] + 1-Deoxy-D-xylulose 5-phosphate_[cyt] => Pyridoxine phosphate_[cyt] + Orthophosphate_[cyt] + 2 H2O_[cyt]
				6.6929e-06	6.69274e-06	6.6929e-06		6.83818e-06	6.83797e-06	6.83818e-06		6.58959e-06	6.5895e-06	6.58959e-06		6.6929e-06	6.69274e-06	6.6929e-06		6.83818e-06	6.83797e-06	6.83818e-06		6.75037e-06	6.75027e-06	6.75037e-06	R736 REACTION: Pyridoxine phosphate_[cyt] + Oxygen_[cyt] <=> Hydrogen peroxide_[cyt] + Pyridoxal phosphate_[cyt]
				6.6929e-06	6.69274e-06	6.6929e-06		6.83818e-06	6.83797e-06	6.83818e-06		6.58959e-06	6.5895e-06	6.58959e-06		6.6929e-06	6.69274e-06	6.6929e-06		6.83818e-06	6.83797e-06	6.83818e-06		6.75037e-06	6.75027e-06	6.75037e-06	R737 REACTION: 2 S-Adenosyl-L-methionine_[cyt] + Uroporphyrinogen III_[cyt] => 2 S-Adenosyl-L-homocysteine_[cyt] + Precorrin 2_[cyt]
				6.6929e-06	6.69274e-06	6.6929e-06		6.83818e-06	6.83797e-06	6.83818e-06		6.58959e-06	6.5895e-06	6.58959e-06		6.6929e-06	6.69274e-06	6.6929e-06		6.83818e-06	6.83797e-06	6.83818e-06		6.75037e-06	6.75027e-06	6.75037e-06	R738 REACTION: S-Adenosyl-L-methionine_[cyt] + Precorrin 2_[cyt] => S-Adenosyl-L-homocysteine_[cyt] + Precorrin 3A_[cyt]
				6.6929e-06	6.69274e-06	6.6929e-06		6.83818e-06	6.83797e-06	6.83818e-06		6.58959e-06	6.5895e-06	6.58959e-06		6.6929e-06	6.69274e-06	6.6929e-06		6.83818e-06	6.83797e-06	6.83818e-06		6.75037e-06	6.75027e-06	6.75037e-06	R739 REACTION: Precorrin 3A_[cyt] + Oxygen_[cyt] + NADH_[cyt] + H+_[cyt] => Precorrin 3B_[cyt] + NAD+_[cyt] + H2O_[cyt]
				6.6929e-06	6.69274e-06	6.6929e-06		6.83818e-06	6.83797e-06	6.83818e-06		6.58959e-06	6.5895e-06	6.58959e-06		6.6929e-06	6.69274e-06	6.6929e-06		6.83818e-06	6.83797e-06	6.83818e-06		6.75037e-06	6.75027e-06	6.75037e-06	R740 REACTION: S-Adenosyl-L-methionine_[cyt] + Precorrin 3B_[cyt] => S-Adenosyl-L-homocysteine_[cyt] + Precorrin 4_[cyt]
				6.6929e-06	6.69274e-06	6.6929e-06		6.83818e-06	6.83797e-06	6.83818e-06		6.58959e-06	6.5895e-06	6.58959e-06		6.6929e-06	6.69274e-06	6.6929e-06		6.83818e-06	6.83797e-06	6.83818e-06		6.75037e-06	6.75027e-06	6.75037e-06	R741 REACTION: S-Adenosyl-L-methionine_[cyt] + Precorrin 4_[cyt] => S-Adenosyl-L-homocysteine_[cyt] + Precorrin 5_[cyt]
				6.6929e-06	6.69274e-06	6.6929e-06		6.83818e-06	6.83797e-06	6.83818e-06		6.58959e-06	6.5895e-06	6.58959e-06		6.6929e-06	6.69274e-06	6.6929e-06		6.83818e-06	6.83797e-06	6.83818e-06		6.75037e-06	6.75027e-06	6.75037e-06	R742 REACTION: Precorrin 6X_[cyt] + Acetate_[cyt] + S-Adenosyl-L-homocysteine_[cyt] <= Precorrin 5_[cyt] + S-Adenosyl-L-methionine_[cyt] + H2O_[cyt]
				-6.6929e-06	-6.6929e-06	-6.69274e-06		-6.83818e-06	-6.83818e-06	-6.83797e-06		-6.58959e-06	-6.58959e-06	-6.5895e-06		-6.6929e-06	-6.6929e-06	-6.69274e-06		-6.83818e-06	-6.83818e-06	-6.83797e-06		-6.75037e-06	-6.75037e-06	-6.75027e-06	R743 REACTION: Precorrin 6Y_[cyt] + NADP+_[cyt] <=> Precorrin 6X_[cyt] + NADPH_[cyt] + H+_[cyt]
				0	0	6.6929e-06		0	0	6.83818e-06		6.58959e-06	0	6.58959e-06		6.6929e-06	0	6.6929e-06		6.83818e-06	0	6.83818e-06		6.75037e-06	0	6.75037e-06	R744 REACTION: 2 S-Adenosyl-L-methionine_[cyt] + Precorrin 6Y_[cyt] => 2 S-Adenosyl-L-homocysteine_[cyt] + Precorrin 8X_[cyt] + CO2_[cyt]
				6.6929e-06	0	6.6929e-06		6.83818e-06	0	6.83818e-06		0	0	6.58959e-06		0	0	6.6929e-06		0	0	6.83818e-06		0	0	6.75037e-06	R745 REACTION: 2 S-Adenosyl-L-methionine_[cyt] + Precorrin 6Y_[cyt] => 2 S-Adenosyl-L-homocysteine_[cyt] + Precorrin 8X_[cyt] + CO2_[cyt]
				6.6929e-06	-1000	1000		6.83818e-06	-1000	1000		6.58959e-06	-1000	1000		6.6929e-06	-1000	1000		0	-1000	1000		0	-1000	1000	R746 REACTION: Precorrin 8X_[cyt] <=> Hydrogenobyrinate_[cyt]
				0	-1000	1000		0	-1000	1000		0	-1000	1000		0	-1000	1000		0	-1000	1000		0	-1000	1000	R747 REACTION: Precorrin 8X_[cyt] <=> Hydrogenobyrinate_[cyt]
				0	-1000	1000		0	-1000	1000		0	-1000	1000		0	-1000	1000		6.83818e-06	-1000	1000		6.75037e-06	-1000	1000	R748 REACTION: Precorrin 8X_[cyt] <=> Hydrogenobyrinate_[cyt]
				6.6929e-06	6.69274e-06	6.6929e-06		6.83818e-06	6.83797e-06	6.83818e-06		6.58959e-06	6.5895e-06	6.58959e-06		6.6929e-06	6.69274e-06	6.6929e-06		6.83818e-06	6.83797e-06	6.83818e-06		6.75037e-06	6.75027e-06	6.75037e-06	R749 REACTION: Hydrogenobyrinate_[cyt] + 2 L-Glutamine_[cyt] + 2 ATP_[cyt] + 2 H2O_[cyt] => Hydrogenobyrinate a,c diamide_[cyt] + 2 Orthophosphate_[cyt] + 2 L-Glutamate_[cyt] + 2 ADP_[cyt]
				0	0	6.6929e-06		6.83818e-06	0	6.83818e-06		0	0	6.58959e-06		6.6929e-06	0	6.6929e-06		6.83818e-06	0	6.83818e-06		6.75037e-06	0	6.75037e-06	R750 REACTION: Hydrogenobyrinate a,c diamide_[cyt] + Cobalt ion_[cyt] + ATP_[cyt] + H2O_[cyt] => Cob(II)yrinate a,c diamide_[cyt] + Orthophosphate_[cyt] + ADP_[cyt] + H+_[cyt]
				6.6929e-06	0	6.6929e-06		0	0	6.83818e-06		6.58959e-06	0	6.58959e-06		0	0	6.6929e-06		0	0	6.83818e-06		0	0	6.75037e-06	R751 REACTION: Hydrogenobyrinate a,c diamide_[cyt] + Cobalt ion_[cyt] + ATP_[cyt] + H2O_[cyt] => Cob(II)yrinate a,c diamide_[cyt] + Orthophosphate_[cyt] + ADP_[cyt] + H+_[cyt]
				3.34645e-06	3.34637e-06	3.34645e-06		3.41909e-06	3.41898e-06	3.41909e-06		3.2948e-06	3.29475e-06	3.2948e-06		3.34645e-06	3.34637e-06	3.34645e-06		3.41909e-06	3.41898e-06	3.41909e-06		3.37518e-06	3.37514e-06	3.37518e-06	R752 REACTION: 2 Cob(II)yrinate a,c diamide_[cyt] + Reduced FMN_[cyt] <=> 2 Cob(I)yrinate a,c diamide_[cyt] + FMN_[cyt] + 2 H+_[cyt]
				6.6929e-06	6.69274e-06	6.6929e-06		6.83818e-06	6.83797e-06	6.83818e-06		6.58959e-06	6.5895e-06	6.58959e-06		6.6929e-06	6.69274e-06	6.6929e-06		6.83818e-06	6.83797e-06	6.83818e-06		6.75037e-06	6.75027e-06	6.75037e-06	R753 REACTION: Cob(I)yrinate a,c diamide_[cyt] + ATP_[cyt] + H+_[cyt] => Adenosyl cobyrinate a,c diamide_[cyt] + Triphosphate_[cyt]
				6.6929e-06	6.69274e-06	6.6929e-06		6.83818e-06	6.83797e-06	6.83818e-06		6.58959e-06	6.5895e-06	6.58959e-06		6.6929e-06	6.69274e-06	6.6929e-06		6.83818e-06	6.83797e-06	6.83818e-06		6.75037e-06	6.75027e-06	6.75037e-06	R754 REACTION: Adenosyl cobyrinate a,c diamide_[cyt] + 4 L-Glutamine_[cyt] + 4 ATP_[cyt] + 4 H2O_[cyt] => Adenosyl cobyrinate hexaamide_[cyt] + 4 L-Glutamate_[cyt] + 4 Orthophosphate_[cyt] + 4 ADP_[cyt]
				6.6929e-06	6.69274e-06	6.6929e-06		6.83818e-06	6.83797e-06	6.83818e-06		6.58959e-06	6.5895e-06	6.58959e-06		6.6929e-06	6.69274e-06	6.6929e-06		6.83818e-06	6.83797e-06	6.83818e-06		6.75037e-06	6.75027e-06	6.75037e-06	R755 REACTION: Adenosyl cobyrinate hexaamide_[cyt] + D-1-Aminopropan-2-ol O-phosphate_[cyt] + ATP_[cyt] => Adenosyl cobinamide phosphate_[cyt] + ADP_[cyt] + Orthophosphate_[cyt]
				6.6929e-06	6.69274e-06	6.6929e-06		6.83818e-06	6.83797e-06	6.83818e-06		6.58959e-06	6.5895e-06	6.58959e-06		6.6929e-06	6.69274e-06	6.6929e-06		6.83818e-06	6.83797e-06	6.83818e-06		6.75037e-06	6.75027e-06	6.75037e-06	R756 REACTION: Adenosyl cobinamide phosphate_[cyt] + GTP_[cyt] => Adenosine-GDP-cobinamide_[cyt] + Diphosphate_[cyt]
				6.6929e-06	6.69274e-06	6.6929e-06		6.83818e-06	6.83797e-06	6.83818e-06		6.58959e-06	6.5895e-06	6.58959e-06		6.6929e-06	6.69274e-06	6.6929e-06		6.83818e-06	6.83797e-06	6.83818e-06		6.75037e-06	6.75027e-06	6.75037e-06	R757 REACTION: Nicotinate D-ribonucleotide_[cyt] + Dimethylbenzimidazole_[cyt] => Nicotinate_[cyt] + N1-(5-Phospho-alpha-D-ribosyl)-5,6-dimethylbenzimidazole_[cyt] + H+_[cyt]
				6.6929e-06	6.69274e-06	6.6929e-06		6.83818e-06	6.83797e-06	6.83818e-06		6.58959e-06	6.5895e-06	6.58959e-06		6.6929e-06	6.69274e-06	6.6929e-06		6.83818e-06	6.83797e-06	6.83818e-06		6.75037e-06	6.75027e-06	6.75037e-06	R758 REACTION: N1-(5-Phospho-alpha-D-ribosyl)-5,6-dimethylbenzimidazole_[cyt] + H2O_[cyt] => alpha-Ribazole_[cyt] + Orthophosphate_[cyt]
				6.6929e-06	6.69274e-06	6.6929e-06		6.83818e-06	6.83797e-06	6.83818e-06		6.58959e-06	6.5895e-06	6.58959e-06		6.6929e-06	6.69274e-06	6.6929e-06		6.83818e-06	6.83797e-06	6.83818e-06		6.75037e-06	6.75027e-06	6.75037e-06	R759 REACTION: Cobamide coenzyme_[cyt] + GMP_[cyt] + H+_[cyt] <= Adenosine-GDP-cobinamide_[cyt] + alpha-Ribazole_[cyt]
				0	0	0		0	0	0		0	0	0		0	0	0.00012497		0	0	0.000161213		0.0667303	0.0666902	0.0668038	R760 REACTION: Isocitrate_[cyt] => Succinate_[cyt] + Glyoxylate_[cyt]
				0	0	0		0	0	0		0	0	0		0	0	0.000175256		0	0	0.000230305		0	0	4.37819e-05	R761 REACTION: (S)-Malate_[cyt] + CoA_[cyt] <= Acetyl-CoA_[cyt] + H2O_[cyt] + Glyoxylate_[cyt]
				0	0	0		0	0	0		0	0	0		0	0	0		0	0	0		0	0	0	R762 REACTION: 2-Oxoglutarate_[cyt] + CoA_[cyt] + NAD+_[cyt] => Succinyl-CoA_[cyt] + CO2_[cyt] + NADH_[cyt] + H+_[cyt]
				0	0	0		1.23816	1.23635	1.23858		1.22572	0	1.22592		0	0	0		1.23816	1.23635	1.23858		1.25562	1.25434	1.25582	R763 REACTION: D-Ribulose 1,5-bisphosphate_[cax] + CO2_[cax] + H2O_[cax] => 2 3-Phospho-D-glycerate_[cax]
				0	0	0		0	0	5.55908e-05		0.065141	0.0271983	0.0651662		0	0	0		0	0	5.55908e-05		0	0	3.91733e-05	R764 REACTION: D-Ribulose 1,5-bisphosphate_[cax] + Oxygen_[cax] => 3-Phospho-D-glycerate_[cax] + 2-Phosphoglycolate_[cax]

## Sheet: dark
										non transhydrogenase (R530)				inc. pserine transaminase (R765)				inc. isocitrate lyase (R761)				inc. OGDH (R763)
										irreversible GDH (R232)				inc. pserine phosphatase (R766)				inc. malate synthase (R762)
Parameters		mmol/h/gDW				FBA	MIN	MAX		FBA	MIN	MAX		FBA	MIN	MAX		FBA	MIN	MAX		FBA	MIN	MAX	Reaction
R443 Light influx set to		0				-0.000108082	-1000	1000		-0.000103968	-1000	1000		-0.00010433	-1000	1000		0	-1000	1000		0	-1000	1000	R1 REACTION: L-Phenylalanine_[cyt] + 2-Oxoglutarate_[cyt] <=> Phenylpyruvate_[cyt] + L-Glutamate_[cyt]
						0	-1000	1000		0	-1000	1000		0	-1000	1000		-0.000109593	-1000	1000		-0.000113566	-1000	1000	R2 REACTION: L-Phenylalanine_[cyt] + 2-Oxoglutarate_[cyt] <=> Phenylpyruvate_[cyt] + L-Glutamate_[cyt]
carbon uptake restricted to HCO3-						-7.86595e-05	-7.86595e-05	-7.86018e-05		-7.56656e-05	-7.56656e-05	-7.56458e-05		-7.59288e-05	-7.59288e-05	-7.59145e-05		-7.9759e-05	-7.9759e-05	-7.96767e-05		-8.26507e-05	-8.26507e-05	-8.26326e-05	R3 REACTION: L-Tyrosine_[cyt] + 2-Oxoglutarate_[cyt] <=> 3-(4-Hydroxyphenyl)pyruvate_[cyt] + L-Glutamate_[cyt]
R674		0				0.000230477	0.000230308	0.000230477		0.000221705	0.000221647	0.000221705		0.000222476	0.000222434	0.000222476		0.000233699	0.000233458	0.000233699		0.000242172	0.000242119	0.000242172	R4 REACTION: Phosphoenolpyruvate_[cyt] + D-Erythrose 4-phosphate_[cyt] + H2O_[cyt] => 2-Dehydro-3-deoxy-D-arabino-heptonate 7-phosphate_[cyt] + Orthophosphate_[cyt]
R675		0				0.000230477	0.000230308	0.000230477		0.000221705	0.000221647	0.000221705		0.000222476	0.000222434	0.000222476		0.000233699	0.000233458	0.000233699		0.000242172	0.000242119	0.000242172	R5 REACTION: 2-Dehydro-3-deoxy-D-arabino-heptonate 7-phosphate_[cyt] => 3-Dehydroquinate_[cyt] + Orthophosphate_[cyt]
R676		0				0.000230477	0.000230308	0.000230477		0.000221705	0.000221647	0.000221705		0.000222476	0.000222434	0.000222476		0.000233699	0.000233458	0.000233699		0.000242172	0.000242119	0.000242172	R6 REACTION: 3-Dehydroquinate_[cyt] <=> 3-Dehydroshikimate_[cyt] + H2O_[cyt]
R677		0				-0.000230477	-0.000230477	-0.000230308		-0.000221705	-0.000221705	-0.000221647		-0.000222476	-0.000222476	-0.000222434		-0.000233699	-0.000233699	-0.000233458		-0.000242172	-0.000242172	-0.000242119	R7 REACTION: Shikimate_[cyt] + NADP+_[cyt] <=> 3-Dehydroshikimate_[cyt] + NADPH_[cyt] + H+_[cyt]
R678		0				0.000230477	0.000230308	0.000230477		0.000221705	0.000221647	0.000221705		0.000222476	0.000222434	0.000222476		0.000233699	0.000233458	0.000233699		0.000242172	0.000242119	0.000242172	R8 REACTION: ATP_[cyt] + Shikimate_[cyt] => ADP_[cyt] + Shikimate 3-phosphate_[cyt]
R679		0				0.000230477	0.000230308	0.000230477		0.000221705	0.000221647	0.000221705		0.000222476	0.000222434	0.000222476		0.000233699	0.000233458	0.000233699		0.000242172	0.000242119	0.000242172	R9 REACTION: Phosphoenolpyruvate_[cyt] + Shikimate 3-phosphate_[cyt] <=> Orthophosphate_[cyt] + 5-O-(1-Carboxyvinyl)-3-phosphoshikimate_[cyt]
R680		0				0.000230477	0.000230308	0.000230477		0.000221705	0.000221647	0.000221705		0.000222476	0.000222434	0.000222476		0.000233699	0.000233458	0.000233699		0.000242172	0.000242119	0.000242172	R10 REACTION: 5-O-(1-Carboxyvinyl)-3-phosphoshikimate_[cyt] => Chorismate_[cyt] + Orthophosphate_[cyt]
R681		0				0	0	4.17909e-05		0	0	4.02001e-05		0	0	3.76992e-05		0	0	4.23751e-05		0	0	4.39118e-05	R11 REACTION: Chorismate_[cyt] + L-Glutamine_[cyt] => Anthranilate_[cyt] + Pyruvate_[cyt] + L-Glutamate_[cyt]
R682		0				4.17997e-05	0	4.17997e-05		4.02087e-05	0	4.02087e-05		4.03486e-05	2.64182e-06	4.03486e-05		4.2384e-05	0	4.2384e-05		4.39206e-05	0	4.39206e-05	R12 REACTION: Chorismate_[cyt] + NH3_[cyt] => Anthranilate_[cyt] + Pyruvate_[cyt] + H2O_[cyt]
R685		0				4.17997e-05	4.1769e-05	4.17997e-05		4.02087e-05	4.01982e-05	4.02087e-05		4.03486e-05	4.0341e-05	4.03486e-05		4.2384e-05	4.23402e-05	4.2384e-05		4.39206e-05	4.3911e-05	4.39206e-05	R13 REACTION: N-(5-Phospho-D-ribosyl)anthranilate_[cyt] + Diphosphate_[cyt] <= Anthranilate_[cyt] + 5-Phospho-alpha-D-ribose 1-diphosphate_[cyt]
R686		0				4.17997e-05	4.1769e-05	4.17997e-05		4.02087e-05	4.01982e-05	4.02087e-05		4.03486e-05	4.0341e-05	4.03486e-05		4.2384e-05	4.23402e-05	4.2384e-05		4.39206e-05	4.3911e-05	4.39206e-05	R14 REACTION: N-(5-Phospho-D-ribosyl)anthranilate_[cyt] => 1-(2-Carboxyphenylamino)-1'-deoxy-D-ribulose 5'-phosphate_[cyt]
R687		0				4.17997e-05	4.1769e-05	4.17997e-05		4.02087e-05	4.01982e-05	4.02087e-05		4.03486e-05	4.0341e-05	4.03486e-05		4.2384e-05	4.23402e-05	4.2384e-05		4.39206e-05	4.3911e-05	4.39206e-05	R15 REACTION: 1-(2-Carboxyphenylamino)-1'-deoxy-D-ribulose 5'-phosphate_[cyt] => Indoleglycerol phosphate_[cyt] + CO2_[cyt] + H2O_[cyt]
R712		0				0	0	4.17997e-05		0	0	4.02087e-05		0	0	4.03486e-05		0	0	4.2384e-05		0	0	4.39206e-05	R16 REACTION: Indoleglycerol phosphate_[cyt] => Indole_[cyt] + D-Glyceraldehyde 3-phosphate_[cyt]
R713		0				4.17997e-05	0	4.17997e-05		4.02087e-05	0	4.02087e-05		4.03486e-05	0	4.03486e-05		4.2384e-05	0	4.2384e-05		4.39206e-05	0	4.39206e-05	R17 REACTION: L-Serine_[cyt] + Indoleglycerol phosphate_[cyt] => L-Tryptophan_[cyt] + D-Glyceraldehyde 3-phosphate_[cyt] + H2O_[cyt]
						0	0	4.17997e-05		0	0	4.02087e-05		0	0	4.03486e-05		0	0	4.2384e-05		0	0	4.39206e-05	R18 REACTION: L-Serine_[cyt] + Indole_[cyt] <=> L-Tryptophan_[cyt] + H2O_[cyt]
maintance						0.000187042	0.000186904	0.000187042		0.000179922	0.000179875	0.000179922		0.000180548	0.000180514	0.000180548		0.000189656	0.00018946	0.000189656		0.000196532	0.000196489	0.000196532	R19 REACTION: Chorismate_[cyt] <=> Prephenate_[cyt]
R147		0.07				0.000108082	0.000108003	0.000108082		0.000103968	0.000103941	0.000103968		0.00010433	0.00010431	0.00010433		0.000109593	0.00010948	0.000109593		0.000113566	0.000113541	0.000113566	R20 REACTION: Prephenate_[cyt] => Phenylpyruvate_[cyt] + H2O_[cyt] + CO2_[cyt]
						7.89595e-05	7.89015e-05	7.89595e-05		7.59542e-05	7.59343e-05	7.59542e-05		7.62184e-05	7.6204e-05	7.62184e-05		8.00632e-05	7.99805e-05	8.00632e-05		8.29659e-05	8.29478e-05	8.29659e-05	R21 REACTION: Prephenate_[cyt] + NAD+_[cyt] => 3-(4-Hydroxyphenyl)pyruvate_[cyt] + CO2_[cyt] + NADH_[cyt] + H+_[cyt]
						0	-1000	1000		0	-1000	1000		0	-1000	1000		0	-1000	1000		0	-1000	1000	R22 REACTION: N-Acetylornithine_[cyt] + 2-Oxoglutarate_[cyt] <=> N-Acetyl-L-glutamate 5-semialdehyde_[cyt] + L-Glutamate_[cyt]
						0	-1000	1000		0	-1000	1000		0	-1000	1000		0	-1000	1000		0	-1000	1000	R23 REACTION: N-Acetylornithine_[cyt] + 2-Oxoglutarate_[cyt] <=> N-Acetyl-L-glutamate 5-semialdehyde_[cyt] + L-Glutamate_[cyt]
glycogen degradation/input						0	0	0.000146805		0	0	4.90033e-05		0	0	3.76993e-05		0	0	0.000209444		0	0	4.80307e-05	R24 REACTION: 2 L-Glutamate_[cyt] + NAD+_[cyt] <= L-Glutamine_[cyt] + 2-Oxoglutarate_[cyt] + NADH_[cyt] + H+_[cyt]
R765		0.01				0	0	0.000984303		0	0	0.000855006		0.000809018	0	0.000846565		0.000849828	0	0.0010584		0	0	0.000928477	R25 REACTION: ATP_[cyt] + L-Glutamate_[cyt] + NH3_[cyt] => ADP_[cyt] + Orthophosphate_[cyt] + L-Glutamine_[cyt]
						0.000838113	0	0.000984303		0.000806214	0	0.000855006		0	0	0.000846565		0	0	0.0010584		0.000880639	0	0.000928477	R26 REACTION: ATP_[cyt] + L-Glutamate_[cyt] + NH3_[cyt] => ADP_[cyt] + Orthophosphate_[cyt] + L-Glutamine_[cyt]
objective function						0	0	0.000146805		0	0	4.90034e-05		0	0	3.76992e-05		0	0	0.000209444		0	0	4.80307e-05	R27 REACTION: L-Glutamine_[cyt] + H2O_[cyt] => L-Glutamate_[cyt] + NH3_[cyt]
R90						0	-999.975	999.996		0	-5.71705e-05	0		0	-999.973	999.996		0	-999.958	999.996		0	-999.964	999.996	R28 REACTION: L-Glutamate_[cyt] + NADP+_[cyt] + H2O_[cyt] <=> 2-Oxoglutarate_[cyt] + NH3_[cyt] + NADPH_[cyt] + H+_[cyt]
						0.000297515	0	0.000444102		0.000286192	0	0.000312503		0.00158321	0	0.00162061		0.000301674	0	0.000510807		0.000312611	0	0.000360574	R29 REACTION: ATP_[cyt] + L-Glutamate_[cyt] => ADP_[cyt] + L-Glutamyl 5-phosphate_[cyt]
						0	0	0.000444102		0.000286192	0	0.000312503		0	0	0.00162061		0	0	0.000510807		0	0	0.000360574	R30 REACTION: L-Glutamate 5-semialdehyde_[cyt] + Orthophosphate_[cyt] + NADP+_[cyt] <= L-Glutamyl 5-phosphate_[cyt] + NADPH_[cyt] + H+_[cyt]
						0.000297515	0	0.000444102		0	0	0.000312503		0.00158321	0	0.00162061		0.000301674	0	0.000510807		0.000312611	0	0.000360574	R31 REACTION: L-Glutamate 5-semialdehyde_[cyt] + Orthophosphate_[cyt] + NADP+_[cyt] <= L-Glutamyl 5-phosphate_[cyt] + NADPH_[cyt] + H+_[cyt]
						0	0	0.000146805		0	0	2.63864e-05		0	0	3.76992e-05		0	0	0.000209444		0	0	4.80307e-05	R32 REACTION: L-Glutamate 5-semialdehyde_[cyt] + NAD+_[cyt] + H2O_[cyt] => L-Glutamate_[cyt] + NADH_[cyt] + H+_[cyt]
						0	0	0.000146805		0	0	2.63864e-05		0	0	3.76992e-05		0	0	0.000209444		0	0	4.80307e-05	R33 REACTION: (S)-1-Pyrroline-5-carboxylate_[cyt] + NAD+_[cyt] + 2 H2O_[cyt] => L-Glutamate_[cyt] + NADH_[cyt] + H+_[cyt]
						0	0	0.000171272		0	0	5.71705e-05		0	0	4.39825e-05		0	0	0.000244352		0	0	5.60357e-05	R34 REACTION: L-Proline_[cyt] + PQ_[tlm] => (S)-1-Pyrroline-5-carboxylate_[cyt] + PQH2_[tlm]
						0	0	0.000171272		0	0	5.71706e-05		0	0	4.39824e-05		0	0	0.000244352		0	0	5.60358e-05	R35 REACTION: L-Proline_[cyt] + PQ_[cym] => (S)-1-Pyrroline-5-carboxylate_[cyt] + PQH2_[cym]
						0.000138238	0.000138136	0.000309408		0.000132976	0.000132941	0.000190112		0.00142947	0.00138961	0.00147318		0.00014017	0.000140025	0.000384377		0.000145252	0.00014522	0.000201256	R36 REACTION: L-Proline_[cyt] + NADP+_[cyt] <= (S)-1-Pyrroline-5-carboxylate_[cyt] + NADPH_[cyt] + H+_[cyt]
						0	0	0.000146805		0	0	4.90034e-05		0	0	3.76993e-05		0	0	0.000209444		0	0	4.80307e-05	R37 REACTION: Acetyl-CoA_[cyt] + L-Glutamate_[cyt] => CoA_[cyt] + N-Acetyl-L-glutamate_[cyt]
						0	0	0.000444102		0	0	0.000312503		0	0	0.00162061		0	0	0.000510807		0	0	0.000360574	R38 REACTION: N-Acetylornithine_[cyt] + L-Glutamate_[cyt] => L-Ornithine_[cyt] + N-Acetyl-L-glutamate_[cyt]
						0	-1000	1000		0	-1000	1000		0	-1000	1000		0	-1000	1000		0	-1000	1000	R39 REACTION: N-Acetylornithine_[cyt] + H2O_[cyt] <=> Acetate_[cyt] + L-Ornithine_[cyt]
						0	-1000	1000		0	-1000	1000		0	-1000	1000		0	-1000	1000		0	-1000	1000	R40 REACTION: N-Acetylornithine_[cyt] + H2O_[cyt] <=> Acetate_[cyt] + L-Ornithine_[cyt]
						-0.000138238	-0.000284941	-0.000138136		-0.000132976	-0.000159328	-0.000132941		-0.00142947	-0.0014669	-0.00138961		-0.00014017	-0.000349469	-0.000140025		-0.000145252	-0.000193251	-0.00014522	R41 REACTION: (S)-1-Pyrroline-5-carboxylate_[cyt] + H2O_[cyt] <=> L-Glutamate 5-semialdehyde_[cyt]
						0	0	0.000444102		0	0	0.000312503		0	0	0.00162061		0	0	0.000510807		0	0	0.000360574	R42 REACTION: ATP_[cyt] + N-Acetyl-L-glutamate_[cyt] => ADP_[cyt] + N-Acetyl-L-glutamate 5-phosphate_[cyt]
						0	-0.000444102	0		0	-0.000312503	0		0	-0.00162061	0		0	-0.000510807	0		0	-0.000360574	0	R43 REACTION: N-Acetyl-L-glutamate 5-semialdehyde_[cyt] + Orthophosphate_[cyt] + NADP+_[cyt] <=> N-Acetyl-L-glutamate 5-phosphate_[cyt] + NADPH_[cyt] + H+_[cyt]
						0.000159278	0.000159161	0.000177582		0.000153216	0.000153175	0.00016044		0.000153749	0.00015372	0.000158729		0.000161504	0.000161338	0.000187007		0.00016736	0.000167323	0.000172944	R44 REACTION: Carbamoyl phosphate_[cyt] + L-Ornithine_[cyt] <=> Orthophosphate_[cyt] + L-Citrulline_[cyt]
						0.000159278	0.000159161	0.000305966		0.000153216	0.000153175	0.000202179		0.000153749	0.00015372	0.000191419		0.000161504	0.000161338	0.000370782		0.00016736	0.000167323	0.000215354	R45 REACTION: N-(L-Arginino)succinate_[cyt] => Fumarate_[cyt] + L-Arginine_[cyt]
						0.000159278	0.000159161	0.000305966		0.000153216	0.000153175	0.000202179		0.000153749	0.00015372	0.000191419		0.000161504	0.000161338	0.000370782		0.00016736	0.000167323	0.000215354	R46 REACTION: ATP_[cyt] + L-Citrulline_[cyt] + L-Aspartate_[cyt] => AMP_[cyt] + Diphosphate_[cyt] + N-(L-Arginino)succinate_[cyt]
						0	0	7.34022e-05		0	0	2.45017e-05		0	0	1.88496e-05		0	0	0.000104722		0	0	2.40153e-05	R47 REACTION: 2 ATP_[cyt] + L-Glutamine_[cyt] + HCO3-_[cyt] + H2O_[cyt] + H+_[cyt] => 2 ADP_[cyt] + Orthophosphate_[cyt] + L-Glutamate_[cyt] + Carbamoyl phosphate_[cyt]
						0.000346154	0.000272497	0.000364321		0.000332979	0.00030839	0.000340156		0.000334137	0.000315224	0.000339083		0.000350992	0.000245908	0.000376299		0.000363718	0.000339623	0.000369259	R48 REACTION: ATP_[cyt] + NH3_[cyt] + CO2_[cyt] <=> ADP_[cyt] + Carbamoyl phosphate_[cyt]
						0.00525412	0.00525027	0.00525412		0.00505414	0.00505282	0.00505414		0.00507173	0.00507077	0.00507173		0.00532757	0.00532206	0.00532757		0.00552072	0.00551951	0.00552072	R49 REACTION: Nitrite_[cyt] + H2O_[cyt] + 2 Oxidized ferredoxin_[cyt] <= Nitrate_[cyt] + 2 Reduced ferredoxin_[cyt] + 2 H+_[cyt]
						0.00525412	0.00525027	0.00525412		0.00505414	0.00505282	0.00505414		0.00507173	0.00507077	0.00507173		0.00532757	0.00532206	0.00532757		0.00552072	0.00551951	0.00552072	R50 REACTION: NH3_[cyt] + 2 H2O_[cyt] + 6 Oxidized ferredoxin_[cyt] <= Nitrite_[cyt] + 6 Reduced ferredoxin_[cyt] + 7 H+_[cyt]
						0	0	0.000146805		0	0	2.63865e-05		0	0	3.76991e-05		0	0	0.000209444		0	0	4.80307e-05	R51 REACTION: 2 L-Glutamate_[cyt] + 2 Oxidized ferredoxin_[cyt] <= L-Glutamine_[cyt] + 2-Oxoglutarate_[cyt] + 2 Reduced ferredoxin_[cyt] + 2 H+_[cyt]
						0	0	0.000146805		0	0	4.90034e-05		0	0	3.76992e-05		0	0	0.000209444		0	0	4.80306e-05	R52 REACTION: L-Arginine_[cyt] + H2O_[cyt] => L-Citrulline_[cyt] + NH3_[cyt]
						-0.000159278	-0.000177582	0.000284941		-0.000153216	-0.00016044	0.000159328		-0.000153749	-0.000158729	0.0014669		-0.000161504	-0.000187007	0.00034947		-0.00016736	-0.000172944	0.000193251	R53 REACTION: L-Ornithine_[cyt] + 2-Oxoglutarate_[cyt] <=> L-Glutamate 5-semialdehyde_[cyt] + L-Glutamate_[cyt]
						0	0	1.84215e-05		0	0	7.26439e-06		0	0	5.00918e-06		0	0	2.56691e-05		0	0	5.6212e-06	R54 REACTION: L-Arginine_[cyt] + PQ_[tlm] + H2O_[cyt] => 5-Guanidino-2-oxopentanoate_[cyt] + NH3_[cyt] + PQH2_[tlm]
						0	0	1.84215e-05		0	0	7.26439e-06		0	0	5.00918e-06		0	0	2.5669e-05		0	0	5.62119e-06	R55 REACTION: L-Arginine_[cyt] + PQ_[cym] + H2O_[cyt] => 5-Guanidino-2-oxopentanoate_[cyt] + NH3_[cyt] + PQH2_[cym]
						0	0	1.84215e-05		0	0	7.26437e-06		0	0	5.00918e-06		0	0	2.56692e-05		0	0	5.62117e-06	R56 REACTION: 5-Guanidino-2-oxopentanoate_[cyt] + H2O2_[cyt] => 4-Guanidinobutanoate_[cyt] + CO2_[cyt] + H2O_[cyt]
						0	0	1.84215e-05		0	0	7.26437e-06		0	0	5.00918e-06		0	0	2.56692e-05		0	0	5.62117e-06	R57 REACTION: 4-Guanidinobutanoate_[cyt] + H2O_[cyt] => 4-Aminobutanoate_[cyt] + Urea_[cyt]
						2.34289e-05	2.34117e-05	4.18332e-05		2.25372e-05	2.25313e-05	2.97957e-05		2.26156e-05	2.26113e-05	2.76205e-05		2.37564e-05	2.37319e-05	4.9401e-05		2.46177e-05	2.46123e-05	3.02335e-05	R58 REACTION: Urea_[cyt] + H2O_[cyt] => CO2_[cyt] + 2 NH3_[cyt]
						0	0	2.74035e-05		0	0	7.88561e-06		0.00129603	0.0012562	0.00130282		0	0	4.44276e-05		0	0	7.00447e-06	R59 REACTION: L-Proline_[cyt] + 2-Oxoglutarate_[cyt] + Oxygen_[cyt] => trans-4-Hydroxy-L-proline_[cyt] + Succinate_[cyt] + CO2_[cyt]
						0	0	2.74035e-05		0	0	7.88561e-06		0.00129603	0.0012562	0.00130282		0	0	4.44276e-05		0	0	7.00447e-06	R60 REACTION: trans-4-Hydroxy-L-proline_[cyt] + NADP+_[cyt] => L-1-Pyrroline-3-hydroxy-5-carboxylate_[cyt] + NADPH_[cyt] + H+_[cyt]
						0	0	2.74035e-05		0	0	7.88561e-06		0.00129603	0.0012562	0.00130282		0	0	4.44276e-05		0	0	7.00447e-06	R61 REACTION: L-1-Pyrroline-3-hydroxy-5-carboxylate_[cyt] + NAD+_[cyt] + 2 H2O_[cyt] => L-erythro-4-Hydroxyglutamate_[cyt] + NADH_[cyt] + H+_[cyt]
						0	0	2.74035e-05		0	0	7.88561e-06		0.00129603	0.0012562	0.00130282		0	0	4.44276e-05		0	0	7.00447e-06	R62 REACTION: L-erythro-4-Hydroxyglutamate_[cyt] + 2-Oxoglutarate_[cyt] <=> D-4-Hydroxy-2-oxoglutarate_[cyt] + L-Glutamate_[cyt]
						0	0	2.74035e-05		0	0	7.88561e-06		0.00129603	0.0012562	0.00130282		0	0	4.44276e-05		0	0	7.00447e-06	R63 REACTION: D-4-Hydroxy-2-oxoglutarate_[cyt] => Pyruvate_[cyt] + Glyoxylate_[cyt]
						2.34289e-05	2.34117e-05	2.34289e-05		2.25372e-05	2.25313e-05	2.25372e-05		2.26156e-05	2.26113e-05	2.26156e-05		2.37564e-05	2.37319e-05	2.37564e-05		2.46177e-05	2.46123e-05	2.46177e-05	R64 REACTION: L-Arginine_[cyt] => Agmatine_[cyt] + CO2_[cyt]
						0	0	3.80603e-05		0	0	2.01779e-05		0	0	9.77386e-06		0	0	7.33056e-05		0	0	1.68108e-05	R65 REACTION: L-Threonine_[cyt] => 2-Oxobutanoate_[cyt] + NH3_[cyt]
						0.000148226	0	0.000186178		0.000142584	0	0.000162725		0.00014308	0	0.000152827		0	0	0.000223448		0	0	0.000172524	R66 REACTION: O-Phospho-L-homoserine_[cyt] + H2O_[cyt] => L-Threonine_[cyt] + Orthophosphate_[cyt]
						0	0	0.000186178		0	0	0.000162725		0	0	0.000152827		0.000150298	0	0.000223448		0.000155747	0	0.000172524	R67 REACTION: O-Phospho-L-homoserine_[cyt] + H2O_[cyt] => L-Threonine_[cyt] + Orthophosphate_[cyt]
						0.000148226	0.000148117	0.000186178		0.000142584	0.000142547	0.000162725		0.00014308	0.000143053	0.000152827		0.000150298	0.000150143	0.000223448		0.000155747	0.000155713	0.000172524	R68 REACTION: ATP_[cyt] + L-Homoserine_[cyt] => ADP_[cyt] + O-Phospho-L-homoserine_[cyt]
						0.000205164	0.000205014	0.000243074		0.000197356	0.000197304	0.000217482		0.000198042	0.000198005	0.000207779		0.000208032	0.000207817	0.000281123		0.000215574	0.000215527	0.000232338	R69 REACTION: L-Homoserine_[cyt] + NADP+_[cyt] <= L-Aspartate 4-semialdehyde_[cyt] + NADPH_[cyt] + H+_[cyt]
						0.000332793	0.000332549	0.000370609		0.000320126	0.000320043	0.00034022		0.00032124	0.00032118	0.000330953		0.000337445	0.000337096	0.000410402		0.000349679	0.000349603	0.000366413	R70 REACTION: L-Aspartate 4-semialdehyde_[cyt] + Orthophosphate_[cyt] + NADP+_[cyt] <= 4-Phospho-L-aspartate_[cyt] + NADPH_[cyt] + H+_[cyt]
						0.000332793	0.000332549	0.000370609		0.000320126	0.000320043	0.00034022		0.00032124	0.00032118	0.000330953		0.000337445	0.000337096	0.000410402		0.000349679	0.000349603	0.000366413	R71 REACTION: ATP_[cyt] + L-Aspartate_[cyt] => ADP_[cyt] + 4-Phospho-L-aspartate_[cyt]
						0.000127629	0.000127535	0.000127629		0.000122771	0.000122739	0.000122771		0.000123198	0.000123175	0.000123198		0.000129413	0.000129279	0.000129413		0.000134104	0.000134075	0.000134104	R72 REACTION: L-Aspartate 4-semialdehyde_[cyt] + Pyruvate_[cyt] => L-2,3-Dihydrodipicolinate_[cyt] + 2 H2O_[cyt]
						0.000127629	0.000127535	0.000127629		0.000122771	0.000122739	0.000122771		0.000123198	0.000123175	0.000123198		0.000129413	0.000129279	0.000129413		0.000134104	0.000134075	0.000134104	R73 REACTION: 2,3,4,5-Tetrahydrodipicolinate_[cyt] + NADP+_[cyt] <= L-2,3-Dihydrodipicolinate_[cyt] + NADPH_[cyt] + H+_[cyt]
						0.000127629	0.000127535	0.000127629		0.000122771	0.000122739	0.000122771		0.000123198	0.000123175	0.000123198		0.000129413	0.000129279	0.000129413		0.000134104	0.000134075	0.000134104	R74 REACTION: LL-2,6-Diaminoheptanedioate_[cyt] + 2-Oxoglutarate_[cyt] <= 2,3,4,5-Tetrahydrodipicolinate_[cyt] + L-Glutamate_[cyt] + H2O_[cyt]
						0.000127629	0.000127535	0.000127629		0.000122771	0.000122739	0.000122771		0.000123198	0.000123175	0.000123198		0.000129413	0.000129279	0.000129413		0.000134104	0.000134075	0.000134104	R75 REACTION: LL-2,6-Diaminoheptanedioate_[cyt] <=> meso-2,6-Diaminoheptanedioate_[cyt]
						0.000112859	0.000112776	0.000112859		0.000108564	0.000108535	0.000108564		0.000108941	0.000108921	0.000108941		0.000114437	0.000114319	0.000114437		0.000118586	0.00011856	0.000118586	R76 REACTION: meso-2,6-Diaminoheptanedioate_[cyt] => L-Lysine_[cyt] + CO2_[cyt]
						0.000109276	0.000109196	0.000182598		0.000105117	0.00010509	0.000129591		0.000105483	0.000105463	0.000124312		0.000110804	0.000110689	0.000215412		0.000114821	0.000114796	0.000138811	R77 REACTION: ATP_[cyt] + L-Aspartate_[cyt] + L-Glutamine_[cyt] + H2O_[cyt] => AMP_[cyt] + Diphosphate_[cyt] + L-Asparagine_[cyt] + L-Glutamate_[cyt]
						0	0	7.34023e-05		0	0	2.45017e-05		0	0	1.88496e-05		0	0	0.000104722		0	0	2.40153e-05	R78 REACTION: L-Asparagine_[cyt] + H2O_[cyt] => L-Aspartate_[cyt] + NH3_[cyt]
						0	0	7.34023e-05		0	0	2.45017e-05		0	0	1.88496e-05		0	0	0.000104722		0	0	2.40153e-05	R79 REACTION: L-Asparagine_[cyt] + H2O_[cyt] => L-Aspartate_[cyt] + NH3_[cyt]
						1.3582e-07	1.3572e-07	1.3582e-07		1.3065e-07	1.30616e-07	1.3065e-07		1.31105e-07	1.3108e-07	1.31105e-07		1.37718e-07	1.37576e-07	1.37718e-07		1.42711e-07	1.4268e-07	1.42711e-07	R80 REACTION: L-Threonine_[cyt] + ATP_[cyt] => L-Threonine O-3-phosphate_[cyt] + ADP_[cyt]
						1.3582e-07	1.3572e-07	1.3582e-07		1.3065e-07	1.30616e-07	1.3065e-07		1.31105e-07	1.3108e-07	1.31105e-07		1.37718e-07	1.37576e-07	1.37718e-07		1.42711e-07	1.4268e-07	1.42711e-07	R81 REACTION: L-Threonine O-3-phosphate_[cyt] => D-1-Aminopropan-2-ol O-phosphate_[cyt] + CO2_[cyt]
						0.000298569	0.00029835	0.000298569		0.000287205	0.00028713	0.000287205		0.000288204	0.00028815	0.000288204		0.000302743	0.00030243	0.000302743		0.000313718	0.00031365	0.000313718	R82 REACTION: 0.766 L-Alanine_[cyt] + 0.455 L-Arginine_[cyt] + 0.366 L-Asparagine_[cyt] + 0.454 L-Aspartate_[cyt] + 0.090 L-Cysteine_[cyt] + 0.502 L-Glutamine_[cyt] + 0.546 L-Glutamate_[cyt] + 0.666 Glycine_[cyt] + 0.168 L-Histidine_[cyt] + 0.566 L-Isoleucine_[cyt] + 1.029 L-Leucine_[cyt] + 0.378 L-Lysine_[cyt] + 0.177 L-Methionine_[cyt] + 0.362 L-Phenylalanine_[cyt] + 0.463 L-Proline_[cyt] + 0.5…
						1.81483e-05	1.8135e-05	1.81483e-05		1.74576e-05	1.7453e-05	1.74576e-05		1.75183e-05	1.7515e-05	1.75183e-05		1.8402e-05	1.8383e-05	1.8402e-05		1.90692e-05	1.9065e-05	1.90692e-05	R83 REACTION: 0.7749 dCTP_[cyt] + 0.8517 dTTP_[cyt] + 0.7772 dGTP_[cyt] + 0.8487 dATP_[cyt] => 1 B2_[cyt] + 3.2525 Diphosphate_[cyt]
						9.95231e-05	9.945e-05	9.95231e-05		9.57351e-05	9.571e-05	9.57351e-05		9.60681e-05	9.605e-05	9.60681e-05		0.000100914	0.00010081	0.000100914		0.000104573	0.00010455	0.000104573	R84 REACTION: 0.8080 GTP_[cyt] + 0.7300 ATP_[cyt] + 0.7799 CTP_[cyt] + 0.8012 UTP_[cyt] => 1 B3_[cyt] + 3.1191 Diphosphate_[cyt]
						3.45404e-05	3.4515e-05	3.45404e-05		3.32257e-05	3.3217e-05	3.32257e-05		3.33413e-05	3.3335e-05	3.33413e-05		3.50232e-05	3.4987e-05	3.50232e-05		3.62929e-05	3.6285e-05	3.62929e-05	R85 REACTION: 0.4276 LipidADS + 0.4276 Peptidoglycan_[cyt] => 1 B4_[cyt]
						7.02516e-05	7.02e-05	7.02516e-05		6.75777e-05	6.756e-05	6.75777e-05		6.78128e-05	6.78e-05	6.78128e-05		7.12335e-05	7.116e-05	7.12335e-05		7.38161e-05	7.38e-05	7.38161e-05	R86 REACTION: 0.380 3-beta-D-Galactosyl-1,2-diacylglycerol_MDGD_[cyt] + 0.2650 Digalactosyl-diacylglycerol_DGDG_[cyt] + 0.2550 Sulfoquinovosyldiacylglycerol_SQDG_[cyt] + 0.100 Phosphatidylglycerol_PG_[cyt] => 1 B5_[cyt]
						1.69775e-05	1.6965e-05	1.69775e-05		1.63313e-05	1.6327e-05	1.63313e-05		1.63881e-05	1.6385e-05	1.63881e-05		1.72148e-05	1.7197e-05	1.72148e-05		1.78389e-05	1.7835e-05	1.78389e-05	R87 REACTION: 1.147 Putrescine_[cyt] + 0.233 Spermidine_[cyt] + 0.010 Acetyl-CoA_[cyt] + 0.006 CoA_[cyt] + 0.003 Succinyl-CoA_[cyt] + 0.001 Malonyl-CoA_[cyt] + 0.062 NAD+_[cyt] + 0.002 NADH_[cyt] + 0.004 NADPH_[cyt] + 0.012 NADP_[cyt] + 0.008 FAD_[cyt] + 0.008 Tetrahydrofolate_[cyt] + 0.008 5,10-Methenyltetrahydrofolate_[cyt] + 0.008 5-Methyltetrahydrofolate_[cyt] + 0.008 Thiamin diphosphate_[cyt…
						5.8543e-06	5.85e-06	5.8543e-06		5.63147e-06	5.63e-06	5.63147e-06		5.65107e-06	5.65e-06	5.65107e-06		5.93613e-06	5.93e-06	5.93613e-06		6.15134e-06	6.15e-06	6.15134e-06	R88 REACTION: 17.040 Potassium_[cyt] + 1.136 NH4+_[cyt] + 0.757 Magnesium_[cyt] + 0.454 Calcium_[cyt] + 0.682 Fe2+_[cyt] + 0.682 Fe3+_[cyt] + 0.303 Copper_[cyt] + 0.303 Manganese_[cyt] + 0.303 Molybdate_[cyt] + 0.303 Cobalt ion_[cyt] + 0.303 Zinc_[cyt] + 0.379 Sulfate_[cyt] + 0.379 Orthophosphate_[cyt] + 0.379 Sodium_[cyt] => 1 B7_[cyt]
						1.42845e-05	1.4274e-05	1.42845e-05		1.37408e-05	1.37372e-05	1.37408e-05		1.37886e-05	1.3786e-05	1.37886e-05		1.44842e-05	1.44692e-05	1.44842e-05		1.50093e-05	1.5006e-05	1.50093e-05	R89 REACTION: 0.827 Chlorophyll a_[cyt] + 0.134 beta-Carotene_[cyt] + 0.113 Zeaxanthin_[cyt] + 0.098 Echinenone_[cyt] + 0.063 gamma-Carotene_[cyt] + 0.010 alpha-Tocopherol_[cyt] + 0.001 beta-Tocopherol_[cyt] + 0.001 gamma-Tocopherol_[cyt] + 0.009 delta-Tocopherol_[cyt] + 0.067 Phylloquinone_[cyt] => 1 B8_[cyt]
						0.00058543	0.000585	0.00058543		0.000563147	0.000563	0.000563147		0.000565107	0.000565	0.000565107		0.000593613	0.000593	0.000593613		0.000615134	0.000615	0.000615134	R90 REACTION: 53.350 ATP_[cyt] + 53.350 H2O_[cyt] + 0.51 B1_[cyt] + 0.031 B2_[cyt] + 0.17 B3_[cyt] + 0.059 B4_[cyt] + 0.12 B5_[cyt] + 0.029 B6_[cyt] + 0.01 B7_[cyt] + 0.0244 B8_[cyt] + 0.21031 Glycogen => 1 Biomass_[ext] + 53.350 ADP + 53.350 Pi
						5.82807e-06	5.82379e-06	5.82807e-06		5.60625e-06	5.60478e-06	5.60625e-06		5.62575e-06	5.62469e-06	5.62575e-06		5.90954e-06	5.90343e-06	5.90954e-06		6.12378e-06	6.12245e-06	6.12378e-06	R91 REACTION: 2 Geranylgeranyl diphosphate_[cyt] => Diphosphate_[cyt] + Prephytoene diphosphate_[cyt]
						5.82807e-06	5.82379e-06	5.82807e-06		5.60625e-06	5.60478e-06	5.60625e-06		5.62575e-06	5.62469e-06	5.62575e-06		5.90954e-06	5.90343e-06	5.90954e-06		6.12378e-06	6.12245e-06	6.12378e-06	R92 REACTION: Prephytoene diphosphate_[cyt] => Phytoene_[cyt] + Diphosphate_[cyt]
						5.82807e-06	5.82379e-06	5.82807e-06		5.60625e-06	5.60478e-06	5.60625e-06		5.62575e-06	5.62469e-06	5.62575e-06		5.90954e-06	5.90343e-06	5.90954e-06		6.12378e-06	6.12245e-06	6.12378e-06	R93 REACTION: Phytoene_[cyt] + NADP+_[cyt] => all-trans-Phytofluene_[cyt] + NADPH_[cyt] + H+_[cyt]
						5.82807e-06	5.82379e-06	5.82807e-06		5.60625e-06	5.60478e-06	5.60625e-06		5.62575e-06	5.62469e-06	5.62575e-06		5.90954e-06	5.90343e-06	5.90954e-06		6.12378e-06	6.12245e-06	6.12378e-06	R94 REACTION: all-trans-Phytofluene_[cyt] + NADP+_[cyt] => all-trans-zeta-Carotene_[cyt] + NADPH_[cyt] + H+_[cyt]
						5.82807e-06	5.82379e-06	5.82807e-06		5.60625e-06	5.60478e-06	5.60625e-06		5.62575e-06	5.62469e-06	5.62575e-06		5.90954e-06	5.90343e-06	5.90954e-06		6.12378e-06	6.12245e-06	6.12378e-06	R95 REACTION: all-trans-zeta-Carotene_[cyt] + NADPH_[cyt] + H+_[cyt] + Oxygen_[cyt] => all-trans-Neurosporene_[cyt] + 2 H2O_[cyt] + NADP+_[cyt]
						5.82807e-06	5.82379e-06	5.82807e-06		5.60625e-06	5.60478e-06	5.60625e-06		5.62575e-06	5.62469e-06	5.62575e-06		5.90954e-06	5.90343e-06	5.90954e-06		6.12378e-06	6.12245e-06	6.12378e-06	R96 REACTION: all-trans-Neurosporene_[cyt] + NADPH_[cyt] + H+_[cyt] + Oxygen_[cyt] => Lycopene_[cyt] + 2 H2O_[cyt] + NADP+_[cyt]
						5.82807e-06	5.82379e-06	5.82807e-06		5.60625e-06	5.60478e-06	5.60625e-06		5.62575e-06	5.62469e-06	5.62575e-06		5.90954e-06	5.90343e-06	5.90954e-06		6.12378e-06	6.12245e-06	6.12378e-06	R97 REACTION: Lycopene_[cyt] <=> gamma-Carotene_[cyt]
						4.92815e-06	4.92453e-06	4.92815e-06		4.74058e-06	4.73933e-06	4.74058e-06		4.75707e-06	4.75617e-06	4.75707e-06		4.99703e-06	4.99187e-06	4.99703e-06		5.1782e-06	5.17707e-06	5.1782e-06	R98 REACTION: gamma-Carotene_[cyt] <=> beta-Carotene_[cyt]
						1.61415e-06	1.61296e-06	1.61415e-06		1.55271e-06	1.5523e-06	1.55271e-06		1.55811e-06	1.55782e-06	1.55811e-06		1.63671e-06	1.63502e-06	1.63671e-06		1.69605e-06	1.69568e-06	1.69605e-06	R99 REACTION: beta-Carotene_[cyt] + NADH_[cyt] + H+_[cyt] + Oxygen_[cyt] => beta-Cryptoxanthin_[cyt] + NAD+_[cyt] + H2O_[cyt]
						1.61415e-06	1.61296e-06	1.61415e-06		1.55271e-06	1.5523e-06	1.55271e-06		1.55811e-06	1.55782e-06	1.55811e-06		1.63671e-06	1.63502e-06	1.63671e-06		1.69605e-06	1.69568e-06	1.69605e-06	R100 REACTION: beta-Cryptoxanthin_[cyt] + NADH_[cyt] + H+_[cyt] + Oxygen_[cyt] => Zeaxanthin_[cyt] + NAD+_[cyt] + H2O_[cyt]
						0	0	0		0	0	0		0	0	0		0	0	0		0	0	0	R101 REACTION: Echinenone_[cyt] + NADH_[cyt] + H+_[cyt] + Oxygen_[cyt] => 3-Hydroxyechinenone_[cyt] + NAD+_[cyt] + H2O_[cyt]
						1.39988e-06	1.39885e-06	1.39988e-06		1.3466e-06	1.34625e-06	1.3466e-06		1.35128e-06	1.35103e-06	1.35128e-06		1.41945e-06	1.41798e-06	1.41945e-06		1.47091e-06	1.47059e-06	1.47091e-06	R102 REACTION: beta-Carotene_[cyt] + NADPH_[cyt] + H+_[cyt] + Oxygen_[cyt] => Echinenone_[cyt] + NADP+_[cyt] + H2O_[cyt] + H+_[cyt]
						9.88524e-05	9.87798e-05	9.88524e-05		9.50899e-05	9.5065e-05	9.50899e-05		9.54207e-05	9.54027e-05	9.54207e-05		0.000100234	0.000100131	0.000100234		0.000103868	0.000103845	0.000103868	R103 REACTION: tRNA(Glu)_[cyt] + L-Glutamate_[cyt] + ATP_[cyt] => L-Glutamyl-tRNA(Glu)_[cyt] + Diphosphate_[cyt] + AMP_[cyt]
						9.88524e-05	9.87798e-05	9.88524e-05		9.50899e-05	9.5065e-05	9.50899e-05		9.54207e-05	9.54027e-05	9.54207e-05		0.000100234	0.000100131	0.000100234		0.000103868	0.000103845	0.000103868	R104 REACTION: L-Glutamyl-tRNA(Glu)_[cyt] + NADPH_[cyt] + H+_[cyt] => (S)-4-Amino-5-oxopentanoate_[cyt] + tRNA(Glu)_[cyt] + NADP+_[cyt]
						-9.88524e-05	-9.88524e-05	-9.87798e-05		-9.50899e-05	-9.50899e-05	-9.5065e-05		-9.54207e-05	-9.54207e-05	-9.54027e-05		-0.000100234	-0.000100234	-0.000100131		-0.000103868	-0.000103868	-0.000103845	R105 REACTION: 5-Aminolevulinate_[cyt] <=> (S)-4-Amino-5-oxopentanoate_[cyt]
						4.94262e-05	4.93899e-05	4.94262e-05		4.7545e-05	4.75325e-05	4.7545e-05		4.77104e-05	4.77014e-05	4.77104e-05		5.01171e-05	5.00653e-05	5.01171e-05		5.19341e-05	5.19227e-05	5.19341e-05	R106 REACTION: 2 5-Aminolevulinate_[cyt] => Porphobilinogen_[cyt] + 2 H2O_[cyt]
						1.23565e-05	1.23475e-05	1.23565e-05		1.18862e-05	1.18831e-05	1.18862e-05		1.19276e-05	1.19253e-05	1.19276e-05		1.25293e-05	1.25163e-05	1.25293e-05		1.29835e-05	1.29807e-05	1.29835e-05	R107 REACTION: 4 Porphobilinogen_[cyt] + H2O_[cyt] <=> Hydroxymethylbilane_[cyt] + 4 NH3_[cyt]
						1.23565e-05	1.23475e-05	1.23565e-05		1.18862e-05	1.18831e-05	1.18862e-05		1.19276e-05	1.19253e-05	1.19276e-05		1.25293e-05	1.25163e-05	1.25293e-05		1.29835e-05	1.29807e-05	1.29835e-05	R108 REACTION: Hydroxymethylbilane_[cyt] => Uroporphyrinogen III_[cyt] + H2O_[cyt]
						1.22207e-05	1.22118e-05	1.22207e-05		1.17556e-05	1.17525e-05	1.17556e-05		1.17965e-05	1.17943e-05	1.17965e-05		1.23916e-05	1.23788e-05	1.23916e-05		1.28408e-05	1.2838e-05	1.28408e-05	R109 REACTION: Uroporphyrinogen III_[cyt] => Coproporphyrinogen III_[cyt] + 4 CO2_[cyt]
						1.22207e-05	9.23599e-06	1.22207e-05		1.17556e-05	1.07067e-05	1.17556e-05		1.17965e-05	1.10301e-05	1.17965e-05		1.23916e-05	8.17385e-06	1.23916e-05		1.28408e-05	1.1926e-05	1.28408e-05	R110 REACTION: Coproporphyrinogen III_[cyt] + Oxygen_[cyt] => Protoporphyrinogen IX_[cyt] + 2 CO2_[cyt] + 2 H2O_[cyt]
						0	0	2.97577e-06		0	0	1.0458e-06		0	0	7.64173e-07		0	0	4.20491e-06		0	0	9.11974e-07	R111 REACTION: Coproporphyrinogen III_[cyt] + 2 S-Adenosyl-L-methionine_[cyt] => Protoporphyrinogen IX_[cyt] + 2 CO2_[cyt] + 2 L-Methionine_[cyt] + 2 5'-Deoxyadenosine_[cyt]
						0	0	2.97577e-06		0	0	1.0458e-06		0	0	7.64173e-07		0	0	4.20491e-06		0	0	9.11974e-07	R112 REACTION: Coproporphyrinogen III_[cyt] + 2 S-Adenosyl-L-methionine_[cyt] => Protoporphyrinogen IX_[cyt] + 2 CO2_[cyt] + 2 L-Methionine_[cyt] + 2 5'-Deoxyadenosine_[cyt]
						6.11036e-06	0	6.11036e-06		5.8778e-06	0	5.8778e-06		0	0	5.89824e-06		6.19578e-06	0	6.19578e-06		6.4204e-06	0	6.4204e-06	R113 REACTION: 2 Protoporphyrinogen IX_[cyt] + 3 Oxygen_[cyt] <=> 2 Protoporphyrin_[cyt] + 6 H2O_[cyt]
						0	0	6.11036e-06		0	0	5.8778e-06		5.89824e-06	0	5.89824e-06		0	0	6.19578e-06		0	0	6.4204e-06	R114 REACTION: 2 Protoporphyrinogen IX_[cyt] + 3 Oxygen_[cyt] <=> 2 Protoporphyrin_[cyt] + 6 H2O_[cyt]
						1.18133e-05	1.18046e-05	1.18133e-05		1.13636e-05	1.13607e-05	1.13636e-05		1.14032e-05	1.1401e-05	1.14032e-05		1.19784e-05	1.1966e-05	1.19784e-05		1.24127e-05	1.241e-05	1.24127e-05	R115 REACTION: ATP_[cyt] + Protoporphyrin_[cyt] + Magnesium_[cyt] + H2O_[cyt] => ADP_[cyt] + Orthophosphate_[cyt] + Magnesium protoporphyrin_[cyt] + 2 H+_[cyt]
						1.18133e-05	1.18046e-05	1.18133e-05		1.13636e-05	1.13607e-05	1.13636e-05		1.14032e-05	1.1401e-05	1.14032e-05		1.19784e-05	1.1966e-05	1.19784e-05		1.24127e-05	1.241e-05	1.24127e-05	R116 REACTION: S-Adenosyl-L-methionine_[cyt] + Magnesium protoporphyrin_[cyt] => S-Adenosyl-L-homocysteine_[cyt] + Magnesium protoporphyrin monomethyl ester_[cyt]
						1.18133e-05	0	1.18133e-05		0	0	1.13636e-05		1.14032e-05	0	1.14032e-05		1.19784e-05	0	1.19784e-05		1.24127e-05	0	1.24127e-05	R117 REACTION: Magnesium protoporphyrin monomethyl ester_[cyt] + NADPH_[cyt] + H+_[cyt] + Oxygen_[cyt] => 13(1)-Hydroxy-magnesium-protoporphyrin IX 13-monomethyl ester_[cyt] + NADP+_[cyt] + H2O_[cyt]
						0	0	1.18133e-05		0	0	1.13636e-05		0	0	1.14032e-05		0	0	1.19784e-05		0	0	1.24127e-05	R118 REACTION: Magnesium protoporphyrin monomethyl ester_[cyt] + NADPH_[cyt] + H+_[cyt] + Oxygen_[cyt] => 13(1)-Hydroxy-magnesium-protoporphyrin IX 13-monomethyl ester_[cyt] + NADP+_[cyt] + H2O_[cyt]
						0	0	1.18133e-05		1.13636e-05	0	1.13636e-05		0	0	1.14032e-05		0	0	1.19784e-05		0	0	1.24127e-05	R119 REACTION: Magnesium protoporphyrin monomethyl ester_[cyt] + NADPH_[cyt] + H+_[cyt] + Oxygen_[cyt] => 13(1)-Hydroxy-magnesium-protoporphyrin IX 13-monomethyl ester_[cyt] + NADP+_[cyt] + H2O_[cyt]
						1.18133e-05	0	1.18133e-05		0	0	1.13636e-05		0	0	1.14032e-05		0	0	1.19784e-05		0	0	1.24127e-05	R120 REACTION: 13(1)-Hydroxy-magnesium-protoporphyrin IX 13-monomethyl ester_[cyt] + NADPH_[cyt] + H+_[cyt] + Oxygen_[cyt] => 13(1)-Oxo-magnesium-protoporphyrin IX 13-monomethyl ester_[cyt] + NADP+_[cyt] + 2 H2O_[cyt]
						0	0	1.18133e-05		1.13636e-05	0	1.13636e-05		1.14032e-05	0	1.14032e-05		0	0	1.19784e-05		0	0	1.24127e-05	R121 REACTION: 13(1)-Hydroxy-magnesium-protoporphyrin IX 13-monomethyl ester_[cyt] + NADPH_[cyt] + H+_[cyt] + Oxygen_[cyt] => 13(1)-Oxo-magnesium-protoporphyrin IX 13-monomethyl ester_[cyt] + NADP+_[cyt] + 2 H2O_[cyt]
						0	0	1.18133e-05		0	0	1.13636e-05		0	0	1.14032e-05		1.19784e-05	0	1.19784e-05		1.24127e-05	0	1.24127e-05	R122 REACTION: 13(1)-Hydroxy-magnesium-protoporphyrin IX 13-monomethyl ester_[cyt] + NADPH_[cyt] + H+_[cyt] + Oxygen_[cyt] => 13(1)-Oxo-magnesium-protoporphyrin IX 13-monomethyl ester_[cyt] + NADP+_[cyt] + 2 H2O_[cyt]
						1.18133e-05	0	1.18133e-05		1.13636e-05	0	1.13636e-05		0	0	1.14032e-05		1.19784e-05	0	1.19784e-05		1.24127e-05	0	1.24127e-05	R123 REACTION: 13(1)-Oxo-magnesium-protoporphyrin IX 13-monomethyl ester_[cyt] + NADPH_[cyt] + H+_[cyt] + Oxygen_[cyt] => Divinylprotochlorophyllide_[cyt] + NADP+_[cyt] + 2 H2O_[cyt]
						0	0	1.18133e-05		0	0	1.13636e-05		1.14032e-05	0	1.14032e-05		0	0	1.19784e-05		0	0	1.24127e-05	R124 REACTION: 13(1)-Oxo-magnesium-protoporphyrin IX 13-monomethyl ester_[cyt] + NADPH_[cyt] + H+_[cyt] + Oxygen_[cyt] => Divinylprotochlorophyllide_[cyt] + NADP+_[cyt] + 2 H2O_[cyt]
						0	0	1.18133e-05		0	0	1.13636e-05		0	0	1.14032e-05		0	0	1.19784e-05		0	0	1.24127e-05	R125 REACTION: 13(1)-Oxo-magnesium-protoporphyrin IX 13-monomethyl ester_[cyt] + NADPH_[cyt] + H+_[cyt] + Oxygen_[cyt] => Divinylprotochlorophyllide_[cyt] + NADP+_[cyt] + 2 H2O_[cyt]
						1.18133e-05	1.18046e-05	1.18133e-05		1.13636e-05	1.13607e-05	1.13636e-05		1.14032e-05	1.1401e-05	1.14032e-05		1.19784e-05	1.1966e-05	1.19784e-05		1.24127e-05	1.241e-05	1.24127e-05	R126 REACTION: Divinylprotochlorophyllide_[cyt] + NADPH_[cyt] + H+_[cyt] => Protochlorophyllide_[cyt] + NADP+_[cyt]
						0	0	1.18096e-05		0	0	9.3979e-06		0	0	7.22999e-06		0	0	1.19747e-05		0	0	9.21136e-06	R127 REACTION: Chlorophyllide_[cyt] + NADP+_[cyt] <= Protochlorophyllide_[cyt] + NADPH_[cyt] + H+_[cyt]
						1.18133e-05	0	1.18133e-05		1.13636e-05	1.96277e-06	1.13636e-05		1.14032e-05	4.17104e-06	1.14032e-05		1.19784e-05	0	1.19784e-05		1.24127e-05	3.1986e-06	1.24127e-05	R128 REACTION: Protochlorophyllide_[cyt] + Oxidized ferredoxin_[cyt] + 2 ADP_[cyt] + 2 Orthophosphate_[cyt] => Chlorophyllide_[cyt] + Reduced ferredoxin_[cyt] + 2 ATP_[cyt]
						1.18133e-05	1.18046e-05	1.18133e-05		1.13636e-05	1.13607e-05	1.13636e-05		1.14032e-05	1.1401e-05	1.14032e-05		1.19784e-05	1.1966e-05	1.19784e-05		1.24127e-05	1.241e-05	1.24127e-05	R129 REACTION: Chlorophyllide_[cyt] + Phytyl diphosphate_[cyt] => Chlorophyll a_[cyt] + Diphosphate_[cyt]
						7.12453e-05	7.1193e-05	9.07669e-05		6.85336e-05	6.85156e-05	7.48096e-05		6.8772e-05	6.8759e-05	7.16912e-05		7.22411e-05	7.21666e-05	9.9829e-05		7.48602e-05	7.48439e-05	8.08477e-05	R130 REACTION: 5-Methyltetrahydrofolate_[cyt] + NADP+_[cyt] <= 5,10-Methylenetetrahydrofolate_[cyt] + NADPH_[cyt] + H+_[cyt]
						5.43279e-07	5.4288e-07	5.43279e-07		5.22601e-07	5.22464e-07	5.22601e-07		5.24419e-07	5.2432e-07	5.24419e-07		5.50873e-07	5.50304e-07	5.50873e-07		5.70845e-07	5.7072e-07	5.70845e-07	R131 REACTION: GTP_[cyt] + H2O_[cyt] => 2-Amino-4-hydroxy-6-(erythro-1,2,3-trihydroxypropyl)dihydropteridine triphosphate_[cyt] + Formate_[cyt]
						5.43279e-07	5.4288e-07	5.43279e-07		5.22601e-07	5.22464e-07	5.22601e-07		5.24419e-07	5.2432e-07	5.24419e-07		5.50873e-07	5.50304e-07	5.50873e-07		5.70845e-07	5.7072e-07	5.70845e-07	R132 REACTION: 2-Amino-4-hydroxy-6-(erythro-1,2,3-trihydroxypropyl)dihydropteridine triphosphate_[cyt] + H2O_[cyt] => Dihydroneopterin phosphate_[cyt] + Diphosphate_[cyt]
						5.43279e-07	5.4288e-07	5.43279e-07		5.22601e-07	5.22464e-07	5.22601e-07		5.24419e-07	5.2432e-07	5.24419e-07		5.50873e-07	5.50304e-07	5.50873e-07		5.70845e-07	5.7072e-07	5.70845e-07	R133 REACTION: 2-Amino-4-hydroxy-6-(D-erythro-1,2,3-trihydroxypropyl)-7,8-dihydropteridine_[cyt] + Orthophosphate_[cyt] <= Dihydroneopterin phosphate_[cyt] + H2O_[cyt]
						5.43279e-07	5.4288e-07	5.43279e-07		5.22601e-07	5.22464e-07	5.22601e-07		5.24419e-07	5.2432e-07	5.24419e-07		5.50873e-07	5.50304e-07	5.50873e-07		5.70845e-07	5.7072e-07	5.70845e-07	R134 REACTION: 2-Amino-4-hydroxy-6-(D-erythro-1,2,3-trihydroxypropyl)-7,8-dihydropteridine_[cyt] => Glycolaldehyde_[cyt] + 2-Amino-4-hydroxy-6-hydroxymethyl-7,8-dihydropteridine_[cyt]
						5.43279e-07	5.4288e-07	5.43279e-07		5.22601e-07	5.22464e-07	5.22601e-07		5.24419e-07	5.2432e-07	5.24419e-07		5.50873e-07	5.50304e-07	5.50873e-07		5.70845e-07	5.7072e-07	5.70845e-07	R135 REACTION: Glycolaldehyde_[cyt] + NAD+_[cyt] + H2O_[cyt] => Glycolate_[cyt] + NADH_[cyt] + H+_[cyt]
						0	0	5.43277e-07		0	0	5.22599e-07		0	0	5.24417e-07		0	0	5.50871e-07		0	0	5.70843e-07	R136 REACTION: ATP_[cyt] + 2-Amino-4-hydroxy-6-hydroxymethyl-7,8-dihydropteridine_[cyt] => AMP_[cyt] + 2-Amino-7,8-dihydro-4-hydroxy-6-(diphosphooxymethyl)pteridine_[cyt]
						0	0	5.43277e-07		0	0	5.22599e-07		0	0	5.24417e-07		0	0	5.50871e-07		0	0	5.70843e-07	R137 REACTION: 2-Amino-7,8-dihydro-4-hydroxy-6-(diphosphooxymethyl)pteridine_[cyt] + 4-Aminobenzoate_[cyt] => Diphosphate_[cyt] + Dihydropteroate_[cyt]
						5.43279e-07	0	5.43279e-07		5.22601e-07	0	5.22601e-07		5.24419e-07	0	5.24419e-07		5.50873e-07	0	5.50873e-07		5.70845e-07	0	5.70845e-07	R138 REACTION: 2-Amino-4-hydroxy-6-hydroxymethyl-7,8-dihydropteridine_[cyt] + 4-Aminobenzoate_[cyt] => Dihydropteroate_[cyt] + H2O_[cyt]
						5.43279e-07	5.4288e-07	5.43279e-07		5.22601e-07	5.22464e-07	5.22601e-07		5.24419e-07	5.2432e-07	5.24419e-07		5.50873e-07	5.50304e-07	5.50873e-07		5.70845e-07	5.7072e-07	5.70845e-07	R139 REACTION: 4-Amino-4-deoxychorismate_[cyt] => 4-Aminobenzoate_[cyt] + Pyruvate_[cyt]
						5.43279e-07	5.4288e-07	5.43279e-07		5.22601e-07	5.22464e-07	5.22601e-07		5.24419e-07	5.2432e-07	5.24419e-07		5.50873e-07	5.50304e-07	5.50873e-07		5.70845e-07	5.7072e-07	5.70845e-07	R140 REACTION: Chorismate_[cyt] + L-Glutamine_[cyt] => 4-Amino-4-deoxychorismate_[cyt] + L-Glutamate_[cyt]
						5.43279e-07	0	5.43279e-07		5.22601e-07	0	5.22601e-07		5.24419e-07	0	5.24419e-07		5.50873e-07	0	5.50873e-07		5.70845e-07	0	5.70845e-07	R141 REACTION: ATP_[cyt] + Dihydropteroate_[cyt] + L-Glutamate_[cyt] => ADP_[cyt] + Orthophosphate_[cyt] + Dihydrofolate_[cyt]
						0	0	5.43279e-07		0	0	5.22601e-07		0	0	5.24419e-07		0	0	5.50873e-07		0	0	5.70845e-07	R142 REACTION: ATP_[cyt] + Dihydropteroate_[cyt] + L-Glutamate_[cyt] => ADP_[cyt] + Orthophosphate_[cyt] + Dihydrofolate_[cyt]
						5.43279e-07	5.4288e-07	5.43279e-07		5.22601e-07	5.22464e-07	5.22601e-07		5.24419e-07	5.2432e-07	5.24419e-07		5.50873e-07	5.50304e-07	5.50873e-07		5.70845e-07	5.7072e-07	5.70845e-07	R143 REACTION: Tetrahydrofolate_[cyt] + NADP+_[cyt] <= Dihydrofolate_[cyt] + NADPH_[cyt] + H+_[cyt]
						0	0	0.000146805		0	0	4.90033e-05		0	0	3.76993e-05		0	0	0.000196393		0	0	4.80307e-05	R144 REACTION: 10-Formyltetrahydrofolate_[cyt] + H2O_[cyt] => Formate_[cyt] + Tetrahydrofolate_[cyt]
						0.000235925	0.000235752	0.000486638		0.000226946	0.000226886	0.000424039		0.000227735	0.000227692	0.000410361		0.000239223	0.000238976	0.000517692		0.000247896	0.000247842	0.000459424	R145 REACTION: 5,10-Methenyltetrahydrofolate_[cyt] + H2O_[cyt] <=> 10-Formyltetrahydrofolate_[cyt] + H+_[cyt]
						0.000419925	0.000372906	0.000486774		0.000403942	0.000388244	0.000424169		0.000405347	0.000393276	0.000410493		0.000425795	0.000358714	0.00051783		0.000441232	0.000425853	0.000459567	R146 REACTION: 5,10-Methylenetetrahydrofolate_[cyt] + NADP+_[cyt] <=> 5,10-Methenyltetrahydrofolate_[cyt] + NADPH_[cyt]
						0.07	0.07	0.07		0.07	0.07	0.07		0.07	0.07	0.07		0.07	0.07	0.07		0.07	0.07	0.07	R147 REACTION: 1 ATP_[cyt] + H2O_[cyt] => 1 ADP_[cyt] + Orthophosphate_[cyt]
						0	0	7.51926e-05		0	0	3.81137e-05		0	0	1.93094e-05		0	0	0.000109958		0	0	2.9666e-05	R148 REACTION: 1 HCO3-_[cax] + 1 H+_[cax] <=> 1 H2CO3_[cax]
						0.000161362	0	1000		0.000155221	0	1000		0.000155761	0	1000		0	0	1000		0.00016955	0	1000	R149 REACTION: Thioredoxin_[cyt] + NADP+_[cyt] <= Thioredoxin disulfide_[cyt] + NADPH_[cyt] + H+_[cyt]
						0	-1000	1000		0	-1000	1000		0	-1000	1000		0	-1000	1000		0	-1000	1000	R150 REACTION: H2CO3_[cax] <=> CO2_[cax] + H2O_[cax]
						0	-1000	1000		0	-1000	1000		0	-1000	1000		0	-1000	1000		0	-1000	1000	R151 REACTION: H2CO3_[cax] <=> CO2_[cax] + H2O_[cax]
						0	0	0.000146805		0	0	4.90034e-05		0	0	3.76991e-05		0	0	0.000209444		0	0	4.80307e-05	R152 REACTION: Diphosphate_[cyt] + H2O_[cyt] => 2 Orthophosphate_[cyt]
						-1.3582e-07	-1.3582e-07	-1.3572e-07		-1.3065e-07	-1.3065e-07	-1.30616e-07		-1.31105e-07	-1.31105e-07	-1.3108e-07		-1.37718e-07	-1.37718e-07	-1.37576e-07		-1.42711e-07	-1.42711e-07	-1.4268e-07	R153 REACTION: ATP_[cyt] + Diphosphate_[cyt] <=> ADP_[cyt] + Triphosphate_[cyt]
						-0.0019422	-1000	-0.00179397		-0.00186827	-1000	-0.00181878		-0.00187477	-1000	-0.00183672		-0.00196934	-1000	-0.00175787		-0.00204074	-1000	-0.00199227	R154 REACTION: ATP_[cyt] + Orthophosphate_[cyt] <=> ADP_[cyt] + Diphosphate_[cyt]
						-0.0266239	-1000	999.972		0	0	0		-0.0270882	-1000	999.97		-0.044548	-1000	999.955		-0.0360931	-1000	999.96	R155 REACTION: NADPH_[cyt] + H+_[cyt] + NAD+_[cyt] <=> NADP+_[cyt] + H+_[cyt] + NADH_[cyt]
						0	0	0		0	0	0		0	0	0		0	0	0		0	0	0	R156 REACTION: 2 Superoxide anion_[cyt] + 2 H+_[cyt] => H2O2_[cyt] + Oxygen_[cyt]
						7.47008e-07	0	3.50009e-05		7.18576e-07	0	1.97752e-05		7.21076e-07	0	9.51741e-06		7.5745e-07	0	4.9627e-05		7.84911e-07	0	1.19919e-05	R157 REACTION: 2 H2O2_[cyt] => Oxygen_[cyt] + 2 H2O_[cyt]
						0	0	3.50009e-05		0	0	1.48314e-05		0	0	9.51746e-06		0	0	4.9627e-05		0	0	1.19919e-05	R158 REACTION: H2O2_[cyt] + 2 Glutathione_[cyt] => Glutathione disulfide_[cyt] + 2 H2O_[cyt]
						0	0	3.50009e-05		0	0	1.48314e-05		0	0	9.51746e-06		0	0	4.9627e-05		0	0	1.19919e-05	R159 REACTION: H2O2_[cyt] + 2 Glutathione_[cyt] => Glutathione disulfide_[cyt] + 2 H2O_[cyt]
						0	-3.50009e-05	0		0	-1.48314e-05	0		0	-9.51746e-06	0		0	-4.9627e-05	0		0	-1.19919e-05	0	R160 REACTION: 2 Glutathione_[cyt] + NADP+_[cyt] <=> Glutathione disulfide_[cyt] + NADPH_[cyt] + H+_[cyt]
						-6.65048e-06	-6.65048e-06	-6.6456e-06		-6.39736e-06	-6.39736e-06	-6.39568e-06		-6.41961e-06	-6.41961e-06	-6.4184e-06		-6.74344e-06	-6.74344e-06	-6.73648e-06		-6.98793e-06	-6.98793e-06	-6.9864e-06	R161 REACTION: NH4+_[cyt] <=> NH3_[cyt] + H+_[cyt]
						2.66956e-05	2.6676e-05	2.66956e-05		2.56795e-05	2.56728e-05	2.56795e-05		2.57689e-05	2.5764e-05	2.57689e-05		2.70687e-05	2.70408e-05	2.70687e-05		2.80501e-05	2.8044e-05	2.80501e-05	R162 REACTION: 1.2759 sn-Glycerol 3-phosphate_[cyt] + 1.3302 Hexadecanoyl-[acp]_[cyt] + 0.0774 Hexadecenoyl-[acp]_[cyt] + 0.0034 Octadecanoyl-[acp]_[cyt] + 0.0635 Oleoyl-[acyl-carrier protein_[cyt] + 0.4236 Linoleoyl-[acp]_[cyt] + 0.6315 gamma-Linolenoyl-[acp]_[cyt] + 0.0032 alpha-Linolenoyl-[acp]_[cyt] + 0.0190 Stearidonoyl-[acp]_[cyt] => Phosphatidate_MGDG_[cyt] + 2.5518 Acyl-carrier protein_[c…
						1.86167e-05	1.8603e-05	1.86167e-05		1.79081e-05	1.79034e-05	1.79081e-05		1.79704e-05	1.7967e-05	1.79704e-05		1.88769e-05	1.88574e-05	1.88769e-05		1.95613e-05	1.9557e-05	1.95613e-05	R163 REACTION: 1.2954 sn-Glycerol 3-phosphate_[cyt] + 1.3061 Hexadecanoyl-[acp]_[cyt] + 0.0965 Hexadecenoyl-[acp]_[cyt] + 0.0223 Octadecanoyl-[acp]_[cyt] + 0.0584 Oleoyl-[acyl-carrier protein_[cyt] + 0.3334 Linoleoyl-[acp]_[cyt] + 0.7253 gamma-Linolenoyl-[acp]_[cyt] + 0.0095 alpha-Linolenoyl-[acp]_[cyt] + 0.0393 Stearidonoyl-[acp]_[cyt] => Phosphatidate_DGDG_[cyt] + 2.5908 Acyl-carrier protein_[c…
						1.79141e-05	1.7901e-05	1.79141e-05		1.72323e-05	1.72278e-05	1.72323e-05		1.72923e-05	1.7289e-05	1.72923e-05		1.81646e-05	1.81458e-05	1.81646e-05		1.88231e-05	1.8819e-05	1.88231e-05	R164 REACTION: 1.3747 sn-Glycerol 3-phosphate_[cyt] + 1.5612 Hexadecanoyl-[acp]_[cyt] + 0.1804 Hexadecenoyl-[acp]_[cyt] + 0.0434 Octadecanoyl-[acp]_[cyt] + 0.4011 Oleoyl-[acyl-carrier protein_[cyt] + 0.5331 Linoleoyl-[acp]_[cyt] + 0.0228 gamma-Linolenoyl-[acp]_[cyt] + 0.0165 alpha-Linolenoyl-[acp]_[cyt] => Phosphatidate_SQDG_[cyt] + 2.7494 Acyl-carrier protein_[cyt]
						7.02516e-06	7.02e-06	7.02516e-06		6.75777e-06	6.756e-06	6.75777e-06		6.78128e-06	6.78e-06	6.78128e-06		7.12335e-06	7.116e-06	7.12335e-06		7.38161e-06	7.38e-06	7.38161e-06	R165 REACTION: 1.32535 sn-Glycerol 3-phosphate_[cyt] + 1.3327 Hexadecanoyl-[acp]_[cyt] + 0.0227 Hexadecenoyl-[acp]_[cyt] + 0.0457 Octadecanoyl-[acp]_[cyt] + 0.1701 Oleoyl-[acyl-carrier protein_[cyt] + 0.8637 Linoleoyl-[acp]_[cyt] + 0.2158 gamma-Linolenoyl-[acp]_[cyt] => Phosphatidate_PG_[cyt] + 2.6507 Acyl-carrier protein_[cyt]
						2.66956e-05	2.6676e-05	0.000173481		2.56795e-05	2.56728e-05	7.46762e-05		2.57689e-05	2.5764e-05	6.34632e-05		2.70687e-05	2.70408e-05	0.000236485		2.80501e-05	2.8044e-05	7.60747e-05	R166 REACTION: Phosphatidate_MGDG_[cyt] + H2O_[cyt] => 1,2-Diacyl-sn-glycerol_MGDG_[cyt] + Orthophosphate_[cyt]
						1.86167e-05	1.8603e-05	0.000165408		1.79081e-05	1.79034e-05	6.69067e-05		1.79704e-05	1.7967e-05	5.56662e-05		1.88769e-05	1.88574e-05	0.000228302		1.95613e-05	1.9557e-05	6.75877e-05	R167 REACTION: Phosphatidate_DGDG_[cyt] + H2O_[cyt] => 1,2-Diacyl-sn-glycerol_DGDG_[cyt] + Orthophosphate_[cyt]
						1.79141e-05	1.7901e-05	0.000164706		1.72323e-05	1.72278e-05	6.62312e-05		1.72923e-05	1.7289e-05	5.49882e-05		1.81646e-05	1.81458e-05	0.00022759		1.88231e-05	1.8819e-05	6.68496e-05	R168 REACTION: Phosphatidate_SQDG_[cyt] + H2O_[cyt] => 1,2-Diacyl-sn-glycerol_SQDG_[cyt] + Orthophosphate_[cyt]
						0	0	0.000146805		0	0	4.90034e-05		0	0	3.76992e-05		0	0	0.000209444		0	0	4.80307e-05	R169 REACTION: ATP_[cyt] + 1,2-Diacyl-sn-glycerol_MGDG_[cyt] => ADP_[cyt] + Phosphatidate_MGDG_[cyt]
						0	0	0.000146805		0	0	4.90033e-05		0	0	3.76992e-05		0	0	0.000209444		0	0	4.80307e-05	R170 REACTION: ATP_[cyt] + 1,2-Diacyl-sn-glycerol_DGDG_[cyt] => ADP_[cyt] + Phosphatidate_DGDG_[cyt]
						0	0	0.000146805		0	0	4.90034e-05		0	0	3.76992e-05		0	0	0.000209444		0	0	4.80306e-05	R171 REACTION: ATP_[cyt] + 1,2-Diacyl-sn-glycerol_SQDG_[cyt] => ADP_[cyt] + Phosphatidate_SQDG_[cyt]
						7.02516e-06	7.02e-06	7.02516e-06		6.75777e-06	6.756e-06	6.75777e-06		6.78128e-06	6.78e-06	6.78128e-06		7.12335e-06	7.116e-06	7.12335e-06		7.38161e-06	7.38e-06	7.38161e-06	R172 REACTION: CTP_[cyt] + Phosphatidate_PG_[cyt] => Diphosphate_[cyt] + CDP-diacylglycerol_PG_[cyt]
						7.02516e-06	7.02e-06	7.02516e-06		6.75777e-06	6.756e-06	6.75777e-06		6.78128e-06	6.78e-06	6.78128e-06		7.12335e-06	7.116e-06	7.12335e-06		7.38161e-06	7.38e-06	7.38161e-06	R173 REACTION: CDP-diacylglycerol_PG_[cyt] + sn-Glycerol 3-phosphate_[cyt] => CMP_[cyt] + Phosphatidylglycerophosphate_PG_[cyt]
						7.02516e-06	7.02e-06	7.02516e-06		6.75777e-06	6.756e-06	6.75777e-06		6.78128e-06	6.78e-06	6.78128e-06		7.12335e-06	7.116e-06	7.12335e-06		7.38161e-06	7.38e-06	7.38161e-06	R174 REACTION: Phosphatidylglycerophosphate_PG_[cyt] + H2O_[cyt] => Phosphatidylglycerol_PG_[cyt] + Orthophosphate_[cyt]
						1.79141e-05	1.7901e-05	1.79141e-05		1.72323e-05	1.72278e-05	1.72323e-05		1.72923e-05	1.7289e-05	1.72923e-05		1.81646e-05	1.81458e-05	1.81646e-05		1.88231e-05	1.8819e-05	1.88231e-05	R175 REACTION: UDP-glucose_[cyt] + Sulfite_[cyt] => UDP-6-sulfoquinovose_[cyt] + H2O_[cyt]
						1.79141e-05	1.7901e-05	1.79141e-05		1.72323e-05	1.72278e-05	1.72323e-05		1.72923e-05	1.7289e-05	1.72923e-05		1.81646e-05	1.81458e-05	1.81646e-05		1.88231e-05	1.8819e-05	1.88231e-05	R176 REACTION: UDP-6-sulfoquinovose_[cyt] + 1,2-Diacyl-sn-glycerol_SQDG_[cyt] => Sulfoquinovosyldiacylglycerol_SQDG_[cyt] + UDP_[cyt]
						2.66956e-05	2.6676e-05	2.66956e-05		2.56795e-05	2.56728e-05	2.56795e-05		2.57689e-05	2.5764e-05	2.57689e-05		2.70687e-05	2.70408e-05	2.70687e-05		2.80501e-05	2.8044e-05	2.80501e-05	R177 REACTION: UDP-glucose_[cyt] + 1,2-Diacyl-sn-glycerol_MGDG_[cyt] => UDP_[cyt] + 3-D-Glucosyl-1,2-diacylglycerol_MGDG_[cyt]
						3.72333e-05	3.7206e-05	3.72333e-05		3.58162e-05	3.58068e-05	3.58162e-05		3.59408e-05	3.5934e-05	3.59408e-05		3.77538e-05	3.77148e-05	3.77538e-05		3.91225e-05	3.9114e-05	3.91225e-05	R178 REACTION: UDP-glucose_[cyt] + 1,2-Diacyl-sn-glycerol_DGDG_[cyt] => UDP_[cyt] + 3-D-Glucosyl-1,2-diacylglycerol_DGDG_[cyt]
						2.66956e-05	2.6676e-05	2.66956e-05		2.56795e-05	2.56728e-05	2.56795e-05		2.57689e-05	2.5764e-05	2.57689e-05		2.70687e-05	2.70408e-05	2.70687e-05		2.80501e-05	2.8044e-05	2.80501e-05	R179 REACTION: 3-D-Glucosyl-1,2-diacylglycerol_MGDG_[cyt] <=> 1,2-Diacyl-3-beta-D-galactosyl-sn-glycerol_MGDG_[cyt]
						3.72333e-05	3.7206e-05	3.72333e-05		3.58162e-05	3.58068e-05	3.58162e-05		3.59408e-05	3.5934e-05	3.59408e-05		3.77538e-05	3.77148e-05	3.77538e-05		3.91225e-05	3.9114e-05	3.91225e-05	R180 REACTION: 3-D-Glucosyl-1,2-diacylglycerol_DGDG_[cyt] <=> 1,2-Diacyl-3-beta-D-galactosyl-sn-glycerol_DGDG_[cyt]
						1.86167e-05	1.8603e-05	1.86167e-05		1.79081e-05	1.79034e-05	1.79081e-05		1.79704e-05	1.7967e-05	1.79704e-05		1.88769e-05	1.88574e-05	1.88769e-05		1.95613e-05	1.9557e-05	1.95613e-05	R181 REACTION: 2 1,2-Diacyl-3-beta-D-galactosyl-sn-glycerol_DGDG_[cyt] => Digalactosyl-diacylglycerol_DGDG_[cyt] + 1,2-Diacyl-sn-glycerol_DGDG_[cyt]
						2.74824e-05	2.74622e-05	4.15394e-05		2.64364e-05	2.64295e-05	3.07715e-05		2.65284e-05	2.65234e-05	2.83064e-05		2.78666e-05	2.78378e-05	4.79215e-05		2.88769e-05	2.88706e-05	3.34762e-05	R182 REACTION: L-Serine_[cyt] + Acetyl-CoA_[cyt] => O-Acetyl-L-serine_[cyt] + CoA_[cyt]
						2.74824e-05	0	4.15394e-05		2.64364e-05	0	3.07715e-05		2.65284e-05	0	2.83064e-05		2.78666e-05	0	4.79215e-05		0	0	3.34762e-05	R183 REACTION: O-Acetyl-L-serine_[cyt] + Hydrogen sulfide_[cyt] => L-Cysteine_[cyt] + Acetate_[cyt]
						0	0	4.15394e-05		0	0	3.07715e-05		0	0	2.83064e-05		0	0	4.79215e-05		2.88769e-05	0	3.34762e-05	R184 REACTION: O-Acetyl-L-serine_[cyt] + Hydrogen sulfide_[cyt] => L-Cysteine_[cyt] + Acetate_[cyt]
						0.000102335	0.00010226	0.000116337		9.84399e-05	9.84141e-05	0.000102756		9.87823e-05	9.87637e-05	0.000100547		0.000103765	0.000103658	0.000123742		0.000107527	0.000107504	0.00011211	R185 REACTION: ATP_[cyt] + Sulfate_[cyt] => Diphosphate_[cyt] + Adenylyl sulfate_[cyt]
						0.000102335	0.00010226	0.000249064		9.84399e-05	9.84141e-05	0.000147417		9.87823e-05	9.87637e-05	0.000136463		0.000103765	0.000103658	0.000313102		0.000107527	0.000107504	0.000155535	R186 REACTION: ATP_[cyt] + Adenylyl sulfate_[cyt] => ADP_[cyt] + 3'-Phosphoadenylyl sulfate_[cyt]
						0.000102335	0.00010226	0.000116337		9.84399e-05	9.84141e-05	0.000102756		9.87823e-05	9.87637e-05	0.000100547		0.000103765	0.000103658	0.000123742		0.000107527	0.000107504	0.00011211	R187 REACTION: Thioredoxin_[cyt] + 3'-Phosphoadenylyl sulfate_[cyt] => Thioredoxin disulfide_[cyt] + Sulfite_[cyt] + Adenosine 3',5'-bisphosphate_[cyt]
						0.000102335	0.00010226	0.000116337		9.84399e-05	9.84141e-05	0.000102756		9.87823e-05	9.87637e-05	0.000100547		0.000103765	0.000103658	0.000123742		0.000107527	0.000107504	0.00011211	R188 REACTION: Adenosine 3',5'-bisphosphate_[cyt] + H2O_[cyt] => AMP_[cyt] + Orthophosphate_[cyt]
						8.44207e-05	8.43588e-05	9.84359e-05		8.12076e-05	8.11863e-05	8.55284e-05		8.14901e-05	8.14747e-05	8.32578e-05		8.56008e-05	8.55124e-05	0.000105596		8.87042e-05	8.86848e-05	9.32905e-05	R189 REACTION: Hydrogen sulfide_[cyt] + 6 Oxidized ferredoxin_[cyt] + 3 H2O_[cyt] <= Sulfite_[cyt] + 6 Reduced ferredoxin_[cyt] + 6 H+_[cyt]
						0	0	0.000146804		0	0	4.90033e-05		0	0	3.21823e-06		0	0	0.000209444		0	0	4.80306e-05	R190 REACTION: L-Serine_[cyt] => Pyruvate_[cyt] + NH3_[cyt]
						-0.000445586	-0.000573752	-0.000431557		-0.000428626	-0.000507876	-0.000424381		0.000217896	-0.000494497	0.000221374		0.000228888	-0.000605997	0.00878426		-0.000468195	-0.000551005	-0.000464384	R191 REACTION: 5,10-Methylenetetrahydrofolate_[cyt] + Glycine_[cyt] + H2O_[cyt] <=> Tetrahydrofolate_[cyt] + L-Serine_[cyt]
						6.13808e-05	0	9.49143e-05		5.90446e-05	0	6.91955e-05		0.000707264	0	0.000712352		0.000742941	0	0.00929778		6.44953e-05	0	7.36969e-05	R192 REACTION: Glycine_[cyt] + Tetrahydrofolate_[cyt] + NAD+_[cyt] => 5,10-Methylenetetrahydrofolate_[cyt] + NH3_[cyt] + CO2_[cyt] + NADH_[cyt] + H+_[cyt]
						7.11095e-05	7.10573e-05	9.06312e-05		6.84029e-05	6.8385e-05	7.4679e-05		6.86409e-05	6.8628e-05	7.15601e-05		7.21034e-05	7.2029e-05	9.96914e-05		7.47175e-05	7.47012e-05	8.07051e-05	R193 REACTION: 5-Methyltetrahydrofolate_[cyt] + L-Homocysteine_[cyt] => Tetrahydrofolate_[cyt] + L-Methionine_[cyt]
						1.41711e-05	1.41607e-05	3.37347e-05		1.36318e-05	1.36282e-05	1.99222e-05		1.36792e-05	1.36766e-05	1.66088e-05		1.43692e-05	1.43544e-05	4.20168e-05		1.48902e-05	1.48869e-05	2.08908e-05	R194 REACTION: S-Adenosyl-L-homocysteine_[cyt] + H2O_[cyt] => Adenosine_[cyt] + L-Homocysteine_[cyt]
						0	0	1.95739e-05		0	0	6.29401e-06		0	0	2.93216e-06		0	0	2.76625e-05		0	0	6.00384e-06	R195 REACTION: S-Adenosyl-L-methionine_[cyt] + DNA cytosine_[cyt] => S-Adenosyl-L-homocysteine_[cyt] + DNA 5-methylcytosine_[cyt]
						1.85344e-05	1.85207e-05	3.80947e-05		1.78289e-05	1.78242e-05	2.41183e-05		1.78909e-05	1.78876e-05	2.08197e-05		1.87934e-05	1.8774e-05	4.64365e-05		1.94748e-05	1.94705e-05	2.54744e-05	R196 REACTION: Orthophosphate_[cyt] + Diphosphate_[cyt] + S-Adenosyl-L-methionine_[cyt] <= ATP_[cyt] + L-Methionine_[cyt] + H2O_[cyt]
						0	-666.657	9.49143e-05		0	-2.85853e-05	6.91955e-05		0	-3.51859e-06	0.000712352		0	-666.659	0.000951618		0	-666.653	7.36969e-05	R197 REACTION: D-Glycerate_[cyt] + NADP+_[cyt] <=> Hydroxypyruvate_[cyt] + NADPH_[cyt] + H+_[cyt]
						0	-9.49143e-05	666.657		0	-6.91955e-05	2.85853e-05		0	-0.000712352	3.51859e-06		0	-0.000951618	666.659		0	-7.36969e-05	666.653	R198 REACTION: L-Serine_[cyt] + Glyoxylate_[cyt] <=> Hydroxypyruvate_[cyt] + Glycine_[cyt]
						0	0	0.000146805		0	0	2.63864e-05		0	0	3.21823e-06		0	0	0.000209444		0	0	4.80307e-05	R199 REACTION: ATP_[cyt] + D-Glycerate_[cyt] => ADP_[cyt] + 2-Phospho-D-glycerate_[cyt]
						0	0	9.49143e-05		0	0	6.91955e-05		0	0	0.000712352		0.00829917	0	0.00929778		0	0	7.36969e-05	R200 REACTION: D-Glycerate_[cyt] + NADP+_[cyt] <= Tartronate semialdehyde_[cyt] + NADPH_[cyt] + H+_[cyt]
						0	0	9.49143e-05		0	0	6.91955e-05		0	0	0.000712352		0.00829917	0	0.00929778		0	0	7.36969e-05	R201 REACTION: 2 Glyoxylate_[cyt] => Tartronate semialdehyde_[cyt] + CO2_[cyt]
						0	0	4.67105e-05		0	0	1.5592e-05		0	0	1.19952e-05		0	0	6.66414e-05		0	0	1.52825e-05	R202 REACTION: Glyoxylate_[cyt] + Oxygen_[cyt] + H2O_[cyt] => Oxalate_[cyt] + H2O2_[cyt]
						0	0	1.40772e-05		0	0	4.34208e-06		0	0	1.78307e-06		0	0	2.00837e-05		0	0	4.60568e-06	R203 REACTION: L-Cysteine_[cyt] + [enzyme]-cysteine_[cyt] => L-Alanine_[cyt] + [enzyme]-S-sulfanylcysteine_[cyt]
						0	0	1.40772e-05		0	0	4.34208e-06		0	0	1.78307e-06		0	0	2.00837e-05		0	0	4.60568e-06	R204 REACTION: L-Cysteine_[cyt] + [enzyme]-cysteine_[cyt] => L-Alanine_[cyt] + [enzyme]-S-sulfanylcysteine_[cyt]
						0	0	1.40772e-05		0	0	4.34208e-06		0	0	1.78307e-06		0	0	2.00837e-05		0	0	4.60568e-06	R205 REACTION: L-Cysteine_[cyt] + [enzyme]-cysteine_[cyt] => L-Alanine_[cyt] + [enzyme]-S-sulfanylcysteine_[cyt]
						0.00382915	-999.972	1000		0.0036834	0.00362527	0.00373144		0.0030482	-999.97	999.999		0.00320197	-999.955	1000		0.00402344	-999.96	1000	R206 REACTION: Glycine_[cyt] + 2-Oxoglutarate_[cyt] <=> Glyoxylate_[cyt] + L-Glutamate_[cyt]
						5.69383e-05	5.68965e-05	5.69383e-05		5.47712e-05	5.47568e-05	5.47712e-05		5.49617e-05	5.49513e-05	5.49617e-05		5.77342e-05	5.76746e-05	5.77342e-05		5.98273e-05	5.98143e-05	5.98273e-05	R207 REACTION: Acetyl-CoA_[cyt] + L-Homoserine_[cyt] => CoA_[cyt] + O-Acetyl-L-homoserine_[cyt]
						5.69383e-05	5.68965e-05	5.69383e-05		5.47712e-05	5.47568e-05	5.47712e-05		5.49617e-05	5.49513e-05	5.49617e-05		5.77342e-05	5.76746e-05	5.77342e-05		5.98273e-05	5.98143e-05	5.98273e-05	R208 REACTION: O-Acetyl-L-homoserine_[cyt] + Hydrogen sulfide_[cyt] => L-Homocysteine_[cyt] + Acetate_[cyt]
						0	0	6.85088e-05		0	0	3.81137e-05		0	0	1.7593e-05		0	0	9.77407e-05		0	0	2.24143e-05	R209 REACTION: Glycine_[cyt] + H2O_[cyt] + Oxygen_[cyt] => Glyoxylate_[cyt] + NH3_[cyt] + H2O2_[cyt]
						0	0	0.000146805		0	0	4.90034e-05		0	0	3.76992e-05		0	0	0.000209444		0	0	4.80307e-05	R210 REACTION: 3'-Phosphoadenylyl sulfate_[cyt] + H2O_[cyt] => Adenylyl sulfate_[cyt] + Orthophosphate_[cyt]
						-0.00382969	-1000	999.972		-0.00368393	-0.00373197	-0.00356676		-0.00434476	-1000	999.97		-0.00456392	-1000	999.955		-0.00402401	-1000	999.96	R211 REACTION: Glycine_[cyt] + H2O_[cyt] + NAD+_[cyt] <=> Glyoxylate_[cyt] + NH3_[cyt] + NADH_[cyt] + H+_[cyt]
						3.95575e-06	3.95285e-06	3.95575e-06		3.80519e-06	3.80419e-06	3.80519e-06		3.81842e-06	3.81771e-06	3.81842e-06		4.01104e-06	4.0069e-06	4.01104e-06		4.15646e-06	4.15555e-06	4.15646e-06	R212 REACTION: S-Adenosyl-L-methionine_[cyt] + H+_[cyt] => S-Adenosylmethioninamine_[cyt] + CO2_[cyt]
						1.3582e-07	1.3572e-07	7.3538e-05		1.3065e-07	1.30616e-07	2.46323e-05		1.31105e-07	1.3108e-07	1.89807e-05		1.37718e-07	1.37576e-07	0.00010486		1.42711e-07	1.4268e-07	2.4158e-05	R213 REACTION: ATP_[cyt] + L-Glutamate_[cyt] + L-Cysteine_[cyt] => ADP_[cyt] + Orthophosphate_[cyt] + gamma-L-Glutamyl-L-cysteine_[cyt]
						1.3582e-07	1.3572e-07	7.3538e-05		1.3065e-07	1.30616e-07	2.46323e-05		1.31105e-07	1.3108e-07	1.89807e-05		1.37718e-07	1.37576e-07	0.00010486		1.42711e-07	1.4268e-07	2.4158e-05	R214 REACTION: ATP_[cyt] + gamma-L-Glutamyl-L-cysteine_[cyt] + Glycine_[cyt] => ADP_[cyt] + Orthophosphate_[cyt] + Glutathione_[cyt]
						0	0	7.34023e-05		0	0	2.45017e-05		0	0	1.88496e-05		0	0	0.000104722		0	0	2.40154e-05	R215 REACTION: Glutathione_[cyt] + H2O_[cyt] => Cys-Gly_[cyt] + L-Glutamate_[cyt]
						0	0	7.34023e-05		0	0	2.45017e-05		0	0	1.88496e-05		0	0	0.000104722		0	0	2.40154e-05	R216 REACTION: Cys-Gly_[cyt] + H2O_[cyt] => L-Cysteine_[cyt] + Glycine_[cyt]
						0	0	7.34023e-05		0	0	2.45017e-05		0	0	1.88496e-05		0	0	0.000104722		0	0	2.40154e-05	R217 REACTION: Cys-Gly_[cyt] + H2O_[cyt] => L-Cysteine_[cyt] + Glycine_[cyt]
						0.000671318	0.000657124	666.658		0.000645767	0.000641465	0.000694601		0	0	0		0	0	666.652		0.000705381	0.000701519	666.654	R218 REACTION: 3-Phospho-D-glycerate_[cyt] + NAD+_[cyt] <=> 3-Phosphonooxypyruvate_[cyt] + NADH_[cyt] + H+_[cyt]
						-0.000671318	-666.658	-0.000657124		-0.000645767	-0.000694601	-0.000641465		0	0	0		0	-666.652	0		-0.000705381	-666.654	-0.000701519	R219 REACTION: O-Phospho-L-serine_[cyt] + 2-Oxoglutarate_[cyt] <=> 3-Phosphonooxypyruvate_[cyt] + L-Glutamate_[cyt]
						0.000671318	0.000657124	666.658		0.000645767	0.000641465	0.000694601		0	0	0		0	0	666.652		0.000705381	0.000701519	666.654	R220 REACTION: O-Phospho-L-serine_[cyt] + H2O_[cyt] => L-Serine_[cyt] + Orthophosphate_[cyt]
						0	0	0.000146805		0	0	4.90034e-05		0	0	3.76992e-05		0	0	0.000209444		0	0	4.80307e-05	R221 REACTION: ATP_[cyt] + D-Glucose_[cyt] => ADP_[cyt] + D-Glucose 6-phosphate_[cyt]
						0	0	0.000146805		0	0	4.90034e-05		0	0	3.76992e-05		0	0	0.000209444		0	0	4.80307e-05	R222 REACTION: ATP_[cyt] + D-Glucose_[cyt] => ADP_[cyt] + D-Glucose 6-phosphate_[cyt]
						0.00979503	0.00671229	0.00979519		-0.0231389	-0.0232065	-0.0228887		0.00980215	0.0090105	0.00980219		0.00979217	0.00759322	0.00979238		0.00978464	0.0096586	0.00978468	R223 REACTION: D-Glucose 6-phosphate_[cyt] <=> D-Fructose 6-phosphate_[cyt]
						0	0	0.000146805		0	0	0.00166181		0	0	3.76993e-05		0	0	0.000209444		0	0	4.80307e-05	R224 REACTION: D-Fructose 1,6-bisphosphate_[cyt] + H2O_[cyt] => D-Fructose 6-phosphate_[cyt] + Orthophosphate_[cyt]
						0	0	0.000146805		0.00161061	0	0.00166181		0	0	3.76993e-05		0	0	0.000209444		0	0	4.80307e-05	R225 REACTION: D-Fructose 1,6-bisphosphate_[cyt] + H2O_[cyt] => D-Fructose 6-phosphate_[cyt] + Orthophosphate_[cyt]
						0	0	0.00949233		0	0	4.90033e-05		0	0	0.0094056		0	0	0.00954602		0	0	0.00935999	R226 REACTION: ATP_[cyt] + D-Fructose 6-phosphate_[cyt] => ADP_[cyt] + D-Fructose 1,6-bisphosphate_[cyt]
						0.00934504	0	0.00949233		0	0	4.90033e-05		0.00936778	0	0.0094056		0.00933589	0	0.00954602		0.00931181	0	0.00935999	R227 REACTION: ATP_[cyt] + D-Fructose 6-phosphate_[cyt] => ADP_[cyt] + D-Fructose 1,6-bisphosphate_[cyt]
						0.00934504	-999.992	1000		-0.00161061	-1000	1000		0	-999.991	1000		0	-999.991	1000		0	-999.991	1000	R228 REACTION: D-Fructose 1,6-bisphosphate_[cyt] <=> Glycerone phosphate_[cyt] + D-Glyceraldehyde 3-phosphate_[cyt]
						0	-999.992	1000		0	-1000	1000		0.00936778	-999.991	1000		0.00933589	-999.991	1000		0.00931181	-999.991	1000	R229 REACTION: D-Fructose 1,6-bisphosphate_[cyt] <=> Glycerone phosphate_[cyt] + D-Glyceraldehyde 3-phosphate_[cyt]
						-0.00924454	-666.666	-0.00821747		0.00170729	0.0016237	0.00175234		-0.00927077	-0.00927442	-0.00900701		-0.0175332	-666.668	-0.0160799		-0.00920621	-666.663	-0.00915466	R230 REACTION: D-Glyceraldehyde 3-phosphate_[cyt] <=> Glycerone phosphate_[cyt]
						0	0	999.983		0	0	5.71706e-05		0	0	999.982		0	0	999.975		0	0	999.982	R231 REACTION: D-Glyceraldehyde 3-phosphate_[cyt] + Orthophosphate_[cyt] + NADP+_[cyt] <= 3-Phospho-D-glyceroyl phosphate_[cyt] + NADPH_[cyt] + H+_[cyt]
						0.0182203	0.017194	1000		0.00730747	0.00722933	0.00739132		0.0182821	0.0180185	1000		0.0264946	0.0250424	1000		0.01813	0.0180787	1000	R232 REACTION: D-Glyceraldehyde 3-phosphate_[cyt] + Orthophosphate_[cyt] + NAD+_[cyt] => 3-Phospho-D-glyceroyl phosphate_[cyt] + NADH_[cyt] + H+_[cyt]
						-0.0182203	-666.675	-0.017194		-0.00730747	-0.00739132	-0.00722933		-0.0182821	-0.0182859	-0.0180185		-0.0264946	-666.677	-0.0250424		-0.01813	-666.671	-0.0180787	R233 REACTION: ATP_[cyt] + 3-Phospho-D-glycerate_[cyt] <=> ADP_[cyt] + 3-Phospho-D-glyceroyl phosphate_[cyt]
						0	-1000	1000		0	-1000	1000		0	-1000	1000		0	-1000	1000		0	-1000	1000	R234 REACTION: 2-Phospho-D-glycerate_[cyt] <=> 3-Phospho-D-glycerate_[cyt]
						-0.017549	-1000	1000		0	-1000	1000		0	-1000	1000		0	-1000	1000		-0.0174246	-1000	1000	R235 REACTION: 2-Phospho-D-glycerate_[cyt] <=> 3-Phospho-D-glycerate_[cyt]
						0	-1000	1000		-0.00666171	-1000	1000		0	-1000	1000		-0.0264946	-1000	1000		0	-1000	1000	R236 REACTION: 2-Phospho-D-glycerate_[cyt] <=> 3-Phospho-D-glycerate_[cyt]
						0	-1000	1000		0	-1000	1000		-0.0182821	-1000	1000		0	-1000	1000		0	-1000	1000	R237 REACTION: 2-Phospho-D-glycerate_[cyt] <=> 3-Phospho-D-glycerate_[cyt]
						0.017549	0.0165232	0.0175759		0.00666171	0.00661096	0.00674572		0.0182821	0.0180185	0.0182889		0.0264946	0.0250424	0.0267529		0.0174246	0.0173735	0.0174351	R238 REACTION: 2-Phospho-D-glycerate_[cyt] <=> Phosphoenolpyruvate_[cyt] + H2O_[cyt]
						0.00979504	0.00964838	0.00979519		0.00980284	0.00975388	0.00980289		0.00980215	0.00976449	0.00980219		0.00979217	0.00958294	0.00979238		0.00978464	0.00973665	0.00978468	R239 REACTION: D-Glucose 1-phosphate_[cyt] <=> D-Glucose 6-phosphate_[cyt]
						0	0	0		0	0	0		0	0	0		0	0	0		0	0	0	R240 REACTION: ATP_[cyt] + D-Fructose_[cyt] <=> ADP_[cyt] + D-Fructose 6-phosphate_[cyt]
						0	0	0		0	0	0		0	0	0		0	0	0		0	0	0	R241 REACTION: D-Mannose 6-phosphate_[cyt] <=> D-Fructose 6-phosphate_[cyt]
						0	-1000	1000		0	-1000	1000		0	-1000	1000		0	-1000	1000		0	-1000	1000	R242 REACTION: D-Mannose 6-phosphate_[cyt] <=> D-Mannose 1-phosphate_[cyt]
						0	-1000	1000		0	-1000	1000		0	-1000	1000		0	-1000	1000		0	-1000	1000	R243 REACTION: D-Mannose 6-phosphate_[cyt] <=> D-Mannose 1-phosphate_[cyt]
						0	0	0		0	0	0		0	0	0		0	0	0		0	0	0	R244 REACTION: GTP_[cyt] + D-Mannose 1-phosphate_[cyt] => Diphosphate_[cyt] + GDP-mannose_[cyt]
						0	0	0		0	0	0		0	0	0		0	0	0		0	0	0	R245 REACTION: GTP_[cyt] + D-Mannose 1-phosphate_[cyt] => Diphosphate_[cyt] + GDP-mannose_[cyt]
						0	0	0		0	0	0		0	0	0		0	0	0		0	0	0	R246 REACTION: GDP_[cyt] + D-Mannose 1-phosphate_[cyt] => Orthophosphate_[cyt] + GDP-mannose_[cyt]
						0	0	0		0	0	0		0	0	0		0	0	0		0	0	0	R247 REACTION: GDP_[cyt] + D-Mannose 1-phosphate_[cyt] => Orthophosphate_[cyt] + GDP-mannose_[cyt]
						0	0	0		0	0	0		0	0	0		0	0	0		0	0	0	R248 REACTION: dTTP_[cyt] + D-Glucose 1-phosphate_[cyt] => Diphosphate_[cyt] + dTDP-glucose_[cyt]
						0	0	0		0	0	0		0	0	0		0	0	0		0	0	0	R249 REACTION: CTP_[cyt] + D-Glucose 1-phosphate_[cyt] => Diphosphate_[cyt] + CDP-glucose_[cyt]
						0	-1000	1000		0	-1000	1000		0	-1000	1000		0	-1000	1000		0	-1000	1000	R250 REACTION: dTDP-glucose_[cyt] <=> dTDP-galactose_[cyt]
						0	-1000	1000		0	-1000	1000		0	-1000	1000		0	-1000	1000		0	-1000	1000	R251 REACTION: dTDP-glucose_[cyt] <=> dTDP-galactose_[cyt]
						0	-1000	1000		0	-1000	1000		0	-1000	1000		0	-1000	1000		0	-1000	1000	R252 REACTION: dTDP-glucose_[cyt] <=> dTDP-galactose_[cyt]
						0	0	0		0	0	0		0	0	0		0	0	0		0	0	0	R253 REACTION: dTDP-glucose_[cyt] => 4,6-Dideoxy-4-oxo-dTDP-D-glucose_[cyt] + H2O_[cyt]
						0	0	0		0	0	0		0	0	0		0	0	0		0	0	0	R254 REACTION: dTDP-glucose_[cyt] => 4,6-Dideoxy-4-oxo-dTDP-D-glucose_[cyt] + H2O_[cyt]
						0	0	0		0	0	0		0	0	0		0	0	0		0	0	0	R255 REACTION: 4,6-Dideoxy-4-oxo-dTDP-D-glucose_[cyt] => dTDP-4-dehydro-6-deoxy-L-mannose_[cyt]
						0	0	0		0	0	0		0	0	0		0	0	0		0	0	0	R256 REACTION: 4,6-Dideoxy-4-oxo-dTDP-D-glucose_[cyt] => dTDP-4-dehydro-6-deoxy-L-mannose_[cyt]
						0	0	0		0	0	0		0	0	0		0	0	0		0	0	0	R257 REACTION: dTDP-6-deoxy-L-mannose_[cyt] + NADP+_[cyt] <= dTDP-4-dehydro-6-deoxy-L-mannose_[cyt] + NADPH_[cyt] + H+_[cyt]
						8.18431e-05	8.1783e-05	8.18431e-05		7.8728e-05	7.87074e-05	7.8728e-05		7.90019e-05	7.8987e-05	7.90019e-05		8.29871e-05	8.29014e-05	8.29871e-05		8.59958e-05	8.5977e-05	8.59958e-05	R258 REACTION: UTP_[cyt] + D-Glucose 1-phosphate_[cyt] <=> Diphosphate_[cyt] + UDP-glucose_[cyt]
						0	0	0		0	0	0		0	0	0		0	0	0		0	0	0	R259 REACTION: UDP-glucose_[cyt] <=> UDP-D-galactose_[cyt]
						0	-666.657	0		0	-2.85853e-05	0		0	-3.5186e-06	0		-0.00829917	-666.659	-0.00684514		0	-666.653	0	R260 REACTION: D-Glyceraldehyde_[cyt] + NAD+_[cyt] + H2O_[cyt] <=> D-Glycerate_[cyt] + NADH_[cyt] + H+_[cyt]
						0	-666.657	0		0	-2.85853e-05	0		0	-3.5186e-06	0		-0.00829917	-666.659	-0.00684514		0	-666.653	0	R261 REACTION: Glycerol_[cyt] + NADP+_[cyt] <=> D-Glyceraldehyde_[cyt] + NADPH_[cyt] + H+_[cyt]
						0	0	666.657		0	0	2.85853e-05		0	0	3.5186e-06		0.00829917	0.00684514	666.659		0	0	666.653	R262 REACTION: ATP_[cyt] + Glycerol_[cyt] => ADP_[cyt] + sn-Glycerol 3-phosphate_[cyt]
						-9.91395e-05	-0.000270339	666.657		-9.53661e-05	-0.00543734	-6.67558e-05		-9.56978e-05	-0.000139662	-9.21612e-05		0.00819865	0.00674472	666.659		-0.00010417	-0.000160183	666.653	R263 REACTION: sn-Glycerol 3-phosphate_[cyt] + NAD+_[cyt] <=> Glycerone phosphate_[cyt] + NADH_[cyt] + H+_[cyt]
						0	0	0.000171272		0	0	0.005342		0	0	4.39824e-05		0	0	0.000244352		0	0	5.60358e-05	R264 REACTION: sn-Glycerol 3-phosphate_[cyt] + PQ_[tlm] => Glycerone phosphate_[cyt] + PQH2_[tlm]
						0	0	0.000171272		0	0	0.005342		0	0	4.39823e-05		0	0	0.000244352		0	0	5.60358e-05	R265 REACTION: sn-Glycerol 3-phosphate_[cyt] + PQ_[cym] => Glycerone phosphate_[cyt] + PQH2_[cym]
						0	0	0		0	0	0		0	0	0		0	0	0		0	0	0	R266 REACTION: UDP-glucose_[cyt] + D-Fructose 6-phosphate_[cyt] => UDP_[cyt] + Sucrose 6'-phosphate_[cyt]
						0	0	0		0	0	0		0	0	0		0	0	0		0	0	0	R267 REACTION: Sucrose 6'-phosphate_[cyt] + H2O_[cyt] => Sucrose_[cyt] + Orthophosphate_[cyt]
						4.07459e-07	4.0716e-07	4.07459e-07		3.91951e-07	3.91848e-07	3.91951e-07		3.93314e-07	3.9324e-07	3.93314e-07		4.13155e-07	4.12728e-07	4.13155e-07		4.28133e-07	4.2804e-07	4.28133e-07	R268 REACTION: Protoporphyrin_[cyt] + Fe2+_[cyt] => Heme_[cyt] + 2 H+_[cyt]
						2.71639e-07	2.7144e-07	2.71639e-07		2.613e-07	2.61232e-07	2.613e-07		2.62209e-07	2.6216e-07	2.62209e-07		2.75436e-07	2.75152e-07	2.75436e-07		2.85422e-07	2.8536e-07	2.85422e-07	R269 REACTION: Heme_[cyt] + H2O_[cyt] + trans,trans-Farnesyl diphosphate_[cyt] <=> Heme O_[cyt] + Diphosphate_[cyt]
						1.3582e-07	1.3572e-07	1.3582e-07		1.3065e-07	1.30616e-07	1.3065e-07		1.31105e-07	1.3108e-07	1.31105e-07		1.37718e-07	1.37576e-07	1.37718e-07		1.42711e-07	1.4268e-07	1.42711e-07	R270 REACTION: Heme O_[cyt] + H2O_[cyt] <=> Heme A_[cyt] + 4 H+_[cyt]
						5.01596e-05	5.01228e-05	5.01596e-05		4.82505e-05	4.82378e-05	4.82505e-05		4.84183e-05	4.84092e-05	4.84183e-05		5.08608e-05	5.08082e-05	5.08608e-05		5.27047e-05	5.26932e-05	5.27047e-05	R271 REACTION: 1-(5-Phospho-D-ribosyl)-ATP_[cyt] + Diphosphate_[cyt] <= ATP_[cyt] + 5-Phospho-alpha-D-ribose 1-diphosphate_[cyt]
						5.01596e-05	5.01228e-05	5.01596e-05		4.82505e-05	4.82378e-05	4.82505e-05		4.84183e-05	4.84092e-05	4.84183e-05		5.08608e-05	5.08082e-05	5.08608e-05		5.27047e-05	5.26932e-05	5.27047e-05	R272 REACTION: 1-(5-Phospho-D-ribosyl)-ATP_[cyt] + H2O_[cyt] => Phosphoribosyl-AMP_[cyt] + Diphosphate_[cyt]
						5.01596e-05	5.01228e-05	5.01596e-05		4.82505e-05	4.82378e-05	4.82505e-05		4.84183e-05	4.84092e-05	4.84183e-05		5.08608e-05	5.08082e-05	5.08608e-05		5.27047e-05	5.26932e-05	5.27047e-05	R273 REACTION: Phosphoribosyl-AMP_[cyt] + H2O_[cyt] => 5-(5-Phospho-D-ribosylaminoformimino)-1-(5-phosphoribosyl)- imidazole-4-carboxamide_[cyt]
						5.01596e-05	5.01228e-05	5.01596e-05		4.82505e-05	4.82378e-05	4.82505e-05		4.84183e-05	4.84092e-05	4.84183e-05		5.08608e-05	5.08082e-05	5.08608e-05		5.27047e-05	5.26932e-05	5.27047e-05	R274 REACTION: 5-(5-Phospho-D-ribosylaminoformimino)-1-(5-phosphoribosyl)- imidazole-4-carboxamide_[cyt] => N-(5'-Phospho-D-1'-ribulosylformimino)-5-amino-1-(5''-phospho-D- ribosyl)-4-imidazolecarboxamide_[cyt]
						0	0	5.01596e-05		4.82505e-05	0	4.82505e-05		4.84183e-05	0	4.84183e-05		5.08608e-05	0	5.08608e-05		0	0	5.27047e-05	R275 REACTION: N-(5'-Phospho-D-1'-ribulosylformimino)-5-amino-1-(5''-phospho-D- ribosyl)-4-imidazolecarboxamide_[cyt] + L-Glutamine_[cyt] => D-erythro-1-(Imidazol-4-yl)glycerol 3-phosphate_[cyt] + 1-(5'-Phosphoribosyl)-5-amino-4-imidazolecarboxamide_[cyt] + L-Glutamate_[cyt]
						5.01596e-05	0	5.01596e-05		0	0	4.82505e-05		0	0	4.84183e-05		0	0	5.08608e-05		5.27047e-05	0	5.27047e-05	R276 REACTION: N-(5'-Phospho-D-1'-ribulosylformimino)-5-amino-1-(5''-phospho-D- ribosyl)-4-imidazolecarboxamide_[cyt] + L-Glutamine_[cyt] => D-erythro-1-(Imidazol-4-yl)glycerol 3-phosphate_[cyt] + 1-(5'-Phosphoribosyl)-5-amino-4-imidazolecarboxamide_[cyt] + L-Glutamate_[cyt]
						5.01596e-05	5.01228e-05	5.01596e-05		4.82505e-05	4.82378e-05	4.82505e-05		4.84183e-05	4.84092e-05	4.84183e-05		5.08608e-05	5.08082e-05	5.08608e-05		5.27047e-05	5.26932e-05	5.27047e-05	R277 REACTION: D-erythro-1-(Imidazol-4-yl)glycerol 3-phosphate_[cyt] => 3-(Imidazol-4-yl)-2-oxopropyl phosphate_[cyt] + H2O_[cyt]
						-5.01596e-05	-5.01596e-05	-5.01228e-05		-4.82505e-05	-4.82505e-05	-4.82378e-05		-4.84183e-05	-4.84183e-05	-4.84092e-05		-5.08608e-05	-5.08608e-05	-5.08082e-05		-5.27047e-05	-5.27047e-05	-5.26932e-05	R278 REACTION: L-Histidinol phosphate_[cyt] + 2-Oxoglutarate_[cyt] <=> 3-(Imidazol-4-yl)-2-oxopropyl phosphate_[cyt] + L-Glutamate_[cyt]
						5.01596e-05	5.01228e-05	5.01596e-05		4.82505e-05	4.82378e-05	4.82505e-05		4.84183e-05	4.84092e-05	4.84183e-05		5.08608e-05	5.08082e-05	5.08608e-05		5.27047e-05	5.26932e-05	5.27047e-05	R279 REACTION: L-Histidinol phosphate_[cyt] + H2O_[cyt] => L-Histidinol_[cyt] + Orthophosphate_[cyt]
						5.01596e-05	0	5.01596e-05		0	0	4.82505e-05		0	0	4.84183e-05		0	0	5.08608e-05		5.27047e-05	0	5.27047e-05	R280 REACTION: L-Histidinol_[cyt] + NAD+_[cyt] => L-Histidinal_[cyt] + NADH_[cyt] + H+_[cyt]
						0	0	5.01596e-05		4.82505e-05	0	4.82505e-05		4.84183e-05	0	4.84183e-05		5.08608e-05	0	5.08608e-05		0	0	5.27047e-05	R281 REACTION: L-Histidinol_[cyt] + NAD+_[cyt] => L-Histidinal_[cyt] + NADH_[cyt] + H+_[cyt]
						5.01596e-05	0	5.01596e-05		4.82505e-05	0	4.82505e-05		0	0	4.84183e-05		5.08608e-05	0	5.08608e-05		0	0	5.27047e-05	R282 REACTION: L-Histidinal_[cyt] + H2O_[cyt] + NAD+_[cyt] => L-Histidine_[cyt] + NADH_[cyt] + H+_[cyt]
						0	0	5.01596e-05		0	0	4.82505e-05		4.84183e-05	0	4.84183e-05		0	0	5.08608e-05		5.27047e-05	0	5.27047e-05	R283 REACTION: L-Histidinal_[cyt] + H2O_[cyt] + NAD+_[cyt] => L-Histidine_[cyt] + NADH_[cyt] + H+_[cyt]
						0.000658087	0.000657604	0.000658087		0.00063304	0.000632874	0.00063304		0.000635242	0.000635122	0.000635242		0.000667286	0.000666597	0.000667286		0.000691479	0.000691328	0.000691479	R284 REACTION: Pyruvate_[cyt] + Thiamin diphosphate_[cyt] => 2-(alpha-Hydroxyethyl)thiamine diphosphate_[cyt] + CO2_[cyt]
						0.000489097	0.000488738	0.000489097		0.000470482	0.000470358	0.000470482		0.000472118	0.000472029	0.000472118		0.000495934	0.000495422	0.000495934		0.000513914	0.000513802	0.000513914	R285 REACTION: 2-Acetolactate_[cyt] + Thiamin diphosphate_[cyt] <= 2-(alpha-Hydroxyethyl)thiamine diphosphate_[cyt] + Pyruvate_[cyt]
						0.00016899	0.000168866	0.00016899		0.000162558	0.000162516	0.000162558		0.000163124	0.000163093	0.000163124		0.000171352	0.000171175	0.000171352		0.000177565	0.000177526	0.000177565	R286 REACTION: 2-Oxobutanoate_[cyt] + 2-(alpha-Hydroxyethyl)thiamine diphosphate_[cyt] => (S)-2-Aceto-2-hydroxybutanoate_[cyt] + Thiamin diphosphate_[cyt]
						0.000489097	0.000488738	0.000489097		0.000470482	0.000470358	0.000470482		0.000472118	0.000472029	0.000472118		0.000495934	0.000495422	0.000495934		0.000513914	0.000513802	0.000513914	R287 REACTION: 2-Acetolactate_[cyt] + NADPH_[cyt] + H+_[cyt] => 2,3-Dihydroxy-3-methylbutanoate_[cyt] + NADP+_[cyt]
						0.00016899	0.000168866	0.00016899		0.000162558	0.000162516	0.000162558		0.000163124	0.000163093	0.000163124		0.000171352	0.000171175	0.000171352		0.000177565	0.000177526	0.000177565	R288 REACTION: (S)-2-Aceto-2-hydroxybutanoate_[cyt] => (R)-3-Hydroxy-3-methyl-2-oxopentanoate_[cyt]
						0.00016899	0.000168866	0.00016899		0.000162558	0.000162516	0.000162558		0.000163124	0.000163093	0.000163124		0.000171352	0.000171175	0.000171352		0.000177565	0.000177526	0.000177565	R289 REACTION: (R)-2,3-Dihydroxy-3-methylpentanoate_[cyt] + NADP+_[cyt] <= (R)-3-Hydroxy-3-methyl-2-oxopentanoate_[cyt] + NADPH_[cyt] + H+_[cyt]
						0.000489097	0.000488738	0.000489097		0.000470482	0.000470358	0.000470482		0.000472118	0.000472029	0.000472118		0.000495934	0.000495422	0.000495934		0.000513914	0.000513802	0.000513914	R290 REACTION: 2,3-Dihydroxy-3-methylbutanoate_[cyt] => 3-Methyl-2-oxobutanoic acid_[cyt] + H2O_[cyt]
						0.00016899	0.000168866	0.00016899		0.000162558	0.000162516	0.000162558		0.000163124	0.000163093	0.000163124		0.000171352	0.000171175	0.000171352		0.000177565	0.000177526	0.000177565	R291 REACTION: (R)-2,3-Dihydroxy-3-methylpentanoate_[cyt] => (S)-3-Methyl-2-oxopentanoic acid_[cyt] + H2O_[cyt]
						-0.000307228	-0.000307228	-0.000307002		-0.000295534	-0.000295534	-0.000295457		-0.000296562	-0.000296562	-0.000296506		-0.000311522	-0.000311522	-0.0003112		-0.000322816	-0.000322816	-0.000322746	R292 REACTION: L-Leucine_[cyt] + 2-Oxoglutarate_[cyt] <=> 4-Methyl-2-oxopentanoate_[cyt] + L-Glutamate_[cyt]
						-0.00018153	-0.00018153	-0.000181397		-0.000174621	-0.000174621	-0.000174575		-0.000175228	-0.000175228	-0.000175195		-0.000184067	-0.000184067	-0.000183877		-0.000190741	-0.000190741	-0.000190699	R293 REACTION: L-Valine_[cyt] + 2-Oxoglutarate_[cyt] <=> 3-Methyl-2-oxobutanoic acid_[cyt] + L-Glutamate_[cyt]
						-0.00016899	-0.00016899	-0.000168866		-0.000162558	-0.000162558	-0.000162516		-0.000163124	-0.000163124	-0.000163093		-0.000171352	-0.000171352	-0.000171175		-0.000177565	-0.000177565	-0.000177526	R294 REACTION: L-Isoleucine_[cyt] + 2-Oxoglutarate_[cyt] <=> (S)-3-Methyl-2-oxopentanoic acid_[cyt] + L-Glutamate_[cyt]
						0	0	0.000307228		0.000295534	0	0.000295534		0	0	0.000296562		0	0	0.000311522		0.000322816	0	0.000322816	R295 REACTION: (2S)-2-Isopropylmalate_[cyt] + CoA_[cyt] <= Acetyl-CoA_[cyt] + 3-Methyl-2-oxobutanoic acid_[cyt] + H2O_[cyt]
						0.000307228	0	0.000307228		0	0	0.000295534		0.000296562	0	0.000296562		0.000311522	0	0.000311522		0	0	0.000322816	R296 REACTION: (2S)-2-Isopropylmalate_[cyt] + CoA_[cyt] <= Acetyl-CoA_[cyt] + 3-Methyl-2-oxobutanoic acid_[cyt] + H2O_[cyt]
						0.000307228	0.000307002	0.000307228		0.000295534	0.000295457	0.000295534		0.000296562	0.000296506	0.000296562		0.000311522	0.0003112	0.000311522		0.000322816	0.000322746	0.000322816	R297 REACTION: (2S)-2-Isopropylmalate_[cyt] => 2-Isopropylmaleate_[cyt] + H2O_[cyt]
						0.000307228	0.000307002	0.000307228		0.000295534	0.000295457	0.000295534		0.000296562	0.000296506	0.000296562		0.000311522	0.0003112	0.000311522		0.000322816	0.000322746	0.000322816	R298 REACTION: (2R,3S)-3-Isopropylmalate_[cyt] <= 2-Isopropylmaleate_[cyt] + H2O_[cyt]
						0.000307228	0.000307002	0.000307228		0.000295534	0.000295457	0.000295534		0.000296562	0.000296506	0.000296562		0.000311522	0.0003112	0.000311522		0.000322816	0.000322746	0.000322816	R299 REACTION: (2R,3S)-3-Isopropylmalate_[cyt] + NAD+_[cyt] => (2S)-2-Isopropyl-3-oxosuccinate_[cyt] + NADH_[cyt] + H+_[cyt]
						0.000307228	0.000307002	0.000307228		0.000295534	0.000295457	0.000295534		0.000296562	0.000296506	0.000296562		0.000311522	0.0003112	0.000311522		0.000322816	0.000322746	0.000322816	R300 REACTION: 4-Methyl-2-oxopentanoate_[cyt] + CO2_[cyt] <= (2S)-2-Isopropyl-3-oxosuccinate_[cyt]
						0.00016899	0.000130806	0.00016899		0.000162558	0.000142338	0.000162558		0.000163124	0.000153319	0.000163124		0.000171352	9.78699e-05	0.000171352		0.000177565	0.000160715	0.000177565	R301 REACTION: Acetyl-CoA_[cyt] + Pyruvate_[cyt] + H2O_[cyt] => (R)-2-Methylmalate_[cyt] + CoA_[cyt]
						0.00016899	0.000130806	0.00016899		0.000162558	0.000142338	0.000162558		0.000163124	0.000153319	0.000163124		0.000171352	9.78699e-05	0.000171352		0.000177565	0.000160715	0.000177565	R302 REACTION: (R)-2-Methylmalate_[cyt] <=> 2-Methylmaleate_[cyt] + H2O_[cyt]
						0.00016899	0.000130806	0.00016899		0.000162558	0.000142338	0.000162558		0.000163124	0.000153319	0.000163124		0.000171352	9.78699e-05	0.000171352		0.000177565	0.000160715	0.000177565	R303 REACTION: 2-Methylmaleate_[cyt] + H2O_[cyt] <=> D-erythro-3-Methylmalate_[cyt]
						0.00016899	0.000130806	0.00016899		0.000162558	0.000142338	0.000162558		0.000163124	0.000153319	0.000163124		0.000171352	9.78699e-05	0.000171352		0.000177565	0.000160715	0.000177565	R304 REACTION: 2-Oxobutanoate_[cyt] + CO2_[cyt] + NADH_[cyt] + H+_[cyt] <= D-erythro-3-Methylmalate_[cyt] + NAD+_[cyt]
						0	0	0		0	0	0		0	0	0		0	0	0		0	0	0	R305 REACTION: D-Glucose 6-phosphate_[cyt] => 1D-myo-Inositol 3-phosphate_[cyt]
						0	0	0		0	0	0		0	0	0		0	0	0		0	0	0	R306 REACTION: D-Glucose 6-phosphate_[cyt] => 1D-myo-Inositol 3-phosphate_[cyt]
						0	0	0		0	0	0		0	0	0		0	0	0		0	0	0	R307 REACTION: 1D-myo-Inositol 3-phosphate_[cyt] + H2O_[cyt] => myo-Inositol_[cyt] + Orthophosphate_[cyt]
						0	0	0		0	0	0		0	0	0		0	0	0		0	0	0	R308 REACTION: 1D-myo-Inositol 3-phosphate_[cyt] + H2O_[cyt] => myo-Inositol_[cyt] + Orthophosphate_[cyt]
						0	0	0		0	0	0		0	0	0		0	0	0		0	0	0	R309 REACTION: 1D-myo-Inositol 3-phosphate_[cyt] + H2O_[cyt] => myo-Inositol_[cyt] + Orthophosphate_[cyt]
						0.000243306	0.000243128	0.000243306		0.000234046	0.000233985	0.000234046		0.00023486	0.000234816	0.00023486		0.000246707	0.000246453	0.000246707		0.000255652	0.000255596	0.000255652	R310 REACTION: Acetyl-CoA_[cyt] + Acyl-carrier protein_[cyt] => CoA_[cyt] + Acetyl-[acp]_[cyt]
						0	0	0.000243306		0	0	0.000234046		0.00023486	0	0.00023486		0	0	0.000246707		0	0	0.000255652	R311 REACTION: Acetyl-[acp]_[cyt] + Malonyl-[acp]_[cyt] => Acetoacetyl-[acp]_[cyt] + CO2_[cyt] + Acyl-carrier protein_[cyt]
						0.000243306	0	0.000243306		0	0	0.000234046		0	0	0.00023486		0.000246707	0	0.000246707		0.000255652	0	0.000255652	R312 REACTION: Acetyl-[acp]_[cyt] + Malonyl-[acp]_[cyt] => Acetoacetyl-[acp]_[cyt] + CO2_[cyt] + Acyl-carrier protein_[cyt]
						0	0	0.000243306		0.000234046	0	0.000234046		0	0	0.00023486		0	0	0.000246707		0	0	0.000255652	R313 REACTION: Acetyl-[acp]_[cyt] + Malonyl-[acp]_[cyt] => Acetoacetyl-[acp]_[cyt] + CO2_[cyt] + Acyl-carrier protein_[cyt]
						0.0017239	0.00172264	0.0017239		0.00165829	0.00165785	0.00165829		0.00166406	0.00166374	0.00166406		0.001748	0.0017462	0.001748		0.00181137	0.00181098	0.00181137	R314 REACTION: ATP_[cyt] + Acetyl-CoA_[cyt] + HCO3-_[cyt] + H+_[cyt] => ADP_[cyt] + Orthophosphate_[cyt] + Malonyl-CoA_[cyt]
						0.00172389	0.00172262	0.00172389		0.00165827	0.00165784	0.00165827		0.00166404	0.00166373	0.00166404		0.00174798	0.00174618	0.00174798		0.00181136	0.00181096	0.00181136	R315 REACTION: Malonyl-CoA_[cyt] + Acyl-carrier protein_[cyt] => CoA_[cyt] + Malonyl-[acp]_[cyt]
						0	0	0.000243306		0.000234046	0	0.000234046		0	0	0.00023486		0	0	0.000246707		0.000255652	0	0.000255652	R316 REACTION: Butyryl-[acp]_[cyt] + Malonyl-[acp]_[cyt] => 3-Oxohexanoyl-[acp]_[cyt] + CO2_[cyt] + Acyl-carrier protein_[cyt]
						0.000243306	0	0.000243306		0	0	0.000234046		0.00023486	0	0.00023486		0.000246707	0	0.000246707		0	0	0.000255652	R317 REACTION: Butyryl-[acp]_[cyt] + Malonyl-[acp]_[cyt] => 3-Oxohexanoyl-[acp]_[cyt] + CO2_[cyt] + Acyl-carrier protein_[cyt]
						0	0	0.000243306		0.000234046	0	0.000234046		0	0	0.00023486		0	0	0.000246707		0	0	0.000255652	R318 REACTION: Hexanoyl-[acp]_[cyt] + Malonyl-[acp]_[cyt] => 3-Oxooctanoyl-[acp]_[cyt] + CO2_[cyt] + Acyl-carrier protein_[cyt]
						0.000243306	0	0.000243306		0	0	0.000234046		0.00023486	0	0.00023486		0.000246707	0	0.000246707		0.000255652	0	0.000255652	R319 REACTION: Hexanoyl-[acp]_[cyt] + Malonyl-[acp]_[cyt] => 3-Oxooctanoyl-[acp]_[cyt] + CO2_[cyt] + Acyl-carrier protein_[cyt]
						0.000243306	0	0.000243306		0.000234046	0	0.000234046		0.00023486	0	0.00023486		0.000246707	0	0.000246707		0.000255652	0	0.000255652	R320 REACTION: Octanoyl-[acp]_[cyt] + Malonyl-[acp]_[cyt] => 3-Oxodecanoyl-[acp]_[cyt] + CO2_[cyt] + Acyl-carrier protein_[cyt]
						0	0	0.000243306		0	0	0.000234046		0	0	0.00023486		0	0	0.000246707		0	0	0.000255652	R321 REACTION: Octanoyl-[acp]_[cyt] + Malonyl-[acp]_[cyt] => 3-Oxodecanoyl-[acp]_[cyt] + CO2_[cyt] + Acyl-carrier protein_[cyt]
						0	0	0.000243306		0	0	0.000234046		0	0	0.00023486		0.000246707	0	0.000246707		0.000255652	0	0.000255652	R322 REACTION: Decanoyl-[acp]_[cyt] + Malonyl-[acp]_[cyt] => 3-Oxododecanoyl-[acp]_[cyt] + CO2_[cyt] + Acyl-carrier protein_[cyt]
						0.000243306	0	0.000243306		0.000234046	0	0.000234046		0.00023486	0	0.00023486		0	0	0.000246707		0	0	0.000255652	R323 REACTION: Decanoyl-[acp]_[cyt] + Malonyl-[acp]_[cyt] => 3-Oxododecanoyl-[acp]_[cyt] + CO2_[cyt] + Acyl-carrier protein_[cyt]
						0.000243306	0	0.000243306		0.000234046	0	0.000234046		0.00023486	0	0.00023486		0	0	0.000246707		0.000255652	0	0.000255652	R324 REACTION: Dodecanoyl-[acp]_[cyt] + Malonyl-[acp]_[cyt] => 3-Oxotetradecanoyl-[acp]_[cyt] + CO2_[cyt] + Acyl-carrier protein_[cyt]
						0	0	0.000243306		0	0	0.000234046		0	0	0.00023486		0.000246707	0	0.000246707		0	0	0.000255652	R325 REACTION: Dodecanoyl-[acp]_[cyt] + Malonyl-[acp]_[cyt] => 3-Oxotetradecanoyl-[acp]_[cyt] + CO2_[cyt] + Acyl-carrier protein_[cyt]
						0	0	0.000184229		0.000177217	0	0.000177217		0	0	0.000177833		0	0	0.000186804		0.000193576	0	0.000193576	R326 REACTION: Tetradecanoyl-[acp]_[cyt] + Malonyl-[acp]_[cyt] => 3-Oxohexadecanoyl-[acp]_[cyt] + CO2_[cyt] + Acyl-carrier protein_[cyt]
						0.000184229	0	0.000184229		0	0	0.000177217		0.000177833	0	0.000177833		0.000186804	0	0.000186804		0	0	0.000193576	R327 REACTION: Tetradecanoyl-[acp]_[cyt] + Malonyl-[acp]_[cyt] => 3-Oxohexadecanoyl-[acp]_[cyt] + CO2_[cyt] + Acyl-carrier protein_[cyt]
						0	0	7.9819e-05		0	0	7.6781e-05		7.70481e-05	0	7.70481e-05		0	0	8.09347e-05		0	0	8.3869e-05	R328 REACTION: Hexadecanoyl-[acp]_[cyt] + Malonyl-[acp]_[cyt] => 3-Oxostearoyl-[acp]_[cyt] + Acyl-carrier protein_[cyt] + CO2_[cyt]
						7.9819e-05	0	7.9819e-05		7.6781e-05	0	7.6781e-05		0	0	7.70481e-05		8.09347e-05	0	8.09347e-05		8.3869e-05	0	8.3869e-05	R329 REACTION: Hexadecanoyl-[acp]_[cyt] + Malonyl-[acp]_[cyt] => 3-Oxostearoyl-[acp]_[cyt] + Acyl-carrier protein_[cyt] + CO2_[cyt]
						0	-1000	1000		0	-1000	1000		0	-1000	1000		0	-1000	1000		0	-1000	1000	R330 REACTION: (3R)-3-Hydroxybutanoyl-[acp]_[cyt] + NADP+_[cyt] <=> Acetoacetyl-[acp]_[cyt] + NADPH_[cyt] + H+_[cyt]
						-0.000243306	-1000	1000		-0.000234046	-1000	1000		-0.00023486	-1000	1000		-0.000246707	-1000	1000		-0.000255652	-1000	1000	R331 REACTION: (3R)-3-Hydroxybutanoyl-[acp]_[cyt] + NADP+_[cyt] <=> Acetoacetyl-[acp]_[cyt] + NADPH_[cyt] + H+_[cyt]
						0	-1000	1000		0	-1000	1000		0	-1000	1000		0	-1000	1000		0	-1000	1000	R332 REACTION: (3R)-3-Hydroxybutanoyl-[acp]_[cyt] + NADP+_[cyt] <=> Acetoacetyl-[acp]_[cyt] + NADPH_[cyt] + H+_[cyt]
						0	-1000	1000		0	-1000	1000		0	-1000	1000		-0.000246707	-1000	1000		0	-1000	1000	R333 REACTION: (R)-3-Hydroxyhexanoyl-[acp]_[cyt] + NADP+_[cyt] <=> 3-Oxohexanoyl-[acp]_[cyt] + NADPH_[cyt] + H+_[cyt]
						-0.000243306	-1000	1000		0	-1000	1000		-0.00023486	-1000	1000		0	-1000	1000		-0.000255652	-1000	1000	R334 REACTION: (R)-3-Hydroxyhexanoyl-[acp]_[cyt] + NADP+_[cyt] <=> 3-Oxohexanoyl-[acp]_[cyt] + NADPH_[cyt] + H+_[cyt]
						0	-1000	1000		-0.000234046	-1000	1000		0	-1000	1000		0	-1000	1000		0	-1000	1000	R335 REACTION: (R)-3-Hydroxyhexanoyl-[acp]_[cyt] + NADP+_[cyt] <=> 3-Oxohexanoyl-[acp]_[cyt] + NADPH_[cyt] + H+_[cyt]
						-0.000243306	-1000	1000		0	-1000	1000		0	-1000	1000		-0.000246707	-1000	1000		-0.000255652	-1000	1000	R336 REACTION: (3R)-3-Hydroxyoctanoyl-[acp]_[cyt] + NADP+_[cyt] <=> 3-Oxooctanoyl-[acp]_[cyt] + NADPH_[cyt] + H+_[cyt]
						0	-1000	1000		0	-1000	1000		0	-1000	1000		0	-1000	1000		0	-1000	1000	R337 REACTION: (3R)-3-Hydroxyoctanoyl-[acp]_[cyt] + NADP+_[cyt] <=> 3-Oxooctanoyl-[acp]_[cyt] + NADPH_[cyt] + H+_[cyt]
						0	-1000	1000		-0.000234046	-1000	1000		-0.00023486	-1000	1000		0	-1000	1000		0	-1000	1000	R338 REACTION: (3R)-3-Hydroxyoctanoyl-[acp]_[cyt] + NADP+_[cyt] <=> 3-Oxooctanoyl-[acp]_[cyt] + NADPH_[cyt] + H+_[cyt]
						0	-1000	1000		0	-1000	1000		0	-1000	1000		-0.000246707	-1000	1000		-0.000255652	-1000	1000	R339 REACTION: (3R)-3-Hydroxydecanoyl-[acp]_[cyt] + NADP+_[cyt] <=> 3-Oxodecanoyl-[acp]_[cyt] + NADPH_[cyt] + H+_[cyt]
						-0.000243306	-1000	1000		-0.000234046	-1000	1000		-0.00023486	-1000	1000		0	-1000	1000		0	-1000	1000	R340 REACTION: (3R)-3-Hydroxydecanoyl-[acp]_[cyt] + NADP+_[cyt] <=> 3-Oxodecanoyl-[acp]_[cyt] + NADPH_[cyt] + H+_[cyt]
						0	-1000	1000		0	-1000	1000		0	-1000	1000		0	-1000	1000		0	-1000	1000	R341 REACTION: (3R)-3-Hydroxydecanoyl-[acp]_[cyt] + NADP+_[cyt] <=> 3-Oxodecanoyl-[acp]_[cyt] + NADPH_[cyt] + H+_[cyt]
						0	-1000	1000		0	-1000	1000		-0.00023486	-1000	1000		0	-1000	1000		-0.000255652	-1000	1000	R342 REACTION: (R)-3-Hydroxydodecanoyl-[acp]_[cyt] + NADP+_[cyt] <=> 3-Oxododecanoyl-[acp]_[cyt] + NADPH_[cyt] + H+_[cyt]
						-0.000243306	-1000	1000		-0.000234046	-1000	1000		0	-1000	1000		-0.000246707	-1000	1000		0	-1000	1000	R343 REACTION: (R)-3-Hydroxydodecanoyl-[acp]_[cyt] + NADP+_[cyt] <=> 3-Oxododecanoyl-[acp]_[cyt] + NADPH_[cyt] + H+_[cyt]
						0	-1000	1000		0	-1000	1000		0	-1000	1000		0	-1000	1000		0	-1000	1000	R344 REACTION: (R)-3-Hydroxydodecanoyl-[acp]_[cyt] + NADP+_[cyt] <=> 3-Oxododecanoyl-[acp]_[cyt] + NADPH_[cyt] + H+_[cyt]
						0	-1000	1000		-0.000234046	-1000	1000		-0.00023486	-1000	1000		0	-1000	1000		-0.000255652	-1000	1000	R345 REACTION: (3R)-3-Hydroxytetradecanoyl-[acp]_[cyt] + NADP+_[cyt] <=> 3-Oxotetradecanoyl-[acp]_[cyt] + NADPH_[cyt] + H+_[cyt]
						-0.000243306	-1000	1000		0	-1000	1000		0	-1000	1000		0	-1000	1000		0	-1000	1000	R346 REACTION: (3R)-3-Hydroxytetradecanoyl-[acp]_[cyt] + NADP+_[cyt] <=> 3-Oxotetradecanoyl-[acp]_[cyt] + NADPH_[cyt] + H+_[cyt]
						0	-1000	1000		0	-1000	1000		0	-1000	1000		-0.000246707	-1000	1000		0	-1000	1000	R347 REACTION: (3R)-3-Hydroxytetradecanoyl-[acp]_[cyt] + NADP+_[cyt] <=> 3-Oxotetradecanoyl-[acp]_[cyt] + NADPH_[cyt] + H+_[cyt]
						0	-1000	1000		-0.000177217	-1000	1000		-0.000177833	-1000	1000		0	-1000	1000		-0.000193576	-1000	1000	R348 REACTION: (3R)-3-Hydroxypalmitoyl-[acp]_[cyt] + NADP+_[cyt] <=> 3-Oxohexadecanoyl-[acp]_[cyt] + NADPH_[cyt] + H+_[cyt]
						0	-1000	1000		0	-1000	1000		0	-1000	1000		-0.000186804	-1000	1000		0	-1000	1000	R349 REACTION: (3R)-3-Hydroxypalmitoyl-[acp]_[cyt] + NADP+_[cyt] <=> 3-Oxohexadecanoyl-[acp]_[cyt] + NADPH_[cyt] + H+_[cyt]
						-0.000184229	-1000	1000		0	-1000	1000		0	-1000	1000		0	-1000	1000		0	-1000	1000	R350 REACTION: (3R)-3-Hydroxypalmitoyl-[acp]_[cyt] + NADP+_[cyt] <=> 3-Oxohexadecanoyl-[acp]_[cyt] + NADPH_[cyt] + H+_[cyt]
						0	-1000	1000		0	-1000	1000		7.70481e-05	-1000	1000		0	-1000	1000		0	-1000	1000	R351 REACTION: 3-Oxostearoyl-[acp]_[cyt] + NADPH_[cyt] + H+_[cyt] <=> 3-Hydroxyoctadecanoyl-[acp]_[cyt] + NADP+_[cyt]
						7.9819e-05	-1000	1000		7.6781e-05	-1000	1000		0	-1000	1000		8.09347e-05	-1000	1000		8.3869e-05	-1000	1000	R352 REACTION: 3-Oxostearoyl-[acp]_[cyt] + NADPH_[cyt] + H+_[cyt] <=> 3-Hydroxyoctadecanoyl-[acp]_[cyt] + NADP+_[cyt]
						0	-1000	1000		0	-1000	1000		0	-1000	1000		0	-1000	1000		0	-1000	1000	R353 REACTION: 3-Oxostearoyl-[acp]_[cyt] + NADPH_[cyt] + H+_[cyt] <=> 3-Hydroxyoctadecanoyl-[acp]_[cyt] + NADP+_[cyt]
						0.000243306	0.000243128	0.000243306		0.000234046	0.000233985	0.000234046		0.00023486	0.000234816	0.00023486		0.000246707	0.000246453	0.000246707		0.000255652	0.000255596	0.000255652	R354 REACTION: (3R)-3-Hydroxybutanoyl-[acp]_[cyt] <=> But-2-enoyl-[acp]_[cyt] + H2O_[cyt]
						0.000243306	0.000243128	0.000243306		0.000234046	0.000233985	0.000234046		0.00023486	0.000234816	0.00023486		0.000246707	0.000246453	0.000246707		0.000255652	0.000255596	0.000255652	R355 REACTION: (R)-3-Hydroxyhexanoyl-[acp]_[cyt] <=> trans-Hex-2-enoyl-[acp]_[cyt] + H2O_[cyt]
						0.000243306	0.000243128	0.000243306		0.000234046	0.000233985	0.000234046		0.00023486	0.000234816	0.00023486		0.000246707	0.000246453	0.000246707		0.000255652	0.000255596	0.000255652	R356 REACTION: (3R)-3-Hydroxyoctanoyl-[acp]_[cyt] <=> trans-Oct-2-enoyl-[acp]_[cyt] + H2O_[cyt]
						0.000243306	0.000243128	0.000243306		0.000234046	0.000233985	0.000234046		0.00023486	0.000234816	0.00023486		0.000246707	0.000246453	0.000246707		0.000255652	0.000255596	0.000255652	R357 REACTION: (3R)-3-Hydroxydecanoyl-[acp]_[cyt] <=> trans-Dec-2-enoyl-[acp]_[cyt] + H2O_[cyt]
						0.000243306	0.000243128	0.000243306		0.000234046	0.000233985	0.000234046		0.00023486	0.000234816	0.00023486		0.000246707	0.000246453	0.000246707		0.000255652	0.000255596	0.000255652	R358 REACTION: (R)-3-Hydroxydodecanoyl-[acp]_[cyt] <=> trans-Dodec-2-enoyl-[acp]_[cyt] + H2O_[cyt]
						0.000184229	0.000184093	0.000184229		0.000177217	0.00017717	0.000177217		0.000177833	0.0001778	0.000177833		0.000186804	0.000186611	0.000186804		0.000193576	0.000193534	0.000193576	R359 REACTION: (3R)-3-Hydroxytetradecanoyl-[acp]_[cyt] <=> trans-Tetradec-2-enoyl-[acp]_[cyt] + H2O_[cyt]
						0.000184229	0.000184093	0.000184229		0.000177217	0.00017717	0.000177217		0.000177833	0.0001778	0.000177833		0.000186804	0.000186611	0.000186804		0.000193576	0.000193534	0.000193576	R360 REACTION: (3R)-3-Hydroxypalmitoyl-[acp]_[cyt] <=> trans-Hexadec-2-enoyl-[acp]_[cyt] + H2O_[cyt]
						7.9819e-05	7.97604e-05	7.9819e-05		7.6781e-05	7.67609e-05	7.6781e-05		7.70481e-05	7.70335e-05	7.70481e-05		8.09347e-05	8.08511e-05	8.09347e-05		8.3869e-05	8.38507e-05	8.3869e-05	R361 REACTION: 3-Hydroxyoctadecanoyl-[acp]_[cyt] <=> (2E)-Octadecenoyl-[acp]_[cyt] + H2O_[cyt]
						-0.000243306	-0.000243306	-0.000243128		-0.000234046	-0.000234046	-0.000233985		-0.00023486	-0.00023486	-0.000234816		-0.000246707	-0.000246707	-0.000246453		-0.000255652	-0.000255652	-0.000255596	R362 REACTION: Butyryl-[acp]_[cyt] + NADP+_[cyt] <=> But-2-enoyl-[acp]_[cyt] + NADPH_[cyt] + H+_[cyt]
						-0.000243306	-0.000243306	-0.000243128		-0.000234046	-0.000234046	-0.000233985		-0.00023486	-0.00023486	-0.000234816		-0.000246707	-0.000246707	-0.000246453		-0.000255652	-0.000255652	-0.000255596	R363 REACTION: Hexanoyl-[acp]_[cyt] + NADP+_[cyt] <=> trans-Hex-2-enoyl-[acp]_[cyt] + NADPH_[cyt] + H+_[cyt]
						-0.000243306	-0.000243306	-0.000243128		-0.000234046	-0.000234046	-0.000233985		-0.00023486	-0.00023486	-0.000234816		-0.000246707	-0.000246707	-0.000246453		-0.000255652	-0.000255652	-0.000255596	R364 REACTION: Octanoyl-[acp]_[cyt] + NADP+_[cyt] <=> trans-Oct-2-enoyl-[acp]_[cyt] + NADPH_[cyt] + H+_[cyt]
						-0.000243306	-0.000243306	-0.000243128		-0.000234046	-0.000234046	-0.000233985		-0.00023486	-0.00023486	-0.000234816		-0.000246707	-0.000246707	-0.000246453		-0.000255652	-0.000255652	-0.000255596	R365 REACTION: Decanoyl-[acp]_[cyt] + NADP+_[cyt] <=> trans-Dec-2-enoyl-[acp]_[cyt] + NADPH_[cyt] + H+_[cyt]
						-0.000243306	-0.000243306	-0.000243128		-0.000234046	-0.000234046	-0.000233985		-0.00023486	-0.00023486	-0.000234816		-0.000246707	-0.000246707	-0.000246453		-0.000255652	-0.000255652	-0.000255596	R366 REACTION: Dodecanoyl-[acp]_[cyt] + NADP+_[cyt] <=> trans-Dodec-2-enoyl-[acp]_[cyt] + NADPH_[cyt] + H+_[cyt]
						-0.000184229	-0.000184229	-0.000184093		-0.000177217	-0.000177217	-0.00017717		-0.000177833	-0.000177833	-0.0001778		-0.000186804	-0.000186804	-0.000186611		-0.000193576	-0.000193576	-0.000193534	R367 REACTION: Tetradecanoyl-[acp]_[cyt] + NADP+_[cyt] <=> trans-Tetradec-2-enoyl-[acp]_[cyt] + NADPH_[cyt] + H+_[cyt]
						-0.000184229	-0.000184229	-0.000184093		-0.000177217	-0.000177217	-0.00017717		-0.000177833	-0.000177833	-0.0001778		-0.000186804	-0.000186804	-0.000186611		-0.000193576	-0.000193576	-0.000193534	R368 REACTION: Hexadecanoyl-[acp]_[cyt] + NADP+_[cyt] <=> trans-Hexadec-2-enoyl-[acp]_[cyt] + NADPH_[cyt] + H+_[cyt]
						7.9819e-05	7.97604e-05	7.9819e-05		7.6781e-05	7.67609e-05	7.6781e-05		7.70481e-05	7.70335e-05	7.70481e-05		8.09347e-05	8.08511e-05	8.09347e-05		8.3869e-05	8.38507e-05	8.3869e-05	R369 REACTION: (2E)-Octadecenoyl-[acp]_[cyt] + NADPH_[cyt] + H+_[cyt] <=> Octadecanoyl-[acp]_[cyt] + NADP+_[cyt]
						7.25393e-06	7.24861e-06	7.25393e-06		6.97784e-06	6.97601e-06	6.97784e-06		7.00211e-06	7.00079e-06	7.00211e-06		7.35533e-06	7.34773e-06	7.35533e-06		7.62199e-06	7.62033e-06	7.62199e-06	R370 REACTION: Hexadecanoyl-[acp]_[cyt] + NADPH_[cyt] + H+_[cyt] + Oxygen_[cyt] <=> Hexadecenoyl-[acp]_[cyt] + NADP+_[cyt] + 2 H2O_[cyt]
						7.83776e-05	7.832e-05	7.83776e-05		7.53944e-05	7.53747e-05	7.53944e-05		7.56567e-05	7.56424e-05	7.56567e-05		7.94731e-05	7.93911e-05	7.94731e-05		8.23544e-05	8.23364e-05	8.23544e-05	R371 REACTION: Octadecanoyl-[acp]_[cyt] + NADPH_[cyt] + H+_[cyt] + Oxygen_[cyt] <=> Oleoyl-[acp]_[cyt] + NADP+_[cyt] + 2 H2O_[cyt]
						6.72148e-05	6.71655e-05	6.72148e-05		6.46565e-05	6.46396e-05	6.46565e-05		6.48815e-05	6.48692e-05	6.48815e-05		6.81544e-05	6.8084e-05	6.81544e-05		7.06253e-05	7.06099e-05	7.06253e-05	R372 REACTION: Oleoyl-[acp]_[cyt] + NADPH_[cyt] + H+_[cyt] + Oxygen_[cyt] <=> Linoleoyl-[acp]_[cyt] + NADP+_[cyt] + 2 H2O_[cyt]
						3.22854e-05	3.22617e-05	3.22854e-05		3.10566e-05	3.10484e-05	3.10566e-05		3.11646e-05	3.11587e-05	3.11646e-05		3.27367e-05	3.27029e-05	3.27367e-05		3.39236e-05	3.39162e-05	3.39236e-05	R373 REACTION: Linoleoyl-[acp]_[cyt] + NADPH_[cyt] + H+_[cyt] + Oxygen_[cyt] <=> gamma-Linolenoyl-[acp]_[cyt] + NADP+_[cyt] + 2 H2O_[cyt]
						1.79672e-06	1.7954e-06	1.79672e-06		1.72833e-06	1.72788e-06	1.72833e-06		1.73435e-06	1.73402e-06	1.73435e-06		1.82183e-06	1.81995e-06	1.82183e-06		1.88788e-06	1.88747e-06	1.88788e-06	R374 REACTION: Linoleoyl-[acp]_[cyt] + NADPH_[cyt] + H+_[cyt] + Oxygen_[cyt] <=> alpha-Linolenoyl-[acp]_[cyt] + NADP+_[cyt] + 2 H2O_[cyt]
						1.23885e-06	1.23794e-06	1.23885e-06		1.1917e-06	1.19139e-06	1.1917e-06		1.19584e-06	1.19562e-06	1.19584e-06		1.25617e-06	1.25487e-06	1.25617e-06		1.30171e-06	1.30143e-06	1.30171e-06	R375 REACTION: alpha-Linolenoyl-[acp]_[cyt] + NADPH_[cyt] + H+_[cyt] + Oxygen_[cyt] <=> Stearidonoyl-[acp]_[cyt] + NADP+_[cyt] + 2 H2O_[cyt]
						2.95389e-05	2.95172e-05	2.95389e-05		2.84146e-05	2.84072e-05	2.84146e-05		2.85135e-05	2.85081e-05	2.85135e-05		2.99518e-05	2.99209e-05	2.99518e-05		3.10377e-05	3.10309e-05	3.10377e-05	R376 REACTION: (3R)-3-Hydroxytetradecanoyl-[acp]_[cyt] + UDP-N-acetyl-D-glucosamine_[cyt] => Acyl-carrier protein_[cyt] + UDP-3-O-(3-hydroxytetradecanoyl)-N-acetylglucosamine_[cyt]
						2.95389e-05	2.95172e-05	2.95389e-05		2.84146e-05	2.84072e-05	2.84146e-05		2.85135e-05	2.85081e-05	2.85135e-05		2.99518e-05	2.99209e-05	2.99518e-05		3.10377e-05	3.10309e-05	3.10377e-05	R377 REACTION: UDP-3-O-(3-hydroxytetradecanoyl)-N-acetylglucosamine_[cyt] + H2O_[cyt] => UDP-3-O-(3-hydroxytetradecanoyl)-D-glucosamine_[cyt] + Acetate_[cyt]
						2.95389e-05	2.95172e-05	2.95389e-05		2.84146e-05	2.84072e-05	2.84146e-05		2.85135e-05	2.85081e-05	2.85135e-05		2.99518e-05	2.99209e-05	2.99518e-05		3.10377e-05	3.10309e-05	3.10377e-05	R378 REACTION: UDP-2,3-bis(3-hydroxytetradecanoyl)glucosamine_[cyt] + Acyl-carrier protein_[cyt] <= UDP-3-O-(3-hydroxytetradecanoyl)-D-glucosamine_[cyt] + (3R)-3-Hydroxytetradecanoyl-[acp]_[cyt]
						1.47695e-05	1.47586e-05	1.47695e-05		1.42073e-05	1.42036e-05	1.42073e-05		1.42567e-05	1.4254e-05	1.42567e-05		1.49759e-05	1.49604e-05	1.49759e-05		1.55189e-05	1.55155e-05	1.55189e-05	R379 REACTION: UDP-2,3-bis(3-hydroxytetradecanoyl)glucosamine_[cyt] + Lipid X_[cyt] => UDP_[cyt] + Lipid A disaccharide_[cyt]
						1.47695e-05	1.47586e-05	1.47695e-05		1.42073e-05	1.42036e-05	1.42073e-05		1.42567e-05	1.4254e-05	1.42567e-05		1.49759e-05	1.49604e-05	1.49759e-05		1.55189e-05	1.55155e-05	1.55189e-05	R380 REACTION: UDP-2,3-bis(3-hydroxytetradecanoyl)glucosamine_[cyt] + H2O_[cyt] => UMP_[cyt] + Lipid X_[cyt]
						1.3582e-06	1.3572e-06	1.3582e-06		1.3065e-06	1.30616e-06	1.3065e-06		1.31105e-06	1.3108e-06	1.31105e-06		1.37718e-06	1.37576e-06	1.37718e-06		1.42711e-06	1.4268e-06	1.42711e-06	R381 REACTION: L-Aspartate_[cyt] + Oxygen_[cyt] => Iminoaspartate_[cyt] + H2O2_[cyt]
						1.3582e-06	1.3572e-06	1.3582e-06		1.3065e-06	1.30616e-06	1.3065e-06		1.31105e-06	1.3108e-06	1.31105e-06		1.37718e-06	1.37576e-06	1.37718e-06		1.42711e-06	1.4268e-06	1.42711e-06	R382 REACTION: Pyridine-2,3-dicarboxylate_[cyt] + 2 H2O_[cyt] + Orthophosphate_[cyt] <= Iminoaspartate_[cyt] + Glycerone phosphate_[cyt]
						1.3582e-06	1.3572e-06	1.3582e-06		1.3065e-06	1.30616e-06	1.3065e-06		1.31105e-06	1.3108e-06	1.31105e-06		1.37718e-06	1.37576e-06	1.37718e-06		1.42711e-06	1.4268e-06	1.42711e-06	R383 REACTION: Nicotinate D-ribonucleotide_[cyt] + Diphosphate_[cyt] + CO2_[cyt] <= Pyridine-2,3-dicarboxylate_[cyt] + 5-Phospho-alpha-D-ribose 1-diphosphate_[cyt] + H+_[cyt]
						0	-1000	1000		0	-1000	1000		0	-1000	1000		0	-1000	1000		0	-1000	1000	R384 REACTION: ATP_[cyt] + Nicotinate D-ribonucleotide_[cyt] <=> Diphosphate_[cyt] + Deamino-NAD+_[cyt]
						1.3582e-06	-1000	1000		1.3065e-06	-1000	1000		1.31105e-06	-1000	1000		1.37718e-06	-1000	1000		1.42711e-06	-1000	1000	R385 REACTION: ATP_[cyt] + Nicotinate D-ribonucleotide_[cyt] <=> Diphosphate_[cyt] + Deamino-NAD+_[cyt]
						1.3582e-06	1.3572e-06	1.3582e-06		1.3065e-06	1.30616e-06	1.3065e-06		1.31105e-06	1.3108e-06	1.31105e-06		1.37718e-06	1.37576e-06	1.37718e-06		1.42711e-06	1.4268e-06	1.42711e-06	R386 REACTION: ATP_[cyt] + Deamino-NAD+_[cyt] + L-Glutamine_[cyt] + H2O_[cyt] => AMP_[cyt] + Diphosphate_[cyt] + NAD+_[cyt] + L-Glutamate_[cyt]
						2.71639e-07	0	2.71639e-07		0	0	2.613e-07		2.62209e-07	0	2.6221e-07		2.75436e-07	0	2.75436e-07		2.85422e-07	0	2.85422e-07	R387 REACTION: ATP_[cyt] + NAD+_[cyt] => ADP_[cyt] + NADP+_[cyt]
						0	0	2.71639e-07		2.613e-07	0	2.613e-07		0	0	2.6221e-07		0	0	2.75436e-07		0	0	2.85422e-07	R388 REACTION: ATP_[cyt] + NAD+_[cyt] => ADP_[cyt] + NADP+_[cyt]
						-1.3582e-07	-1.3582e-07	-1.3572e-07		-1.3065e-07	-1.3065e-07	-1.30616e-07		-1.31105e-07	-1.31105e-07	-1.3108e-07		-1.37718e-07	-1.37718e-07	-1.37576e-07		-1.42711e-07	-1.42711e-07	-1.4268e-07	R389 REACTION: Nicotinate D-ribonucleotide_[cyt] + Diphosphate_[cyt] <=> Nicotinate_[cyt] + 5-Phospho-alpha-D-ribose 1-diphosphate_[cyt] + H+_[cyt]
						3.39549e-07	0	3.39549e-07		3.26626e-07	0	3.26626e-07		0	0	3.27762e-07		3.44295e-07	0	3.44296e-07		3.56778e-07	0	3.56778e-07	R390 REACTION: L-Aspartate_[cyt] => beta-Alanine_[cyt] + CO2_[cyt]
						0	0	3.39549e-07		0	0	3.26626e-07		3.27762e-07	0	3.27762e-07		0	0	3.44296e-07		0	0	3.56778e-07	R391 REACTION: L-Aspartate_[cyt] => beta-Alanine_[cyt] + CO2_[cyt]
						3.39549e-07	3.393e-07	3.39549e-07		3.26626e-07	3.2654e-07	3.26626e-07		3.27762e-07	3.277e-07	3.27762e-07		3.44295e-07	3.4394e-07	3.44296e-07		3.56778e-07	3.567e-07	3.56778e-07	R392 REACTION: 5,10-Methylenetetrahydrofolate_[cyt] + 3-Methyl-2-oxobutanoic acid_[cyt] + H2O_[cyt] => Tetrahydrofolate_[cyt] + 2-Dehydropantoate_[cyt]
						-3.39549e-07	-3.39549e-07	-3.393e-07		-3.26626e-07	-3.26626e-07	-3.2654e-07		-3.27762e-07	-3.27762e-07	-3.277e-07		-3.44295e-07	-3.44296e-07	-3.4394e-07		-3.56778e-07	-3.56778e-07	-3.567e-07	R393 REACTION: (R)-Pantoate_[cyt] + NADP+_[cyt] <=> 2-Dehydropantoate_[cyt] + NADPH_[cyt] + H+_[cyt]
						3.39549e-07	3.393e-07	3.39549e-07		3.26626e-07	3.2654e-07	3.26626e-07		3.27762e-07	3.277e-07	3.27762e-07		3.44295e-07	3.4394e-07	3.44296e-07		3.56778e-07	3.567e-07	3.56778e-07	R394 REACTION: ATP_[cyt] + (R)-Pantoate_[cyt] + beta-Alanine_[cyt] => AMP_[cyt] + Diphosphate_[cyt] + Pantothenate_[cyt]
						3.39549e-07	3.393e-07	3.39549e-07		3.26626e-07	3.2654e-07	3.26626e-07		3.27762e-07	3.277e-07	3.27762e-07		3.44295e-07	3.4394e-07	3.44296e-07		3.56778e-07	3.567e-07	3.56778e-07	R395 REACTION: ATP_[cyt] + Pantothenate_[cyt] => ADP_[cyt] + D-4'-Phosphopantothenate_[cyt]
						3.39549e-07	3.393e-07	3.39549e-07		3.26626e-07	3.2654e-07	3.26626e-07		3.27762e-07	3.277e-07	3.27762e-07		3.44295e-07	3.4394e-07	3.44295e-07		3.56778e-07	3.567e-07	3.56778e-07	R396 REACTION: (R)-4'-Phosphopantothenoyl-L-cysteine_[cyt] => Pantetheine 4'-phosphate_[cyt] + CO2_[cyt]
						3.39549e-07	0	3.39549e-07		3.26626e-07	0	3.26626e-07		3.27762e-07	0	3.27762e-07		3.44295e-07	0	3.44295e-07		3.56778e-07	0	3.56778e-07	R397 REACTION: ATP_[cyt] + D-4'-Phosphopantothenate_[cyt] + L-Cysteine_[cyt] => AMP_[cyt] + Diphosphate_[cyt] + (R)-4'-Phosphopantothenoyl-L-cysteine_[cyt]
						0	0	3.39549e-07		0	0	3.26626e-07		0	0	3.27762e-07		0	0	3.44295e-07		0	0	3.56778e-07	R398 REACTION: CTP_[cyt] + D-4'-Phosphopantothenate_[cyt] + L-Cysteine_[cyt] => CMP_[cyt] + Diphosphate_[cyt] + (R)-4'-Phosphopantothenoyl-L-cysteine_[cyt]
						3.39549e-07	3.393e-07	3.39549e-07		3.26626e-07	3.2654e-07	3.26626e-07		3.27762e-07	3.277e-07	3.27762e-07		3.44295e-07	3.4394e-07	3.44295e-07		3.56778e-07	3.567e-07	3.56778e-07	R399 REACTION: ATP_[cyt] + Pantetheine 4'-phosphate_[cyt] => Diphosphate_[cyt] + Dephospho-CoA_[cyt]
						3.39549e-07	3.393e-07	3.39549e-07		3.26626e-07	3.2654e-07	3.26626e-07		3.27762e-07	3.277e-07	3.27762e-07		3.44295e-07	3.4394e-07	3.44295e-07		3.56778e-07	3.567e-07	3.56778e-07	R400 REACTION: ATP_[cyt] + Dephospho-CoA_[cyt] => ADP_[cyt] + CoA_[cyt]
						5.90778e-05	5.90345e-05	5.90778e-05		5.68292e-05	5.68144e-05	5.68292e-05		5.70269e-05	5.70162e-05	5.70269e-05		5.99036e-05	5.98418e-05	5.99036e-05		6.20754e-05	6.20619e-05	6.20754e-05	R401 REACTION: L-Glutamine_[cyt] + D-Fructose 6-phosphate_[cyt] <=> L-Glutamate_[cyt] + D-Glucosamine 6-phosphate_[cyt]
						-5.90778e-05	-5.90778e-05	-5.90345e-05		-5.68292e-05	-5.68292e-05	-5.68144e-05		-5.70269e-05	-5.70269e-05	-5.70162e-05		-5.99036e-05	-5.99036e-05	-5.98418e-05		-6.20754e-05	-6.20754e-05	-6.20619e-05	R402 REACTION: alpha-D-Glucosamine 1-phosphate_[cyt] <=> D-Glucosamine 6-phosphate_[cyt]
						5.90778e-05	5.90345e-05	5.90778e-05		5.68292e-05	5.68144e-05	5.68292e-05		5.70269e-05	5.70162e-05	5.70269e-05		5.99036e-05	5.98418e-05	5.99036e-05		6.20754e-05	6.20619e-05	6.20754e-05	R403 REACTION: Acetyl-CoA_[cyt] + alpha-D-Glucosamine 1-phosphate_[cyt] => CoA_[cyt] + N-Acetyl-alpha-D-glucosamine 1-phosphate_[cyt]
						5.90778e-05	5.90345e-05	5.90778e-05		5.68292e-05	5.68144e-05	5.68292e-05		5.70269e-05	5.70162e-05	5.70269e-05		5.99036e-05	5.98418e-05	5.99036e-05		6.20754e-05	6.20619e-05	6.20754e-05	R404 REACTION: UTP_[cyt] + N-Acetyl-alpha-D-glucosamine 1-phosphate_[cyt] => Diphosphate_[cyt] + UDP-N-acetyl-D-glucosamine_[cyt]
						1.47695e-05	1.47586e-05	1.47695e-05		1.42073e-05	1.42036e-05	1.42073e-05		1.42567e-05	1.4254e-05	1.42567e-05		1.49759e-05	1.49604e-05	1.49759e-05		1.55189e-05	1.55155e-05	1.55189e-05	R405 REACTION: Phosphoenolpyruvate_[cyt] + UDP-N-acetyl-D-glucosamine_[cyt] => UDP-N-acetyl-3-(1-carboxyvinyl)-D-glucosamine_[cyt] + Orthophosphate_[cyt]
						-1.47695e-05	-1.47695e-05	-1.47586e-05		-1.42073e-05	-1.42073e-05	-1.42036e-05		-1.42567e-05	-1.42567e-05	-1.4254e-05		-1.49759e-05	-1.49759e-05	-1.49604e-05		-1.55189e-05	-1.55189e-05	-1.55155e-05	R406 REACTION: UDP-N-acetylmuramate_[cyt] + NADP+_[cyt] <=> UDP-N-acetyl-3-(1-carboxyvinyl)-D-glucosamine_[cyt] + NADPH_[cyt] + H+_[cyt]
						1.47695e-05	1.47586e-05	1.47695e-05		1.42073e-05	1.42036e-05	1.42073e-05		1.42567e-05	1.4254e-05	1.42567e-05		1.49759e-05	1.49604e-05	1.49759e-05		1.55189e-05	1.55155e-05	1.55189e-05	R407 REACTION: ATP_[cyt] + UDP-N-acetylmuramate_[cyt] + L-Alanine_[cyt] => ADP_[cyt] + Orthophosphate_[cyt] + UDP-N-acetylmuramoyl-L-alanine_[cyt]
						1.47695e-05	1.47586e-05	1.47695e-05		1.42073e-05	1.42036e-05	1.42073e-05		1.42567e-05	1.4254e-05	1.42567e-05		1.49759e-05	1.49604e-05	1.49759e-05		1.55189e-05	1.55155e-05	1.55189e-05	R408 REACTION: ATP_[cyt] + UDP-N-acetylmuramoyl-L-alanine_[cyt] + D-Glutamate_[cyt] => ADP_[cyt] + Orthophosphate_[cyt] + UDP-N-acetylmuramoyl-L-alanyl-D-glutamate_[cyt]
						1.47695e-05	1.47586e-05	1.47695e-05		1.42073e-05	1.42036e-05	1.42073e-05		1.42567e-05	1.4254e-05	1.42567e-05		1.49759e-05	1.49604e-05	1.49759e-05		1.55189e-05	1.55155e-05	1.55189e-05	R409 REACTION: ATP_[cyt] + UDP-N-acetylmuramoyl-L-alanyl-D-glutamate_[cyt] + meso-2,6-Diaminoheptanedioate_[cyt] => ADP_[cyt] + Orthophosphate_[cyt] + UDP-N-acetylmuramoyl-L-alanyl-D-gamma-glutamyl-meso-2,6-diaminopimelate_[cyt]
						1.47695e-05	1.47586e-05	1.47695e-05		1.42073e-05	1.42036e-05	1.42073e-05		1.42567e-05	1.4254e-05	1.42567e-05		1.49759e-05	1.49604e-05	1.49759e-05		1.55189e-05	1.55155e-05	1.55189e-05	R410 REACTION: L-Glutamate_[cyt] <=> D-Glutamate_[cyt]
						1.47695e-05	1.47586e-05	1.47695e-05		1.42073e-05	1.42036e-05	1.42073e-05		1.42567e-05	1.4254e-05	1.42567e-05		1.49759e-05	1.49604e-05	1.49759e-05		1.55189e-05	1.55155e-05	1.55189e-05	R411 REACTION: L-Alanine_[cyt] <=> D-Alanine_[cyt]
						1.47695e-05	1.47586e-05	1.47695e-05		1.42073e-05	1.42036e-05	1.42073e-05		1.42567e-05	1.4254e-05	1.42567e-05		1.49759e-05	1.49604e-05	1.49759e-05		1.55189e-05	1.55155e-05	1.55189e-05	R412 REACTION: ATP_[cyt] + 2 D-Alanine_[cyt] => ADP_[cyt] + Orthophosphate_[cyt] + D-Alanyl-D-alanine_[cyt]
						1.47695e-05	1.47586e-05	1.47695e-05		1.42073e-05	1.42036e-05	1.42073e-05		1.42567e-05	1.4254e-05	1.42567e-05		1.49759e-05	1.49604e-05	1.49759e-05		1.55189e-05	1.55155e-05	1.55189e-05	R413 REACTION: ATP_[cyt] + UDP-N-acetylmuramoyl-L-alanyl-D-gamma-glutamyl-meso-2,6-diaminopimelate_[cyt] + D-Alanyl-D-alanine_[cyt] => ADP_[cyt] + Orthophosphate_[cyt] + UDP-N-acetylmuramoyl-L-alanyl-D-glutamyl-6-carboxy-L-lysyl-D-alanyl-D-alanine_[cyt]
						1.47695e-05	1.47586e-05	1.47695e-05		1.42073e-05	1.42036e-05	1.42073e-05		1.42567e-05	1.4254e-05	1.42567e-05		1.49759e-05	1.49604e-05	1.49759e-05		1.55189e-05	1.55155e-05	1.55189e-05	R414 REACTION: UDP-N-acetylmuramoyl-L-alanyl-D-glutamyl-6-carboxy-L-lysyl-D-alanyl-D-alanine_[cyt] + di-trans,poly-cis-Undecaprenyl phosphate_[cyt] => UMP_[cyt] + Undecaprenyl-diphospho-N-acetylmuramoyl-L-alanyl-D-glutamyl-meso-2,6-diaminopimeloyl-D-alanyl-D-alanine_[cyt]
						1.47695e-05	1.47586e-05	1.47695e-05		1.42073e-05	1.42036e-05	1.42073e-05		1.42567e-05	1.4254e-05	1.42567e-05		1.49759e-05	1.49604e-05	1.49759e-05		1.55189e-05	1.55155e-05	1.55189e-05	R415 REACTION: Undecaprenyl-diphospho-N-acetylmuramoyl-L-alanyl-D-glutamyl-meso-2,6-diaminopimeloyl-D-alanyl-D-alanine_[cyt] + UDP-N-acetyl-D-glucosamine_[cyt] => Undecaprenyl-diphospho-N-acetylmuramoyl-(N-acetylglucosamine)-L-alanyl-D-glutamyl-meso-2,6-diaminopimeloyl-D-alanyl-D-alanine_[cyt] + UDP_[cyt]
						1.47695e-05	0	1.47695e-05		0	0	1.42073e-05		1.42567e-05	0	1.42567e-05		1.49759e-05	0	1.49759e-05		1.55189e-05	0	1.55189e-05	R416 REACTION: Undecaprenyl-diphospho-N-acetylmuramoyl-(N-acetylglucosamine)-L-alanyl-D-glutamyl-meso-2,6-diaminopimeloyl-D-alanyl-D-alanine_[cyt] + H2O_[cyt] => di-trans,poly-cis-Undecaprenyl diphosphate_[cyt] + Peptidoglycan_[cyt] + D-Alanine_[cyt]
						0	0	1.47695e-05		1.42073e-05	0	1.42073e-05		0	0	1.42567e-05		0	0	1.49759e-05		0	0	1.55189e-05	R417 REACTION: Undecaprenyl-diphospho-N-acetylmuramoyl-(N-acetylglucosamine)-L-alanyl-D-glutamyl-meso-2,6-diaminopimeloyl-D-alanyl-D-alanine_[cyt] + H2O_[cyt] => di-trans,poly-cis-Undecaprenyl diphosphate_[cyt] + Peptidoglycan_[cyt] + D-Alanine_[cyt]
						1.47695e-05	1.47586e-05	1.47695e-05		1.42073e-05	1.42036e-05	1.42073e-05		1.42567e-05	1.4254e-05	1.42567e-05		1.49759e-05	1.49604e-05	1.49759e-05		1.55189e-05	1.55155e-05	1.55189e-05	R418 REACTION: di-trans,poly-cis-Undecaprenyl diphosphate_[cyt] + H2O_[cyt] => di-trans,poly-cis-Undecaprenyl phosphate_[cyt] + Orthophosphate_[cyt]
						0	0	0.000146805		0	0	0.00166181		0	0	3.76993e-05		0	0	0.000209444		0	0	4.80307e-05	R419 REACTION: D-Sedoheptulose 1,7-bisphosphate_[cyt] <= Glycerone phosphate_[cyt] + D-Erythrose 4-phosphate_[cyt]
						0	0	0.000146805		0	0	0.00166181		0	0	3.76993e-05		0	0	0.000209444		0	0	4.80307e-05	R420 REACTION: D-Sedoheptulose 1,7-bisphosphate_[cyt] <= Glycerone phosphate_[cyt] + D-Erythrose 4-phosphate_[cyt]
						0	0	0.000146805		0	0	0.00166181		0	0	3.76993e-05		0	0	0.000209444		0	0	4.80307e-05	R421 REACTION: D-Sedoheptulose 1,7-bisphosphate_[cyt] + H2O_[cyt] => D-Sedoheptulose 7-phosphate_[cyt] + Orthophosphate_[cyt]
						2.53343e-09	0	0.00308289		0.0329417	0.0326916	0.0330094		1.05146e-09	0	0.000791682		0	0	0.00219917		0	0	0.000126081	R422 REACTION: D-Glucose 6-phosphate_[cyt] + NADP+_[cyt] => D-Glucono-1,5-lactone 6-phosphate_[cyt] + NADPH_[cyt] + H+_[cyt]
						2.53343e-09	0	0.00308289		0.0329417	0.0326916	0.0330094		1.05146e-09	0	0.000791682		0	0	0.00219917		0	0	0.000126081	R423 REACTION: D-Glucono-1,5-lactone 6-phosphate_[cyt] + H2O_[cyt] => 6-Phospho-D-gluconate_[cyt]
						2.53343e-09	0	0.00308289		0.0329417	0.0326916	0.0330094		1.05146e-09	0	0.000791682		0	0	0.00219917		0	0	0.000126081	R424 REACTION: 6-Phospho-D-gluconate_[cyt] + NADP+_[cyt] => D-Ribulose 5-phosphate_[cyt] + CO2_[cyt] + NADPH_[cyt] + H+_[cyt]
						-0.000390103	-1000	1000		-0.0113558	-1000	999.989		-0.00037656	-1000	1000		-0.000395555	-1000	1000		0	-1000	1000	R425 REACTION: D-Ribose 5-phosphate_[cyt] <=> D-Ribulose 5-phosphate_[cyt]
						0	-1000	1000		0	-1000	999.989		0	-1000	1000		0	-1000	1000		-0.000409896	-1000	1000	R426 REACTION: D-Ribose 5-phosphate_[cyt] <=> D-Ribulose 5-phosphate_[cyt]
						8.02191e-05	-0.000947471	0.000131543		-0.0109034	-0.010926	-0.01082		7.74347e-05	-0.000186473	9.06152e-05		8.13413e-05	-0.000651798	0.000158421		8.42903e-05	4.2245e-05	0.000110135	R427 REACTION: D-Sedoheptulose 7-phosphate_[cyt] + D-Glyceraldehyde 3-phosphate_[cyt] <=> D-Ribose 5-phosphate_[cyt] + D-Xylulose 5-phosphate_[cyt]
						0.000310696	-0.000717163	0.000361851		-0.0106817	-0.010727	-0.0105984		0.000299911	3.59609e-05	0.00031305		0.00031504	-0.000418341	0.000391879		0.000326462	0.000274665	0.000352253	R428 REACTION: D-Fructose 6-phosphate_[cyt] + D-Glyceraldehyde 3-phosphate_[cyt] <=> D-Erythrose 4-phosphate_[cyt] + D-Xylulose 5-phosphate_[cyt]
						-0.000390916	-0.000440759	0.00166463		0.0215851	0.0214184	0.0216328		-0.000377346	-0.000403665	0.000150515		-0.000396381	-0.000469278	0.00107014		-0.000410752	-0.00043044	-0.000326609	R429 REACTION: D-Ribulose 5-phosphate_[cyt] <=> D-Xylulose 5-phosphate_[cyt]
						-8.02191e-05	-0.000131543	0.000947471		0.0109034	0.01082	0.0125676		-7.74347e-05	-9.06152e-05	0.000186474		-8.13413e-05	-0.000158421	0.000651798		-8.42903e-05	-0.000110135	-3.62412e-05	R430 REACTION: D-Sedoheptulose 7-phosphate_[cyt] + D-Glyceraldehyde 3-phosphate_[cyt] <=> D-Erythrose 4-phosphate_[cyt] + D-Fructose 6-phosphate_[cyt]
						0	0	7.04743e-05		0	0	3.43883e-05		0	0	1.96107e-05		0	0	0.000102789		0	0	2.72165e-05	R431 REACTION: D-Ribulose 1,5-bisphosphate_[cax] + 0.97 CO2_[cax] + 0.97 H2O_[cax] + 0.03 Oxygen_[cax] => 1.97 3-Phospho-D-glycerate_[cax] + 0.03 2-Phosphoglycolate_[cax]
						0	0	7.51926e-05		0	0	3.81137e-05		0	0	3.95843e-05		0	0	0.000109958		0	0	2.9666e-05	R432 REACTION: ATP_[cyt] + D-Ribulose 5-phosphate_[cyt] => ADP_[cyt] + D-Ribulose 1,5-bisphosphate_[cyt]
						0.000470322	0.000469977	0.000475929		0.000452421	0.000452303	0.000454394		0.000453995	0.000453909	0.000455438		0.000476896	0.000476404	0.000484814		0.000494186	0.000494078	0.000495902	R433 REACTION: ATP_[cyt] + D-Ribose 5-phosphate_[cyt] <=> AMP_[cyt] + 5-Phospho-alpha-D-ribose 1-diphosphate_[cyt]
						0	0	7.34023e-05		0	0	2.45017e-05		0	0	1.88496e-05		0	0	0.000104722		0	0	2.40153e-05	R434 REACTION: Glycerone phosphate_[cyt] => Methylglyoxal_[cyt] + Orthophosphate_[cyt]
						0	-7.34023e-05	0		0	-2.45017e-05	0		0	-1.88496e-05	0		0	-0.000104722	0		0	-2.40153e-05	0	R435 REACTION: (R)-S-Lactoylglutathione_[cyt] <=> Glutathione_[cyt] + Methylglyoxal_[cyt]
						0	0	7.34023e-05		0	0	2.45017e-05		0	0	1.88496e-05		0	0	0.000104722		0	0	2.40153e-05	R436 REACTION: (R)-S-Lactoylglutathione_[cyt] + H2O_[cyt] => Glutathione_[cyt] + (R)-Lactate_[cyt]
						0	0	0.000154145		0	0	4.2878e-05		0	0	3.95842e-05		0	0	0.000231491		0	0	7.75881e-05	R437 REACTION: D-Fructose 6-phosphate_[cyt] + Orthophosphate_[cyt] => Acetyl phosphate_[cyt] + D-Erythrose 4-phosphate_[cyt] + H2O_[cyt]
						0	0	0.000154145		0	0	4.2878e-05		0	0	3.95842e-05		0	0	0.000231491		0	0	7.75881e-05	R438 REACTION: D-Fructose 6-phosphate_[cyt] + Orthophosphate_[cyt] => Acetyl phosphate_[cyt] + D-Erythrose 4-phosphate_[cyt] + H2O_[cyt]
						0	0	0.000154145		0	0	4.28779e-05		0	0	3.95842e-05		0	0	0.000231491		0	0	7.7588e-05	R439 REACTION: D-Xylulose 5-phosphate_[cyt] + Orthophosphate_[cyt] => Acetyl phosphate_[cyt] + D-Glyceraldehyde 3-phosphate_[cyt] + H2O_[cyt]
						0	0	0.000154145		0	0	4.28779e-05		0	0	3.95842e-05		0	0	0.000231491		0	0	7.7588e-05	R440 REACTION: D-Xylulose 5-phosphate_[cyt] + Orthophosphate_[cyt] => Acetyl phosphate_[cyt] + D-Glyceraldehyde 3-phosphate_[cyt] + H2O_[cyt]
						0	0	0.000146805		0	0	4.90033e-05		0	0	3.76992e-05		0	0	0.000209444		0	0	4.80307e-05	R441 REACTION: ATP_[cyt] + Sedoheptulose 7-phosphate_[cyt] => ADP_[cyt] + Sedoheptulose1,7-bisphosphate_[cyt]
						0	0	0.000146805		0	0	4.90033e-05		0	0	3.76992e-05		0	0	0.000209444		0	0	4.80307e-05	R442 REACTION: ATP_[cyt] + Sedoheptulose 7-phosphate_[cyt] => ADP_[cyt] + Sedoheptulose1,7-bisphosphate_[cyt]
						0	0	0		0	0	0		0	0	0		0	0	0		0	0	0	R443 REACTION: 1 Photon_[ext] => 1 Photon_[tlm]
						0	0	0		0	0	0		0	0	0		0	0	0		0	0	0	R444 REACTION: 1 Photon_[tlm] => 1 Photon_P680_[tlm]
						0	0	0		0	0	0		0	0	0		0	0	0		0	0	0	R445 REACTION: 1 Photon_[tlm] => 1 Photon_P700_[tlm]
						0	0	0.0329331		0.0402578	0	0.0403277		0	0	0.0312579		0.0234358	0	0.0249603		0.0283978	0	0.0284614	R446 REACTION: NADPH_[cyt] + 5 H+_[cyt] + PQ_[tlm] => NADP+_[cyt] + PQH2_[tlm] + 4 H+_[tll]
						0.0318554	0	0.0329331		0	0	0.0403277		0.030981	0	0.0312579		0	0	0.0249603		0	0	0.0284614	R447 REACTION: NADPH_[cyt] + 5 H+_[cyt] + PQ_[cym] => NADP+_[cyt] + PQH2_[cym] + 4 H+_[pps]
						0	0	0.00354576		0.00327199	0	0.00361415		0.0045794	0	0.00461623		0	0	0.00217858		0	0	0.00362129	R448 REACTION: NADPH_[cyt] + 4 H+_[cyt] + PQ_[tlm] + H2O_[cyt] + CO2_[cyt] => NADP+_[cyt] + PQH2_[tlm] + 4 H+_[tll] + HCO3-_[cyt]
						0.00340145	0	0.00354576		0	0	0.00361415		0	0	0.00461623		0.00193622	0	0.00217858		0.00357404	0	0.00362129	R449 REACTION: NADPH_[cyt] + 4 H+_[cyt] + PQ_[cym] + H2O_[cyt] + CO2_[cyt] => NADP+_[cyt] + PQH2_[cym] + 4 H+_[pps] + HCO3-_[cyt]
						0	0	0.000171272		0.00517184	0	0.005342		0	0	4.39825e-05		0	0	0.000244352		0	0	5.60358e-05	R450 REACTION: NADH_[cyt] + H+_[cyt] + PQ_[tlm] => NAD+_[cyt] + PQH2_[tlm]
						0	0	0.000171272		0	0	0.005342		0	0	4.39825e-05		0	0	0.000244352		0	0	5.60358e-05	R451 REACTION: NADH_[cyt] + H+_[cyt] + PQ_[tlm] => NAD+_[cyt] + PQH2_[tlm]
						0	0	0.000171272		0	0	0.005342		0	0	4.39825e-05		0	0	0.000244352		0	0	5.60358e-05	R452 REACTION: NADH_[cyt] + H+_[cyt] + PQ_[tlm] => NAD+_[cyt] + PQH2_[tlm]
						0	0	0.000171272		0	0	0.005342		0	0	4.39824e-05		0	0	0.000244352		0	0	5.60358e-05	R453 REACTION: NADH_[cyt] + H+_[cyt] + PQ_[cym] => NAD+_[cyt] + PQH2_[cym]
						0	0	0.000171272		0	0	0.005342		0	0	4.39824e-05		0	0	0.000244352		0	0	5.60358e-05	R454 REACTION: NADH_[cyt] + H+_[cyt] + PQ_[cym] => NAD+_[cyt] + PQH2_[cym]
						0	0	0.000171272		0	0	0.005342		0	0	4.39824e-05		0	0	0.000244352		0	0	5.60358e-05	R455 REACTION: NADH_[cyt] + H+_[cyt] + PQ_[cym] => NAD+_[cyt] + PQH2_[cym]
						0	0	0.0230608		0.0243508	0	0.02445		0	0	0.0230279		0	0	0.0225557		0	0	0.0211665	R456 REACTION: 4 Reduced plastocyanin_[tll] + Oxygen_[cyt] + 8 H+_[cyt] => 4 Oxidized plastocyanin_[tll] + 4 H+_[tll] + 2 H2O_[cyt]
						0	0	0.0230608		0	0	0.02445		0.00753046	0	0.0230279		0.0117179	0	0.0225557		0.019371	0	0.0211665	R457 REACTION: 4 Reduced plastocyanin_[tll] + Oxygen_[cyt] + 8 H+_[cyt] => 4 Oxidized plastocyanin_[tll] + 4 H+_[tll] + 2 H2O_[cyt]
						0	0	0.0230608		8.98571e-05	0	0.02445		0	0	0.0230279		0.0107991	0	0.0225557		0	0	0.0211665	R458 REACTION: 4 Reduced plastocyanin_[pps] + Oxygen_[cyt] + 8 H+_[cyt] => 4 Oxidized plastocyanin_[pps] + 4 H+_[pps] + 2 H2O_[cyt]
						0.0230337	0	0.0230608		0	0	0.02445		0.0154905	0	0.0230279		0	0	0.0225557		0.00178702	0	0.0211665	R459 REACTION: 4 Reduced plastocyanin_[pps] + Oxygen_[cyt] + 8 H+_[cyt] => 4 Oxidized plastocyanin_[pps] + 4 H+_[pps] + 2 H2O_[cyt]
						0	0	8.5636e-05		0	0	2.85853e-05		0	0	2.19912e-05		0	0	0.000122176		0	0	2.80179e-05	R460 REACTION: 2 PQH2_[tlm] + Oxygen_[cyt] + 4 H+_[cyt] => 2 PQ_[tlm] + 4 H+_[tll] + 2 H2O_[cyt]
						0	0	8.5636e-05		0	0	2.85853e-05		0	0	2.19912e-05		0	0	0.000122176		0	0	2.80179e-05	R461 REACTION: 2 PQH2_[cym] + Oxygen_[cyt] + 4 H+_[cyt] => 2 PQ_[cym] + 4 H+_[pps] + 2 H2O_[cyt]
						0	0	0.000342544		0	0	0.000114341		0	0	8.79651e-05		0	0	0.000488704		9.91485e-13	0	0.000112072	R462 REACTION: PQH2_[tlm] + 2 Oxidized plastocyanin_[tll] => PQ_[tlm] + 2 Reduced plastocyanin_[tll] + 2 H+_[tll]
						0	0	0.000342544		9.84963e-11	0	0.000114341		0	0	8.79648e-05		0	0	0.000488704		0	0	0.000112072	R463 REACTION: PQH2_[cym] + 2 Oxidized plastocyanin_[pps] => PQ_[cym] + 2 Reduced plastocyanin_[pps] + 2 H+_[pps]
						0	0	0.0922434		0.0974033	0	0.0978		0.0301219	0	0.0921117		0.0468716	0	0.0902227		0.0774841	0	0.0846661	R464 REACTION: PQH2_[tlm] + 1 Oxidized rieske_B6_[tlm] => PQH_B6_L_[tlm] + 1 Reduced rieske_B6_[tlm] + 1 H+_[tll]
						0	0	0.0922434		0.0974033	0	0.0978		0.0301219	0	0.0921117		0.0468716	0	0.0902227		0.0774841	0	0.0846661	R465 REACTION: 1 Reduced rieske_B6_[tlm] + 1 Oxidized plastocyanin_[tll] => 1 Oxidized rieske_B6_[tlm] + 1 Reduced plastocyanin_[tll]
						0	0	0.0922434		0.0974033	0	0.0978		0.0301219	0	0.0921117		0.0468716	0	0.0902227		0.0774841	0	0.0846661	R466 REACTION: PQH_B6_L_[tlm] + 1 HB3p_B6_[tlm] => PQ_B6_S_[tlm] + 1 HB2p_B6_[tlm] + 1 H+_[tll]
						0	0	0.0461217		0.0487017	0	0.0489		0.0150609	0	0.0460559		0.0234358	0	0.0451114		0.038742	0	0.042333	R467 REACTION: PQ_B6_S_[tlm] => PQ_[tlm]
						0	0	0.0461217		0.0487017	0	0.0489		0.0150609	0	0.0460559		0.0234358	0	0.0451114		0.038742	0	0.042333	R468 REACTION: PQ_B6_S_[tlm] + 1 HB2p_B6_[tlm] + 1 H+_[cyt] => PQH_B6_S_[tlm] + 1 HB3p_B6_[tlm]
						0	0	0.0461217		0.0487017	0	0.0489		0.0150609	0	0.0460559		0.0234358	0	0.0451114		0.038742	0	0.042333	R469 REACTION: PQH_B6_S_[tlm] + 1 HB2p_B6_[tlm] + 1 H+_[cyt] => PQH2_[tlm] + 1 HB3p_B6_[tlm]
						0.0921348	0	0.0922434		0.000359428	0	0.0978		0.061962	0	0.0921117		0.0431964	0	0.0902227		0.00714808	0	0.0846661	R470 REACTION: PQH2_[cym] + 1 Oxidized rieske_B6_[cym] => PQH_B6_L_[cym] + 1 Reduced rieske_B6_[cym] + 1 H+_[pps]
						0.0921348	0	0.0922434		0.000359428	0	0.0978		0.061962	0	0.0921117		0.0431964	0	0.0902227		0.00714808	0	0.0846661	R471 REACTION: 1 Reduced rieske_B6_[cym] + 1 Oxidized plastocyanin_[pps] => 1 Oxidized rieske_B6_[cym] + 1 Reduced plastocyanin_[pps]
						0.0921348	0	0.0922434		0.000359428	0	0.0978		0.061962	0	0.0921117		0.0431964	0	0.0902227		0.00714808	0	0.0846661	R472 REACTION: PQH_B6_L_[cym] + 1 HB3p_B6_[cym] => PQ_B6_S_[cym] + 1 HB2p_B6_[cym] + 1 H+_[pps]
						0.0460674	0	0.0461217		0.000179714	0	0.0489		0.030981	0	0.0460559		0.0215982	0	0.0451114		0.00357404	0	0.042333	R473 REACTION: PQ_B6_S_[cym] => PQ_[cym]
						0.0460674	0	0.0461217		0.000179714	0	0.0489		0.030981	0	0.0460559		0.0215982	0	0.0451114		0.00357404	0	0.042333	R474 REACTION: PQ_B6_S_[cym] + 1 HB2p_B6_[cym] + 1 H+_[cyt] => PQH_B6_S_[cym] + 1 HB3p_B6_[cym]
						0.0460674	0	0.0461217		0.000179714	0	0.0489		0.030981	0	0.0460559		0.0215982	0	0.0451114		0.00357404	0	0.042333	R475 REACTION: PQH_B6_S_[cym] + 1 HB2p_B6_[cym] + 1 H+_[cyt] => PQH2_[cym] + 1 HB3p_B6_[cym]
						0	0	0		0	0	0		0	0	0		0	0	0		0	0	0	R476 REACTION: 1 Photon_P700_[tlm] + 1 P700_[tlm] + 1 Oxidized ferredoxin_[cyt] => 1 P700p_[tlm] + 1 Reduced ferredoxin_[cyt]
						0	0	0		0	0	0		0	0	0		0	0	0		0	0	0	R477 REACTION: 1 P700p_[tlm] + 1 Reduced plastocyanin_[tll] => 1 Oxidized plastocyanin_[tll] + 1 P700_[tlm]
						-0.00754156	-0.0216563	999.992		-0.0174739	-0.0176816	999.982		-0.00593744	-0.0208118	999.994		0.00240249	-0.0220131	1000		-0.00893901	-0.0226606	999.991	R478 REACTION: 2 Reduced ferredoxin_[cyt] + NADP+_[cyt] + H+_[cyt] <=> 2 Oxidized ferredoxin_[cyt] + NADPH_[cyt]
						0	-1000	0.000175321		0	-1000	0.000159522		0	-1000	0.000157514		0.000163618	-1000	0.000183533		0	-1000	0.000174118	R479 REACTION: 2 Reduced ferredoxin_[cyt] + Thioredoxin disulfide_[cyt] + 2 H+_[cyt] <=> 2 Oxidized ferredoxin_[cyt] + Thioredoxin_[cyt]
						0	0	0		0	0	0		0	0	0		0	0	0		0	0	0	R480 REACTION: 1 Photon_P700_[tlm] + 1 P700_[tlm] + 1 Oxygen_[cyt] => 1 P700p_[tlm] + 1 Superoxide anion_[cyt]
						0	0	3.42544e-05		0	0	1.14341e-05		0	0	8.79647e-06		0	0	4.88704e-05		0	0	1.12072e-05	R481 REACTION: 2 NADPH_[cyt] + 2 H+_[cyt] + Oxygen_[cyt] => 2 NADP+_[cyt] + 2 H2O_[cyt]
						0	0	0		0	0	0		0	0	0		0	0	0		0	0	0	R482 REACTION: 1 Oxygen_[cyt] + 1 QAn_P680_[tlm] => 1 Superoxide anion_[cyt] + 1 QA_P680_[tlm]
						0	0	0.0329331		0	0	0.0403277		0	0	0.0312579		0	0	0.0249603		0	0	0.0284614	R483 REACTION: NADPH_[cyt] + 5 H+_[cyt] + PQ_[tlm] => NADP+_[cyt] + PQH2_[tlm] + 4 H+_[tll]
						0	0	0		0	0	0		0	0	0		0	0	0		0	0	0	R484 REACTION: 1 Photon_680_[tlm] + 1 P680_[tlm] + 1 QA_P680_[tlm] => 1 P680p_[tlm] + 1 QAn_P680_[tlm]
						0	0	0		0	0	0		0	0	0		0	0	0		0	0	0	R485 REACTION: 1 PQ_[tlm] + 1 QAn_P680_[tlm] + H+_[cyt] => 1 PQn_P680_[tlm] + 1 QA_P680_[tlm]
						0	0	0		0	0	0		0	0	0		0	0	0		0	0	0	R486 REACTION: 1 PQn_P680_[tlm] + 1 QAn_P680_[tlm] + H+_[cyt] => 1 PQH2_[tlm] + 1 QA_P680_[tlm]
						0	0	0		0	0	0		0	0	0		0	0	0		0	0	0	R487 REACTION: 1 P680p_[tlm] + 1 S0_P680_[tlm] => 1 P680_[tlm] + 1 S1_P680_[tlm]
						0	0	0		0	0	0		0	0	0		0	0	0		0	0	0	R488 REACTION: 1 P680p_[tlm] + 1 S1_P680_[tlm] => 1 P680_[tlm] + 1 S2_P680_[tlm]
						0	0	0		0	0	0		0	0	0		0	0	0		0	0	0	R489 REACTION: 1 P680p_[tlm] + 1 S2_P680_[tlm] => 1 P680_[tlm] + 1 S3_P680_[tlm]
						0	0	0		0	0	0		0	0	0		0	0	0		0	0	0	R490 REACTION: 1 P680p_[tlm] + 1 S3_P680_[tlm] => 1 P680_[tlm] + 1 S4_P680_[tlm]
						0	0	0		0	0	0		0	0	0		0	0	0		0	0	0	R491 REACTION: 1 S4_P680_[tlm] + 2 H2O_[tll] => 1 S0_P680_[tlm] + Oxygen_[tll] + 4 H+_[tll]
						0	0	0.030147		0.0333092	0	0.033498		0.00776308	0	0.0299772		0.0167399	0	0.0270176		0.0247174	0	0.0272938	R492 REACTION: 14 H+_[tll] + 3 ADP_[cyt] + 3 Orthophosphate_[cyt] => 3 ATP_[cyt] + 3 H2O_[cyt] + 14 H+_[cyt]
						0.0298166	0	0.030147		7.70204e-05	0	0.033498		0.0221293	0	0.0299772		0.00980957	0	0.0270176		0.00255289	0	0.0272938	R493 REACTION: 14 H+_[pps] + 3 ADP_[cyt] + 3 Orthophosphate_[cyt] => 3 ATP_[cyt] + 3 H2O_[cyt] + 14 H+_[cyt]
						0.0155814	0	0.0157314		0	0	0.00485346		0.0150867	0	0.0151254		0.0260122	0	0.0262361		0	0	0.0154062	R494 REACTION: ATP_[cyt] + Pyruvate_[cyt] <= ADP_[cyt] + Phosphoenolpyruvate_[cyt]
						0	0	0.0157314		0.00476896	0	0.00485346		0	0	0.0151254		0	0	0.0262361		0.0153572	0	0.0154062	R495 REACTION: ATP_[cyt] + Pyruvate_[cyt] <= ADP_[cyt] + Phosphoenolpyruvate_[cyt]
						0	0	0.013852		0	0	5.71705e-05		0	0	0.0146923		0	0	0.0243183		0	0	0.0135202	R496 REACTION: Pyruvate_[cyt] + CoA_[cyt] + NAD+_[cyt] => Acetyl-CoA_[cyt] + CO2_[cyt] + NADH_[cyt] + H+_[cyt]
						0	0	0.013852		0	0	5.71705e-05		0	0	0.0146923		0	0	0.0243183		0	0	0.0135202	R497 REACTION: Pyruvate_[cyt] + CoA_[cyt] + NAD+_[cyt] => Acetyl-CoA_[cyt] + CO2_[cyt] + NADH_[cyt] + H+_[cyt]
						0	0	0.013852		0	0	5.71705e-05		0	0	0.0146923		0	0	0.0243183		0	0	0.0135202	R498 REACTION: Pyruvate_[cyt] + CoA_[cyt] + NAD+_[cyt] => Acetyl-CoA_[cyt] + CO2_[cyt] + NADH_[cyt] + H+_[cyt]
						0.000114095	0.000114012	999.998		0.000109753	0.000109724	999.998		0.000110135	0.000110114	999.998		0.00011569	0.000115571	999.998		0.000119885	0.000119858	999.998	R499 REACTION: ATP_[cyt] + Acetate_[cyt] + CoA_[cyt] => AMP_[cyt] + Diphosphate_[cyt] + Acetyl-CoA_[cyt]
						0	0	0		0	0	0		0	0	0		0	0	0		0	0	0	R500 REACTION: Acetaldehyde_[cyt] + NAD+_[cyt] + H2O_[cyt] <= Acetate_[cyt] + NADH_[cyt] + H+_[cyt]
						0	0	0		0	0	0		0	0	0		0	0	0		0	0	0	R501 REACTION: Ethanol_[cyt] + NAD+_[cyt] <= Acetaldehyde_[cyt] + NADH_[cyt] + H+_[cyt]
						0	0	0		0	0	0		0	0	0		0	0	0		0	0	0	R502 REACTION: Ethanol_[cyt] + NADP+_[cyt] <= Acetaldehyde_[cyt] + NADPH_[cyt] + H+_[cyt]
						0.00149192	0.00149082	0.00163763		0.00143513	0.00143476	0.00177778		0.00273615	0.00269605	0.00277334		0	0	0.000244352		0.00156762	0.00156728	0.00161531	R503 REACTION: Orthophosphate_[cyt] + Oxaloacetate_[cyt] <= Phosphoenolpyruvate_[cyt] + HCO3-_[cyt] + H+_[cyt]
						0.0111089	0.0100878	0.0112622		0.000466709	0.000123563	0.000552343		0.0107695	0.0105074	0.010809		0.0214772	0.0200303	0.0217058		0.0106578	0.0106118	0.0107078	R504 REACTION: (S)-Malate_[cyt] + NAD+_[cyt] <=> Oxaloacetate_[cyt] + NADH_[cyt] + H+_[cyt]
						-0.00125142	-0.00139731	-0.0012505		-0.00120379	-0.00125248	-0.00120347		-0.00120798	-0.00124545	-0.00120775		-0.00126891	-0.00147705	-0.0012676		-0.00131492	-0.00136266	-0.00131463	R505 REACTION: L-Aspartate_[cyt] + 2-Oxoglutarate_[cyt] <=> Oxaloacetate_[cyt] + L-Glutamate_[cyt]
						0	0	0.000146805		0	0	4.90034e-05		0	0	3.76992e-05		0	0	0.000209444		0	0	4.80307e-05	R506 REACTION: ATP_[cyt] + Pyruvate_[cyt] + H2O_[cyt] => AMP_[cyt] + Phosphoenolpyruvate_[cyt] + Orthophosphate_[cyt]
						-0.000258107	-0.000258107	-0.00024384		-0.000248283	-0.000248283	-0.000243876		-0.000249147	-0.000249147	-0.000247317		-0.000261715	-0.000261715	-0.000241361		-0.000271203	-0.000271203	-0.000266538	R507 REACTION: L-Alanine_[cyt] + NAD+_[cyt] + H2O_[cyt] <=> Pyruvate_[cyt] + NH3_[cyt] + NADH_[cyt] + H+_[cyt]
						0.0113494	0.0103281	0.0114071		0.000698054	0.000697871	0.000783627		0.0122977	0.0120353	0.0123123		0.0202083	0.0187627	0.0204731		0.0109105	0.0108704	0.0109383	R508 REACTION: Citrate_[cyt] <=> cis-Aconitate_[cyt] + H2O_[cyt]
						-0.0113494	-0.0114071	-0.0103281		-0.000698054	-0.000783627	-0.000697871		-0.0122977	-0.0123123	-0.0120353		-0.0202083	-0.0204731	-0.0187627		-0.0109105	-0.0109383	-0.0108704	R509 REACTION: Isocitrate_[cyt] <=> cis-Aconitate_[cyt] + H2O_[cyt]
						0.0113494	0.0103281	0.0114071		0.000698054	0.000697871	0.000783627		0.0122977	0.0120353	0.0123123		0.000735817	0.000735058	0.00220117		0.0109105	0.0108704	0.0109383	R510 REACTION: Isocitrate_[cyt] + NADP+_[cyt] => 2-Oxoglutarate_[cyt] + CO2_[cyt] + NADPH_[cyt] + H+_[cyt]
						5.09324e-08	5.0895e-08	5.09324e-08		4.89938e-08	4.8981e-08	4.89938e-08		4.91642e-08	4.9155e-08	4.91642e-08		5.16443e-08	5.1591e-08	5.16443e-08		-0.0101479	-0.0101759	-0.010102	R511 REACTION: ATP_[cyt] + Succinate_[cyt] + CoA_[cyt] <=> ADP_[cyt] + Orthophosphate_[cyt] + Succinyl-CoA_[cyt]
						-0.0111089	-0.0112622	-0.0100878		-0.000466709	-0.000552343	-0.000466587		-0.0107695	-0.010809	-0.0105074		-0.0199645	-0.0202295	-0.0185191		-0.0106578	-0.0107078	-0.0106178	R512 REACTION: (S)-Malate_[cyt] <=> Fumarate_[cyt] + H2O_[cyt]
						0	0	0.0108687		0	0	0.000265423		0.0104815	0	0.0104965		0	0	0.0199273		0.0103443	0	0.0103722	R513 REACTION: Succinate_[cyt] + PQ_[tlm] => PQH2_[tlm] + Fumarate_[cyt]
						0.0108105	0	0.0108687		0.000179714	0	0.000265423		0	0	0.0104965		0.019662	0	0.0199273		0	0	0.0103722	R514 REACTION: Succinate_[cyt] + PQ_[cym] => PQH2_[cym] + Fumarate_[cyt]
						0.0113494	0.0103281	0.0114071		0.000698054	0.000697871	0.000783627		0.0122977	0.0120353	0.0123123		0.0202083	0.0187627	0.0204731		0.0109105	0.0108704	0.0109383	R515 REACTION: Citrate_[cyt] + CoA_[cyt] <= Acetyl-CoA_[cyt] + H2O_[cyt] + Oxaloacetate_[cyt]
						0	0	7.34023e-05		0	0	2.45017e-05		0	0	1.88496e-05		0	0	0.000104722		0	0	2.40153e-05	R516 REACTION: (R)-Lactate_[cyt] + NAD+_[cyt] <=> Pyruvate_[cyt] + NADH_[cyt] + H+_[cyt]
						0	0	0.000146805		0	0	0.000343023		0	0	3.76993e-05		0	0	0.00146611		0	0	4.80307e-05	R517 REACTION: (S)-Malate_[cyt] + NADP+_[cyt] => Pyruvate_[cyt] + CO2_[cyt] + NADPH_[cyt] + H+_[cyt]
						0	0	999.998		0	0	999.998		0	0	999.998		0	0	999.998		0	0	999.998	R518 REACTION: Acetyl-CoA_[cyt] + Orthophosphate_[cyt] => CoA_[cyt] + Acetyl phosphate_[cyt]
						0	-999.998	0		0	-999.998	0		0	-999.998	0		0	-999.998	0		0	-999.998	0	R519 REACTION: ATP_[cyt] + Acetate_[cyt] <=> ADP_[cyt] + Acetyl phosphate_[cyt]
						0	0	2.32671e-05		0	0	8.26562e-06		0	0	3.95842e-05		0	0	3.30702e-05		0	0	7.4165e-06	R520 REACTION: 2-Phosphoglycolate_[cyt] + H2O_[cyt] => Glycolate_[cyt] + Orthophosphate_[cyt]
						0	0	2.32671e-05		0	0	8.26562e-06		0	0	3.95842e-05		0	0	3.30702e-05		0	0	7.4165e-06	R521 REACTION: 2-Phosphoglycolate_[cyt] + H2O_[cyt] => Glycolate_[cyt] + Orthophosphate_[cyt]
						0	0	2.32671e-05		0	0	8.26562e-06		0	0	3.95842e-05		0	0	3.30702e-05		0	0	7.4165e-06	R522 REACTION: 2-Phosphoglycolate_[cyt] + H2O_[cyt] => Glycolate_[cyt] + Orthophosphate_[cyt]
						0.0138224	0	0.013852		0.00307693	0.00301895	0.00316188		0.0146849	0	0.0146923		0.0242287	0	0.0243183		0.0135089	0	0.0135202	R523 REACTION: 2 Reduced ferredoxin_[cyt] + Acetyl-CoA_[cyt] + CO2_[cyt] + 2 H+_[cyt] <= 2 Oxidized ferredoxin_[cyt] + Pyruvate_[cyt] + CoA_[cyt]
						0	0	4.67105e-05		0	0	1.5592e-05		0	0	1.19952e-05		0	0	6.66414e-05		0	0	1.52825e-05	R524 REACTION: Oxalate_[cyt] => Formate_[cyt] + CO2_[cyt]
						0	0	6.71569e-05		0	0	2.03328e-05		0	0	5.22152e-06		0	0	9.24746e-05		0	0	1.84315e-05	R525 REACTION: Formate_[cyt] + 2 Ferricytochrome b1_[cyt] => CO2_[cyt] + 2 Ferrocytochrome b1_[cyt] + 2 H+_[cyt]
						0	0	6.85088e-05		0	0	3.81138e-05		0	0	1.7593e-05		0	0	9.77407e-05		0	0	2.24144e-05	R526 REACTION: L-Aspartate_[cyt] + H2O_[cyt] + Oxygen_[cyt] => Oxaloacetate_[cyt] + NH3_[cyt] + H2O2_[cyt]
						0	0	0.010682		0	0	8.5756e-05		0	0	0.00906002		0	0	0.00146611		0	0	4.80307e-05	R527 REACTION: L-Glutamate_[cyt] => 4-Aminobutanoate_[cyt] + CO2_[cyt]
						0.0106237	0	0.010682		0	0	8.5756e-05		0.00900517	0	0.00906002		9.84998e-13	0	0.00146611		0	0	4.80307e-05	R528 REACTION: 2-Oxoglutarate_[cyt] => Succinate semialdehyde_[cyt] + CO2_[cyt]
						0.0106237	0.00960296	0.010682		0	0	8.57558e-05		0.00900517	0.00874334	0.00906002		9.84998e-13	0	0.00146611		0	0	4.80307e-05	R529 REACTION: Succinate semialdehyde_[cyt] + NADP+_[cyt] + H2O_[cyt] => Succinate_[cyt] + NADPH_[cyt] + H+_[cyt]
						0	0	0.010682		0	0	8.57558e-05		0	0	0.00906002		0	0	0.00146611		0	0	4.80307e-05	R530 REACTION: 4-Aminobutanoate_[cyt] + 2-Oxoglutarate_[cyt] <=> Succinate semialdehyde_[cyt] + L-Glutamate_[cyt]
						0	0	2.381e-05		5.22601e-07	0	8.7881e-06		5.24419e-07	0	4.01086e-05		5.50873e-07	0	3.36205e-05		0	0	7.98722e-06	R531 REACTION: Glycolate_[cyt] + NAD+_[cyt] => Glyoxylate_[cyt] + NADH_[cyt] + H+_[cyt]
						5.43279e-07	0	2.381e-05		0	0	8.7881e-06		0	0	4.01086e-05		0	0	3.36205e-05		5.70845e-07	0	7.98722e-06	R532 REACTION: Glycolate_[cyt] + NAD+_[cyt] => Glyoxylate_[cyt] + NADH_[cyt] + H+_[cyt]
						0.000185766	0.000185629	0.000185766		0.000178695	0.000178648	0.000178695		0.000179317	0.000179283	0.000179317		0.000188362	0.000188168	0.000188362		0.000195191	0.000195149	0.000195191	R533 REACTION: 5-Phosphoribosylamine_[cyt] + Diphosphate_[cyt] + L-Glutamate_[cyt] <= L-Glutamine_[cyt] + 5-Phospho-alpha-D-ribose 1-diphosphate_[cyt] + H2O_[cyt]
						0.000185766	0.000185629	0.000185766		0.000178695	0.000178648	0.000178695		0.000179317	0.000179283	0.000179317		0.000188362	0.000188168	0.000188362		0.000195191	0.000195149	0.000195191	R534 REACTION: ATP_[cyt] + 5-Phosphoribosylamine_[cyt] + Glycine_[cyt] => ADP_[cyt] + Orthophosphate_[cyt] + 5'-Phosphoribosylglycinamide_[cyt]
						0	0	0.000185763		0	0	0.000178692		0	0	0.000179306		0	0	0.00018836		0	0	0.000195188	R535 REACTION: 10-Formyltetrahydrofolate_[cyt] + 5'-Phosphoribosylglycinamide_[cyt] => Tetrahydrofolate_[cyt] + 5'-Phosphoribosyl-N-formylglycinamide_[cyt]
						0.000183864	0	0.000185763		0.000176866	0	0.000178692		0.000177481	0	0.000179306		0.000186434	0	0.00018836		0.000193193	0	0.000195188	R536 REACTION: 5'-Phosphoribosylglycinamide_[cyt] + 5,10-Methenyltetrahydrofolate_[cyt] + H2O_[cyt] => 5'-Phosphoribosyl-N-formylglycinamide_[cyt] + Tetrahydrofolate_[cyt]
						0.000185766	0.000185629	0.000185766		0.000178695	0.000178648	0.000178695		0.000179317	0.000179283	0.000179317		0.000188362	0.000188168	0.000188362		0.000195191	0.000195149	0.000195191	R537 REACTION: ATP_[cyt] + 5'-Phosphoribosyl-N-formylglycinamide_[cyt] + L-Glutamine_[cyt] + H2O_[cyt] => ADP_[cyt] + Orthophosphate_[cyt] + 2-(Formamido)-N1-(5'-phosphoribosyl)acetamidine_[cyt] + L-Glutamate_[cyt]
						0.000185766	0.000185629	0.000185766		0.000178695	0.000178648	0.000178695		0.000179317	0.000179283	0.000179317		0.000188362	0.000188168	0.000188362		0.000195191	0.000195149	0.000195191	R538 REACTION: ATP_[cyt] + 2-(Formamido)-N1-(5'-phosphoribosyl)acetamidine_[cyt] => ADP_[cyt] + Orthophosphate_[cyt] + Aminoimidazole ribotide_[cyt]
						0.00018563	0.000185493	0.00018563		0.000178564	0.000178518	0.000178564		0.000179186	0.000179152	0.000179186		0.000188224	0.00018803	0.000188224		0.000195049	0.000195006	0.000195049	R539 REACTION: ATP_[cyt] + Aminoimidazole ribotide_[cyt] + HCO3-_[cyt] + H+_[cyt] => ADP_[cyt] + Orthophosphate_[cyt] + 5-Carboxyamino-1-(5-phospho-D-ribosyl)imidazole_[cyt]
						0.00018563	0.000185493	0.00018563		0.000178564	0.000178518	0.000178564		0.000179186	0.000179152	0.000179186		0.000188224	0.00018803	0.000188224		0.000195049	0.000195006	0.000195049	R540 REACTION: 5-Carboxyamino-1-(5-phospho-D-ribosyl)imidazole_[cyt] <=> 1-(5-Phospho-D-ribosyl)-5-amino-4-imidazolecarboxylate_[cyt]
						0.00018563	0.000185493	0.00018563		0.000178564	0.000178518	0.000178564		0.000179186	0.000179152	0.000179186		0.000188224	0.00018803	0.000188224		0.000195049	0.000195006	0.000195049	R541 REACTION: ATP_[cyt] + 1-(5-Phospho-D-ribosyl)-5-amino-4-imidazolecarboxylate_[cyt] + L-Aspartate_[cyt] <=> ADP_[cyt] + Orthophosphate_[cyt] + 1-(5'-Phosphoribosyl)-5-amino-4-(N-succinocarboxamide)-imidazole_[cyt]
						0.00018563	0.000185493	0.00018563		0.000178564	0.000178518	0.000178564		0.000179186	0.000179152	0.000179186		0.000188224	0.00018803	0.000188224		0.000195049	0.000195006	0.000195049	R542 REACTION: 1-(5'-Phosphoribosyl)-5-amino-4-(N-succinocarboxamide)-imidazole_[cyt] <=> Fumarate_[cyt] + 1-(5'-Phosphoribosyl)-5-amino-4-imidazolecarboxamide_[cyt]
						0.000235789	0.000235616	0.000235789		0.000226815	0.000226756	0.000226815		0.000227604	0.000227561	0.000227604		0.000239085	0.000238838	0.000239085		0.000247753	0.000247699	0.000247753	R543 REACTION: 10-Formyltetrahydrofolate_[cyt] + 1-(5'-Phosphoribosyl)-5-amino-4-imidazolecarboxamide_[cyt] => Tetrahydrofolate_[cyt] + 1-(5'-Phosphoribosyl)-5-formamido-4-imidazolecarboxamide_[cyt]
						-0.000235789	-0.000235789	-0.000235616		-0.000226815	-0.000226815	-0.000226756		-0.000227604	-0.000227604	-0.000227561		-0.000239085	-0.000239085	-0.000238838		-0.000247753	-0.000247753	-0.000247699	R544 REACTION: IMP_[cyt] + H2O_[cyt] <=> 1-(5'-Phosphoribosyl)-5-formamido-4-imidazolecarboxamide_[cyt]
						0.000140319	0.000140216	0.000140319		0.000134978	0.000134943	0.000134978		0.000135448	0.000135422	0.000135448		0.000142281	0.000142134	0.000142281		0.000147439	0.000147407	0.000147439	R545 REACTION: GTP_[cyt] + IMP_[cyt] + L-Aspartate_[cyt] => GDP_[cyt] + Orthophosphate_[cyt] + N6-(1,2-Dicarboxyethyl)-AMP_[cyt]
						0.000140319	0.000140216	0.000140319		0.000134978	0.000134943	0.000134978		0.000135448	0.000135422	0.000135448		0.000142281	0.000142134	0.000142281		0.000147439	0.000147407	0.000147439	R546 REACTION: N6-(1,2-Dicarboxyethyl)-AMP_[cyt] => Fumarate_[cyt] + AMP_[cyt]
						1.54025e-05	1.53912e-05	1.54025e-05		1.48162e-05	1.48124e-05	1.48162e-05		1.48678e-05	1.4865e-05	1.48678e-05		1.56178e-05	1.56017e-05	1.56178e-05		1.6184e-05	1.61805e-05	1.6184e-05	R547 REACTION: dADP_[cyt] + Thioredoxin disulfide_[cyt] + H2O_[cyt] <= Thioredoxin_[cyt] + ADP_[cyt]
						0	-1000	1000		0	-1000	1000		0	-1000	1000		0	-1000	1000		0	-1000	1000	R548 REACTION: dAMP_[cyt] + H2O_[cyt] <=> Deoxyadenosine_[cyt] + Orthophosphate_[cyt]
						0	-1000	1000		0	-1000	1000		0	-1000	1000		0	-1000	1000		0	-1000	1000	R549 REACTION: dAMP_[cyt] + H2O_[cyt] <=> Deoxyadenosine_[cyt] + Orthophosphate_[cyt]
						1.41049e-05	1.40945e-05	1.41049e-05		1.3568e-05	1.35645e-05	1.3568e-05		1.36152e-05	1.36127e-05	1.36152e-05		1.4302e-05	1.42873e-05	1.4302e-05		1.48206e-05	1.48173e-05	1.48206e-05	R550 REACTION: dGDP_[cyt] + Thioredoxin disulfide_[cyt] + H2O_[cyt] <= GDP_[cyt] + Thioredoxin_[cyt]
						-4.22739e-06	-1.01758e-05	-4.22429e-06		-4.06649e-06	-6.15703e-06	-4.06542e-06		-4.08063e-06	-5.60821e-06	-4.07986e-06		-4.28648e-06	-1.26919e-05	-4.28205e-06		-4.44188e-06	-6.26487e-06	-4.44091e-06	R551 REACTION: AMP_[cyt] + Diphosphate_[cyt] <=> Adenine_[cyt] + 5-Phospho-alpha-D-ribose 1-diphosphate_[cyt]
						0	0	0.000146805		0	0	4.90034e-05		0	0	3.76992e-05		0	0	0.000209444		0	0	4.80307e-05	R552 REACTION: GTP_[cyt] + H2O_[cyt] => GMP_[cyt] + Diphosphate_[cyt]
						0.00022622	0.000226054	0.000372859		0.00021761	0.000217553	0.000266557		0.000218367	0.000218326	0.000256025		0.000229383	0.000229146	0.00043859		0.000237699	0.000237647	0.000285678	R553 REACTION: ATP_[cyt] + GDP_[cyt] <=> ADP_[cyt] + GTP_[cyt]
						1.54025e-05	1.53912e-05	1.54025e-05		1.48162e-05	1.48124e-05	1.48162e-05		1.48678e-05	1.4865e-05	1.48678e-05		1.56178e-05	1.56017e-05	1.56178e-05		1.6184e-05	1.61805e-05	1.6184e-05	R554 REACTION: ATP_[cyt] + dADP_[cyt] <=> ADP_[cyt] + dATP_[cyt]
						1.41049e-05	1.40945e-05	1.41049e-05		1.3568e-05	1.35645e-05	1.3568e-05		1.36152e-05	1.36127e-05	1.36152e-05		1.4302e-05	1.42873e-05	1.4302e-05		1.48206e-05	1.48173e-05	1.48206e-05	R555 REACTION: ATP_[cyt] + dGDP_[cyt] <=> ADP_[cyt] + dGTP_[cyt]
						2.71639e-07	2.7144e-07	6.22298e-06		2.613e-07	2.61232e-07	2.35284e-06		2.62209e-07	2.6216e-07	1.79051e-06		2.75436e-07	2.75152e-07	8.68497e-06		2.85422e-07	2.8536e-07	2.10931e-06	R556 REACTION: 5'-Deoxyadenosine_[cyt] + H2O_[cyt] => 5-Deoxy-D-ribose_[cyt] + Adenine_[cyt]
						-1.41711e-05	-1000	1000		-1.36318e-05	-1000	1000		-1.36792e-05	-1000	1000		-1.43692e-05	-1000	1000		0	-1000	1000	R557 REACTION: AMP_[cyt] + H2O_[cyt] <=> Adenosine_[cyt] + Orthophosphate_[cyt]
						0	-1000	1000		0	-1000	1000		0	-1000	1000		0	-1000	1000		-1.48902e-05	-1000	1000	R558 REACTION: AMP_[cyt] + H2O_[cyt] <=> Adenosine_[cyt] + Orthophosphate_[cyt]
						9.54702e-05	9.54002e-05	9.54702e-05		9.18365e-05	9.18125e-05	9.18365e-05		9.2156e-05	9.21386e-05	9.2156e-05		9.68047e-05	9.67048e-05	9.68047e-05		0.000100314	0.000100292	0.000100314	R559 REACTION: IMP_[cyt] + NAD+_[cyt] + H2O_[cyt] => Xanthosine 5'-phosphate_[cyt] + NADH_[cyt] + H+_[cyt]
						9.54702e-05	9.54002e-05	9.54702e-05		9.18365e-05	9.18125e-05	9.18365e-05		9.2156e-05	9.21386e-05	9.2156e-05		9.68047e-05	9.67048e-05	9.68047e-05		0.000100314	0.000100292	0.000100314	R560 REACTION: ATP_[cyt] + Xanthosine 5'-phosphate_[cyt] + L-Glutamine_[cyt] + H2O_[cyt] <=> AMP_[cyt] + Diphosphate_[cyt] + GMP_[cyt] + L-Glutamate_[cyt]
						9.56061e-05	9.55359e-05	0.00024234		9.19672e-05	9.19431e-05	0.000140946		9.22871e-05	9.22697e-05	0.000129969		9.69424e-05	9.68424e-05	0.000306287		0.000100457	0.000100435	0.000148466	R561 REACTION: ATP_[cyt] + GMP_[cyt] <=> ADP_[cyt] + GDP_[cyt]
						1.90148e-06	0	0.000148705		1.8291e-06	0	5.0832e-05		1.83547e-06	0	3.95344e-05		1.92805e-06	0	0.000188189		1.99796e-06	0	5.00282e-05	R562 REACTION: 5'-Phosphoribosylglycinamide_[cyt] + Formate_[cyt] + ATP_[cyt] => 5'-Phosphoribosyl-N-formylglycinamide_[cyt] + ADP_[cyt] + Orthophsophate_[cyt]
						0	-999.999	1000		0.00126156	-999.999	1000		0.00126595	-999.999	1000		0.00132981	-999.999	1000		0	-999.999	1000	R563 REACTION: ATP_[cyt] + AMP_[cyt] <=> 2 ADP_[cyt]
						0.00131148	-999.999	1000		0	-999.999	1000		0	-999.999	1000		0	-999.999	1000		0.00137802	-999.999	1000	R564 REACTION: ATP_[cyt] + AMP_[cyt] <=> 2 ADP_[cyt]
						0	-1000	1000		0	-1000	1000		0	-1000	1000		0	-1000	1000		0	-1000	1000	R565 REACTION: ATP_[cyt] + dAMP_[cyt] <=> ADP_[cyt] + dADP_[cyt]
						0	-1000	1000		0	-1000	1000		0	-1000	1000		0	-1000	1000		0	-1000	1000	R566 REACTION: ATP_[cyt] + dAMP_[cyt] <=> ADP_[cyt] + dADP_[cyt]
						0	0	0.000146805		0	0	4.90034e-05		0	0	3.76992e-05		0	0	0.000209444		0	0	4.80308e-05	R567 REACTION: UTP_[cyt] + H2O_[cyt] => UMP_[cyt] + Diphosphate_[cyt]
						1.40631e-05	1.40528e-05	2.95178e-05		1.35279e-05	1.35243e-05	2.83942e-05		1.35749e-05	1.35724e-05	2.84931e-05		1.42597e-05	1.4245e-05	2.99304e-05		1.47767e-05	1.47735e-05	3.10156e-05	R568 REACTION: ATP_[cyt] + dCDP_[cyt] <=> ADP_[cyt] + dCTP_[cyt]
						0	-1.54557e-05	0		0	-1.48674e-05	0		0	-1.49192e-05	0		0	-1.56718e-05	0		0	-1.624e-05	0	R569 REACTION: ATP_[cyt] + dUDP_[cyt] <=> ADP_[cyt] + dUTP_[cyt]
						0.000186876	0.000186739	0.000186876		0.000179763	0.000179716	0.000179763		0.000180389	0.000180355	0.000180389		0.000189488	0.000189292	0.000189488		0.000196358	0.000196315	0.000196358	R570 REACTION: Carbamoyl phosphate_[cyt] + L-Aspartate_[cyt] <=> Orthophosphate_[cyt] + N-Carbamoyl-L-aspartate_[cyt]
						-0.000186876	-1000	1000		0	-1000	1000		-0.000180389	-1000	1000		-0.000189488	-1000	1000		0	-1000	1000	R571 REACTION: (S)-Dihydroorotate_[cyt] + H2O_[cyt] <=> N-Carbamoyl-L-aspartate_[cyt]
						0	-1000	1000		-0.000179763	-1000	1000		0	-1000	1000		0	-1000	1000		-0.000196358	-1000	1000	R572 REACTION: (S)-Dihydroorotate_[cyt] + H2O_[cyt] <=> N-Carbamoyl-L-aspartate_[cyt]
						0.000186876	0	0.000186876		0	0	0.000179763		0	0	0.000180389		0	0	0.000189488		0.000196358	0	0.000196358	R573 REACTION: (S)-Dihydroorotate_[cyt] + Fumarate_[cyt] => Orotate_[cyt] + Succinate_[cyt]
						0	0	0.000186876		0.000179763	0	0.000179763		0.000180389	0	0.000180389		0.000189488	0	0.000189488		0	0	0.000196358	R574 REACTION: (S)-Dihydroorotate_[cyt] + Fumarate_[cyt] => Orotate_[cyt] + Succinate_[cyt]
						-0.000186876	-0.000186876	-0.000186739		-0.000179763	-0.000179763	-0.000179716		-0.000180389	-0.000180389	-0.000180355		-0.000189488	-0.000189488	-0.000189292		-0.000196358	-0.000196358	-0.000196315	R575 REACTION: Orotidine 5'-phosphate_[cyt] + Diphosphate_[cyt] <=> Orotate_[cyt] + 5-Phospho-alpha-D-ribose 1-diphosphate_[cyt]
						0.000186876	0.000186739	0.000186876		0.000179763	0.000179716	0.000179763		0.000180389	0.000180355	0.000180389		0.000189488	0.000189292	0.000189488		0.000196358	0.000196315	0.000196358	R576 REACTION: Orotidine 5'-phosphate_[cyt] => UMP_[cyt] + CO2_[cyt]
						0.000107119	0.000107041	0.000107459		0.000103042	0.000103015	0.000103369		0.000103401	0.000103381	0.000103728		0.000108617	0.000108505	0.000108961		0.000112555	0.00011253	0.000112911	R577 REACTION: ATP_[cyt] + CMP_[cyt] <=> ADP_[cyt] + CDP_[cyt]
						0	-1000	1000		0.000208178	-1000	1000		0	-1000	1000		0	-1000	1000		0	-1000	1000	R578 REACTION: ATP_[cyt] + UMP_[cyt] <=> ADP_[cyt] + UDP_[cyt]
						0.000216415	-1000	1000		0	-1000	1000		0.000208902	-1000	1000		0.00021944	-1000	1000		0.000227396	-1000	1000	R579 REACTION: ATP_[cyt] + UMP_[cyt] <=> ADP_[cyt] + UDP_[cyt]
						0.00031234	0.000312111	0.000458915		0.000300452	0.000300373	0.000349377		0.000301497	0.00030144	0.000339139		0.000316706	0.000316379	0.000525823		0.000328188	0.000328116	0.000376147	R580 REACTION: ATP_[cyt] + UDP_[cyt] <=> ADP_[cyt] + UTP_[cyt]
						9.30562e-05	7.75423e-05	9.33958e-05		8.95144e-05	7.46262e-05	8.9841e-05		8.98258e-05	7.48913e-05	9.01535e-05		9.4357e-05	7.86027e-05	9.47013e-05		9.77779e-05	8.15189e-05	9.81347e-05	R581 REACTION: ATP_[cyt] + CDP_[cyt] <=> ADP_[cyt] + CTP_[cyt]
						9.16812e-05	0	0.000238418		8.81917e-05	3.91652e-05	0.000137172		8.84985e-05	5.07826e-05	0.000126181		9.29627e-05	0	0.000302311		9.6333e-05	4.82813e-05	0.000144343	R582 REACTION: ATP_[cyt] + UTP_[cyt] + NH3_[cyt] => ADP_[cyt] + Orthophosphate_[cyt] + CTP_[cyt]
						0	0	0.000119209		0	0	4.90034e-05		0	0	3.76993e-05		0	0	0.000151156		0	0	4.80307e-05	R583 REACTION: ATP_[cyt] + UTP_[cyt] + L-Glutamine_[cyt] + H2O_[cyt] => ADP_[cyt] + Orthophosphate_[cyt] + CTP_[cyt] + L-Glutamate_[cyt]
						0	0	1.54557e-05		0	0	1.48674e-05		0	0	1.49192e-05		0	0	1.56718e-05		0	0	1.624e-05	R584 REACTION: dCTP_[cyt] + H2O_[cyt] => dUTP_[cyt] + NH3_[cyt]
						0	0	0.000146805		0	0	4.90034e-05		0	0	3.76993e-05		0	0	0.000209444		0	0	4.80307e-05	R585 REACTION: CTP_[cyt] + H2O_[cyt] => UTP_[cyt] + NH3_[cyt]
						1.54569e-05	1.54456e-05	1.54569e-05		1.48686e-05	1.48647e-05	1.48686e-05		1.49203e-05	1.49175e-05	1.49203e-05		1.5673e-05	1.56568e-05	1.5673e-05		1.62412e-05	1.62377e-05	1.62412e-05	R586 REACTION: ATP_[cyt] + dTMP_[cyt] <=> ADP_[cyt] + dTDP_[cyt]
						-1.54569e-05	-1.54569e-05	-1.54456e-05		-1.48686e-05	-1.48686e-05	-1.48647e-05		-1.49203e-05	-1.49203e-05	-1.49175e-05		-1.5673e-05	-1.5673e-05	-1.56568e-05		-1.62412e-05	-1.62412e-05	-1.62377e-05	R587 REACTION: ATP_[cyt] + dUMP_[cyt] <=> ADP_[cyt] + dUDP_[cyt]
						1.54569e-05	1.54456e-05	1.54569e-05		1.48686e-05	1.48647e-05	1.48686e-05		1.49203e-05	1.49175e-05	1.49203e-05		1.5673e-05	1.56568e-05	1.5673e-05		1.62412e-05	1.62377e-05	1.62412e-05	R588 REACTION: 5,10-Methylenetetrahydrofolate_[cyt] + dUMP_[cyt] + NADPH_[cyt] + H+_[cyt] => Tetrahydrofolate_[cyt] + dTMP_[cyt] + NADP+_[cyt]
						0	0	0.000146805		0	0	4.90034e-05		0	0	3.76992e-05		0	0	0.000209444		0	0	4.80306e-05	R589 REACTION: dUTP_[cyt] + H2O_[cyt] => dUMP_[cyt] + Diphosphate_[cyt]
						1.40631e-05	1.40528e-05	2.95178e-05		1.35279e-05	1.35243e-05	2.83942e-05		1.35749e-05	1.35724e-05	2.84931e-05		1.42597e-05	1.4245e-05	2.99304e-05		1.47767e-05	1.47735e-05	3.10156e-05	R590 REACTION: dCDP_[cyt] + Thioredoxin disulfide_[cyt] + H2O_[cyt] <= Thioredoxin_[cyt] + CDP_[cyt]
						1.54569e-05	0	1.54569e-05		1.48686e-05	0	1.48686e-05		1.49203e-05	0	1.49203e-05		1.5673e-05	0	1.5673e-05		1.62412e-05	0	1.62412e-05	R591 REACTION: dUDP_[cyt] + Thioredoxin disulfide_[cyt] + H2O_[cyt] <= Thioredoxin_[cyt] + UDP_[cyt]
						1.54569e-05	1.54456e-05	1.54569e-05		1.48686e-05	1.48647e-05	1.48686e-05		1.49203e-05	1.49175e-05	1.49203e-05		1.5673e-05	1.56568e-05	1.5673e-05		1.62412e-05	1.62377e-05	1.62412e-05	R592 REACTION: ATP_[cyt] + dTDP_[cyt] <=> ADP_[cyt] + dTTP_[cyt]
						2.99974e-07	2.99754e-07	2.99974e-07		2.88557e-07	2.88481e-07	2.88557e-07		2.89561e-07	2.89506e-07	2.89561e-07		3.04167e-07	3.03853e-07	3.04167e-07		3.15195e-07	3.15126e-07	3.15195e-07	R593 REACTION: Phytyl diphosphate_[cyt] + Homogentisate_[cyt] => 2-Methyl-6-phytylquinol_[cyt] + Diphosphate_[cyt] + CO2_[cyt]
						1.42845e-07	1.4274e-07	1.42845e-07		1.37408e-07	1.37372e-07	1.37408e-07		1.37886e-07	1.3786e-07	1.37886e-07		1.44842e-07	1.44692e-07	1.44842e-07		1.50093e-07	1.5006e-07	1.50093e-07	R594 REACTION: 2-Methyl-6-phytylquinol_[cyt] <=> delta-Tocopherol_[cyt]
						1.57129e-07	1.57014e-07	1.57129e-07		1.51149e-07	1.51109e-07	1.51149e-07		1.51675e-07	1.51646e-07	1.51675e-07		1.59326e-07	1.59161e-07	1.59326e-07		1.65102e-07	1.65066e-07	1.65102e-07	R595 REACTION: 2,3-Dimethyl-5-phytylquinol_[cyt] <=> gamma-Tocopherol_[cyt]
						1.42845e-07	1.4274e-07	1.42845e-07		1.37408e-07	1.37372e-07	1.37408e-07		1.37886e-07	1.3786e-07	1.37886e-07		1.44842e-07	1.44692e-07	1.44842e-07		1.50093e-07	1.5006e-07	1.50093e-07	R596 REACTION: S-Adenosyl-L-methionine_[cyt] + gamma-Tocopherol_[cyt] => S-Adenosyl-L-homocysteine_[cyt] + alpha-Tocopherol_[cyt]
						1.42845e-08	1.4274e-08	1.42845e-08		1.37408e-08	1.37372e-08	1.37408e-08		1.37886e-08	1.3786e-08	1.37886e-08		1.44842e-08	1.44692e-08	1.44842e-08		1.50093e-08	1.5006e-08	1.50093e-08	R597 REACTION: delta-Tocopherol_[cyt] + S-Adenosyl-L-methionine_[cyt] => beta-Tocopherol_[cyt] + S-Adenosyl-L-homocysteine_[cyt]
						0	0	0		0	0	0		0	0	0		0	0	0		0	0	0	R598 REACTION: 4-Hydroxybenzoate_[cyt] + Pyruvate_[cyt] <= Chorismate_[cyt]
						0	0	0		0	0	0		0	0	0		0	0	0		0	0	0	R599 REACTION: all-trans-Nonaprenyl diphosphate_[cyt] + 4-Hydroxybenzoate_[cyt] => Diphosphate_[cyt] + 3-Nonaprenyl-4-hydroxybenzoate_[cyt]
						0	0	0		0	0	0		0	0	0		0	0	0		0	0	0	R600 REACTION: 3-Nonaprenyl-4-hydroxybenzoate_[cyt] + 4 H+_[cyt] => 2-Methyl-6-solanyl-1,4-benzoquinol_[cyt] + H2O_[cyt]
						0	0	0		0	0	0		0	0	0		0	0	0		0	0	0	R601 REACTION: 2-Methyl-6-solanyl-1,4-benzoquinol_[cyt] + S-Adenosyl-L-methionine_[cyt] => Plastoquinone-9_[cyt] + S-Adenosyl-L-homocysteine_[cyt] + 2 H+_[cyt]
						1.57129e-07	1.57014e-07	1.57129e-07		1.51149e-07	1.51109e-07	1.51149e-07		1.51675e-07	1.51646e-07	1.51675e-07		1.59326e-07	1.59161e-07	1.59326e-07		1.65102e-07	1.65066e-07	1.65102e-07	R602 REACTION: 2-Methyl-6-phytylquinol_[cyt] + S-Adenosyl-L-methionine_[cyt] => 2,3-Dimethyl-5-phytylquinol_[cyt] + S-Adenosyl-L-homocysteine_[cyt]
						0	-1000	1000		0	-1000	1000		0	-1000	1000		0	-1000	1000		0	-1000	1000	R603 REACTION: Chorismate_[cyt] <=> Isochorismate_[cyt]
						9.5706e-07	-1000	1000		9.20634e-07	-1000	1000		9.23836e-07	-1000	1000		9.70438e-07	-1000	1000		1.00562e-06	-1000	1000	R604 REACTION: Chorismate_[cyt] <=> Isochorismate_[cyt]
						9.57061e-07	9.56358e-07	9.57061e-07		9.20633e-07	9.20392e-07	9.20633e-07		9.23836e-07	9.23662e-07	9.23836e-07		9.70438e-07	9.69436e-07	9.70438e-07		1.00562e-06	1.0054e-06	1.00562e-06	R605 REACTION: Isochorismate_[cyt] + 2-Oxoglutarate_[cyt] => 2-Succinyl-5-enolpyruvyl-6-hydroxy-3-cyclohexene-1-carboxylate_[cyt] + CO2_[cyt]
						9.57061e-07	9.56358e-07	9.57061e-07		9.20633e-07	9.20392e-07	9.20633e-07		9.23836e-07	9.23662e-07	9.23836e-07		9.70438e-07	9.69436e-07	9.70438e-07		1.00562e-06	1.0054e-06	1.00562e-06	R606 REACTION: 2-Succinyl-5-enolpyruvyl-6-hydroxy-3-cyclohexene-1-carboxylate_[cyt] => (1R,6R)-6-Hydroxy-2-succinylcyclohexa-2,4-diene-1-carboxylate_[cyt] + Pyruvate_[cyt]
						9.57061e-07	9.56358e-07	9.57061e-07		9.20633e-07	9.20392e-07	9.20633e-07		9.23836e-07	9.23662e-07	9.23836e-07		9.70438e-07	9.69436e-07	9.70438e-07		1.00562e-06	1.0054e-06	1.00562e-06	R607 REACTION: (1R,6R)-6-Hydroxy-2-succinylcyclohexa-2,4-diene-1-carboxylate_[cyt] => 2-Succinylbenzoate_[cyt] + H2O_[cyt]
						9.57061e-07	9.56358e-07	9.57061e-07		9.20633e-07	9.20392e-07	9.20633e-07		9.23836e-07	9.23662e-07	9.23836e-07		9.70438e-07	9.69436e-07	9.70438e-07		1.00562e-06	1.0054e-06	1.00562e-06	R608 REACTION: ATP_[cyt] + 2-Succinylbenzoate_[cyt] + CoA_[cyt] => AMP_[cyt] + Diphosphate_[cyt] + 2-Succinylbenzoyl-CoA_[cyt]
						9.57061e-07	9.56358e-07	9.57061e-07		9.20633e-07	9.20392e-07	9.20633e-07		9.23836e-07	9.23662e-07	9.23836e-07		9.70438e-07	9.69436e-07	9.70438e-07		1.00562e-06	1.0054e-06	1.00562e-06	R609 REACTION: 2-Succinylbenzoyl-CoA_[cyt] => 1,4-Dihydroxy-2-naphthoyl-CoA_[cyt] + H2O_[cyt]
						9.57061e-07	9.56358e-07	9.57061e-07		9.20633e-07	9.20392e-07	9.20633e-07		9.23836e-07	9.23662e-07	9.23836e-07		9.70438e-07	9.69436e-07	9.70438e-07		1.00562e-06	1.0054e-06	1.00562e-06	R610 REACTION: 1,4-Dihydroxy-2-naphthoyl-CoA_[cyt] + H2O_[cyt] => 1,4-Dihydroxy-2-naphthoate_[cyt] + CoA_[cyt]
						9.57061e-07	9.56358e-07	9.57061e-07		9.20633e-07	9.20392e-07	9.20633e-07		9.23836e-07	9.23662e-07	9.23836e-07		9.70438e-07	9.69436e-07	9.70438e-07		1.00562e-06	1.0054e-06	1.00562e-06	R611 REACTION: 1,4-Dihydroxy-2-naphthoate_[cyt] + Phytyl diphosphate_[cyt] => 2-Phytyl-1,4-naphthoquinone_[cyt] + CO2_[cyt] + Diphosphate_[cyt] + 2 H+_[cyt]
						9.57061e-07	9.56358e-07	9.57061e-07		9.20633e-07	9.20392e-07	9.20633e-07		9.23836e-07	9.23662e-07	9.23836e-07		9.70438e-07	9.69436e-07	9.70438e-07		1.00562e-06	1.0054e-06	1.00562e-06	R612 REACTION: 2-Phytyl-1,4-naphthoquinone_[cyt] + S-Adenosyl-L-methionine_[cyt] => Phylloquinone_[cyt] + S-Adenosyl-L-homocysteine_[cyt]
						2.99974e-07	2.99754e-07	2.99974e-07		2.88557e-07	2.88481e-07	2.88557e-07		2.89561e-07	2.89506e-07	2.89561e-07		3.04167e-07	3.03853e-07	3.04167e-07		3.15195e-07	3.15126e-07	3.15195e-07	R613 REACTION: 3-(4-Hydroxyphenyl)pyruvate_[cyt] + Oxygen_[cyt] => Homogentisate_[cyt] + CO2_[cyt]
						4.07459e-07	4.0716e-07	4.07459e-07		3.91951e-07	3.91848e-07	3.91951e-07		3.93314e-07	3.9324e-07	3.93314e-07		4.13155e-07	4.12728e-07	4.13155e-07		4.28133e-07	4.2804e-07	4.28133e-07	R614 REACTION: GTP_[cyt] + 3 H2O_[cyt] => Formate_[cyt] + 2,5-Diamino-6-(5'-phosphoribosylamino)-4-pyrimidineone_[cyt] + Diphosphate_[cyt]
						4.07459e-07	4.0716e-07	4.07459e-07		3.91951e-07	3.91848e-07	3.91951e-07		3.93314e-07	3.9324e-07	3.93314e-07		4.13155e-07	4.12728e-07	4.13155e-07		4.28133e-07	4.2804e-07	4.28133e-07	R615 REACTION: 2,5-Diamino-6-(5'-phosphoribosylamino)-4-pyrimidineone_[cyt] + H2O_[cyt] => 5-Amino-6-(5'-phosphoribosylamino)uracil_[cyt] + NH3_[cyt]
						4.07459e-07	4.0716e-07	4.07459e-07		3.91951e-07	3.91848e-07	3.91951e-07		3.93314e-07	3.9324e-07	3.93314e-07		4.13155e-07	4.12728e-07	4.13155e-07		4.28133e-07	4.2804e-07	4.28133e-07	R616 REACTION: 5-Amino-6-(5'-phosphoribitylamino)uracil_[cyt] + H2O_[cyt] <=> 5-Amino-6-(1-D-ribitylamino)uracil_[cyt] + Orthophosphate_[cyt]
						4.07459e-07	4.0716e-07	4.07459e-07		3.91951e-07	3.91848e-07	3.91951e-07		3.93314e-07	3.9324e-07	3.93314e-07		4.13155e-07	4.12728e-07	4.13155e-07		4.28133e-07	4.2804e-07	4.28133e-07	R617 REACTION: 5-Amino-6-(5'-phosphoribitylamino)uracil_[cyt] + NADP+_[cyt] <= 5-Amino-6-(5'-phosphoribosylamino)uracil_[cyt] + NADPH_[cyt] + H+_[cyt]
						8.14918e-07	8.1432e-07	8.14918e-07		7.83901e-07	7.83696e-07	7.83901e-07		7.86628e-07	7.8648e-07	7.86628e-07		8.26309e-07	8.25456e-07	8.26309e-07		8.56267e-07	8.5608e-07	8.56267e-07	R618 REACTION: D-Ribulose 5-phosphate_[cyt] => 3,4-Dihydroxy-2-butanone 4-phosphate_[cyt] + Formate_[cyt]
						8.14918e-07	8.1432e-07	8.14918e-07		7.83901e-07	7.83696e-07	7.83901e-07		7.86628e-07	7.8648e-07	7.86628e-07		8.26309e-07	8.25456e-07	8.26309e-07		8.56267e-07	8.5608e-07	8.56267e-07	R619 REACTION: 5-Amino-6-(1-D-ribitylamino)uracil_[cyt] + 3,4-Dihydroxy-2-butanone 4-phosphate_[cyt] => 6,7-Dimethyl-8-(1-D-ribityl)lumazine_[cyt] + 2 H2O_[cyt] + Orthophosphate_[cyt]
						4.07459e-07	4.0716e-07	4.07459e-07		3.91951e-07	3.91848e-07	3.91951e-07		3.93314e-07	3.9324e-07	3.93314e-07		4.13155e-07	4.12728e-07	4.13155e-07		4.28133e-07	4.2804e-07	4.28133e-07	R620 REACTION: 2 6,7-Dimethyl-8-(1-D-ribityl)lumazine_[cyt] => Riboflavin_[cyt] + 5-Amino-6-(1-D-ribitylamino)uracil_[cyt]
						2.71639e-07	2.7144e-07	2.71639e-07		2.613e-07	2.61232e-07	2.613e-07		2.62209e-07	2.6216e-07	2.62209e-07		2.75436e-07	2.75152e-07	2.75436e-07		2.85422e-07	2.8536e-07	2.85422e-07	R621 REACTION: ATP_[cyt] + Riboflavin_[cyt] => ADP_[cyt] + FMN_[cyt]
						1.3582e-07	1.3572e-07	1.3582e-07		1.3065e-07	1.30616e-07	1.3065e-07		1.31105e-07	1.3108e-07	1.31105e-07		1.37718e-07	1.37576e-07	1.37718e-07		1.42711e-07	1.4268e-07	1.42711e-07	R622 REACTION: ATP_[cyt] + FMN_[cyt] => Diphosphate_[cyt] + FAD_[cyt]
						-2.0373e-07	-2.0373e-07	-2.0358e-07		-1.95975e-07	-1.95975e-07	-1.95924e-07		-1.96657e-07	-1.96657e-07	-1.9662e-07		-2.06577e-07	-2.06577e-07	-2.06364e-07		-2.14067e-07	-2.14067e-07	-2.1402e-07	R623 REACTION: Reduced FMN_[cyt] + NADP+_[cyt] <=> FMN_[cyt] + NADPH_[cyt] + H+_[cyt]
						1.3582e-07	1.3572e-07	1.3582e-07		1.3065e-07	1.30616e-07	1.3065e-07		1.31105e-07	1.3108e-07	1.31105e-07		1.37718e-07	1.37576e-07	1.37718e-07		1.42711e-07	1.4268e-07	1.42711e-07	R624 REACTION: Reduced FMN_[cyt] + Oxygen_[cyt] + NADH_[cyt] + H+_[cyt] => Dimethylbenzimidazole_[cyt] + D-Erythrose 4-phosphate_[cyt] + H2O_[cyt] + NAD+_[cyt]
						0	0	0		0	0	0		0	0	0		0	0	0		0	0	0	R625 REACTION: ADP-glucose_[cyt] + sn-Glycerol 3-phosphate_[cyt] => 2-(beta-D-Glucosyl)-sn-glycerol 3-phosphate_[cyt] + ADP_[cyt]
						0	0	0		0	0	0		0	0	0		0	0	0		0	0	0	R626 REACTION: 2-(beta-D-Glucosyl)-sn-glycerol 3-phosphate_[cyt] + H2O_[cyt] => 2-(beta-D-Glucosyl)-sn-glycerol_[cyt] + Orthophosphate_[cyt]
						0	0	0		0	0	0		0	0	0		0	0	0		0	0	0	R627 REACTION: L-Lysine_[cyt] => Cadaverine_[cyt] + CO2_[cyt]
						2.34289e-05	2.34117e-05	2.34289e-05		2.25372e-05	2.25313e-05	2.25372e-05		2.26156e-05	2.26113e-05	2.26156e-05		2.37564e-05	2.37319e-05	2.37564e-05		2.46177e-05	2.46123e-05	2.46177e-05	R628 REACTION: Agmatine_[cyt] + H2O_[cyt] => Putrescine_[cyt] + Urea_[cyt]
						3.95575e-06	3.95285e-06	3.95575e-06		3.80519e-06	3.80419e-06	3.80519e-06		3.81842e-06	3.81771e-06	3.81842e-06		4.01104e-06	4.0069e-06	4.01104e-06		4.15646e-06	4.15555e-06	4.15646e-06	R629 REACTION: S-Adenosylmethioninamine_[cyt] + Putrescine_[cyt] => 5'-Methylthioadenosine_[cyt] + Spermidine_[cyt] + H+_[cyt]
						0	0	0		0	0	0		0	0	0		0	0	0		0	0	0	R630 REACTION: S-Adenosylmethioninamine_[cyt] + Spermidine_[cyt] => 5'-Methylthioadenosine_[cyt] + Spermine_[cyt] + H+_[cyt]
						3.95575e-06	3.95285e-06	3.95575e-06		3.80519e-06	3.80419e-06	3.80519e-06		3.81842e-06	3.81771e-06	3.81842e-06		4.01104e-06	4.0069e-06	4.01104e-06		4.15646e-06	4.15555e-06	4.15646e-06	R631 REACTION: 5'-Methylthioadenosine_[cyt] + Orthophosphate_[cyt] => Adenine_[cyt] + S-Methyl-5-thio-D-ribose 1-phosphate_[cyt]
						3.95575e-06	3.95284e-06	3.95575e-06		3.80519e-06	3.80419e-06	3.80519e-06		3.81842e-06	3.8177e-06	3.81842e-06		4.01104e-06	4.0069e-06	4.01104e-06		4.15646e-06	4.15555e-06	4.15646e-06	R632 REACTION: S-Methyl-5-thio-D-ribose 1-phosphate_[cyt] <=> S-Methyl-5-thio-D-ribulose 1-phosphate_[cyt]
						0	0	999.998		0	0	999.998		0	0	999.998		0	0	999.998		0	0	999.998	R633 REACTION: ATP_[cyt] + D-Glucose 1-phosphate_[cyt] => Diphosphate_[cyt] + ADP-Glucose_[cyt]
						0	0	999.998		0	0	999.998		0	0	999.998		0	0	999.998		0	0	999.998	R634 REACTION: ADP-Glucose_[cyt] => ADP_[cyt] + Amylose_[cyt]
						0	0	999.998		0	0	999.998		0	0	999.998		0	0	999.998		0	0	999.998	R635 REACTION: ADP-Glucose_[cyt] => ADP_[cyt] + Amylose_[cyt]
						0	0	999.998		0	0	999.998		0	0	999.998		0	0	999.998		0	0	999.998	R636 REACTION: Amylose_[cyt] + Glycogen granule_[cyt] => Glycogen_[cyt]
						0	0	999.998		0	0	999.998		0	0	999.998		0	0	999.998		0	0	999.998	R637 REACTION: Amylose_[cyt] + Orthophosphate_[cyt] => D-Glucose 1-phosphate_[cyt]
						0	0	999.998		0	0	999.998		0	0	999.998		0	0	999.998		0	0	999.998	R638 REACTION: Amylose_[cyt] + Orthophosphate_[cyt] => D-Glucose 1-phosphate_[cyt]
						0	0	1000		0	0	1000		0	0	1000		0.00987516	0	1000		0	0	1000	R639 REACTION: Glycogen_[cyt] + Orthophosphate_[cyt] => D-Glucose 1-phosphate_[cyt] + Glycogen granule_[cyt]
						0.00987688	0	1000		0.00988156	0	1000		0.00988115	0	1000		0	0	1000		0.00987063	0	1000	R640 REACTION: Glycogen_[cyt] + Orthophosphate_[cyt] => D-Glucose 1-phosphate_[cyt] + Glycogen granule_[cyt]
						0	0	0.000146805		0	0	4.90034e-05		0	0	3.76993e-05		0	0	0.000209444		0	0	4.80307e-05	R641 REACTION: Glycogen_[cyt] + H2O_[cyt] => D-Glucose_[cyt] + Glycogen granule_[cyt]
						0	0	0.000146805		0	0	4.90034e-05		0	0	3.76993e-05		0	0	0.000209444		0	0	4.80307e-05	R642 REACTION: Glycogen_[cyt] + H2O_[cyt] => D-Glucose_[cyt] + Glycogen granule_[cyt]
						0	0	0		0	0	0		0	0	0		0	0	0		0	0	0	R643 REACTION: 2 Acetyl-CoA_[cyt] <=> CoA_[cyt] + Acetoacetyl-Co_[cyt]
						0	0	0		0	0	0		0	0	0		0	0	0		0	0	0	R644 REACTION: (R)-3-Hydroxybutanoyl-CoA_[cyt] + NADP+_[cyt] <=> Acetoacetyl-CoA_[cyt] + NADPH_[cyt] + H+_[cyt]
						0	0	0		0	0	0		0	0	0		0	0	0		0	0	0	R645 REACTION: (R)-3-Hydroxybutanoyl-CoA_[cyt] <=> Poly-beta-hydroxybutyrate_[cyt] + CoA_[cyt]
						0	0	7.34023e-05		0	0	2.45017e-05		0	0	1.88496e-05		0	0	0.000104722		0	0	2.40153e-05	R646 REACTION: 1 L-Aspartate_[cyt] + 1 L-Arginine_[cyt] + 2 ATP_[cyt] + Cyanophycin polymer_[cyt] => Cyanophycin_[cyt] + 2 Orthophosphate_[cyt] + 2 ADP_[cyt]
						0	0	7.34023e-05		0	0	2.45017e-05		0	0	1.88496e-05		0	0	0.000104722		0	0	2.40153e-05	R647 REACTION: Cyanophycine_[cyt] + 2 H2O_[cyt] => 1 L-Aspartate_[cyt] + 1 L-Arginine_[cyt] + Cyanophycin polymer_[cyt]
						0.000100366	0.000100292	0.000100366		9.65458e-05	9.65205e-05	9.65458e-05		9.68816e-05	9.68634e-05	9.68816e-05		0.000101769	0.000101664	0.000101769		0.000105458	0.000105435	0.000105458	R648 REACTION: Pyruvate_[cyt] + D-Glyceraldehyde 3-phosphate_[cyt] => 1-Deoxy-D-xylulose 5-phosphate_[cyt] + CO2_[cyt]
						0.000100094	0.000100021	0.000100094		9.62845e-05	9.62593e-05	9.62845e-05		9.66194e-05	9.66012e-05	9.66194e-05		0.000101493	0.000101389	0.000101493		0.000105173	0.00010515	0.000105173	R649 REACTION: 2-C-Methyl-D-erythritol 4-phosphate_[cyt] + NADP+_[cyt] <= 1-Deoxy-D-xylulose 5-phosphate_[cyt] + NADPH_[cyt] + H+_[cyt]
						0.000100094	0.000100021	0.000100094		9.62845e-05	9.62593e-05	9.62845e-05		9.66194e-05	9.66012e-05	9.66194e-05		0.000101493	0.000101389	0.000101493		0.000105173	0.00010515	0.000105173	R650 REACTION: 2-C-Methyl-D-erythritol 4-phosphate_[cyt] + CTP_[cyt] => 4-(Cytidine 5'-diphospho)-2-C-methyl-D-erythritol_[cyt] + Diphosphate_[cyt]
						0.000100094	0.000100021	0.000100094		9.62845e-05	9.62593e-05	9.62845e-05		9.66194e-05	9.66012e-05	9.66194e-05		0.000101493	0.000101389	0.000101493		0.000105173	0.00010515	0.000105173	R651 REACTION: 4-(Cytidine 5'-diphospho)-2-C-methyl-D-erythritol_[cyt] + ATP_[cyt] <=> 2-Phospho-4-(cytidine 5'-diphospho)-2-C-methyl-D-erythritol_[cyt] + ADP_[cyt]
						0.000100094	0.000100021	0.000100094		9.62845e-05	9.62593e-05	9.62845e-05		9.66194e-05	9.66012e-05	9.66194e-05		0.000101493	0.000101389	0.000101493		0.000105173	0.00010515	0.000105173	R652 REACTION: 2-Phospho-4-(cytidine 5'-diphospho)-2-C-methyl-D-erythritol_[cyt] => 2-C-Methyl-D-erythritol 2,4-cyclodiphosphate_[cyt] + CMP_[cyt]
						0.000100094	0.000100021	0.000100094		9.62845e-05	9.62593e-05	9.62845e-05		9.66194e-05	9.66012e-05	9.66194e-05		0.000101493	0.000101389	0.000101493		0.000105173	0.00010515	0.000105173	R653 REACTION: 2-C-Methyl-D-erythritol 2,4-cyclodiphosphate_[cyt] + 2 Reduced ferredoxin_[cyt] + 2 H+_[cyt] => 1-Hydroxy-2-methyl-2-butenyl 4-diphosphate_[cyt] + H2O_[cyt] + 2 Oxidized ferredoxin_[cyt]
						7.50622e-05	0	0.000100094		7.22052e-05	0	9.62845e-05		7.24564e-05	0	9.66194e-05		7.61114e-05	0	0.000101493		7.88708e-05	0	0.000105173	R654 REACTION: 1-Hydroxy-2-methyl-2-butenyl 4-diphosphate_[cyt] + NADPH_[cyt] + H+_[cyt] => Isopentenyl diphosphate_[cyt] + NADP+_[cyt] + H2O_[cyt]
						2.5032e-05	0	0.000100094		2.40793e-05	0	9.62845e-05		2.41631e-05	0	9.66194e-05		2.53819e-05	0	0.000101493		2.63022e-05	0	0.000105173	R655 REACTION: Dimethylallyl diphosphate_[cyt] + NADP+_[cyt] + H2O_[cyt] <= 1-Hydroxy-2-methyl-2-butenyl 4-diphosphate_[cyt] + NADPH_[cyt] + H+_[cyt]
						0	-7.50622e-05	2.5032e-05		0	-7.22052e-05	2.40793e-05		0	-7.24564e-05	2.41631e-05		0	-7.61114e-05	2.53819e-05		0	-7.88708e-05	2.63022e-05	R656 REACTION: Isopentenyl diphosphate_[cyt] <=> Dimethylallyl diphosphate_[cyt]
						2.5032e-05	2.50137e-05	2.5032e-05		2.40793e-05	2.4073e-05	2.40793e-05		2.41631e-05	2.41585e-05	2.41631e-05		2.53819e-05	2.53557e-05	2.53819e-05		2.63022e-05	2.62964e-05	2.63022e-05	R657 REACTION: Dimethylallyl diphosphate_[cyt] + Isopentenyl diphosphate_[cyt] => Diphosphate_[cyt] + Geranyl diphosphate_[cyt]
						2.5032e-05	2.50137e-05	2.5032e-05		2.40793e-05	2.4073e-05	2.40793e-05		2.41631e-05	2.41585e-05	2.41631e-05		2.53819e-05	2.53557e-05	2.53819e-05		2.63022e-05	2.62964e-05	2.63022e-05	R658 REACTION: Geranyl diphosphate_[cyt] + Isopentenyl diphosphate_[cyt] => Diphosphate_[cyt] + trans,trans-Farnesyl diphosphate_[cyt]
						2.47264e-05	2.47083e-05	2.47264e-05		2.37853e-05	2.37791e-05	2.37853e-05		2.38681e-05	2.38636e-05	2.38681e-05		2.50721e-05	2.50462e-05	2.50721e-05		2.59811e-05	2.59754e-05	2.59811e-05	R659 REACTION: trans,trans-Farnesyl diphosphate_[cyt] + Isopentenyl diphosphate_[cyt] => Diphosphate_[cyt] + Geranylgeranyl diphosphate_[cyt]
						3.39549e-08	3.393e-08	3.39549e-08		3.26626e-08	3.2654e-08	3.26626e-08		3.27762e-08	3.277e-08	3.27762e-08		3.44295e-08	3.4394e-08	3.44295e-08		3.56778e-08	3.567e-08	3.56778e-08	R660 REACTION: trans,trans-Farnesyl diphosphate_[cyt] + 8 Isopentenyl diphosphate_[cyt] => di-trans,poly-cis-Undecaprenyl diphosphate_[cyt] + 8 Diphosphate_[cyt]
						1.30703e-05	1.30607e-05	1.30703e-05		1.25728e-05	1.25695e-05	1.25728e-05		1.26166e-05	1.26142e-05	1.26166e-05		1.3253e-05	1.32393e-05	1.3253e-05		1.37335e-05	1.37305e-05	1.37335e-05	R661 REACTION: Geranylgeranyl diphosphate_[cyt] + 3 H+_[cyt] + 3 NADPH_[cyt] => Phytyl diphosphate_[cyt] + 3 NADP+_[cyt]
						0	0	0		0	0	0		0	0	0		0	0	0		0	0	0	R662 REACTION: Geranyl diphosphate_[cyt] + 7 Isopentenyl diphosphate_[cyt] => all-trans-Nonaprenyl diphosphate_[cyt] + 7 Diphosphate_[cyt]
						0	0	0		0	0	0		0	0	0		0	0	0		0	0	0	R663 REACTION: Geranylgeranyl diphosphate_[cyt] + 5 Isopentenyl diphosphate_[cyt] => all-trans-Nonaprenyl diphosphate_[cyt] + 5 Diphosphate_[cyt]
						1.3582e-07	1.3572e-07	1.3582e-07		1.3065e-07	1.30616e-07	1.3065e-07		1.31105e-07	1.3108e-07	1.31105e-07		1.37718e-07	1.37576e-07	1.37718e-07		1.42711e-07	1.4268e-07	1.42711e-07	R664 REACTION: Aminoimidazole ribotide_[cyt] + S-Adenosyl-L-methionine_[cyt] <=> 4-Amino-2-methyl-5-phosphomethylpyrimidine_[cyt] + L-Methionine_[cyt] + 5'-Deoxyadenosine_[cyt] + Formate_[cyt] + Carbon monoxide_[cyt]
						1.3582e-07	1.3572e-07	1.3582e-07		1.3065e-07	1.30616e-07	1.3065e-07		1.31105e-07	1.3108e-07	1.31105e-07		1.37718e-07	1.37576e-07	1.37718e-07		1.42711e-07	1.4268e-07	1.42711e-07	R665 REACTION: ATP_[cyt] + 4-Amino-2-methyl-5-phosphomethylpyrimidine_[cyt] => ADP_[cyt] + 2-Methyl-4-amino-5-hydroxymethylpyrimidine diphosphate_[cyt]
						1.3582e-07	1.3572e-07	1.3582e-07		1.3065e-07	1.30616e-07	1.3065e-07		1.31105e-07	1.3108e-07	1.31105e-07		1.37718e-07	1.37576e-07	1.37718e-07		1.42711e-07	1.4268e-07	1.42711e-07	R666 REACTION: L-Cysteine_[cyt] + ATP_[cyt] + 1-Deoxy-D-xylulose 5-phosphate_[cyt] + L-Tyrosine_[cyt] + S-Adenosyl-L-methionine_[cyt] + NADPH_[cyt] + 3 H+_[cyt] => 4-Methyl-5-(2-phosphoethyl)-thiazole_[cyt] + Diphosphate_[cyt] + L-Methionine_[cyt] + L-Alanine_[cyt] + 4-Methylphenol_[cyt] + 5'-Deoxyadenosine_[cyt] + CO2_[cyt] + 2 H2O_[cyt] + AMP_[cyt] + NADP+_[cyt]
						1.3582e-07	1.3572e-07	1.3582e-07		1.3065e-07	1.30616e-07	1.3065e-07		1.31105e-07	1.3108e-07	1.31105e-07		1.37718e-07	1.37576e-07	1.37718e-07		1.42711e-07	1.4268e-07	1.42711e-07	R667 REACTION: 2-Methyl-4-amino-5-hydroxymethylpyrimidine diphosphate_[cyt] + 4-Methyl-5-(2-phosphoethyl)-thiazole_[cyt] + H+_[cyt] => Diphosphate_[cyt] + Thiamin monophosphate_[cyt]
						1.3582e-07	1.3572e-07	1.3582e-07		1.3065e-07	1.30616e-07	1.3065e-07		1.31105e-07	1.3108e-07	1.31105e-07		1.37718e-07	1.37576e-07	1.37718e-07		1.42711e-07	1.4268e-07	1.42711e-07	R668 REACTION: ATP_[cyt] + Thiamin monophosphate_[cyt] => ADP_[cyt] + Thiamin diphosphate_[cyt]
						0.00534891	0.00519669	0.00549179		0.00514533	0.00509406	0.00519298		0.00516323	0.00512455	0.00519995		0.00542368	0.00520726	0.00562753		0.00562032	0.00557049	0.00566712	R669 REACTION: 1 H+_[ext] <=> 1 H+_[cyt]
						0.0233055	0.0232988	0.0233324		0.0247021	0.0246996	0.0247114		0.0245793	0.0245776	0.024586		0.0227925	0.0227843	0.022831		0.0214436	0.0214417	0.021452	R670 REACTION: 1 Oxygen_[ext] <=> 1 Oxygen_[cyt]
						0.0357256	0.0357137	0.0358902		0.0366495	0.0366452	0.0367046		0.0365683	0.0365651	0.0366104		0.0353863	0.0353697	0.0356212		0.0344939	0.0344904	0.0345475	R671 REACTION: 1 CO2_[cyt] => 1 CO2_[ext]
						-0.0341805	-0.0343389	-0.0341249		-0.0347826	-0.0348356	-0.0347662		-0.0347296	-0.0347702	-0.0347249		-0.0339593	-0.0341853	-0.0338834		-0.0333778	-0.0334294	-0.033363	R672 REACTION: 1 H2O_[ext] <=> 1 H2O_[cyt]
						0	0	0.000146805		0	0	4.90034e-05		0	0	3.76992e-05		0	0	0.000209444		0	0	4.80307e-05	R673 REACTION: 1 HCO3-_[ext] + 1 ATP_[cyt] + H2O_[cyt] => 1 HCO3-_[cyt] + 1 ADP_[cyt] + Orthophosphate_[cyt]
						0	0	0		0	0	0		0	0	0		0	0	0		0	0	0	R674 REACTION: Na+_[ext] + HCO3-_[ext] => Na+_[cyt] + HCO3-_[cyt]
						0	0	0		0	0	0		0	0	0		0	0	0		0	0	0	R675 REACTION: Na+_[ext] + HCO3-_[ext] => Na+_[cyt] + HCO3-_[cyt]
						0	0	0		0	0	0		0	0	0		0	0	0		0	0	0	R676 REACTION: H+_[ext] + D-Glucose_[ext] => H+_[cyt] + D-Glucose_[cyt]
						0	0	0		0	0	0		0	0	0		0	0	0		0	0	0	R677 REACTION: ATP_[cyt] + H2O_[cyt] + L-Glutamine_[ext] => ADP_[cyt] + Orthophosphate_[cyt] + L-Glutamine_[cyt]
						0	0	0		0	0	0		0	0	0		0	0	0		0	0	0	R678 REACTION: ATP_[cyt] + H2O_[cyt] + L-Arginine_[ext] => ADP_[cyt] + Orthophosphate_[cyt] + L-Arginine_[cyt]
						0	0	0		0	0	0		0	0	0		0	0	0		0	0	0	R679 REACTION: Na+_[ext] + L-Glutamate_[ext] => Na+_[cyt] + L-Glutamate_[cyt]
						0	0	0		0	0	0		0	0	0		0	0	0		0	0	0	R680 REACTION: Na+_[ext] + L-Glutamate_[ext] => Na+_[cyt] + L-Glutamate_[cyt]
						0	0	0		0	0	0		0	0	0		0	0	0		0	0	0	R681 REACTION: ATP_[cyt] + H2O_[cyt] + L-Histidine_[ext] => ADP_[cyt] + Orthophosphate_[cyt] + L-Histidine_[cyt]
						0	0	0		0	0	0		0	0	0		0	0	0		0	0	0	R682 REACTION: ATP_[cyt] + H2O_[cyt] + Urea_[ext] => ADP_[cyt] + Urea_[cyt] + Orthophosphate_[cyt]
						0.00525412	0	0.00525412		0	0	0.00505414		0.00507173	0	0.00507173		0.00532757	0	0.00532757		0	0	0.00552072	R683 REACTION: ATP_[cyt] + H2O_[cyt] + Nitrate_[ext] => ADP_[cyt] + Nitrate_[cyt] + Orthophosphate_[cyt]
						0	0	0.00525412		0.00505414	0	0.00505414		0	0	0.00507173		0	0	0.00532757		0.00552072	0	0.00552072	R684 REACTION: ATP_[cyt] + H2O_[cyt] + Nitrate_[ext] => ADP_[cyt] + Nitrate_[cyt] + Orthophosphate_[cyt]
						0	0	0		0	0	0		0	0	0		0	0	0		0	0	0	R685 REACTION: NH4+_[ext] => NH4+_[cyt]
						0	0	0		0	0	0		0	0	0		0	0	0		0	0	0	R686 REACTION: NH4+_[ext] => NH4+_[cyt]
						0	0	0		0	0	0		0	0	0		0	0	0		0	0	0	R687 REACTION: NH4+_[ext] => NH4+_[cyt]
						0	0	0.000108181		0	0	4.90034e-05		0	0	3.76993e-05		0	0	0.000114965		0	0	4.80306e-05	R688 REACTION: ATP_[cyt] + H2O_[cyt] + Sulfate_[ext] => ADP_[cyt] + Orthophosphate_[cyt] + Sulfate_[cyt]
						0.000104554	0	0.000118554		0.000100574	5.15445e-05	0.00010489		0.000100924	6.32058e-05	0.000102688		0.000106015	0	0.000125989		0.000109859	6.1804e-05	0.00011444	R689 REACTION: Sulfate_[ext] => Sulfate_[cyt]
						0.000424171	0	0.000424171		0	0	0.000408027		0	0	0.000409446		0.0004301	0	0.0004301		0.000445694	0	0.000445694	R690 REACTION: ATP_[cyt] + H2O_[cyt] + Orthophosphate_[ext] => ADP_[cyt] + 2 Orthophosphate_[cyt]
						0	0	0.000424171		0.000408027	0	0.000408027		0.000409446	0	0.000409446		0	0	0.0004301		0	0	0.000445694	R691 REACTION: ATP_[cyt] + H2O_[cyt] + Orthophosphate_[ext] => ADP_[cyt] + 2 Orthophosphate_[cyt]
						0	0	0		0	0	0		0	0	0		0	0	0		0	0	0	R692 REACTION: ATP_[cyt] + H2O_[cyt] + Iron chelate_[ext] => ADP_[cyt] + Orthophosphate_[cyt] + Iron chelate_[cyt]
						1.77385e-06	1.77255e-06	1.77385e-06		1.70634e-06	1.70589e-06	1.70634e-06		1.71227e-06	1.71195e-06	1.71227e-06		1.79865e-06	1.79679e-06	1.79865e-06		1.86386e-06	1.86345e-06	1.86386e-06	R693 REACTION: ATP_[cyt] + H2O_[cyt] + Manganese_[ext] => ADP_[cyt] + Orthophosphate_[cyt] + Manganese_[cyt]
						0	0	9.97075e-05		0	0	4.90034e-05		0	0	3.76992e-05		0	0	0.000101101		0	0	4.80306e-05	R694 REACTION: ATP_[cyt] + H2O_[cyt] + K+_[ext] => ADP_[cyt] + Orthophosphate_[cyt] + K+_[cyt]
						9.97572e-05	0	9.97572e-05		9.59603e-05	4.69318e-05	9.59603e-05		9.62942e-05	5.85768e-05	9.62942e-05		0.000101152	0	0.000101152		0.000104819	5.67653e-05	0.000104819	R695 REACTION: K+_[ext] + Na+_[cyt] => Na+_[ext] + K+_[cyt]
						0	0	1.77385e-06		0	0	1.70634e-06		1.71227e-06	0	1.71227e-06		1.79865e-06	0	1.79865e-06		0	0	1.86386e-06	R696 REACTION: ATP_[cyt] + H2O_[cyt] + Zn2+_[ext] => ADP_[cyt] + Orthophosphate_[cyt] + Zn2+_[cyt]
						1.77385e-06	0	1.77385e-06		1.70634e-06	0	1.70634e-06		0	0	1.71227e-06		0	0	1.79865e-06		1.86386e-06	0	1.86386e-06	R697 REACTION: ATP_[cyt] + H2O_[cyt] + Zn2+_[ext] => ADP_[cyt] + Orthophosphate_[cyt] + Zn2+_[cyt]
						0	0	0		0	0	0		0	0	0		0	0	0		0	0	0	R698 REACTION: ATP_[cyt] + H2O_[cyt] + Nickel_[ext] => ADP_[cyt] + Orthophosphate_[cyt] + Nickel_[cyt]
						1.90967e-06	0	1.90967e-06		1.83699e-06	0	1.83699e-06		0	0	1.84338e-06		0	0	1.93637e-06		0	0	2.00657e-06	R699 REACTION: ATP_[cyt] + H2O_[cyt] + Co2+_[ext] => ADP_[cyt] + Orthophosphate_[cyt] + Co2+_[cyt]
						0	0	1.90967e-06		0	0	1.83699e-06		1.84338e-06	0	1.84338e-06		1.93637e-06	0	1.93637e-06		2.00657e-06	0	2.00657e-06	R700 REACTION: ATP_[cyt] + H2O_[cyt] + Co2+_[ext] => ADP_[cyt] + Orthophosphate_[cyt] + Co2+_[cyt]
						4.40009e-06	4.39686e-06	4.40009e-06		4.23262e-06	4.23151e-06	4.23262e-06		4.24734e-06	4.24654e-06	4.24734e-06		4.46159e-06	4.45699e-06	4.46159e-06		4.62335e-06	4.62234e-06	4.62335e-06	R701 REACTION: GTP_[cyt] + H2O_[cyt] + Fe2+_[ext] => GDP_[cyt] + Orthophosphate_[cyt] + Fe2+_[cyt]
						0	0	1.6245e-05		0	0	1.56267e-05		1.5681e-05	0	1.5681e-05		1.6472e-05	0	1.6472e-05		1.70692e-05	0	1.70692e-05	R702 REACTION: Magnesium_[ext] => Magnesium_[cyt]
						1.6245e-05	0	1.6245e-05		1.56267e-05	0	1.56267e-05		0	0	1.5681e-05		0	0	1.6472e-05		0	0	1.70692e-05	R703 REACTION: Magnesium_[ext] => Magnesium_[cyt]
						0	0	1.62437e-05		0	0	1.56254e-05		0	0	1.56798e-05		0	0	1.64707e-05		0	0	1.70679e-05	R704 REACTION: ATP_[cyt] + H2O_[cyt] + Magnesium_[ext] => ADP_[cyt] + Orthophosphate_[cyt] + Magnesium_[cyt]
						0	0	0.000146805		0	0	4.90034e-05		0	0	3.76993e-05		0	0	0.000209444		0	0	4.80307e-05	R705 REACTION: ATP_[cyt] + H2O_[cyt] + Ca2+_[ext] => ADP_[cyt] + Orthophosphate_[cyt] + Ca2+_[cyt]
						2.65785e-06	-0.000144149	2.65785e-06		2.55669e-06	-4.64474e-05	2.55669e-06		2.56558e-06	-3.51342e-05	2.56558e-06		2.695e-06	-0.000206752	2.695e-06		2.79271e-06	-4.52386e-05	2.79271e-06	R706 REACTION: Ca2+_[ext] + H+_[cyt] <=> H+_[ext] + Ca2+_[cyt]
						0.000101976	2.21715e-06	0.000101976		9.80947e-05	4.90656e-05	9.80947e-05		9.84359e-05	6.07181e-05	9.84359e-05		0.000103401	2.24747e-06	0.000103401		0.00010715	5.90961e-05	0.00010715	R707 REACTION: Na+_[ext] + H+_[cyt] <=> H+_[ext] + Na+_[cyt]
						1.77385e-06	1.77255e-06	1.77385e-06		1.70634e-06	1.70589e-06	1.70634e-06		1.71227e-06	1.71195e-06	1.71227e-06		1.79865e-06	1.79679e-06	1.79865e-06		1.86386e-06	1.86345e-06	1.86386e-06	R708 REACTION: ATP_[cyt] + H2O_[cyt] + Cu2+_[ext] => ADP_[cyt] + Orthophosphate_[cyt] + Cu2+_[cyt]
						1.77385e-06	1.77255e-06	1.77385e-06		1.70634e-06	1.70589e-06	1.70634e-06		1.71227e-06	1.71195e-06	1.71227e-06		1.79865e-06	1.79679e-06	1.79865e-06		1.86386e-06	1.86345e-06	1.86386e-06	R709 REACTION: 1 Molybdate_[ext] + 1 ATP_[cyt] + H2O_[cyt] => 1 Molybdate_[cyt] + 1 ADP_[cyt] + Orthophosphate_[cyt]
						0	0	3.99263e-06		0	0	3.84067e-06		0	0	3.85403e-06		0	0	4.04844e-06		4.19522e-06	0	4.19522e-06	R710 REACTION: ATP_[cyt] + H2O_[cyt] + Fe3+_[ext] => ADP_[cyt] + Orthophosphate_[cyt] + Fe3+_[cyt]
						3.99263e-06	0	3.99263e-06		3.84067e-06	0	3.84067e-06		3.85403e-06	0	3.85403e-06		4.04844e-06	0	4.04844e-06		0	0	4.19522e-06	R711 REACTION: ATP_[cyt] + H2O_[cyt] + Fe3+_[ext] => ADP_[cyt] + Orthophosphate_[cyt] + Fe3+_[cyt]
						0	0	0		0	0	0		0	0	0		0	0	0		0	0	0	R712 REACTION: ATP_[cyt] + H2O_[cyt] + Putrescine_[ext] => ADP_[cyt] + Orthophosphate_[cyt] + Putrescine_[cyt]
						0	0	0		0	0	0		0	0	0		0	0	0		0	0	0	R713 REACTION: ATP_[cyt] + H2O_[cyt] + Spermidine_[ext] => ADP_[cyt] + Orthophosphate_[cyt] + Spermidine_[cyt]
						2.71639e-07	2.7144e-07	6.22298e-06		2.613e-07	2.61232e-07	2.35284e-06		2.62209e-07	2.6216e-07	1.79051e-06		2.75436e-07	2.75152e-07	8.68497e-06		2.85422e-07	2.8536e-07	2.10931e-06	R714 REACTION: 5-Deoxy-D-ribose_[cyt] => 5-Deoxy-D-ribose_[ext]
						3.95575e-06	3.95285e-06	3.95575e-06		3.80519e-06	3.80419e-06	3.80519e-06		3.81842e-06	3.81771e-06	3.81842e-06		4.01104e-06	4.0069e-06	4.01104e-06		4.15646e-06	4.15555e-06	4.15646e-06	R715 REACTION: S-Methyl-5-thio-D-ribulose 1-phosphate_[cyt] => S-Methyl-5-thio-D-ribulose 1-phosphate_[ext]
						1.3582e-07	1.3572e-07	1.3582e-07		1.3065e-07	1.30616e-07	1.3065e-07		1.31105e-07	1.3108e-07	1.31105e-07		1.37718e-07	1.37576e-07	1.37718e-07		1.42711e-07	1.4268e-07	1.42711e-07	R716 REACTION: 4-Methylphenol_[cyt] => 4-Methylphenol_[ext]
						1.3582e-07	1.3572e-07	1.3582e-07		1.3065e-07	1.30616e-07	1.3065e-07		1.31105e-07	1.3108e-07	1.31105e-07		1.37718e-07	1.37576e-07	1.37718e-07		1.42711e-07	1.4268e-07	1.42711e-07	R717 REACTION: Carbon monoxide_[cyt] => Carbon monoxide_[ext]
						0	0	7.51926e-05		0	0	3.81137e-05		0	0	1.93094e-05		0	0	0.000109958		0	0	2.9666e-05	R718 REACTION: H+_[cyt] <=> H+_[cax]
						0	0	2.32671e-05		0	0	8.26562e-06		0	0	3.95843e-05		0	0	3.30702e-05		0	0	7.4165e-06	R719 REACTION: Oxygen_[cyt] => Oxygen_[cax]
						0	0	7.51926e-05		0	0	3.81137e-05		0	0	1.93094e-05		0	0	0.000109958		0	0	2.9666e-05	R720 REACTION: HCO3-_[cyt] => HCO3-_[cax]
						0	0	7.51926e-05		0	0	3.81137e-05		0	0	3.95843e-05		0	0	0.000109958		0	0	2.9666e-05	R721 REACTION: D-Ribulose 1,5-bisphosphate_[cyt] => D-Ribulose 1,5-bisphosphate_[cax]
						0	0	0.000150385		0	0	7.62274e-05		0	0	3.95842e-05		0	0	0.000219917		0	0	5.9332e-05	R722 REACTION: 3-Phospho-D-glycerate_[cax] => 3-Phospho-D-glycerate_[cyt]
						0	0	2.32671e-05		0	0	8.26562e-06		0	0	3.95842e-05		0	0	3.30702e-05		0	0	7.4165e-06	R723 REACTION: 2-Phosphoglycolate_[cax] => 2-Phosphoglycolate_[cyt]
						0	0	0		0	0	0		0	0	0		0	0	0		0	0	0	R724 REACTION: 1 H2O_[cyt] <=> 1 H2O_[tll]
						0	0	0		0	0	0		0	0	0		0	0	0		0	0	0	R725 REACTION: 1 Oxygen_[tll] <=> Oxygen_[cyt]
						0	0	0		0	0	0		0	0	0		0	0	0		0	0	0	R726 REACTION: 1 Plastoquinone-9_[cyt] => Plastoquinone-9_[tlm]
						0	0	0		0	0	0		0	0	0		0	0	0		0	0	0	R727 REACTION: 1 H2O_[pps] <=> 1 H2O_[cyt]
						0	0	0		0	0	0		0	0	0		0	0	0		0	0	0	R728 REACTION: 1 Oxygen_[pps] <=> 1 Oxygen_[cyt]
						0	0	0		0	0	0		0	0	0		0	0	0		0	0	0	R729 REACTION: 1 Plastoquinone-9_[cyt] => Plastoquinone-9_[cym]
						1.3582e-07	1.3572e-07	1.3582e-07		1.3065e-07	1.30616e-07	1.3065e-07		1.31105e-07	1.3108e-07	1.31105e-07		1.37718e-07	1.37576e-07	1.37718e-07		1.42711e-07	1.4268e-07	1.42711e-07	R730 REACTION: D-Erythrose 4-phosphate_[cyt] + NAD+_[cyt] + H2O_[cyt] => 4-Phospho-D-erythronate_[cyt] + NADH_[cyt] + H+_[cyt]
						1.3582e-07	1.3572e-07	1.3582e-07		1.3065e-07	1.30616e-07	1.3065e-07		1.31105e-07	1.3108e-07	1.31105e-07		1.37718e-07	1.37576e-07	1.37718e-07		1.42711e-07	1.4268e-07	1.42711e-07	R731 REACTION: 4-Phospho-D-erythronate_[cyt] + NAD+_[cyt] => 2-Oxo-3-hydroxy-4-phosphobutanoate_[cyt] + NADH_[cyt] + H+_[cyt]
						-1.3582e-07	-1.3582e-07	-1.3572e-07		-1.3065e-07	-1.3065e-07	-1.30616e-07		-1.31105e-07	-1.31105e-07	-1.3108e-07		-1.37718e-07	-1.37718e-07	-1.37576e-07		-1.42711e-07	-1.42711e-07	-1.4268e-07	R732 REACTION: O-Phospho-4-hydroxy-L-threonine_[cyt] + 2-Oxoglutarate_[cyt] <=> 2-Oxo-3-hydroxy-4-phosphobutanoate_[cyt] + L-Glutamate_[cyt]
						1.3582e-07	1.3572e-07	1.3582e-07		1.3065e-07	1.30616e-07	1.3065e-07		1.31105e-07	1.3108e-07	1.31105e-07		1.37718e-07	1.37576e-07	1.37718e-07		1.42711e-07	1.4268e-07	1.42711e-07	R733 REACTION: O-Phospho-4-hydroxy-L-threonine_[cyt] + NAD+_[cyt] => 2-Amino-3-oxo-4-phosphonooxybutyrate_[cyt] + NADH_[cyt] + H+_[cyt]
						1.3582e-07	1.3572e-07	1.3582e-07		1.3065e-07	1.30616e-07	1.3065e-07		1.31105e-07	1.3108e-07	1.31105e-07		1.37718e-07	1.37576e-07	1.37718e-07		1.42711e-07	1.4268e-07	1.42711e-07	R734 REACTION: 2-Amino-3-oxo-4-phosphonooxybutyrate_[cyt] => 3-Amino-2-oxopropyl phosphate_[cyt] + CO2_[cyt]
						1.3582e-07	1.3572e-07	1.3582e-07		1.3065e-07	1.30616e-07	1.3065e-07		1.31105e-07	1.3108e-07	1.31105e-07		1.37718e-07	1.37576e-07	1.37718e-07		1.42711e-07	1.4268e-07	1.42711e-07	R735 REACTION: 3-Amino-2-oxopropyl phosphate_[cyt] + 1-Deoxy-D-xylulose 5-phosphate_[cyt] => Pyridoxine phosphate_[cyt] + Orthophosphate_[cyt] + 2 H2O_[cyt]
						1.3582e-07	1.3572e-07	1.3582e-07		1.3065e-07	1.30616e-07	1.3065e-07		1.31105e-07	1.3108e-07	1.31105e-07		1.37718e-07	1.37576e-07	1.37718e-07		1.42711e-07	1.4268e-07	1.42711e-07	R736 REACTION: Pyridoxine phosphate_[cyt] + Oxygen_[cyt] <=> Hydrogen peroxide_[cyt] + Pyridoxal phosphate_[cyt]
						1.3582e-07	1.3572e-07	1.3582e-07		1.3065e-07	1.30616e-07	1.3065e-07		1.31105e-07	1.3108e-07	1.31105e-07		1.37718e-07	1.37576e-07	1.37718e-07		1.42711e-07	1.4268e-07	1.42711e-07	R737 REACTION: 2 S-Adenosyl-L-methionine_[cyt] + Uroporphyrinogen III_[cyt] => 2 S-Adenosyl-L-homocysteine_[cyt] + Precorrin 2_[cyt]
						1.3582e-07	1.3572e-07	1.3582e-07		1.3065e-07	1.30616e-07	1.3065e-07		1.31105e-07	1.3108e-07	1.31105e-07		1.37718e-07	1.37576e-07	1.37718e-07		1.42711e-07	1.4268e-07	1.42711e-07	R738 REACTION: S-Adenosyl-L-methionine_[cyt] + Precorrin 2_[cyt] => S-Adenosyl-L-homocysteine_[cyt] + Precorrin 3A_[cyt]
						1.3582e-07	1.3572e-07	1.3582e-07		1.3065e-07	1.30616e-07	1.3065e-07		1.31105e-07	1.3108e-07	1.31105e-07		1.37718e-07	1.37576e-07	1.37718e-07		1.42711e-07	1.4268e-07	1.42711e-07	R739 REACTION: Precorrin 3A_[cyt] + Oxygen_[cyt] + NADH_[cyt] + H+_[cyt] => Precorrin 3B_[cyt] + NAD+_[cyt] + H2O_[cyt]
						1.3582e-07	1.3572e-07	1.3582e-07		1.3065e-07	1.30616e-07	1.3065e-07		1.31105e-07	1.3108e-07	1.31105e-07		1.37718e-07	1.37576e-07	1.37718e-07		1.42711e-07	1.4268e-07	1.42711e-07	R740 REACTION: S-Adenosyl-L-methionine_[cyt] + Precorrin 3B_[cyt] => S-Adenosyl-L-homocysteine_[cyt] + Precorrin 4_[cyt]
						1.3582e-07	1.3572e-07	1.3582e-07		1.3065e-07	1.30616e-07	1.3065e-07		1.31105e-07	1.3108e-07	1.31105e-07		1.37718e-07	1.37576e-07	1.37718e-07		1.42711e-07	1.4268e-07	1.42711e-07	R741 REACTION: S-Adenosyl-L-methionine_[cyt] + Precorrin 4_[cyt] => S-Adenosyl-L-homocysteine_[cyt] + Precorrin 5_[cyt]
						1.3582e-07	1.3572e-07	1.3582e-07		1.3065e-07	1.30616e-07	1.3065e-07		1.31105e-07	1.3108e-07	1.31105e-07		1.37718e-07	1.37576e-07	1.37718e-07		1.42711e-07	1.4268e-07	1.42711e-07	R742 REACTION: Precorrin 6X_[cyt] + Acetate_[cyt] + S-Adenosyl-L-homocysteine_[cyt] <= Precorrin 5_[cyt] + S-Adenosyl-L-methionine_[cyt] + H2O_[cyt]
						-1.3582e-07	-1.3582e-07	-1.3572e-07		-1.3065e-07	-1.3065e-07	-1.30616e-07		-1.31105e-07	-1.31105e-07	-1.3108e-07		-1.37718e-07	-1.37718e-07	-1.37576e-07		-1.42711e-07	-1.42711e-07	-1.4268e-07	R743 REACTION: Precorrin 6Y_[cyt] + NADP+_[cyt] <=> Precorrin 6X_[cyt] + NADPH_[cyt] + H+_[cyt]
						1.3582e-07	0	1.3582e-07		1.3065e-07	0	1.3065e-07		1.31105e-07	0	1.31105e-07		1.37718e-07	0	1.37718e-07		0	0	1.42711e-07	R744 REACTION: 2 S-Adenosyl-L-methionine_[cyt] + Precorrin 6Y_[cyt] => 2 S-Adenosyl-L-homocysteine_[cyt] + Precorrin 8X_[cyt] + CO2_[cyt]
						0	0	1.3582e-07		0	0	1.3065e-07		0	0	1.31105e-07		0	0	1.37718e-07		1.42711e-07	0	1.42711e-07	R745 REACTION: 2 S-Adenosyl-L-methionine_[cyt] + Precorrin 6Y_[cyt] => 2 S-Adenosyl-L-homocysteine_[cyt] + Precorrin 8X_[cyt] + CO2_[cyt]
						1.3582e-07	-1000	1000		0	-1000	1000		0	-1000	1000		1.37718e-07	-1000	1000		1.42711e-07	-1000	1000	R746 REACTION: Precorrin 8X_[cyt] <=> Hydrogenobyrinate_[cyt]
						0	-1000	1000		1.3065e-07	-1000	1000		0	-1000	1000		0	-1000	1000		0	-1000	1000	R747 REACTION: Precorrin 8X_[cyt] <=> Hydrogenobyrinate_[cyt]
						0	-1000	1000		0	-1000	1000		1.31105e-07	-1000	1000		0	-1000	1000		0	-1000	1000	R748 REACTION: Precorrin 8X_[cyt] <=> Hydrogenobyrinate_[cyt]
						1.3582e-07	1.3572e-07	1.3582e-07		1.3065e-07	1.30616e-07	1.3065e-07		1.31105e-07	1.3108e-07	1.31105e-07		1.37718e-07	1.37576e-07	1.37718e-07		1.42711e-07	1.4268e-07	1.42711e-07	R749 REACTION: Hydrogenobyrinate_[cyt] + 2 L-Glutamine_[cyt] + 2 ATP_[cyt] + 2 H2O_[cyt] => Hydrogenobyrinate a,c diamide_[cyt] + 2 Orthophosphate_[cyt] + 2 L-Glutamate_[cyt] + 2 ADP_[cyt]
						0	0	1.3582e-07		1.3065e-07	0	1.3065e-07		1.31105e-07	0	1.31105e-07		1.37718e-07	0	1.37718e-07		0	0	1.42711e-07	R750 REACTION: Hydrogenobyrinate a,c diamide_[cyt] + Cobalt ion_[cyt] + ATP_[cyt] + H2O_[cyt] => Cob(II)yrinate a,c diamide_[cyt] + Orthophosphate_[cyt] + ADP_[cyt] + H+_[cyt]
						1.3582e-07	0	1.3582e-07		0	0	1.3065e-07		0	0	1.31105e-07		0	0	1.37718e-07		1.42711e-07	0	1.42711e-07	R751 REACTION: Hydrogenobyrinate a,c diamide_[cyt] + Cobalt ion_[cyt] + ATP_[cyt] + H2O_[cyt] => Cob(II)yrinate a,c diamide_[cyt] + Orthophosphate_[cyt] + ADP_[cyt] + H+_[cyt]
						6.79098e-08	6.786e-08	6.79098e-08		6.53251e-08	6.5308e-08	6.53251e-08		6.55524e-08	6.554e-08	6.55524e-08		6.88591e-08	6.8788e-08	6.88591e-08		7.13555e-08	7.134e-08	7.13555e-08	R752 REACTION: 2 Cob(II)yrinate a,c diamide_[cyt] + Reduced FMN_[cyt] <=> 2 Cob(I)yrinate a,c diamide_[cyt] + FMN_[cyt] + 2 H+_[cyt]
						1.3582e-07	1.3572e-07	1.3582e-07		1.3065e-07	1.30616e-07	1.3065e-07		1.31105e-07	1.3108e-07	1.31105e-07		1.37718e-07	1.37576e-07	1.37718e-07		1.42711e-07	1.4268e-07	1.42711e-07	R753 REACTION: Cob(I)yrinate a,c diamide_[cyt] + ATP_[cyt] + H+_[cyt] => Adenosyl cobyrinate a,c diamide_[cyt] + Triphosphate_[cyt]
						1.3582e-07	1.3572e-07	1.3582e-07		1.3065e-07	1.30616e-07	1.3065e-07		1.31105e-07	1.3108e-07	1.31105e-07		1.37718e-07	1.37576e-07	1.37718e-07		1.42711e-07	1.4268e-07	1.42711e-07	R754 REACTION: Adenosyl cobyrinate a,c diamide_[cyt] + 4 L-Glutamine_[cyt] + 4 ATP_[cyt] + 4 H2O_[cyt] => Adenosyl cobyrinate hexaamide_[cyt] + 4 L-Glutamate_[cyt] + 4 Orthophosphate_[cyt] + 4 ADP_[cyt]
						1.3582e-07	1.3572e-07	1.3582e-07		1.3065e-07	1.30616e-07	1.3065e-07		1.31105e-07	1.3108e-07	1.31105e-07		1.37718e-07	1.37576e-07	1.37718e-07		1.42711e-07	1.4268e-07	1.42711e-07	R755 REACTION: Adenosyl cobyrinate hexaamide_[cyt] + D-1-Aminopropan-2-ol O-phosphate_[cyt] + ATP_[cyt] => Adenosyl cobinamide phosphate_[cyt] + ADP_[cyt] + Orthophosphate_[cyt]
						1.3582e-07	1.3572e-07	1.3582e-07		1.3065e-07	1.30616e-07	1.3065e-07		1.31105e-07	1.3108e-07	1.31105e-07		1.37718e-07	1.37576e-07	1.37718e-07		1.42711e-07	1.4268e-07	1.42711e-07	R756 REACTION: Adenosyl cobinamide phosphate_[cyt] + GTP_[cyt] => Adenosine-GDP-cobinamide_[cyt] + Diphosphate_[cyt]
						1.3582e-07	1.3572e-07	1.3582e-07		1.3065e-07	1.30616e-07	1.3065e-07		1.31105e-07	1.3108e-07	1.31105e-07		1.37718e-07	1.37576e-07	1.37718e-07		1.42711e-07	1.4268e-07	1.42711e-07	R757 REACTION: Nicotinate D-ribonucleotide_[cyt] + Dimethylbenzimidazole_[cyt] => Nicotinate_[cyt] + N1-(5-Phospho-alpha-D-ribosyl)-5,6-dimethylbenzimidazole_[cyt] + H+_[cyt]
						1.3582e-07	1.3572e-07	1.3582e-07		1.3065e-07	1.30616e-07	1.3065e-07		1.31105e-07	1.3108e-07	1.31105e-07		1.37718e-07	1.37576e-07	1.37718e-07		1.42711e-07	1.4268e-07	1.42711e-07	R758 REACTION: N1-(5-Phospho-alpha-D-ribosyl)-5,6-dimethylbenzimidazole_[cyt] + H2O_[cyt] => alpha-Ribazole_[cyt] + Orthophosphate_[cyt]
						1.3582e-07	1.3572e-07	1.3582e-07		1.3065e-07	1.30616e-07	1.3065e-07		1.31105e-07	1.3108e-07	1.31105e-07		1.37718e-07	1.37576e-07	1.37718e-07		1.42711e-07	1.4268e-07	1.42711e-07	R759 REACTION: Cobamide coenzyme_[cyt] + GMP_[cyt] + H+_[cyt] <= Adenosine-GDP-cobinamide_[cyt] + alpha-Ribazole_[cyt]
						0	0	0		0	0	0		0	0	0		0.0194725	0.0165615	0.0197381		0	0	0	R760 REACTION: Isocitrate_[cyt] => Succinate_[cyt] + Glyoxylate_[cyt]
						0	0	0		0	0	0		0	0	0		0.00151277	0.00126686	0.00297732		0	0	0	R761 REACTION: (S)-Malate_[cyt] + CoA_[cyt] <= Acetyl-CoA_[cyt] + H2O_[cyt] + Glyoxylate_[cyt]
						0	0	0		0	0	0		0	0	0		0	0	0		0.010148	0.0101021	0.010176	R762 REACTION: 2-Oxoglutarate_[cyt] + CoA_[cyt] + NAD+_[cyt] => Succinyl-CoA_[cyt] + CO2_[cyt] + NADH_[cyt] + H+_[cyt]
						0	0	7.51926e-05		0	0	3.81137e-05		0	0	1.93094e-05		0	0	0.000109958		0	0	2.9666e-05	R763 REACTION: D-Ribulose 1,5-bisphosphate_[cax] + CO2_[cax] + H2O_[cax] => 2 3-Phospho-D-glycerate_[cax]
						0	0	2.32671e-05		0	0	8.26562e-06		0	0	3.95842e-05		0	0	3.30702e-05		0	0	7.4165e-06	R764 REACTION: D-Ribulose 1,5-bisphosphate_[cax] + Oxygen_[cax] => 3-Phospho-D-glycerate_[cax] + 2-Phosphoglycolate_[cax]
						0.01	0.01	0.01		0.01	0.01	0.01		0.01	0.01	0.01		0.01	0.01	0.01		0.01	0.01	0.01	R765 Glycogen

## Sheet: time-resolved
									CT
									0
		Light	Dark						-1.82055e-05	-4.80693e-05	-0.000116605	-0.000185141	-0.000253677	-0.000322213	-0.000390749	-0.000459285	-0.000522814	-0.000587349	-0.00065185	-0.000716316	-0.000780758	-0.000845149	-0.000909495	-0.000973827	-0.00103811	-0.00110235	-0.00116654	-0.00123072	-0.00129484	-0.00135891	-0.00142293	-0.00148693	-0.00155089	-0.00161476	-0.00167861	-0.0017424	-0.00180616	-0.00186981	-0.00193346	-0.00199703	-0.00206058	-0.002124	-0.00218741	-0.00225074	-0.00231405	-0.00237721	-0.00243982	-0.0025021	-0.0025643
									0	0	0	0	0	0	0	0	0	0	0	0	0	0	0	0	0	0	0	0	0	0	0	0	0	0	0	0	0	0	0	0	0	0	0	0	0	0	0	0	0
Parameters		mmol/h/gDW	mmol/h/gDW						-1.32496e-05	-3.49837e-05	-8.48626e-05	-0.000134741	-0.00018462	-0.000234499	-0.000284378	-0.000334257	-0.000380492	-0.000427459	-0.000474401	-0.000521319	-0.000568218	-0.00061508	-0.00066191	-0.000708729	-0.000755513	-0.000802265	-0.000848985	-0.00089569	-0.000942355	-0.000988984	-0.00103558	-0.00108216	-0.0011287	-0.00117518	-0.00122165	-0.00126808	-0.00131448	-0.00136081	-0.00140713	-0.00145339	-0.00149964	-0.0015458	-0.00159195	-0.00163804	-0.00168411	-0.00173008	-0.00177565	-0.00182098	-0.00186624
R443 Light influx set to		var.	0						4.63016e-05	0.000109637	0.000254988	0.00040034	0.000545691	0.000691043	0.000836394	0.000981745	0.00111783	0.00125572	0.00139352	0.00153122	0.00166885	0.00180634	0.00194372	0.00208104	0.00221823	0.0023553	0.00249225	0.00262913	0.00276587	0.00290247	0.00303894	0.00317534	0.00331161	0.00344766	0.00358364	0.00371946	0.00385519	0.00399065	0.00412606	0.00426127	0.0043964	0.00453122	0.00466597	0.00480053	0.00493497	0.00506907	0.00520196	0.0053341	0.00546601
									4.63016e-05	0.000109637	0.000254988	0.00040034	0.000545691	0.000691043	0.000836394	0.000981745	0.00111783	0.00125572	0.00139352	0.00153122	0.00166885	0.00180634	0.00194372	0.00208104	0.00221823	0.0023553	0.00249225	0.00262913	0.00276587	0.00290247	0.00303894	0.00317534	0.00331161	0.00344766	0.00358364	0.00371946	0.00385519	0.00399065	0.00412606	0.00426127	0.0043964	0.00453122	0.00466597	0.00480053	0.00493497	0.00506907	0.00520196	0.0053341	0.00546601
[truncated: 755 more rows]
[truncated: 152 more columns]
