# Supplementary material for: Flux Balance Analysis of Cyanobacterial Metabolism: The Metabolic Network of Synechocystis sp. PCC 6803
Source: PLoS Comput Biol. 2013 Jun 27;9(6):e1003081. doi: 10.1371/journal.pcbi.1003081 (PMC3699288; doi:10.1371/journal.pcbi.1003081)
Supplement: Table S4 — A list of phase-sorted transcripts. (XLS) [file pcbi.1003081.s010.xls]

## Sheet: Sheet2
Locus	Pathway	Function	Phase	Oscil.pval
slr0044	Transport	bicarbonate transport system ATP-binding protein	0.511722	0.067565
sll0219	General	flavoprotein	0.585122	0.036446
slr0041	Transport	bicarbonate transport system permease protein	0.985874	0.184423
slr0040	Transport	bicarbonate transport system substrate-binding protein	1.31144	0.163991
sll0217	General	flavoprotein	3.40612	0.080798
sll1196	Glycolysis	phosphofructokinase	3.70087	0.019278
slr1730	Transport	potassium-transporting P-type ATPase C chain	7.47587	0.027412
sll0776	AALT	serine/threonine kinase	10.2717	0.141544
sll0622	Nicotinamide	quinolinate synthetase	11.2411	0.039641
slr0043	Transport	bicarbonate transport system ATP-binding protein	22.6348	0.345281
slr2009	General	NADH dehydrogenase subunit 4	25.2293	0.802978
slr1249	Transport	phosphate transport system permease protein PstA homolog	27.9208	0.128195
sll0704	CGSM	cysteine desulfurase	34.8337	0.089244
sll0744	Pyrimidine	hypothetical protein	37.5364	0.205446
slr1562	General	glutaredoxin	45.6435	0.692935
sll0428	AGGP	unknown protein	47.172	0.05165
slr1492	Transport	iron(III) dicitrate transport system substrate-binding protein	51.1432	0.110891
slr1829	PHB	putative poly(3-hydroxyalkanoate) synthase component	51.3113	0.020911
slr0301	Pyruvate_and_TCA	phosphoenolpyruvate synthase	52.386	0.015503
slr0252	VitB12	probable precorrin-6x reductase	58.0508	0.204681
slr0942	Glycolysis	alcohol dehydrogenase [NADP+]	62.3562	0.309251
sll0741	Pyruvate_and_TCA	pyruvate flavodoxin oxidoreductase	62.6844	0.025711
slr1830	PHB	poly(3-hydroxyalkanoate) synthase	63.2369	0.031057
slr1317	Transport	ABC-type iron(III) dicitrate transport system permease protein	66.1614	0.180218
slr1247	Transport	phosphate-binding periplasmic protein precursor (PBP)	67.0199	0.196216
sll0099	VitB12	precorrin-6y C5, 15-methyltransferase (decarboxylating)	68.0035	0.049898
slr1316	Transport	ABC-type iron(III) dicitrate transport system permease protein	69.6098	0.210484
sll1599	Transport	manganese transport system ATP-binding protein MntA	76.5553	0.09125
slr1731	Transport	potassium-transporting P-type ATPase D chain	80.1936	0.289702
slr1453	Transport	sulfate transport system permease protein	80.5934	0.029959
sll0738	Transport	molybdate-binding periplasmic protein	80.6292	0.066843
slr0513	Transport	iron transport system substrate-binding protein, periplasmic protein	81.5055	0.653312
sll0573	AGGP	carbamate kinase	81.517	0.028929
slr0945	Riboflavin	arsenical resistance protein ArsH homolog	83.9418	0.272607
sll1874	Chlorophyll	hypothetical protein	84.9427	0.117816
sll1917	Chlorophyll	coproporphyrinogen III oxidase, anaerobic (oxygen-independent)	87.2983	0.041784
slr0618	VitB12	cobyric acid synthase	91.9073	0.029979
sll0587	Pyruvate_and_TCA	pyruvate kinase	95.7729	0.599921
sll0739	Transport	ATP-binding protein of molybdate ABC transporter	99.6126	0.030862
slr0633	CGSM	thiamine biosynthesis protein ThiG	103.179	0.139192
sll1202	Transport	iron(III) dicitrate-binding protein of ABC transporter, FecB homolog	106.272	0.547248
sll0240	Transport	ABC transporter ATP-binding protein	108.334	0.053136
slr1452	Transport	sulfate transport system substrate-binding protein	110.723	0.072423
slr1278	Purine	hypothetical protein YCF62	112.102	0.053228
slr2132	Pyruvate_and_TCA	phosphotransacetylase	113.04	0.010124
sll1598	Transport	Mn transporter MntC	114.726	0.091933
slr1318	Transport	iron(III) dicitrate transport system ATP-binding protein	119.811	0.054946
sll0891	Pyruvate_and_TCA	malate dehydrogenase	120.02	0.075946
slr0600	General	NADP-thioredoxin reductase	122.126	0.115673
sll1564	ILV	putative lyase	122.646	0.802282
slr0797	Transport	cobalt-transporting P-type ATPase (cobalt efflux pump) involved in cobalt tolerance	123.128	0.011017
sll1501	VitB12	cobyrinic acid a,c-diamide synthase	124.254	0.342444
ssl2153	PPP	probable ribose phosphate isomerase B	126.95	0.133632
slr1739	General	photosystem II 13 kDa protein homolog	128.005	0.039526
slr0787	Folate	hypothetical protein	128.838	0.204793
sll0330	Lipids	sepiapterine reductase	129.238	0.128347
slr0088	Carotenoid	beta-carotene ketolase	132.231	0.074328
slr0204	QuinoneTocopherol	hypothetical protein YCF83	132.328	0.213184
slr1248	Transport	phosphate transport system permease protein PstC homolog	134.029	0.291397
sll1981	Pyruvate_and_TCA	acetolactate synthase	135.24	0.010593
sll0107	AGGP	KHG/KDPG aldolase	136.581	0.352791
slr0788	Nicotinamide	similar to pre-B cell enhancing factor	136.879	0.485133
slr1392	Transport	ferrous iron transport protein B	137.028	0.000702
sll0045	Glycolysis	sucrose phosphate synthase	138.168	0.336539
sll0892	Pantothenate_and_CoA	aspartate 1-decarboxylase	142.632	0.001235
sll1600	Transport	manganese transport system membrane protein MntB	144.907	0.067434
slr0370	Pyruvate_and_TCA	succinate-semialdehyde dehydrogenase (NADP+)	146.856	0.001859
sll0473	Transport	unknown protein	151.231	0.287305
slr1454	Transport	sulfate transport system permease protein	151.942	0.032145
slr1538	VitB12	cobalamin biosynthesis protein D	154.244	0.072551
sll1085	Glycolysis	glycerol-3-phosphate dehydrogenase	156.992	0.141879
slr0636	VitB12	probable cobalamin [5'-phosphate] synthase	158.859	0.090961
slr1748	Glycolysis	probable phosphoglycerate mutase	160.204	0.234998
slr0216	VitB12	bifunctional cobalamin biosynthesis protein CobP	164.11	0.858547
slr1250	Transport	phosphate transport ATP-binding protein PstB homolog	164.805	0.18251
slr0096	Transport	low affinity sulfate transporter	167.214	0.604813
slr1418	Pyrimidine	dihydroorotate dehydrogenase	168.443	0.066507
sll1683	Stress	lysine decarboxylase	177.33	0.146952
sll1612	Folate	folylpolyglutamate synthase	177.72	0.082527
slr1332	Lipids	beta ketoacyl-acyl carrier protein synthase	180.034	0.339416
sll0238	Transport	unknown protein	181.552	0.356967
slr1729	Transport	potassium-transporting P-type ATPase B chain	184.671	0.183799
slr0951	Terpenoids	4-diphosphocytidyl-2C-methyl-D-erythritol synthase	187.859	0.499237
slr0492	QuinoneTocopherol	O-succinylbenzoic acid-CoA ligase	189.875	0.044598
sll1005	Purine	MazG protein homolog	193.381	0.335878
sll1508	LipidADS	UDP-3-0-acyl N-acetylglcosamine deacetylase	193.798	0.532287
sll0682	Transport	phosphate transport system permease protein PstA homolog	197.593	0.005065
slr0839	Heme	ferrochelatase	198.514	0.082235
sll0671	Transport	probable cation transporter	199.864	0.899475
sll1500	VitB12	hypothetical protein	203.712	0.379649
sll1916	Nicotinamide	hypothetical protein	205.482	0.26503
slr1269	Glutathione	gamma-glutamyltranspeptidase	206.62	0.420125
sll0033	Carotenoid	carotene isomerase	209.801	0.900619
slr1334	Glycolysis	phosphoglucomutase/phosphomannomutase	213.171	0.21981
slr1216	Transport	Mg2+ transport protein	213.381	0.466613
sll0385	Transport	ATP-binding protein of ABC transporter	216.527	0.321684
slr1677	LipidADS	hypothetical protein	217.62	0.005484
slr0905	Chlorophyll	Mg-protoporphyrin IX monomethyl ester oxidative cyclase	218.555	0.01224
slr0018	Pyruvate_and_TCA	fumarase	220.408	0.320374
slr1491	Transport	iron(III) dicitrate transport system substrate-binding protein	222.495	0.437762
sll0916	VitB12	precorrin isomerase, precorrin-8X methylmutase	223.416	0.210706
sll1623	Transport	ABC transporter ATP-binding protein	225.139	0.127348
sll0179	Chlorophyll	glutamyl-tRNA synthetase	226.601	0.108456
slr2081	Aromatic_Amino_Acids	prephenate dehydrogenase	230.764	0.026886
sll1019	PPP	hydroxyacylglutathione hydrolase	232.369	0.144069
slr1994	PHB	PHA-specific acetoacetyl-CoA reductase	233.978	0.83313
slr1254	Carotenoid	phytoene dehydrogenase (phytoene desaturase)	234.684	0.942225
sll1797	QuinoneTocopherol	hypothetical protein YCF21	235.612	0.759065
slr0526	Pantothenate_and_CoA	3-methyl-2-oxobutanoate hydroxymethyltransferase	236.301	0.004718
sll1082	Transport	ABC transport system ATP-binding protein	236.757	0.110305
slr0936	Nicotinamide	nicotinate-nucleotide pyrophosphorylase	236.815	0.887347
sll0378	VitB12	uroporphyrin-III C-methyltransferase	237.247	0.035112
slr0055	Aromatic_Amino_Acids	anthranilate synthase component II	238.523	0.099267
slr1728	Transport	potassium-transporting P-type ATPase A chain	238.923	0.932642
slr1159	Purine	glycinamide ribonucleotide synthetase	239.697	0.07044
slr0721	Pyruvate_and_TCA	malic enzyme	240.688	0.114113
slr0847	Pantothenate_and_CoA	phosphopantetheine adenylyltransferase	241.403	0.262102
slr1898	AGGP	N-acetylglutamate kinase	242.722	0.099012
slr0288	AGGP	glutamate--ammonia ligase	242.733	0.121531
sll1080	Transport	ABC transport system substrate-binding protein	242.818	0.168653
slr1201	Transport	urea transport system permease protein	243.089	0.130397
sll1017	Transport	ammonium/methylammonium permease	243.485	0.150737
slr1200	Transport	urea transport system permease protein	243.734	0.088221
sll1081	Transport	ABC transport system permease protein	244.267	0.24084
sll1561	AGGP	proline oxidase	244.523	0.237563
slr0493	Glycolysis	similar to mannose-1-phosphate guanylyltransferase	245.469	0.207275
sll0379	LipidADS	acyl-[acyl-carrier-protein]--UDP-N-acetylglucosamine o-acyltransferase	245.529	0.00589
sll0681	Transport	phosphate transport system permease protein PstC homolog	247.151	0.007084
sll0108	Transport	ammonium/methylammonium permease	247.397	0.005019
slr0851	General	type 2 NADH dehydrogenase	248.028	0.813283
sll1270	Transport	periplasmic substrate-binding and integral membrane protein of the ABC-type Bgt permease for basic amino acids and glutamine BgtB	248.365	0.05247
slr1289	Pyruvate_and_TCA	isocitrate dehydrogenase (NADP+)	248.786	0.053558
slr1756	AGGP	glutamate--ammonia ligase	248.799	0.011423
slr0519	Purine	hypothetical protein	248.841	0.001341
sll1077	AGGP	agmatinase	249.208	0.119714
slr1185	General	cytochrome b6-f complex alternative iron-sulfur subunit (Rieske iron sulfur protein)	249.762	0.009874
sll1108	Purine	stationary-phase survival protein SurE homolog	251.431	0.156661
slr0608	Histidine	histidine biosynthesis bifunctional protein HisIE	252.13	0.142868
slr1368	VitB12	precorrin decarbocylase	252.406	0.075528
slr0585	AGGP	argininosuccinate synthetase	252.584	0.03839
sll0683	Transport	phosphate transport ATP-binding protein PstB homolog	252.706	0.010872
slr1211	VitB12	cobalt-chelatase subunit CobN	253.412	0.938793
slr0185	Pyrimidine	orotate phosphoribosyltransferase	253.483	0.019136
slr0665	Pyruvate_and_TCA	aconitate hydratase	253.52	0.125672
slr1874	Peptidoglycan	D-alanine--D-alanine ligase	253.62	0.077293
sll2001	Glutathione	leucine aminopeptidase	253.634	0.002292
slr0676	CGSM	adenylylsulfate kinase	253.649	0.014004
slr0520	Purine	phosphoribosyl formylglycinamidine synthase	253.904	0.01551
sll0537	Transport	ammonium/methylammonium permease	254.326	0.121104
sll0764	Transport	urea transport system ATP-binding protein	254.512	0.036628
slr2044	Transport	zinc transport system ATP-binding protein	255.252	0.298401
slr0056	Chlorophyll	chlorophyll a synthase	255.855	0.011532
sll1894	Riboflavin	riboflavin biosynthesis protein RibA	256.262	0.155872
sll0635	ThPP	probable thiamine-phosphate pyrophosphorylase	257.058	0.001472
slr0014	Transport	Mg2+ transport ATPase	257.079	0.00713
slr0054	GLipids	diacylglycerol kinase	257.136	0.042014
slr1380	General	quinol oxidase subunit II	257.309	0.098912
slr0553	Pantothenate_and_CoA	hypothetical protein	258.007	0.016493
sll1454	AGGP	ferredoxin-nitrate reductase	258.245	0.001768
slr0327	Transport	iron(III) ABC transporter, permease protein	258.38	0.053028
sll1452	Transport	nitrate/nitrite transport system ATP-binding protein	258.514	0.003384
ssr2016	General	hypothetical protein	258.706	0.317971
sll0244	Glycolysis	UDP-glucose 4-epimerase	258.748	0.463011
sll0507	Transport	probable cation transporter	259.037	0.005221
slr0447	Transport	periplasmic protein, ABC-type urea transport system substrate-binding protein	259.422	0.003633
slr0381	PPP	lactoylglutathione lyase	259.552	0.148167
sll0084	Histidine	putative phosphatase	259.766	0.012678
sll0250	Pantothenate_and_CoA	pantothenate metabolism flavoprotein	260.039	0.039292
sll0373	AGGP	gamma-glutamyl phosphate reductase	260.051	0.102085
slr0091	Glycolysis	aldehyde dehydrogenase	260.269	0.106909
sll0684	Transport	phosphate transport ATP-binding protein PstB homolog	260.395	0.016639
sll1496	Glycolysis	mannose-1-phosphate guanyltransferase	260.886	0.018632
sll1127	QuinoneTocopherol	1,4-dihydroxy-2-naphthoate synthase	261.385	0.283514
slr2002	Cyanophycin	cyanophycin synthetase	261.442	0.017784
sll0422	AALT	asparaginase	261.803	0.020451
sll1848	GLipids	putative acyltransferas	262.069	0.028025
slr0657	AALT	aspartate kinase	262.634	0.01047
sll1249	Pyrimidine	pantothenate synthetase/cytidylate kinase	262.721	0.097244
slr1367	Glycolysis	glycogen phosphorylase	262.723	0.034879
slr0293	CGSM	glycine dehydrogenase	263.261	0.177074
sll0210	Peptidoglycan	bacitracin resistance protein	263.557	0.092733
sll1833	Peptidoglycan	penicillin-binding protein	263.687	0.148119
slr1379	General	quinol oxidase subunit I	264.021	0.059736
slr1300	QuinoneTocopherol	similar to 2-octaprenyl-6-methoxyphenol hydroxylase	264.029	0.037454
slr0379	Pyrimidine	thymidylate kinase	264.064	0.031211
slr1755	Glycolysis	NAD+ dependent glycerol-3-phosphate dehydrogenase	264.131	0.06654
slr1238	Glutathione	glutathione synthetase	264.189	0.005465
slr1881	Transport	ATP-binding subunit of the ABC-type Nat permease for neutral amino acids	264.278	0.016119
slr2023	Lipids	malonyl coenzyme A-acyl carrier protein transacylase	264.337	0.002791
sll1451	Transport	nitrate/nitrite transport system permease protein	264.348	0.006253
sll0300	Riboflavin	riboflavin synthase alpha chain	264.408	0.019556
sll1450	Transport	nitrate/nitrite transport system substrate-binding protein	264.442	0.012963
slr1259	PPP	hypothetical protein	264.543	0.060819
slr0953	Glycolysis	sucrose-phosphate phosphatase	264.677	0.388353
slr0329	Glycolysis	glucokinase	264.794	0.013088
sll0838	Pyrimidine	orotidine 5' monophosphate decarboxylase	264.893	0.075639
sll0920	Pyruvate_and_TCA	phosphoenolpyruvate carboxylase	264.947	0.054964
sll1018	Pyrimidine	dihydroorotase	264.964	0.082894
slr1171	General	glutathione peroxidase-like NADPH peroxidase,glutathione peroxidase	265.457	0.032523
sll0374	Transport	urea transport system ATP-binding protein	265.483	0.038675
sll1459	Purine	stationary-phase survival protein SurE homolog	265.697	0.176584
slr1791	CGSM	phosphoadenosine phosphosulfate reductase	265.729	0.013401
sll1234	CGSM	adenosylhomocysteinase	265.766	0.000627
slr0752	Glycolysis	enolase	266.177	0.007687
slr1840	CGSM	hypothetical protein	266.209	0.000267
sll0680	Transport	phosphate-binding periplasmic protein precursor (PBP)	266.216	0.011089
sll0207	Glycolysis	glucose-1-phosphate thymidylyltransferase	266.435	0.198929
slr0783	Glycolysis	triosephosphate isomerase	266.552	0.006799
sll1430	Purine	adenine phosphoribosyltransferase	266.555	0.052286
slr0806	Pyruvate_and_TCA	hypothetical protein	266.726	0.026993
slr0966	Aromatic_Amino_Acids	tryptophan synthase alpha chain	266.87	0.010384
slr2043	Transport	zinc transport system substrate-binding protein	266.933	0.021461
slr0090	QuinoneTocopherol	probable 4-hydroxyphenylpyruvate dioxygenase	266.998	0.007925
sll0228	AGGP	arginase	267.391	0.003171
slr0559	Transport	periplasmic binding protein of ABC transporter for natural amino acids	267.605	0.007178
slr1623	General	hypothetical protein	267.623	0.010817
slr1737	QuinoneTocopherol	hypothetical protein	267.696	0.009074
sll1377	GLipids	probable glycosyltransferase	267.728	0.069887
slr1509	Transport	membrane subunit of a Ktr-like ion transport system	267.845	0.015982
slr0879	CGSM	glycine decarboxylase complex H-protein	268.321	0.004253
slr0940	Carotenoid	zeta-carotene desaturase	268.321	0.000482
ssl0352	General	hypothetical protein	268.354	0.044359
sll1453	Transport	nitrate/nitrite transport system ATP-binding protein	268.373	0.003739
sll0409	QuinoneTocopherol	similar to O-succinylbenzoate-CoA synthase	268.737	0.199092
sll0578	Purine	phosphoribosylaminoimidazole carboxylase ATPase subunit	268.858	0.022373
slr1992	General	glutathione peroxidase-like NADPH peroxidase	268.912	0.013358
slr0809	Glycolysis	dTDP-glucose 4,6-dehydratase	268.949	0.00742
sll1498	AGGP	carbamoyl-phosphate synthase small chain	268.984	0.020212
sll1688	AALT	threonine synthase	269.484	0.06251
slr1255	Carotenoid	phytoene synthase	269.53	0.00444
slr0550	AALT	dihydrodipicolinate synthase	269.605	0.018387
sll0927	CGSM	S-adenosylmethionine synthetase	269.959	0.016753
slr1349	Glycolysis	glucose-6-phosphate isomerase	270.021	0.024418
sll0135	Stress	putative 5'-methylthioadenosine phosphorylase	270.388	0.027945
sll1444	ILV	3-isopropylmalate dehydratase small subunit	270.43	0.059415
slr1133	AGGP	L-argininosuccinate lyase	270.452	0.001848
sll0420	AGGP	urease beta subunit	270.497	0.061449
sll0402	Aromatic_Amino_Acids	aspartate aminotransferase	270.553	0.011203
sll1023	Pyruvate_and_TCA	succinyl-CoA synthetase beta chain	270.615	0.006549
slr1979	Folate	anthranilate synthase component I	270.625	0.012953
sll0493	Transport	hypothetical protein	271.004	0.012984
sll1343	Glutathione	aminopeptidase	271.213	0.013869
sll1441	Lipids	acyl-lipid desaturase (omega-3)	271.222	0.00589
sll0545	GLipids	hypothetical protein	271.298	0.063701
sll1747	Aromatic_Amino_Acids	chorismate synthase	271.565	0.009274
sll1908	CGSM	D-3-phosphoglycerate dehydrogenase	271.783	0.009514
slr0015	LipidADS	lipid A disaccharide synthase	271.989	0.00391
sll0018	Glycolysis	fructose-bisphosphate aldolase, class II	272.039	0.007578
sll0019	Terpenoids	1-deoxy-d-xylulose 5-phosphate reductoisomerase	272.242	0.017786
sll0899	Peptidoglycan	UDP-N-acetylglucosamine pyrophosphorylase	272.242	0.010741
sll0421	Purine	adenylosuccinate lyase	272.463	0.009783
slr1622	General	soluble inorganic pyrophosphatase	272.533	0.004649
sll1324	General	ATP synthase B chain (subunit I) of CF(0)	273.361	0.000727
sll1883	AGGP	arginine biosynthesis bifunctional protein ArgJ	273.425	0.014506
sll0262	Lipids	acyl-lipid desaturase (delta 6)	273.47	0.000885
slr1336	Transport	H+/Ca2+ exchanger	273.495	0.127806
slr0546	Aromatic_Amino_Acids	indole-3-glycerol phosphate synthase	273.527	0.05462
sll0480	AALT	probable aminotransferase	273.613	0.00137
slr1743	General	type 2 NADH dehydrogenase NdbB	273.661	0.003647
sll1349	Pyruvate_and_TCA	phosphoglycolate phosphatase	273.687	0.000495
slr2130	Aromatic_Amino_Acids	3-dehydroquinate synthase	273.783	0.003596
ssr0330	General	ferredoxin-thioredoxin reductase, variable chain	273.935	0.007895
slr0949	Transport	Integral membrane protein of the ABC-type Nat permease for neutral amino acids NatD	273.998	0.058335
sll1823	Purine	adenylosuccinate synthetase	274.128	0.010635
slr0817	QuinoneTocopherol	salicylate biosynthesis isochorismate synthase	274.14	0.090896
slr1882	Riboflavin	riboflavin biosynthesis protein RibF	274.237	0.009686
slr0591	Purine	ribonucleoside-diphosphate reductase beta chain	274.502	0.016903
sll0657	Peptidoglycan	phospho-N-acetylmuramoyl-pentapeptide-transferase	274.747	0.014178
slr1978	Transport	hypothetical protein	274.805	0.091462
sll0384	Transport	unknown protein	274.83	0.00259
sll1893	Histidine	cyclase	274.87	0.057282
slr1626	Folate	dihydroneopterin aldolase	274.931	0.004456
slr0952	Glycolysis	fructose-1,6-bisphosphatase	275.068	0.144753
slr1165	CGSM	sulfate adenylyltransferase	275.115	0.010919
sll1323	General	ATP synthase subunit b' of CF(0)	275.15	0.000168
slr1934	Pyruvate_and_TCA	pyruvate dehydrogenase E1 component, alpha subunit	275.296	0.004958
slr1096	Pyruvate_and_TCA	dihydrolipoamide dehydrogenase	275.451	0.010587
slr1510	GLipids	fatty acid/phospholipid synthesis protein PlsX	275.489	0.004616
slr0400	Nicotinamide	hypothetical protein	275.899	0.042971
sll1258	Pyrimidine	dCTP deaminase	276.146	0.04487
slr1030	Chlorophyll	magnesium protoporphyrin IX chelatase subunit I	276.355	0.006575
sll1059	Purine	adenylate kinase	276.359	0.0038
sll1370	Glycolysis	mannose-1-phosphate guanylyltransferase	276.441	0.036969
slr1643	General	ferredoxin-NADP oxidoreductase	276.488	0.000184
slr1291	General	NADH dehydrogenase subunit 4	276.52	0.048706
sll0273	Transport	Na+/H+ antiporter	276.748	0.064205
slr0836	Glycolysis	dTDP-glucose 4,6-dehydratase	276.819	0.036356
sll0401	Pyruvate_and_TCA	citrate synthase	276.939	0.235873
slr0926	QuinoneTocopherol	4-hydroxybenzoate-octaprenyl transferase	276.987	0.086379
slr1176	Glycolysis	glucose-1-phosphate adenylyltransferase	277.145	0.001018
slr1329	General	ATP synthase beta subunit	277.306	0.00014
sll1987	General	catalase peroxidase	277.359	0.002919
slr0549	AALT	aspartate beta-semialdehyde dehydrogenese	277.383	0.003617
sll0900	Histidine	ATP phosphoribosyltransferase	277.427	0.011565
slr1226	Purine	phosphoribosyl aminoidazole succinocarboxamide synthetase	277.503	0.018554
sll0945	Glycolysis	glycogen synthase	277.615	0.001497
slr1330	General	ATP synthase epsilon chain of CF(1)	277.64	0.000228
sll0146	Transport	Integral membrane protein of the ABC-type, Nat permease for neutral amino acids	277.655	0.011741
slr1124	Glycolysis	phosphoglycerate mutase	277.847	0.006366
slr0844	General	NADH dehydrogenase subunit 5	277.972	0.043677
sll0813	General	cytochrome c oxidase subunit II	278.015	0.056301
slr1256	AGGP	urease gamma subunit	278.055	0.086235
sll0336	Lipids	acetyl-CoA carboxylase beta subunit	278.102	0.017394
slr0662	AGGP	arginine decarboxylase	278.209	0.082434
sll1172	AALT	threonine synthase	278.231	0.007443
sll0404	Pyruvate_and_TCA	glycolate oxidase subunit GlcD	278.246	0.106549
sll1325	General	ATP synthase delta chain of CF(1)	278.37	0.000625
sll1499	AGGP	ferredoxin-dependent glutamate synthase	278.613	0.001147
slr0435	Lipids	biotin carboxyl carrier protein of acetyl-CoA carboxylase	278.72	0.005085
slr2035	AGGP	glutamate 5-kinase	278.866	0.001707
slr0983	Glycolysis	glucose-1-phosphate cytidylyltransferase	278.87	0.012734
sll1182	General	cytochrome b6-f complex alternative iron-sulfur subunit (Rieske iron sulfur protein)	279.14	0.096111
slr0823	General	photosystem I assembly related protein	279.237	0.003411
slr1848	Histidine	histidinol dehydrogenase	279.257	0.184953
sll1070	PPP	transketolase	279.272	0.001651
ssr0102	ThPP	hypothetical protein YCF40	279.407	0.051382
slr2001	Cyanophycin	cyanophycinase	279.412	0.037385
sll0936	QuinoneTocopherol	putative oxidoreductase	279.516	0.071291
sll1605	Lipids	(3R)-hydroxymyristol acyl carrier protein dehydrase	279.524	0.000146
sll1336	AGGP	hypothetical protein	279.649	0.007894
slr2141	Folate	hypothetical protein	279.704	0.006896
sll0938	AGGP	aspartate transaminase	279.951	0.023154
sll1443	Pyrimidine	CTP synthetase	280.104	0.011779
sll0585	AALT	hypothetical protein	280.177	0.013792
slr0239	VitB12	precorrin-4 C11-methyltransferase	280.189	0.047795
sll0017	Chlorophyll	glutamate-1-semialdehyde aminomutase	280.244	0.00056
sll1069	Lipids	3-oxoacyl-[acyl-carrier-protein] synthase II	280.274	0.000478
slr1790	Chlorophyll	hypothetical protein	280.276	0.008783
sll0144	Pyrimidine	uridine monophosphate kinase	280.32	0.000399
sll0070	Folate	phosphoribosylglycinamide formyltransferase	280.339	0.011733
slr1476	Pyrimidine	aspartate carbamoyltransferase	280.454	0.023534
slr2082	General	cytochrome c oxidase subunit I	280.473	0.119643
sll1841	Pyruvate_and_TCA	pyruvate dehydrogenase dihydrolipoamide acetyltransferase component (E2)	280.517	0.001645
sll0418	QuinoneTocopherol	2-methyl-6-phytylbenzoquinone methyltransferase	280.577	0.024613
slr1051	Lipids	enoyl-[acyl-carrier-protein] reductase	280.634	0.006366
slr1350	Lipids	acyl-lipid desaturase (delta 12)	280.765	0.000895
slr0985	Glycolysis	dTDP-4-dehydrorhamnose 3,5-epimerase	281.057	0.002958
sll0823	Pyruvate_and_TCA	probable succinate dehydrogenase iron-sulfur protein	281.112	0.010528
sll0603	QuinoneTocopherol	menaquinone biosynthesis protein MenD	281.197	0.065666
slr1945	Glycolysis	2,3-bisphosphoglycerate-independent phosphoglycerate mutase	281.363	0.004322
sll1468	Carotenoid	beta-carotene hydroxylase	281.473	0.007361
sll1721	Pyruvate_and_TCA	pyruvate dehydrogenase E1 component, beta subunit	281.48	0.000609
sll0679	Transport	periplasmic phosphate-binding protein of ABC transporter	281.757	0.824068
slr1164	Purine	ribonucleotide reductase subunit alpha	281.841	0.000992
slr0467	Transport	conserved component of ABC transporter for natural amino acids	281.855	0.042352
sll1557	Pyruvate_and_TCA	succinyl-CoA synthetase alpha chain	281.914	0.045409
slr1735	Transport	ATP-binding subunit of the ABC-type Bgt permease for basic amino acids and glutamine	281.935	0.046935
slr0118	ThPP	thiamine biosynthesis protein ThiC	281.975	0.02646
sll1559	CGSM	soluble hydrogenase 42 kD subunit	282.012	2.7e-05
slr1762	Pyruvate_and_TCA	hypothetical protein	282.186	0.044919
slr0886	Lipids	3-oxoacyl-[acyl-carrier protein] reductase	282.226	0.009333
sll1056	Purine	phosphoribosylformyl glycinamidine synthetase II	282.347	0.092858
sll0383	Transport	cobalamin biosynthesis protein M	282.485	0.013211
sll0026	General	NADH dehydrogenase subunit 5 (involved in constitutive, low affinity CO2 uptake)	282.582	5.4e-05
slr2083	General	cytochrome c oxidase subunit III	282.674	0.017354
sll0395	Glycolysis	phosphoglycerate mutase	282.911	0.025584
sll1326	General	ATP synthase alpha chain	282.984	0.000445
slr0348	Terpenoids	hypothetical protein	283.376	0.011362
slr0528	Peptidoglycan	UDP-N-acetylmuramoylalanyl-D-glutamate--2, 6-diaminopimelate ligase	283.566	0.001834
sll0166	Chlorophyll	a fusion protein between uroporphyrinogen-III C-methyltransferase (CobA/CorA) and uroporphyrinogen-III synthase (HemD)	283.656	0.84746
slr1887	Chlorophyll	porphobilinogen deaminase (hydroxymethylbilane synthase, preuroporphyrinogen synthase)	283.981	0.001293
sll0634	General	photosystem I biogenesis protein BtpA	284.057	0.005251
slr1351	Peptidoglycan	UDP-N-acetylmuramoylalanyl-D-glutamyl-2 6-diaminopimelate--D-alanyl-D-alanine ligase	284.103	0.005859
slr1672	Glycolysis	glycerol kinase	284.277	0.200117
sll0895	CGSM	CysQ protein homolog	284.329	0.006152
slr0213	Purine	GMP synthetase	284.35	0.000267
sll0902	AGGP	ornithine carbamoyltransferase	284.513	0.011142
slr0525	Chlorophyll	Mg-protoporphyrin IX methyl transferase	284.797	0.005755
sll1076	Folate	cation-transporting ATPase PacL	284.841	0.065321
sll0220	Peptidoglycan	L-glutamine:D-fructose-6-P amidotransferase	284.924	0.194248
sll0226	General	photosystem I assembly related protein	284.989	0.00034
slr1933	Glycolysis	dTDP-4-dehydrorhamnose 3,5-epimerase	285.138	0.038121
sll1566	Stress	glucosylglycerolphosphate synthase	285.191	0.00234
slr0969	VitB12	precorrin methylase	285.299	0.001617
sll0036	PPP	hypothetical protein	285.305	0.860113
ssl2615	General	ATP synthase C chain of CF(0)	285.446	0.006156
slr1517	ILV	3-isopropylmalate dehydrogenase	285.468	0.015788
slr0812	Pantothenate_and_CoA	hypothetical protein	285.54	0.597884
sll1945	Terpenoids	1-deoxyxylulose-5-phosphate synthase	285.559	0.000199
sll0065	ILV	acetolactate synthase small subunit	285.727	0.000566
slr0394	Glycolysis	phosphoglycerate kinase	285.938	0.002683
slr0776	LipidADS	UDP-3-o-[3-hydroxymyristoyl] glucosamine n-acyltransferase	285.994	0.005519
sll0356	Aromatic_Amino_Acids	N-(5'-phosphoribosyl)anthranilate isomerase	286.05	0.368515
slr1123	Purine	guanylate kinase	286.265	0.048787
sll1327	General	ATP synthase gamma chain	286.343	0.003012
sll1322	General	ATP synthase A chain of CF(0)	286.485	0.000311
slr0746	Stress	glucosylglycerolphosphate phosphatase	286.497	0.166106
sll1395	Glycolysis	dTDP-6-deoxy-L-mannose-dehydrogenase	286.508	0.077059
sll0728	Lipids	acetyl-CoA carboxylase alpha subunit	286.571	0.001604
slr0444	Aromatic_Amino_Acids	3-phosphoshikimate 1-carboxyvinyltransferase	286.639	0.035731
sll0027	General	NADH dehydrogenase subunit 4 (involved in constitutive, low affinity CO2 uptake)	286.887	0.000384
slr1348	CGSM	serine acetyltransferase	286.896	0.013095
slr2034	General	putative homolog of plant HCF136, which is essential for stability or assembly of photosystem II	287.004	0.000158
slr0001	Riboflavin	hypothetical protein	287.01	0.005961
sll1852	Purine	nucleoside diphosphate kinase	287.099	0.017173
slr0887	Folate	hypothetical protein	287.145	0.003251
slr1145	Transport	Monocomponent sodium-dependent glutamate permease GltS	287.336	0.007635
sll1342	Glycolysis	NAD(P)-dependent glyceraldehyde-3-phosphate dehydrogenase	287.387	0.000146
slr0261	General	NADH dehydrogenase subunit 7	287.414	0.006422
sll0158	Glycolysis	1,4-alpha-glucan branching enzyme	287.656	0.017636
sll1815	Purine	adenylate kinase	287.691	0.000108
sll1112	Aromatic_Amino_Acids	3-dehydroquinate dehydratase	287.714	0.090703
slr1560	Histidine	histidyl tRNA synthetase	287.726	0.006869
slr1093	Folate	2-amino-4-hydroxy-6-hydroxymethyldihydropteridine pyrophosphokinase	288.018	0.026102
slr0477	Purine	phosphoribosylglycinamide formyltransferase	288.363	0.010498
slr1559	Aromatic_Amino_Acids	shikimate 5-dehydrogenase	288.531	0.004596
slr1508	Transport	probable glycosyltransferase	288.828	0.005407
slr0861	Purine	glycinamide ribonucleotide transformylase	288.848	4e-06
slr1923	Chlorophyll	hypothetical protein	289.453	0.015026
sll0006	CGSM	putative aminotransferase	289.466	0.007535
slr0898	AGGP	ferredoxin--nitrite reductase	289.486	0.035669
slr1424	Peptidoglycan	UDP-N-acetylenolpyruvoylglucosamine reductase	289.497	0.00101
slr2136	Terpenoids	GcpE protein homolog	289.505	0.000993
slr2045	Transport	zinc transport system permease protein	289.563	0.001053
slr0171	General	photosystem I assembly related protein Ycf37	289.729	0.001455
sll1750	AGGP	urease alpha subunit	289.74	0.015463
slr1055	Chlorophyll	magnesium protoporphyrin IX chelatase subunit H	289.762	0.010711
slr1925	VitB12	cobalamin biosynthesis protein CobD	289.951	0.029882
slr1879	VitB12	precorrin-2 methyltransferase	290.01	0.139126
slr0229	CGSM	3-hydroxyisobutyrate dehydrogenase	290.025	0.004801
sll1262	General	hypothetical protein	290.102	0.002916
sll0370	AGGP	carbamoyl-phosphate synthase, pyrimidine-specific, large chain	290.128	0.004932
slr0186	ILV	2-isopropylmalate synthase	290.193	0.000263
sll1525	PPP	phosphoribulokinase	290.208	4.9e-05
sll0469	PPP	ribose-phosphate pyrophosphokinase	290.325	0.002114
sll0506	Terpenoids	undecaprenyl pyrophosphate synthetase	290.345	0.004766
slr2094	Glycolysis	fructose-1,6-/sedoheptulose-1,7-bisphosphatase	290.367	0.000146
slr1020	GLipids	sulfolipid biosynthesis protein SqdB	290.373	0.000762
slr0963	CGSM	ferredoxin-sulfite reductase	290.382	0.010641
sll0934	Aromatic_Amino_Acids	carboxysome formation protein CcmA	290.433	0.002733
sll1440	VitB6	pyridoxamine 5'-phosphate oxidase	290.668	0.002514
sll0672	Transport	cation-transporting p-type ATPase PacL	290.697	0.000955
sll1558	Glycolysis	mannose-1-phosphate guanyltransferase	291.06	0.004731
slr0194	PPP	ribose 5-phosphate isomerase	291.066	5.4e-05
slr1099	QuinoneTocopherol	3-octaprenyl-4-hydroxybenzoate carboxy-lyase	291.264	0.006366
slr0838	Purine	phosphoribosyl formylglycinamidine cyclo-ligase	291.277	0.04319
slr1777	Chlorophyll	magnesium protoporphyrin IX chelatase subunit D	291.372	0.012706
sll1237	Chlorophyll	N(5)-glutamine methyltransferase	291.557	0.00606
slr0782	AGGP	putative flavin-containing monoamine oxidase	291.617	0.005648
slr0661	AGGP	pyrroline-5-carboxylate reductase	291.621	0.003042
sll1363	ILV	ketol-acid reductoisomerase	291.973	0.001005
sll1625	Pyruvate_and_TCA	succinate dehydrogenase iron- sulphur protein subunit	292.021	0.009115
sll1682	Pyruvate_and_TCA	alanine dehydrogenase	292.09	0.005429
slr1736	QuinoneTocopherol	homogentisate phytyltransferase	292.314	0.011144
slr0597	Purine	phosphoribosyl aminoimidazole carboxy formyl formyltransferase/inosinemonophosphate cyclohydrolase (PUR-H(J))	292.386	0.005435
slr1455	Transport	sulfate transport system ATP-binding protein	292.474	0.016657
slr0089	QuinoneTocopherol	gamma-tocopherol methyltransferase	292.587	0.073293
slr1842	CGSM	cysteine synthase	292.634	0.014095
slr0426	Folate	GTP cyclohydrolase I	292.648	0.000271
sll0290	General	polyphosphate kinase	292.777	0.065675
sll1635	Pyrimidine	Thy1 protein homolog	292.79	7.8e-05
slr1645	General	photosystem II 11 kD protein	292.803	0.000733
slr1656	Peptidoglycan	UDP-N-acetylglucosamine--N-acetylmuramyl-(pentapeptide) pyrophosphoryl -undecaprenol N-acetylglucosamine transferase	292.962	0.000333
slr1722	Purine	inosine-5'-monophosphate dehydrogenase	293.032	1.2e-05
slr1691	Nicotinamide	glutamine-dependent NAD(+) synthetase	293.078	0.01399
slr0652	Histidine	phosphorybosilformimino-5-amino- phosphorybosil-4-imidazolecarboxamideisomerase	293.13	0.006616
slr1867	Aromatic_Amino_Acids	anthranilate phosphoribosyltransferase	293.148	0.000157
slr1710	Peptidoglycan	penicillin-binding protein	293.231	0.011847
slr0536	Chlorophyll	uroporphyrinogen decarboxylase	293.267	0.000687
sll0504	AALT	diaminopimelate decarboxylase	293.521	0.000839
sll1415	Nicotinamide	hypothetical protein	293.618	0.000141
smr0003	General	cytochrome b6-f complex subunit PetM	293.77	0.000957
sll0109	Aromatic_Amino_Acids	chorismate mutase	293.835	0.002004
slr2074	Glycolysis	similar to mannose-1-phosphate guanylyltransferase	293.922	0.004145
slr0458	Pyruvate_and_TCA	unknown protein	293.967	0.118279
sll1214	Chlorophyll	hypothetical protein YCF59	294.154	0.000285
sll1662	Aromatic_Amino_Acids	probable prephenate dehydratase	294.242	0.023919
slr1719	Riboflavin	DrgA protein homolog	294.273	0.007533
slr1347	General	beta-type carbonic anhydrase localized in the carboxysome	294.312	0.002321
sll0712	CGSM	cysteine synthase	294.487	0.009843
sll0053	Lipids	biotin carboxylase	294.689	0.005342
sll1282	Riboflavin	riboflavin synthase beta subunit	294.757	0.000192
sll0554	General	ferredoxin-thioredoxin reductase, catalytic chain	294.99	0.001468
slr0827	Peptidoglycan	alanine racemase	295.048	0.013355
slr0384	GLipids	sulfoquinovosyldiacylglycerol biosynthesis protein SqdX	295.413	0.033639
sll1522	GLipids	CDP-diacylglycerol--glycerol-3-phosphate 3-phosphatidyltransferase	295.516	0.023394
slr1302	General	protein involved in constitutive low affinity CO2 uptake	295.563	0.017674
slr0739	Terpenoids	geranylgeranyl pyrophosphate synthase	295.592	0.001481
sll1521	General	flavoprotein	295.713	0.001111
slr1616	AGGP	unknown protein	295.731	0.006077
slr1423	Peptidoglycan	UDP-N-acetylmuramate-alanine ligase	295.755	0.000315
sll1091	Terpenoids	geranylgeranyl hydrogenase	295.831	0.000604
sll0757	Purine	amidophosphoribosyltransferase	295.856	2.1e-05
slr0051	General	periplasmic beta-type carbonic anhydrase	296.069	0.019593
sll0100	AGGP	N-acyl-L-amino acid amidohydrolase	296.081	0.025542
sll0519	General	NADH dehydrogenase subunit 1	296.166	0.010957
sll1393	Glycolysis	glycogen (starch) synthase	296.177	0.002773
sll0541	Lipids	acyl-lipid desaturase (delta 9)	296.236	6.7e-05
slr1542	Terpenoids	2-C-methyl-D-erythritol 2,4-cyclodiphosphate synthase	296.301	0.000873
sll1931	CGSM	serine hydroxymethyltransferase	296.336	0.001236
slr0084	Histidine	amidotransferase HisH	296.36	0.011322
slr1779	VitB6	pyridoxal phosphate biosynthetic protein PdxJ	296.44	0.005187
sll0834	Transport	low affinity sulfate transporter	296.466	0.012969
slr0406	Pyrimidine	dihydroorotase	296.987	0.051246
sll1275	Pyruvate_and_TCA	pyruvate kinase 2	297.17	9.9e-05
sll0191	AGGP	unknown protein	297.266	0.002696
sll0529	PPP	hypothetical protein	297.276	0.000709
sml0001	General	photosystem II reaction center PsbI protein	297.421	0.006026
sll0171	CGSM	probable aminomethyltransferase	297.545	0.025616
slr1938	Stress	putative translation initiation factor EIF-2b subunit 1	297.621	0.000391
sll1920	Transport	copper-transporting P-type ATPase PacS	297.848	0.054903
slr1511	Lipids	3-oxoacyl-[acyl-carrier-protein] synthase III	298.3	0.00179
slr1746	Peptidoglycan	glutamate racemase	298.367	0.000124
sml0004	General	cytochrome b6-f complex subunit VIII	298.367	0.001436
sll1958	Histidine	histidinol phosphate aminotransferase	298.522	0.000902
sll1758	Peptidoglycan	MrsA protein homolog	298.743	0.00543
sll0726	Glycolysis	phosphoglucomutase	298.777	0.012639
sll0807	PPP	pentose-5-phosphate-3-epimerase	298.865	9.5e-05
sll0237	Transport	unknown protein	298.931	0.008821
sll1899	Heme	cytochrome c oxidase folding protein	299.041	0.116945
ssr1386	General	NADH dehydrogenase subunit NdhL	299.137	0.005918
slr1022	AGGP	N-acetylornithine aminotransferase	299.147	0.024347
sll1470	ILV	3-isopropylmalate dehydratase large subunit	299.165	0.001329
slr1518	QuinoneTocopherol	phylloquinone biosynthesis protein, probable 1,4-dihydroxy-2-naphthoic acid phytyltransferase	299.326	0.001972
sll0660	VitB6	pyridoxal phosphate biosynthetic protein PdxA	299.504	0.302526
slr0943	Glycolysis	fructose-bisphosphate aldolase, class I	299.568	0.005857
slr0077	CGSM	cysteine desulfurase	299.592	0.053889
slr0738	Aromatic_Amino_Acids	anthranilate synthetase alpha-subunit	299.613	0.003241
slr1467	VitB12	precorrin isomerase	299.664	0.012165
sll0080	AGGP	N-acetyl-gamma-glutamyl-phosphate reductase	300.153	0.177201
slr1067	Glycolysis	UDP-glucose 4-epimerase	300.442	0.007854
slr1993	PHB	PHA-specific beta-ketothiolase	300.451	0.088166
sll1317	General	apocytochrome f, component of cytochrome b6/f complex	300.899	0.001563
sll1185	Chlorophyll	coproporphyrinogen III oxidase, aerobic (oxygen-dependent)	301.001	0.019578
sll0542	Pyruvate_and_TCA	acetyl-coenzyme A synthetase	301.147	0.000178
sll1027	AGGP	NADH-dependent glutamate synthase small subunit	301.227	0.000824
sll1299	Pyruvate_and_TCA	acetate kinase	301.249	0.01558
smr0009	General	photosystem II PsbN protein	301.414	0.027374
slr0401	Transport	periplasmic polyamine-binding protein of ABC transporter	301.468	0.017006
smr0010	General	cytochrome b6-f complex subunit 5	301.652	0.002563
sll0629	General	alternative photosystem I reaction center subunit X	302.154	0.002522
sll0593	Glycolysis	glucokinase	302.244	0.000117
ssl2598	General	photosystem II PsbH protein	302.267	0.003684
slr2079	AGGP	putative glutaminase	302.271	0.009522
slr1653	AGGP	N-acyl-L-amino acid amidohydrolase	302.329	0.092064
sll1994	Chlorophyll	porphobilinogen synthase (5-aminolevulinate dehydratase)	302.361	0.000879
sll1398	General	photosystem II reaction center 13 kDa protein	302.545	0.000591
slr0214	CGSM	cytosine-specific methyltransferase(5'-CGATCG-3')	302.655	0.054704
sll1316	General	cytochrome b6-f complex iron-sulfur subunit (Rieske iron sulfur protein)	302.732	1.2e-05
sll1890	VitB12	cobalt-chelatase subunit CobN-like protein	302.933	0.001386
slr0032	ILV	probable branched-chain amino acid aminotransferase	302.95	0.000494
sml0007	General	photosystem II protein Y	302.96	0.001028
sll1641	Butanoate	glutamate decarboxylase	303.18	0.009592
slr1312	AGGP	arginine decarboxylase	303.343	0.004734
ssr3451	General	cytochrome b559 alpha subunit	303.484	0.001684
smr0006	General	cytochrome b559 b subunit	303.527	0.001004
slr1808	Chlorophyll	transfer RNA-Gln reductase	303.533	0.000975
sll1058	AALT	dihydrodipicolinate reductase	303.549	0.000813
slr0543	Aromatic_Amino_Acids	tryptophan synthase beta subunit	303.604	0.001321
slr0990	Glutathione	hypothetical protein	303.855	0.001948
sll1102	Transport	integral membrane protein (small) of a TRAP-type permease that mediates sodium-dependent glutamate transport GtrA	303.922	0.001161
sll0427	General	photosystem II manganese-stabilizing polypeptide	304.122	0.00153
smr0007	General	photosystem II PsbL protein	304.186	0.003389
slr2072	CGSM	L-threonine deaminase	304.662	0.043449
slr0212	CGSM	5-methyltetrahydrofolate--homocysteine methyltransferase	304.807	0.000159
sll0753	Folate	FolD bifunctional protein	305.064	0.003701
sll1973	GLipids	hypothetical protein	305.313	0.008371
sll0400	Riboflavin	hypothetical protein	305.412	0.01026
sml0005	General	photosystem II PsbK protein	305.591	0.001835
sll2010	Peptidoglycan	UDP-N-acetylmuramoylalanine--D-glutamate ligase	305.642	0.011311
slr1857	Glycolysis	isoamylase	305.867	0.02512
slr0920	Folate	mutator MutT protein	305.979	0.038155
slr0500	Histidine	imidazoleglycerol-phosphate dehydratase	305.986	0.000912
sll1484	General	type 2 NADH dehydrogenase	306.005	0.107389
sll1418	General	photosystem II oxygen-evolving complex 23K protein PsbP homolog	306.158	0.036199
slr1319	Transport	iron(III) dicitrate transport system substrate-binding protein	306.341	0.036314
slr1233	Pyruvate_and_TCA	succinate dehydrogenase flavoprotein subunit	306.894	0.223844
slr0682	Histidine	histidinol dehydrogenase	307.016	0.003012
slr1138	General	cytochrome c oxidase subunit III	307.12	0.036987
sll1103	Transport	integral membrane protein (large) of a TRAP-type permease that mediates sodium-dependent glutamate transport GtrB	307.503	0.000837
sml0002	General	photosystem II PsbX protein	307.759	0.013248
slr0772	Chlorophyll	light-independent protochlorophyllide reductase subunit ChlB	307.866	0.004845
slr0506	Chlorophyll	light-dependent NADPH-protochlorophyllide oxidoreductase	308.407	0.004847
ssr0390	General	photosystem I reaction center subunit X	308.682	0.000915
sll1713	AALT	histidinol-phosphate aminotransferase	308.774	0.001354
slr1516	General	superoxide dismutase	308.859	0.459478
smr0008	General	photosystem II PsbJ protein	308.883	0.042925
slr0260	VitB12	cob(I)alamin adenosyltransferase	308.946	0.000371
sll1760	AALT	homoserine kinase	308.954	0.03707
slr1665	AALT	diaminopimelate epimerase	309.116	0.005691
slr0710	AGGP	glutamate dehydrogenase (NADP+)	309.131	0.002782
slr0453	PPP	hypothetical protein	309.57	0.007652
sll1104	Transport	periplasmic substrate-binding protein of a TRAP-type permease that mediates sodium-dependent glutamate transport GtrC	309.925	0.000729
ssr2061	General	glutaredoxin	310.175	0.000618
slr0331	General	NADH dehydrogenase subunit 4 (involved in photosystem-1 cyclic electron flow)	310.275	0.004238
sll1194	General	photosystem II 12 kDa extrinsic protein	310.317	0.001625
sll0520	General	NADH dehydrogenase subunit NdhI	310.641	0.026625
sll0258	General	cytochrome c550	311.319	0.000507
sll1653	QuinoneTocopherol	2-phytyl-1,4-benzoquinone methyltransferase	311.371	0.105467
slr1843	PPP	glucose 6-phosphate dehydrogenase	311.419	0.039418
sml0003	General	photosystem II reaction center M protein	311.53	0.09078
slr1916	QuinoneTocopherol	probable esterase	311.724	0.010434
slr0452	ILV	dihydroxyacid dehydratase	311.881	0.000685
slr0342	General	cytochrome b6	312.463	0.001506
slr0750	Chlorophyll	light-independent protochlorophyllide reductase subunit ChlN	312.473	0.110799
slr0017	Peptidoglycan	UDP-N-acetylglucosamine 1-carboxyvinyltransferase	312.489	0.009098
sll0711	Terpenoids	isopentenyl monophosphate kinase	312.69	0.108824
slr1280	General	NADH dehydrogenase subunit NdhK	313.161	0.077785
sll0329	PPP	6-phosphogluconate dehydrogenase	313.247	0.143295
sll0521	General	NADH dehydrogenase subunit 6	313.307	0.041765
sll0522	General	NADH dehydrogenase subunit 4L	313.421	0.010924
sll0147	Carotenoid	hypothetical protein	313.73	0.031572
slr0343	General	cytochrome b6-f complex subunit 4	313.787	0.014027
slr0906	General	photosystem II core light harvesting protein	314.33	0.022513
slr1655	General	photosystem I subunit XI	314.359	0.003276
slr1434	General	pyridine nucleotide transhydrogenase beta subunit	314.779	0.017383
sll0631	Pyruvate_and_TCA	L-aspartate oxidase	315.027	0.11679
slr1295	Transport	iron transport system substrate-binding protein	315.768	0.009697
sml0008	General	photosystem I subunit IX	315.818	0.022902
sll0819	General	photosystem I reaction center subunit III precursor (PSI-F), plastocyanin (cyt c553) docking protein	315.835	0.03817
sll0540	Transport	phosphate-binding protein PstS homolog	316.092	0.111216
slr0354	Transport	ATP-binding protein of ABC transporter	316.718	0.012317
sll1898	Heme	hypothetical protein	317.028	0.0464
ssr2831	General	photosystem I subunit IV	317.703	0.016582
sll0849	General	photosystem II reaction center D2 protein	317.818	0.031188
sll0550	General	flavoprotein	318.097	0.062924
slr2057	Transport	water channel protein	318.676	0.000936
smr0004	General	photosystem I subunit VIII	319.069	0.018211
slr2007	General	NADH dehydrogenase subunit 4	319.365	0.058773
ssl0563	General	photosystem I subunit VII	319.724	0.044574
slr0009	PPP	ribulose bisphosphate carboxylase large subunit	319.794	0.018881
slr0737	General	photosystem I subunit II	320.054	0.024148
sll1556	CGSM	isopentenyl-dephosphate delta-isomerase	320.89	0.012971
slr0749	Chlorophyll	light-independent protochlorophyllide reductase iron protein subunit ChlL	320.969	0.053013
sll0455	AALT	homoserine dehydrogenase	321.315	0.019319
slr1279	General	NADH dehydrogenase subunit 3	321.361	0.109802
sll1502	AGGP	NADH-dependent glutamate synthase large subunit	322.359	0.009895
sll0851	General	photosystem II CP43 protein	323.234	0.065839
slr1137	General	cytochrome c oxidase subunit I	324.301	0.053986
slr1078	Glycolysis	similar to UDP-glucose 4-epimerase	325.035	0.011112
slr2088	ILV	acetohydroxy acid synthase	325.807	0.020429
slr1281	General	NADH dehydrogenase subunit I	326.619	0.021607
sll1669	Aromatic_Amino_Acids	shikimate kinase	327.053	0.007032
smr0005	General	photosystem I subunit XII	327.654	0.040841
slr1181	General	photosystem II D1 protein	328.306	0.007318
sll0461	AGGP	gamma-glutamyl phosphate reductase	328.719	0.002126
slr0012	PPP	ribulose bisphosphate carboxylase small subunit	330.853	0.00248
slr1787	ThPP	thiamine-monophosphate kinase	332.154	0.155696
slr0066	Riboflavin	riboflavin biosynthesis protein RibD	333.004	0.259481
slr1136	General	cytochrome c oxidase subunit II	333.201	0.008457
sll1358	Pyruvate_and_TCA	putative oxalate decarboxylase, periplasmic protein	334.823	0.006888
sll1479	PPP	6-phosphogluconolactonase	334.838	0.090737
sll0223	General	NADH dehydrogenase subunit 2	336.233	0.005583
sll0794	VitB12	cobalt-dependent transcriptional regulator	336.682	0.014639
sll1878	Transport	iron(III)-transport ATP-binding protein	336.735	0.001065
slr1239	General	pyridine nucleotide transhydrogenase alpha subunit	337.051	0.005048
sll0990	Pyruvate_and_TCA	glutathione-dependent formaldehyde dehydrogenase	338.226	0.000424
sll1356	Glycolysis	glycogen phosphorylase	338.662	0.01391
sll0771	Transport	glucose transport protein	342.937	0.018315
slr1369	GLipids	phosphatidate cytidylyltransferase	342.988	0.098392
sll0745	Glycolysis	phosphofructokinase	343.125	0.300121
slr2026	Folate	dihydropteroate synthase	343.496	0.102055
slr1448	Glycolysis	fructokinase	344.402	0.021227
slr0237	Glycolysis	glycogen operon protein GlgX homolog	347.276	0.052936
sll1359	Pyruvate_and_TCA	unknown protein	349.566	0.006598
sll1876	Chlorophyll	coproporphyrinogen III oxidase, anaerobic (oxygen-independent)	350.557	0.001365
sll1733	General	NADH dehydrogenase subunit 4 (involved in low CO2-inducible, high affinity CO2 uptake)	351.958	0.03169
sll1732	General	NADH dehydrogenase subunit 5 (involved in low CO2-inducible, high affinity CO2 uptake)	352.587	0.025713
sll1734	General	protein involved in low CO2-inducible, high affinity CO2 uptake	354.281	0.026579
slr1512	Transport	sodium-dependent bicarbonate transporter	354.684	0.012087
slr1556	Pyruvate_and_TCA	2-hydroxyacid dehydrogenase homolog	355.443	0.041979
slr0884	Glycolysis	glyceraldehyde 3-phosphate dehydrogenase 1 (NAD+)	355.466	0.018157
slr0798	Transport	zinc-transporting P-type ATPase (zinc efflux pump) involved in zinc tolerance	355.974	0.318611
slr1793	PPP	transaldolase	356.858	0.025015
slr0387	CGSM	cysteine desulfurase NifS	357.9	0.200294
