# Supplementary material for: Flux Balance Analysis of Cyanobacterial Metabolism: The Metabolic Network of Synechocystis sp. PCC 6803
Source: PLoS Comput Biol. 2013 Jun 27;9(6):e1003081. doi: 10.1371/journal.pcbi.1003081 (PMC3699288; doi:10.1371/journal.pcbi.1003081)
Supplement: Table S5 — Amino acid requirements for the TCA cycle and its bypass. (XLS) [file pcbi.1003081.s011.xls]

## Sheet: Sheet1
AA requirements for enzymes relating to the TCA cycles and its bypass
organism	pathway	gen	E.C.	length AA	sequence
Escherichia coli K-12	OGDH	sucA	1.2.4.2	933	MQNSALKAWLDSSYLSGANQSWIEQLYEDFLTDPDSVDANWRSTFQQLPGTGVKPDQFHS QTREYFRRLAKDASRYSSTISDPDTNVKQVKVLQLINAYRFRGHQHANLDPLGLWQQDKV ADLDPSFHDLTEADFQETFNVGSFASGKETMKLGELLEALKQTYCGPIGAEYMHITSTEE KRWIQQRIESGRATFNSEEKKRFLSELTAAEGLERYLGAKFPGAKRFSLEGGDALIPMLK EMIRHAGNSGTREVVLGMAHRGRLNVLVNVLGKKPQDLFDEFAGKHKEHLGTGDVKYHMG FSSDFQTDGGLVHLALAFNPSHLEIVSPVVIGSVRARLDRLDEPSSNKVLPITIHGDAAV TGQGVVQETLNMSKARGYEVGGTVRIVINNQVG…
		sucB	2.3.1.61	405	MSSVDILVPDLPESVADATVATWHKKPGDAVVRDEVLVEIETDKVVLEVPASADGILDAV LEDEGTTVTSRQILGRLREGNSAGKETSAKSEEKASTPAQRQQASLEEQNNDALSPAIRR LLAEHNLDASAIKGTGVGGRLTREDVEKHLAKAPAKESAPAAAAPAAQPALAARSEKRVP MTRLRKRVAERLLEAKNSTAMLTTFNEVNMKPIMDLRKQYGEAFEKRHGIRLGFMSFYVK AVVEALKRYPEVNASIDGDDVVYHNYFDVSMAVSTPRGLVTPVLRDVDTLGMADIEKKIK ELAVKGRDGKLTVEDLTGGNFTITNGGVFGSLMSTPIINPPQSAILGMHAIKDRPMAVNG QVEILPMMYLALSYDHRLIDGRESVGFLVTIKE…
		lpd	1.8.1.4	474	MSTEIKTQVVVLGAGPAGYSAAFRCADLGLETVIVERYNTLGGVCLNVGCIPSKALLHVA KVIEEAKALAEHGIVFGEPKTDIDKIRTWKEKVINQLTGGLAGMAKGRKVKVVNGLGKFT GANTLEVEGENGKTVINFDNAIIAAGSRPIQLPFIPHEDPRIWDSTDALELKEVPERLLV MGGGIIGLEMGTVYHALGSQIDVVEMFDQVIPAADKDIVKVFTKRISKKFNLMLETKVTA VEAKEDGIYVTMEGKKAPAEPQRYDAVLVAIGRVPNGKNLDAGKAGVEVDDRGFIRVDKQ LRTNVPHIFAIGDIVGQPMLAHKGVHEGHVAAEVIAGKKHYFDPKVIPSIAYTEPEVAWV GLTEKEAKEKGISYETATFPWAASGRAIASDCA…
Arabidopsis thaliana	OGDH	AT3G55410	1.2.4.2	1017	MVWFRAGSSVTKLAVRRILNQGASYATRTRSIPSQTRSFHSTICRPKAQSAPVPRAVPLS KLTDSFLDGTSSVYLEELQRAWEADPNSVDESWDNFFRNFVGQAATSPGISGQTIQESMR LLLLVRAYQVNGHMKAKLDPLGLEQREIPEDLDLALYGFTEADLDREFFLGVWQMSGFMS ENRPVQTLRSILTRLEQAYCGNIGFEYMHIADRDKCNWLREKIETPTPWRYNRERREVIL DRLAWSTQFENFLATKWTTAKRFGLEGGESLIPGMKEMFDRAADLGVESIVIGMSHRGRL NVLGNVVRKPLRQIFSEFSGGIRPVDEVGYTGTGDVKYHLGTSYDRPTRGGKKIHLSLVA NPSHLEAADSVVVGKTRAKQYYSNDLDRTKNLG…
		AT5G65750	1.2.4.2	1025	MVWFRIGSSVAKLAIRRTLSQSRCGSYATRTRVLPCQTRCFHSTILKSKAESAAPVPRPVP LSKLTDSFLDGTSSVYLEELQRAWEADPNSVDESWDNFFRNFVGQASTSPGISGQTIQE SMRLLLLVRAYQVNGHMKAKLDPLGLEKREIPEDLTPGLYGFTEADLDREFFLGVWRMSG FLSENRPVQTLRSILSRLEQAYCGTIGYEYMHIADRDKCNWLRDKIETPTPRQYNSERRM VIYDRLTWSTQFENFLATKWTTAKRFGLEGAESLIPGMKEMFDRSADLGVENIVIGMPHR GRLNVLGNVVRKPLRQIFSEFSGGTRPVDEVGLYTGTGDVKYHLGTSYDRPTRGGKHLHL SLVANPSHLEAVDPVVIGKTRAKQYYTKDENRT…
		AT4G26910	2.3.1.61	464	MMMRAVIRRAASNGSSPSLFAKSLQSSRVAASSPSLLSGSETGAYLHRGNHAHSFHNLAL PAGNSGISRSASLVSSTLQRWVRPFSAETGDTVEAVVPHMGESITDGTLATFLKKPGERV QADEAIAQIETDKVTIDIASPASGVIQEFLVNEGDTVEPGTKVAIISKSEDTASQVTPSQ KIPETTDTKPSPPAEDKQKPRVESAPVAEKPKAPSSPPPPKQSAKEPQLPPKERERRVPM TRLRKRVATRLKDSQNTFALLTTFNEVDMTNLMKLRSQYKDAFYEKHGVKLGLMSGFIKA AVSALQHQPVVNAVIDGDDIIYRDYVDISIAVGTSKGLVVPVIRGADKMNFAEIEKTINS LAKKANEGTISIDEMAGGSFTVSNGGVYGSLIS…
		AT5G55070	2.3.1.61	464	MMLRAVFRRASIRGSSSASGLGKSLQSSRVAVSAQFHSVSATETLVPRGNHAHSFHHRSC PGCPDCSRTIINGYQGTALQRWVRPFSSDSGDVVEAVVPHMGESITDGTLAAFLKKPGDR VEADEAIAQIETDKVTIDIASPASGVIQEFLVKEGDTVEPGNKVARISTSADAVSHVAPS EKAPEKPAPKPSPPAEKPKVESTKVAEKPKAPSPPPPPPSKQSAKEPQLPPKDRERRVPM TRLRKRVATRLKDSQNTFALLTTFNEVDMTNLMKLRSQYKDAFLEKHGVKLGLMSGFIKA AVSALQHQPVVNAVIDGDDIIYRDYVDISIAVGTSKGLVVPVIRDADKMNFADIEKTING LAKKATEGTISIDEMAGGSFTVSNGGVYGSLIS…
		mtLPD1	1.8.1.4	507	MAMASLARRKAYFLTRNLSNSPTDALRFSFSLSRGFASSGSDENDVVIIGGGPGGYVAAI KASQLGLKTTCIEKRGALGGTCLNVGCIPSKALLHSSHMYHEAKHSFANHGIKVSSVEVD LPAMLAQKDNAVKNLTRGIEGLFKKNKVTYVKGYGKFISPNEVSVETIDGGNTIVKGKHI IVATGSDVKSLPGITIDEKKIVSSTGALSLSEVPKKLIVIGAGYIGLEMGSVWGRLGSEV TVVEFAGDIVPSMDGEIRKQFQRSLEKQKMKFMLKTKVVSVDSSSDGVKLTVEPAEGGEQ SILEADVVLVSAGRTPFTSGLDLEKIGVETDKAGRILVNDRFLSNVPGVYAIGDVIPGPM LAHKAEEDGVACVEFIAGKHGHVDYDKVPGVVY…
		LPD1	1.8.1.4	623	MQSAMALSFSQTSFTRPNHVLGSSGSVFSTPRSLRFCGLRREAFGFSTSNQLAIRSNRIQ FLSRKSFQVSASASSNGNGAPPKSFDYDLIIIGAGVGGHGAALHAVEKGLKTAIIEGDVV GGTCVNRGCVPSKALLAVSGRMRELQNEHHMKSFGLQVSAAGYDRQGVADHANNLATKIR NNLTNSMKAIGVDILTGFGSVLGPQKVKYGKDNIITAKDIIIATGSVPFVPKGIEVDGKT VITSDHALKLESVPEWIAIVGSGYIGLEFSDVYTALGSEVTFIEALDQLMPGFDPEISKL AQRVLINPRKIDYHTGVFASKITPARDGKPVLIELIDAKTKEPKDTLEVDAALIATGRAP FTNGLGLENVNVVTQRGFIPVDERMRVIDGKGT…
		mtLPD2	1.8.1.4	507	MAMASLARRKAYFLTRNISNSPTDAFRFSFSLTRGFASSGSDDNDVVIIGGGPGGYVAAI KAAQLGLKTTCIEKRGALGGTCLNVGCIPSKALLHSSHMYHEAKHVFANHGVKVSSVEVD LPAMLAQKDTAVKNLTRGVEGLFKKNKVNYVKGYGKFLSPSEVSVDTIDGENVVVKGKHI IVATGSDVKSLPGITIDEKKIVSSTGALSLTEIPKKLIVIGAGYIGLEMGSVWGRLGSEV TVVEFAADIVPAMDGEIRKQFQRSLEKQKMKFMLKTKVVGVDSSGDGVKLIVEPAEGGEQ TTLEADVVLVSAGRTPFTSGLDLEKIGVETDKGGRILVNERFSTNVSGVYAIGDVIPGPM LAHKAEEDGVACVEFIAGKHGHVDYDKVPGVVY…
		AT4G16155	1.8.1.4	630	MGSELDIIAGNFEISGLKTRNVTRVISALISPPPLVGVRLVQTCHLRHSLFLYTDLSFTL SYTMQSVLSLSFSQASLPLANRTLCSSNAAPSTPRNLRFCGLRREAFCFSPSKQLTSCRF HIQSRRIEVSAAASSSAGNGAPSKSFDYDLIIIGAGVGGHGAALHAVEKGLKTAIIEGDV VGGTCVNRGCVPSKALLAVSGRMRELQNEHHMKAFGLQVSAAGYDRQGVADHASNLATKI RNNLTNSMKALGVDILTGFGAVLGPQKVKYGDNIITGKDIIIATGSVPFVPKGIEVDGKT VITSDHALKLESVPDWIAIVGSGYIGLEFSDVYTALGSEVTFIEALDQLMPGFDPEISKL AQRVLINTRKIDYHTGVFASKITPAKDGKPVLI…
Chlamydomonas reinhardtii	OGDH	OGD1	1.2.4.2	1037	MSRRGMSPALRLWPIAKSVASLASARCTPAAWNPAEPKPVPLAKLKDSFNEGTSITYLEE LEERYHKDPASVDRSWQAFFRNLDHGVTGEAMAESFDAFEKGKLAMSPFTAAAISNQTVQ ESMRLLLMIRAYQVLGHFAADLDPLRISGHTHPPELDPAFWGFKDTDLDREFFVGNWNQS GFLAEGRPTRTLREMLTRLRETYCSHIGYEYMHIPERDKCNWIRERIETIDPVQFTKQQK LHMLDRLSWSDMFETFLANKYTAAKRFGLEGAESLIPGMKTVIDTAADLGVQSVVIGMPH RGRLNVLANVVRKPMSQIFSEFAGKEPIAHEGEYTGSGDVKYHLGTSFNRPTVHGKMVHL SLVANPSHLEAVNTVVLGKTRAKQYYSEDHERG…
		OGD2	2.3.1.61	450	MALRLFGRRAGQLGSSLAQATRAAAVATGELSASCSELFSRQSSVASSSHVREELAAFGV ADARFRGLLHMRGLQTSALAMDAFEVQVPSMGESITEGTIANVLKKQGDAVKEDDIIAQI ETDKVTIDVKYTGKAPGVISKVLINAADLVKVGQQVAIVETGGAAAAAAPAAAAPAAAAP PPPPPKPVAAEPAKPAAPKAPAPAPAAPTGPSSPTPGPRPERRVKMTRLRMRVAERLKGA QNTYAMLSTFNEVDMSAAIELRSTYKETFLEKHNVKLGFMSVFVKAAAHALQEVPSVNAV IEGDEIIFRDFYDISIAVATPKGLVVPVLRRADELSFADVEKNINALGKKARDGTIGIDD MAGGTFTISNGGVYGSLLSTPIINPPQSAILGM…
		DLD2	1.8.1.4	574	MAASMAATQQRLALGAKQATFGPAVAPRSAKANASAKRFNGLVAEAMSSCIPVVSSSRRT AAARAPLPARSSVVAQATADGKFDYDLVIIGCGVGGHGAALHAVECGLKVAVIEGHDIGG TCVNRGCVPSKALLAASGRRATAVGRGKGHAGLQLDDRRRPPPTFRHPVSLLSPPVLPAV PSVAPLLPNSSQSPTPMPLLLPLPNAIALTPHPSLPPSLPPSLLLGIPIDGKTVFTSDHA LKLEWLPNWIAIIGSGYIGLEFSDVYTALGTEVTFIEAVDNLMPGFDREIARLAQRLLIN GRPIDYHTGVIASKVTPGVPGVKPVVIELTDFKTKEKVDEIEVDAVLVATGRAPYTNGLN LPAIGSATDRRGFVPVNEKMQVLDTAGKVVPHV…
		GCSL	1.8.1.4	502	MVQALCSAGAARRGGRQAYSFLASLLSQQRGFAAAAEKDVVVVGGGPGGYVAAIKAAQLG LSVACVEGRGALGGTCLNVGCIPSKALLNSSHMYMEAKQHFGSYGIKMDGLSYDFAAVQA QKDGVVSGLTKGIEGLFKKNKVEYVKGWGKLVSPHEVEVAAADGSSSRLRAKNILLATGS EVTPLPGVPIDEEKIVSSTGALALKSVPGEMVVIGGGYIGLEMGSVYQRLGAKVTVVEFL DNIVPSMDAEVRRSFMRTLEKQGLKFKMGTKVTKGEVVGGRVHLTLEPAKGGAAEKMECD VCLVSIGRRPYSKGLGLEAVGVNTDNRGRVIVDAHFRTNVPSVYAIGDLVPGPMLAHKAE EDGVAAVEIMAGKHGHVNYATVPSICYTHPEVA…
Helicobacter pylori 26695	OOR	oorA	1.2.7.3	375	MREIISDGNELVAKAAIEVGCRFFGGYPITPSSDIMHAMSVALPKCGGHFIQMEDEISGI SVSLGASMSGTKSMTASSGPGISLKVEQIGYSFMAEIPLVIADVMRSGPSTGMPTRVAQG DVNFLRHPIHGDFKAVALAPANLEEAYTETVRAFNLAEMLMTPVFLLMDETVGHMYGKVQ IPDLEEVQKMTINRKEFLGDKKDYKPYGVAQDEPAVLNPFFKGYRYHVSGLHHGPIGFPT EDAKIGGDLIDRLFNKIESKQDIINENEEMDLEGAEIVVIAYGSVSLAVKEALKDYHKES KQKVGFFRPKTLWPSPAKRLKEIGDKYEKILVIELNKGQYLEEIERAMQRKVHFLGQANG RTISPKQIIAKLKEL
		oorB	1.2.7.3	273	MAFNYDEYLRVDKIPTLWCWGCGDGVILKSIIRTIDALGWKMDDVCLVSGIGCSGRMSSY VNCNTVHTTHGRAVAYATGIKMANPSKHVIVVSGDGDGFAIGGNHTMHACRRNIDLNFIL VNNFIYGLTNSQTSPTTPNGMWTVTAQWGNIDNQFDPCALTTAAGASFVARESVLDPQKL EKVLKEGFSHKGFSFFDVHSNCHINLGRKNKMGEASQMLKWMESRLVSKRQFEAMSPEER VDKFPTGVLKHDTDRKEYCEAYQEIIEKAQGKQ
		oorC	1.2.7.3	186	MEAQLRFTGVGGQGVLLAGEILAEAKIVSGGYGTKTSTYTSQVRGGPTKVDILLDRDEII FPYAKEGEIDFMLSVAQISYNQFKSDIKQGGIVVIDPNLVTPTKEDEEKYQIYKIPIISI AKDEVGNIITQSVVALAITVELTKCVEEIIVLDTMLKKVPAKVADTNKKAFEIGKKHALE ALKVRA
		oorD	1.2.7.3	113	MAKMSAPDGVAVWVNEDRCKGCDICVSVCPAGVLGMGIEKERVLGKVAKVAYPESCIGCV QCELHCPDFAIYVADRKDFKFAKVSKEAQERSEKVKANKYMLLEETILEGRDK
Synechocystis sp. PCC 6803	OGD	sll1981	4.1.1.71	550	MGQMNTADLLVQCLENEDVEYIFGVPGEENLHILEALKNSPIRFITTRHEQGAAFMADVY GRLTGKAGVCLSTLGPGATNLMTGVADANLDGAPLVAITGQVGTDRMHIESHQYLDLVAM FDPVTKWTRQIVRPSITPEVVRKAFKLAQSEKPGATHIDLPENIAAMPVDGKPLRRDSRE KVYAAFRTLGTAANAISKAKNPIILAGNGTIRAEASEALTEFATSLNIPVANTFMGKGTM PYTHPLSLWTVGLQQRDHITCAFEKSDLVIAVGYDLIEYSPKKWNPTGDLPIIHIGATPA EIDSSYIPQVEVVGDITDSLMDLLKRCDRQGKPTPYGASLRAEIRAEYECYANDTGFPVK PQKIIYDLRQVMGPDDVVISDVGAHKMWMARHY…
		gabD	1.2.1.16	454	MAIATINPATGQTVQTFIAHSQVEVNAKLDLAQETFQSFRHLPFAQRGQWLRKAADILEQ RRDEWAALMTLEMGKSIPQAIAEVNKCALVCRFYADKAEEYLADEVVTTDASQSFIAYQP LGVILAVMPWNFPFWQVFRFAAPALMAGNVGLLKHASNVPQCALAIAEIFQTAGFPEGAF QTLLIGGKVASELMADDRIQAGTLTGSEPAGASFASAAAGQIKKTVLELGGSDPFIVLED ADLDQALKVAVPARMQNNGQSCIAAKRFIVQASVAEEFFQRLTKAFQALKVGDPSLSTTD IGPLATPDILADIVAQVEQTIAAGAHCRCGGQALDQPGNYYPPTLLTDVPPNAPTYRQEF FGPVALGFTVDNLEEAIALANDIPFGLGASAWT…
	GABA	slr1022	2.6.1.19	429	MTYSPVVESVEAQAFAVTDLSPAAEFKTADFDTYVMNTYGRFPIAIARGQGSTLWDTEGK SYLDFVAGIATCTLGHAHPALVRAVSDQIQKLHHVSNLYYIPEQGELAKWIVEHSCADRV FFCNSGAEANEAAIKLVRKYAHTVLDFLEQPVILTAKASFHGRTLATITATGQPKYQQYF DPLVPGFDYVPYNDIRSLENKVADLDEGNSRVAAIFLEPLQGEGGVRPGDLAYFKRVREI CDQNDILLVFDEVQVGVGRTGKLWGYEHLGVEPDIFTSAKGLAGGVPIGAMMCKKFCDVF EPGNHASTFGGNPLACAAGLAVLKTIEGDRLLDNVQARGEQLRSGLAEIKNQYPTLFTEV RGWGLINGLEISAESSLTSVEIVKAAMEQGLLL…
		sll1641	4.1.1.15	467	MVHKKIDLNQLSEAESLLTPTYAARGLANSVSKYEMPETEMLPAIAYNLIHDELGLDGNS RLNLATFVTTWMEPEARQLMADTFDKNMIDKDEYPQTAEIELRCVNILSRLWNAPASAEA TGCSTIGSSEAAMLGGMAMKWKWRQRRQAAGKPGDRPNLVMGINVQVCWEKFCRYWEVEP RFVPMEGDRYHISPEEAVKLIDENTIGVIGILGSTFDGSYEPIEALNDALETLNQRTGWQ VPLHIDAASGGFIAPFLDPDLRWDFRLPWVKSINTSGHKYGLVYPGVGWIIWRDKEELPE ELIFHCNYLGGDLPNFALNFSRPGNQVVAQYYNFLRLGKEGYRKIQQTCRDTALYLSGKI AQLGPFELLTDGGDIPVFAWRLKDEVLANTCYT…
		gabD	1.2.1.16	454	MAIATINPATGQTVQTFIAHSQVEVNAKLDLAQETFQSFRHLPFAQRGQWLRKAADILEQ RRDEWAALMTLEMGKSIPQAIAEVNKCALVCRFYADKAEEYLADEVVTTDASQSFIAYQP LGVILAVMPWNFPFWQVFRFAAPALMAGNVGLLKHASNVPQCALAIAEIFQTAGFPEGAF QTLLIGGKVASELMADDRIQAGTLTGSEPAGASFASAAAGQIKKTVLELGGSDPFIVLED ADLDQALKVAVPARMQNNGQSCIAAKRFIVQASVAEEFFQRLTKAFQALKVGDPSLSTTD IGPLATPDILADIVAQVEQTIAAGAHCRCGGQALDQPGNYYPPTLLTDVPPNAPTYRQEF FGPVALGFTVDNLEEAIALANDIPFGLGASAWT…
OGDH = 2-oxoglutarate dehydrogenase complex
OOR = 2-oxoglutarate oxidoreductase
OGD = 2-oxogluterate decarboxylase
GABA = GABA shunt
